# Supplementary material for: Genomic and phenotypic evolution of Escherichia coli in a novel citrate-only resource environment
Source: eLife. 2020 May 29;9:e55414. doi: 10.7554/eLife.55414 (PMC7299349; doi:10.7554/eLife.55414)
Supplement: Supplementary file 5. [file elife-55414-supp5.zip › S4File_genomes-by-environment/DM25-gd/ZDBp911_minus_CZB151.gd]

#=GENOME_DIFF	1.0
#=TITLE	ZDBp911_minus_CZB151
MOB	1	127,128	REL606	573826	IS3	-1	5	gene_name=cusS	gene_position=coding (1419-1423/1449 nt)	gene_product=sensory histidine kinase in two-component regulatory system with CusR, senses copper ions	gene_strand=<	genes_overlapping=cusS	ins_end=T	locus_tag=ECB_00531	locus_tags_overlapping=ECB_00531	mutation_category=mobile_element_insertion	position_end=573830	position_start=573826	repeat_size=1255
MOB	2	137,139	REL606	736587	IS1	-1	9	gene_name=gltA/sdhC	gene_position=intergenic (-307/-394)	gene_product=citrate synthase/succinate dehydrogenase cytochrome b556 large membrane subunit	gene_strand=</>	locus_tag=ECB_00680/ECB_00681	mutation_category=mobile_element_insertion	position_end=736595	position_start=736587	repeat_size=768
SNP	3	30	REL606	1429178	G	gene_name=ynaE/ynaF	gene_position=intergenic (-121/+807)	gene_product=predicted DNA-binding transcriptional regulator/stress-induced protein, ATP-binding protein	gene_strand=</<	genes_promoter=ynaE	locus_tag=ECB_01346/ECB_01347	locus_tags_promoter=ECB_01346	mutation_category=snp_intergenic	position_end=1429178	position_start=1429178	snp_type=intergenic
DEL	4	85	REL606	1457389	11725	between=IS150	gene_name=[acpD]–insJ-2	gene_product=[acpD],hrpA,ydcF,aldA,gapC,insA-12,insB-12,cybB,ydcA,hokB,mokB,insK-2,insJ-2	genes_inactivated=acpD,hrpA,ydcF,aldA,gapC,insA-12,insB-12,cybB,ydcA,hokB,mokB,insK-2,insJ-2	locus_tag=[ECB_01367]–[ECB_00619_6]	locus_tags_inactivated=ECB_01367,ECB_01368,ECB_01369,ECB_01370,ECB_01371,ECB_01372,ECB_01373,ECB_01374,ECB_01375,ECB_01376,ECB_01377,ECB_00620_6,ECB_00619_6	mutation_category=large_deletion	position_end=1469113	position_start=1457389
MOB	5	215,216	REL606	2132618	IS1	1	9	gene_name=mglB	gene_position=coding (969-977/999 nt)	gene_product=methyl-galactoside transporter subunit	gene_strand=<	genes_overlapping=mglB	locus_tag=ECB_02079	locus_tags_overlapping=ECB_02079	mutation_category=mobile_element_insertion	position_end=2132626	position_start=2132618	repeat_size=768
MOB	6	201,232	REL606	2264348	IS186	-1	8	gene_name=menC	gene_position=coding (129-136/963 nt)	gene_product=O-succinylbenzoate synthase	gene_strand=<	genes_inactivated=menC	locus_tag=ECB_02188	locus_tags_inactivated=ECB_02188	mutation_category=mobile_element_insertion	position_end=2264355	position_start=2264348	repeat_size=1343
MOB	10	131,312	REL606	4123868	IS150	-1	3	gene_name=aceB	gene_position=coding (1562-1564/1602 nt)	gene_product=malate synthase	gene_strand=>	genes_overlapping=aceB	locus_tag=ECB_03886	locus_tags_overlapping=ECB_03886	mutation_category=mobile_element_insertion	position_end=4123870	position_start=4123868	repeat_size=1443
MOB	11	132,338	REL606	4456970	IS150	-1	3	gene_name=yjiX/yjiY	gene_position=intergenic (-32/+16)	gene_product=hypothetical protein/predicted inner membrane protein	gene_strand=</<	genes_promoter=yjiX	locus_tag=ECB_04219/ECB_04220	locus_tags_promoter=ECB_04219	mutation_category=mobile_element_insertion	position_end=4456972	position_start=4456970	repeat_size=1443
RA	12	.	REL606	15382	0	C	T	bias_e_value=3.63051e-38	bias_p_value=8.03008e-45	consensus_reject=FREQUENCY_CUTOFF	consensus_score=428.0	fisher_strand_p_value=2.43538e-40	frequency=3.838e-01	gene_name=dnaJ/insL-1	gene_position=intergenic (+86/-61)	gene_product=chaperone Hsp40, co-chaperone with DnaK/IS186 hypothetical protein	gene_strand=>/>	ks_quality_p_value=3.07558e-07	locus_tag=ECB_00015/ECB_00016_1	major_base=C	major_cov=15/160	major_frequency=6.162e-01	minor_base=T	minor_cov=92/17	new_cov=92/17	polymorphism_frequency=3.838e-01	polymorphism_score=inf	prediction=polymorphism	ref_cov=15/160	snp_type=intergenic	total_cov=107/177
RA	13	.	REL606	155943	0	T	G	aa_new_seq=A	aa_position=191	aa_ref_seq=A	bias_e_value=1.71967e-35	bias_p_value=3.80362e-42	codon_new_seq=GCC	codon_number=191	codon_position=3	codon_ref_seq=GCA	consensus_reject=FREQUENCY_CUTOFF	consensus_score=351.2	fisher_strand_p_value=3.76642e-44	frequency=3.522e-01	gene_name=yadL	gene_position=573	gene_product=predicted fimbrial-like adhesin protein	gene_strand=<	ks_quality_p_value=1	locus_tag=ECB_00136	major_base=T	major_cov=19/130	major_frequency=6.478e-01	minor_base=G	minor_cov=81/0	new_cov=81/0	new_seq=G	polymorphism_frequency=3.522e-01	polymorphism_score=127.4	prediction=polymorphism	ref_cov=19/130	ref_seq=T	snp_type=synonymous	total_cov=100/130	transl_table=11
RA	14	.	REL606	179982	0	T	G	aa_new_seq=G	aa_position=196	aa_ref_seq=G	bias_e_value=2.72736e-25	bias_p_value=6.03247e-32	codon_new_seq=GGG	codon_number=196	codon_position=3	codon_ref_seq=GGT	consensus_reject=FREQUENCY_CUTOFF	consensus_score=491.1	fisher_strand_p_value=7.8108e-34	frequency=2.696e-01	gene_name=yadQ	gene_position=588	gene_product=chloride channel protein	gene_strand=>	ks_quality_p_value=1	locus_tag=ECB_00154	major_base=T	major_cov=19/130	major_frequency=7.304e-01	minor_base=G	minor_cov=55/0	new_cov=55/0	new_seq=G	polymorphism_frequency=2.696e-01	polymorphism_score=19.2	prediction=polymorphism	ref_cov=19/130	ref_seq=T	snp_type=synonymous	total_cov=74/130	transl_table=11
RA	15	.	REL606	255547	0	T	G	bias_e_value=2.41477e-05	bias_p_value=5.34106e-12	consensus_reject=FREQUENCY_CUTOFF	consensus_score=207.0	fisher_strand_p_value=1.75872e-13	frequency=2.000e-01	ks_quality_p_value=1	major_base=T	major_cov=3/77	major_frequency=8.000e-01	minor_base=G	minor_cov=17/3	new_cov=17/3	no_show=1	polymorphism_frequency=2.000e-01	polymorphism_score=13.5	prediction=polymorphism	ref_cov=3/77	total_cov=20/80
RA	16	.	REL606	276864	0	A	C	bias_e_value=3.11864e-11	bias_p_value=6.89791e-18	consensus_reject=FREQUENCY_CUTOFF	consensus_score=594.4	fisher_strand_p_value=1.55686e-19	frequency=2.024e-01	ks_quality_p_value=1	major_base=A	major_cov=128/69	major_frequency=7.976e-01	minor_base=C	minor_cov=0/50	new_cov=0/50	no_show=1	polymorphism_frequency=2.024e-01	polymorphism_score=40.0	prediction=polymorphism	ref_cov=128/69	total_cov=128/120
RA	17	.	REL606	403511	0	C	A	aa_new_seq=A	aa_position=63	aa_ref_seq=A	bias_e_value=360966	bias_p_value=0.0798395	codon_new_seq=GCA	codon_number=63	codon_position=3	codon_ref_seq=GCC	consensus_reject=FREQUENCY_CUTOFF	consensus_score=127.4	fisher_strand_p_value=0.0155875	frequency=3.125e-01	gene_name=ribD	gene_position=189	gene_product=fused diaminohydroxyphosphoribosylaminopyrimidine deaminase and 5-amino-6-(5-phosphoribosylamino) uracil reductase	gene_strand=>	ks_quality_p_value=0.990575	locus_tag=ECB_00362	major_base=C	major_cov=11/55	major_frequency=6.875e-01	minor_base=A	minor_cov=0/30	new_cov=0/30	new_seq=A	polymorphism_frequency=3.125e-01	polymorphism_score=23.3	prediction=polymorphism	ref_cov=11/55	ref_seq=C	snp_type=synonymous	total_cov=11/85	transl_table=11
RA	18	.	REL606	448506	0	A	C	bias_e_value=0.000440734	bias_p_value=9.74829e-11	consensus_reject=FREQUENCY_CUTOFF	consensus_score=313.4	fisher_strand_p_value=3.56291e-12	frequency=2.590e-01	ks_quality_p_value=1	major_base=A	major_cov=66/57	major_frequency=7.410e-01	minor_base=C	minor_cov=0/43	new_cov=0/43	no_show=1	polymorphism_frequency=2.590e-01	polymorphism_score=41.8	prediction=polymorphism	ref_cov=66/57	total_cov=66/100
RA	19	.	REL606	448737	0	T	C	consensus_score=858.4	frequency=1	gene_name=tesB/ybaY	gene_position=intergenic (-62/-156)	gene_product=acyl-CoA thioesterase II/predicted outer membrane lipoprotein	gene_strand=</>	locus_tag=ECB_00404/ECB_00405	major_base=C	major_cov=93/122	major_frequency=1.000e+00	minor_base=N	minor_cov=0/0	new_cov=93/122	polymorphism_frequency=1.000e+00	polymorphism_score=NA	prediction=consensus	ref_cov=0/0	snp_type=intergenic	total_cov=93/122
RA	20	.	REL606	472448	0	A	G	bias_e_value=1.07926e-13	bias_p_value=2.38714e-20	consensus_reject=FREQUENCY_CUTOFF	consensus_score=533.7	fisher_strand_p_value=4.76517e-22	frequency=2.123e-01	ks_quality_p_value=1	major_base=A	major_cov=42/125	major_frequency=7.877e-01	minor_base=G	minor_cov=45/0	new_cov=45/0	no_show=1	polymorphism_frequency=2.123e-01	polymorphism_score=18.3	prediction=polymorphism	ref_cov=42/125	total_cov=87/125
RA	21	.	REL606	627887	0	A	C	bias_e_value=9.6146e-37	bias_p_value=2.12659e-43	consensus_reject=FREQUENCY_CUTOFF	consensus_score=1529.1	fisher_strand_p_value=2.04676e-45	frequency=2.049e-01	ks_quality_p_value=1	major_base=A	major_cov=312/204	major_frequency=7.951e-01	minor_base=C	minor_cov=0/133	new_cov=0/133	no_show=1	polymorphism_frequency=2.049e-01	polymorphism_score=115.7	prediction=polymorphism	ref_cov=312/204	total_cov=312/339
RA	22	.	REL606	632402	0	A	T	aa_new_seq=K	aa_position=3	aa_ref_seq=I	bias_e_value=9.08475e-11	bias_p_value=2.00939e-17	codon_new_seq=AAA	codon_number=3	codon_position=2	codon_ref_seq=ATA	consensus_reject=FREQUENCY_CUTOFF	consensus_score=353.3	fisher_strand_p_value=4.65006e-19	frequency=2.699e-01	gene_name=citD	gene_position=8	gene_product=citrate lyase, acyl carrier (gamma) subunit	gene_strand=<	ks_quality_p_value=1	locus_tag=ECB_00585	major_base=A	major_cov=33/86	major_frequency=7.301e-01	minor_base=T	minor_cov=44/0	new_cov=44/0	new_seq=T	polymorphism_frequency=2.699e-01	polymorphism_score=51.1	prediction=polymorphism	ref_cov=33/86	ref_seq=A	snp_type=nonsynonymous	total_cov=77/86	transl_table=11
RA	23	.	REL606	632407	0	C	T	bias_e_value=6.16106e-09	bias_p_value=1.36272e-15	consensus_reject=FREQUENCY_CUTOFF	consensus_score=299.9	fisher_strand_p_value=3.50404e-17	frequency=2.632e-01	ks_quality_p_value=1	major_base=C	major_cov=32/80	major_frequency=7.368e-01	minor_base=T	minor_cov=40/0	new_cov=40/0	no_show=1	polymorphism_frequency=2.632e-01	polymorphism_score=58.4	prediction=polymorphism	ref_cov=32/80	total_cov=73/80
RA	24	.	REL606	956056	0	A	C	bias_e_value=9.35237e-19	bias_p_value=2.06859e-25	consensus_reject=FREQUENCY_CUTOFF	consensus_score=474.1	fisher_strand_p_value=3.33835e-27	frequency=2.488e-01	ks_quality_p_value=1	major_base=A	major_cov=126/34	major_frequency=7.512e-01	minor_base=C	minor_cov=0/53	new_cov=0/53	no_show=1	polymorphism_frequency=2.488e-01	polymorphism_score=36.7	prediction=polymorphism	ref_cov=126/34	total_cov=126/87
RA	25	.	REL606	1005127	0	A	C	bias_e_value=6.82498e-16	bias_p_value=1.50957e-22	consensus_reject=FREQUENCY_CUTOFF	consensus_score=420.5	fisher_strand_p_value=2.7319e-24	frequency=2.946e-01	gene_name=ompF/asnS	gene_position=intergenic (-32/+570)	gene_product=outer membrane porin 1a (Ia;b;F)/asparaginyl-tRNA synthetase	gene_strand=</<	ks_quality_p_value=1	locus_tag=ECB_00933/ECB_00934	major_base=A	major_cov=106/52	major_frequency=7.054e-01	minor_base=C	minor_cov=0/66	new_cov=0/66	polymorphism_frequency=2.946e-01	polymorphism_score=58.9	prediction=polymorphism	ref_cov=106/52	snp_type=intergenic	total_cov=106/118
RA	26	.	REL606	1020103	0	T	G	bias_e_value=9.62215e-16	bias_p_value=2.12826e-22	consensus_reject=FREQUENCY_CUTOFF	consensus_score=488.0	fisher_strand_p_value=3.8761e-24	frequency=2.165e-01	ks_quality_p_value=1	major_base=T	major_cov=28/124	major_frequency=7.835e-01	minor_base=G	minor_cov=42/0	new_cov=42/0	no_show=1	polymorphism_frequency=2.165e-01	polymorphism_score=30.7	prediction=polymorphism	ref_cov=28/124	total_cov=70/124
RA	27	.	REL606	1262066	0	A	C	bias_e_value=2.74805e-24	bias_p_value=6.07823e-31	consensus_reject=FREQUENCY_CUTOFF	consensus_score=559.6	fisher_strand_p_value=8.11605e-33	frequency=2.489e-01	ks_quality_p_value=1	major_base=A	major_cov=145/30	major_frequency=7.511e-01	minor_base=C	minor_cov=0/58	new_cov=0/58	no_show=1	polymorphism_frequency=2.489e-01	polymorphism_score=17.0	prediction=polymorphism	ref_cov=145/30	total_cov=145/88
RA	28	.	REL606	1288647	0	T	G	bias_e_value=7.07329e-22	bias_p_value=1.56449e-28	consensus_reject=FREQUENCY_CUTOFF	consensus_score=724.1	fisher_strand_p_value=2.25878e-30	frequency=2.180e-01	ks_quality_p_value=1	major_base=T	major_cov=57/169	major_frequency=7.820e-01	minor_base=G	minor_cov=63/0	new_cov=63/0	no_show=1	polymorphism_frequency=2.180e-01	polymorphism_score=14.1	prediction=polymorphism	ref_cov=57/169	total_cov=120/169
RA	29	.	REL606	1323710	0	T	G	bias_e_value=1.02811e-13	bias_p_value=2.274e-20	consensus_reject=FREQUENCY_CUTOFF	consensus_score=539.2	fisher_strand_p_value=4.53484e-22	frequency=2.242e-01	ks_quality_p_value=1	major_base=T	major_cov=50/123	major_frequency=7.758e-01	minor_base=G	minor_cov=50/0	new_cov=50/0	no_show=1	polymorphism_frequency=2.242e-01	polymorphism_score=26.5	prediction=polymorphism	ref_cov=50/123	total_cov=101/123
RA	30	.	REL606	1429178	0	A	G	bias_e_value=4396830	bias_p_value=0.972504	consensus_score=3182.3	fisher_strand_p_value=1	frequency=1	gene_name=ynaE/ynaF	gene_position=intergenic (-121/+807)	gene_product=predicted DNA-binding transcriptional regulator/stress-induced protein, ATP-binding protein	gene_strand=</<	ks_quality_p_value=0.774853	locus_tag=ECB_01346/ECB_01347	major_base=G	major_cov=539/693	major_frequency=9.976e-01	minor_base=A	minor_cov=1/2	new_cov=539/693	polymorphism_frequency=9.976e-01	polymorphism_score=-2.3	prediction=consensus	ref_cov=1/2	snp_type=intergenic	total_cov=540/696
RA	31	.	REL606	1490899	0	A	G	aa_new_seq=G	aa_position=55	aa_ref_seq=G	bias_e_value=1.45334e-37	bias_p_value=3.21455e-44	codon_new_seq=GGG	codon_number=55	codon_position=3	codon_ref_seq=GGA	consensus_reject=FREQUENCY_CUTOFF	consensus_score=266.2	fisher_strand_p_value=3.03811e-46	frequency=4.043e-01	gene_name=ydcU	gene_position=165	gene_product=predicted spermidine/putrescine transporter subunit	gene_strand=>	ks_quality_p_value=1	locus_tag=ECB_01399	major_base=A	major_cov=20/120	major_frequency=5.957e-01	minor_base=G	minor_cov=95/0	new_cov=95/0	new_seq=G	polymorphism_frequency=4.043e-01	polymorphism_score=187.2	prediction=polymorphism	ref_cov=20/120	ref_seq=A	snp_type=synonymous	total_cov=115/121	transl_table=11
RA	32	.	REL606	1490904	0	A	T	aa_new_seq=F	aa_position=57	aa_ref_seq=Y	bias_e_value=2.71273e-26	bias_p_value=6.0001e-33	codon_new_seq=TTT	codon_number=57	codon_position=2	codon_ref_seq=TAT	consensus_reject=FREQUENCY_CUTOFF	consensus_score=421.1	fisher_strand_p_value=7.54064e-35	frequency=2.972e-01	gene_name=ydcU	gene_position=170	gene_product=predicted spermidine/putrescine transporter subunit	gene_strand=>	ks_quality_p_value=1	locus_tag=ECB_01399	major_base=A	major_cov=23/126	major_frequency=7.028e-01	minor_base=T	minor_cov=63/0	new_cov=63/0	new_seq=T	polymorphism_frequency=2.972e-01	polymorphism_score=121.2	prediction=polymorphism	ref_cov=23/126	ref_seq=A	snp_type=nonsynonymous	total_cov=86/126	transl_table=11
RA	33	.	REL606	1510660	0	A	C	bias_e_value=2.98322e-25	bias_p_value=6.59837e-32	consensus_reject=FREQUENCY_CUTOFF	consensus_score=797.7	fisher_strand_p_value=8.55359e-34	frequency=2.091e-01	ks_quality_p_value=1	major_base=A	major_cov=196/65	major_frequency=7.909e-01	minor_base=C	minor_cov=0/69	new_cov=0/69	no_show=1	polymorphism_frequency=2.091e-01	polymorphism_score=118.0	prediction=polymorphism	ref_cov=196/65	total_cov=196/134
RA	34	.	REL606	1618751	0	T	A	bias_e_value=9.69985e-18	bias_p_value=2.14544e-24	consensus_reject=FREQUENCY_CUTOFF	consensus_score=499.1	fisher_strand_p_value=3.60057e-26	frequency=2.330e-01	ks_quality_p_value=1	major_base=T	major_cov=127/31	major_frequency=7.670e-01	minor_base=A	minor_cov=0/48	new_cov=0/48	no_show=1	polymorphism_frequency=2.330e-01	polymorphism_score=87.2	prediction=polymorphism	ref_cov=127/31	total_cov=127/79
RA	35	.	REL606	1618762	0	A	C	bias_e_value=1.48614e-20	bias_p_value=3.2871e-27	consensus_reject=FREQUENCY_CUTOFF	consensus_score=440.0	fisher_strand_p_value=4.9675e-29	frequency=2.692e-01	ks_quality_p_value=1	major_base=A	major_cov=122/30	major_frequency=7.308e-01	minor_base=C	minor_cov=0/56	new_cov=0/56	no_show=1	polymorphism_frequency=2.692e-01	polymorphism_score=59.6	prediction=polymorphism	ref_cov=122/30	total_cov=122/86
RA	36	.	REL606	1679684	0	A	T	bias_e_value=3.23685e-12	bias_p_value=7.15936e-19	consensus_reject=FREQUENCY_CUTOFF	consensus_score=841.2	fisher_strand_p_value=0.0362445	frequency=2.519e-01	ks_quality_p_value=4.23677e-19	major_base=A	major_cov=138/156	major_frequency=7.481e-01	minor_base=T	minor_cov=59/40	new_cov=59/40	no_show=1	polymorphism_frequency=2.519e-01	polymorphism_score=313.8	prediction=polymorphism	ref_cov=138/156	total_cov=197/196
RA	37	.	REL606	1679685	0	A	T	bias_e_value=4.67837e-16	bias_p_value=1.03478e-22	consensus_reject=FREQUENCY_CUTOFF	consensus_score=846.5	fisher_strand_p_value=0.0362445	frequency=2.519e-01	ks_quality_p_value=5.13104e-23	major_base=A	major_cov=138/156	major_frequency=7.481e-01	minor_base=T	minor_cov=59/40	new_cov=59/40	no_show=1	polymorphism_frequency=2.519e-01	polymorphism_score=313.4	prediction=polymorphism	ref_cov=138/156	total_cov=197/196
RA	38	.	REL606	1688229	0	A	C	aa_new_seq=P	aa_position=92	aa_ref_seq=T	bias_e_value=1.96906e-29	bias_p_value=4.35523e-36	codon_new_seq=CCC	codon_number=92	codon_position=1	codon_ref_seq=ACC	consensus_reject=FREQUENCY_CUTOFF	consensus_score=418.6	fisher_strand_p_value=5.01256e-38	frequency=3.194e-01	gene_name=nth	gene_position=274	gene_product=DNA glycosylase and apyrimidinic (AP) lyase (endonuclease III)	gene_strand=>	ks_quality_p_value=1	locus_tag=ECB_01603	major_base=A	major_cov=126/21	major_frequency=6.806e-01	minor_base=C	minor_cov=0/69	new_cov=0/69	new_seq=C	polymorphism_frequency=3.194e-01	polymorphism_score=69.2	prediction=polymorphism	ref_cov=126/21	ref_seq=A	snp_type=nonsynonymous	total_cov=126/90	transl_table=11
RA	39	.	REL606	1750983	0	G	C	bias_e_value=0.000348495	bias_p_value=7.70813e-11	consensus_reject=FREQUENCY_CUTOFF	consensus_score=415.8	fisher_strand_p_value=2.79238e-12	frequency=2.260e-01	ks_quality_p_value=1	major_base=G	major_cov=61/76	major_frequency=7.740e-01	minor_base=C	minor_cov=40/0	new_cov=40/0	no_show=1	polymorphism_frequency=2.260e-01	polymorphism_score=52.9	prediction=polymorphism	ref_cov=61/76	total_cov=101/76
RA	40	.	REL606	1753880	0	C	G	bias_e_value=3603.23	bias_p_value=0.000796974	consensus_reject=FREQUENCY_CUTOFF	consensus_score=445.2	fisher_strand_p_value=0.850521	frequency=2.059e-01	ks_quality_p_value=8.93733e-05	major_base=C	major_cov=76/59	major_frequency=7.941e-01	minor_base=G	minor_cov=19/16	new_cov=19/16	no_show=1	polymorphism_frequency=2.059e-01	polymorphism_score=115.5	prediction=polymorphism	ref_cov=76/59	total_cov=95/75
RA	41	.	REL606	1795337	0	A	C	bias_e_value=5.80583e-18	bias_p_value=1.28415e-24	consensus_reject=FREQUENCY_CUTOFF	consensus_score=380.8	fisher_strand_p_value=2.13641e-26	frequency=2.670e-01	ks_quality_p_value=1	major_base=A	major_cov=112/28	major_frequency=7.330e-01	minor_base=C	minor_cov=0/51	new_cov=0/51	no_show=1	polymorphism_frequency=2.670e-01	polymorphism_score=77.3	prediction=polymorphism	ref_cov=112/28	total_cov=112/79
RA	42	.	REL606	1802013	0	G	A	bias_e_value=3.80995e-29	bias_p_value=8.42697e-36	consensus_reject=FREQUENCY_CUTOFF	consensus_score=480.3	fisher_strand_p_value=9.77397e-38	frequency=2.404e-01	ks_quality_p_value=1	major_base=G	major_cov=147/11	major_frequency=7.596e-01	minor_base=A	minor_cov=0/50	new_cov=0/50	no_show=1	polymorphism_frequency=2.404e-01	polymorphism_score=89.6	prediction=polymorphism	ref_cov=147/11	total_cov=147/61
RA	43	.	REL606	2005805	0	C	T	aa_new_seq=K	aa_position=181	aa_ref_seq=E	codon_new_seq=AAA	codon_number=181	codon_position=1	codon_ref_seq=GAA	consensus_score=1004.0	frequency=1	gene_name=insD	gene_position=541	gene_product=IS2 insertion element transposase InsAB'	gene_strand=<	locus_tag=ECB_01904	major_base=T	major_cov=112/155	major_frequency=1.000e+00	minor_base=N	minor_cov=0/0	new_cov=112/155	new_seq=T	polymorphism_frequency=1.000e+00	polymorphism_score=NA	prediction=consensus	ref_cov=0/0	ref_seq=C	snp_type=nonsynonymous	total_cov=112/155	transl_table=11
RA	44	.	REL606	2007927	0	T	G	bias_e_value=1.72814e-19	bias_p_value=3.82234e-26	consensus_reject=FREQUENCY_CUTOFF	consensus_score=493.0	fisher_strand_p_value=6.0024e-28	frequency=2.172e-01	ks_quality_p_value=1	major_base=T	major_cov=21/134	major_frequency=7.828e-01	minor_base=G	minor_cov=43/0	new_cov=43/0	no_show=1	polymorphism_frequency=2.172e-01	polymorphism_score=48.7	prediction=polymorphism	ref_cov=21/134	total_cov=64/134
RA	45	.	REL606	2071138	0	C	G	aa_new_seq=E	aa_position=94	aa_ref_seq=D	bias_e_value=2420.53	bias_p_value=0.000535381	codon_new_seq=GAG	codon_number=94	codon_position=3	codon_ref_seq=GAC	consensus_reject=SCORE_CUTOFF,FREQUENCY_CUTOFF	consensus_score=-6.7	fisher_strand_p_value=0.0021645	frequency=4.545e-01	gene_name=insB-15	gene_position=282	gene_product=IS1 protein InsB	gene_strand=>	ks_quality_p_value=0.0226436	locus_tag=ECB_02023	major_base=C	major_cov=0/6	major_frequency=5.455e-01	minor_base=G	minor_cov=5/0	new_cov=5/0	new_seq=G	polymorphism_frequency=4.545e-01	polymorphism_score=14.8	prediction=polymorphism	ref_cov=0/6	ref_seq=C	snp_type=nonsynonymous	total_cov=5/6	transl_table=11
RA	46	.	REL606	2071141	0	G	C	aa_new_seq=V	aa_position=95	aa_ref_seq=V	bias_e_value=939.728	bias_p_value=0.000207852	codon_new_seq=GTC	codon_number=95	codon_position=3	codon_ref_seq=GTG	consensus_reject=SCORE_CUTOFF,FREQUENCY_CUTOFF	consensus_score=-6.7	fisher_strand_p_value=0.00126263	frequency=4.167e-01	gene_name=insB-15	gene_position=285	gene_product=IS1 protein InsB	gene_strand=>	ks_quality_p_value=0.0137638	locus_tag=ECB_02023	major_base=G	major_cov=0/7	major_frequency=5.833e-01	minor_base=C	minor_cov=5/0	new_cov=5/0	new_seq=C	polymorphism_frequency=4.167e-01	polymorphism_score=14.5	prediction=polymorphism	ref_cov=0/7	ref_seq=G	snp_type=synonymous	total_cov=5/7	transl_table=11
RA	47	.	REL606	2173900	0	A	C	aa_new_seq=P	aa_position=25	aa_ref_seq=T	bias_e_value=6.08632e-46	bias_p_value=1.34619e-52	codon_new_seq=CCC	codon_number=25	codon_position=1	codon_ref_seq=ACC	consensus_reject=FREQUENCY_CUTOFF	consensus_score=587.2	fisher_strand_p_value=1.07465e-54	frequency=3.404e-01	gene_name=yejH	gene_position=73	gene_product=predicted ATP-dependet helicase	gene_strand=>	ks_quality_p_value=1	locus_tag=ECB_02114	major_base=A	major_cov=178/39	major_frequency=6.596e-01	minor_base=C	minor_cov=0/112	new_cov=0/112	new_seq=C	polymorphism_frequency=3.404e-01	polymorphism_score=133.9	prediction=polymorphism	ref_cov=178/39	ref_seq=A	snp_type=nonsynonymous	total_cov=178/152	transl_table=11
RA	48	.	REL606	2238337	0	A	C	bias_e_value=6.40651e-27	bias_p_value=1.41701e-33	consensus_reject=FREQUENCY_CUTOFF	consensus_score=507.0	fisher_strand_p_value=1.74871e-35	frequency=2.776e-01	gene_name=inaA/yfaH	gene_position=intergenic (-149/-66)	gene_product=hypothetical protein/hypothetical protein	gene_strand=</>	ks_quality_p_value=1	locus_tag=ECB_02163/ECB_02164	major_base=A	major_cov=153/50	major_frequency=7.224e-01	minor_base=C	minor_cov=0/78	new_cov=0/78	polymorphism_frequency=2.776e-01	polymorphism_score=128.0	prediction=polymorphism	ref_cov=153/50	snp_type=intergenic	total_cov=153/128
RA	49	.	REL606	2261804	0	T	C	bias_e_value=1.5188e-23	bias_p_value=3.35934e-30	consensus_reject=FREQUENCY_CUTOFF	consensus_score=598.9	fisher_strand_p_value=4.59186e-32	frequency=2.581e-01	ks_quality_p_value=1	major_base=T	major_cov=152/55	major_frequency=7.419e-01	minor_base=C	minor_cov=0/72	new_cov=0/72	no_show=1	polymorphism_frequency=2.581e-01	polymorphism_score=78.8	prediction=polymorphism	ref_cov=152/55	total_cov=152/127
RA	50	.	REL606	2531183	0	A	C	bias_e_value=1.68045e-20	bias_p_value=3.71687e-27	consensus_reject=FREQUENCY_CUTOFF	consensus_score=502.3	fisher_strand_p_value=5.62759e-29	frequency=2.195e-01	ks_quality_p_value=1	major_base=A	major_cov=138/22	major_frequency=7.805e-01	minor_base=C	minor_cov=0/45	new_cov=0/45	no_show=1	polymorphism_frequency=2.195e-01	polymorphism_score=47.8	prediction=polymorphism	ref_cov=138/22	total_cov=138/67
RA	51	.	REL606	2647708	0	A	C	bias_e_value=3.55741e-10	bias_p_value=7.86838e-17	consensus_reject=FREQUENCY_CUTOFF	consensus_score=484.1	fisher_strand_p_value=1.88174e-18	frequency=2.129e-01	ks_quality_p_value=1	major_base=A	major_cov=110/49	major_frequency=7.871e-01	minor_base=C	minor_cov=0/43	new_cov=0/43	no_show=1	polymorphism_frequency=2.129e-01	polymorphism_score=15.9	prediction=polymorphism	ref_cov=110/49	total_cov=110/93
RA	52	.	REL606	2679002	0	A	G	bias_e_value=1.44816e-08	bias_p_value=3.20309e-15	consensus_reject=FREQUENCY_CUTOFF	consensus_score=265.5	fisher_strand_p_value=8.42639e-17	frequency=3.354e-01	gene_name=ascG/ascF	gene_position=intergenic (-72/-185)	gene_product=DNA-binding transcriptional repressor/fused cellobiose/arbutin/salicin-specific PTS enzymes: IIB component/IC component	gene_strand=</>	ks_quality_p_value=1	locus_tag=ECB_02564/ECB_02565	major_base=A	major_cov=43/66	major_frequency=6.646e-01	minor_base=G	minor_cov=55/0	new_cov=55/0	polymorphism_frequency=3.354e-01	polymorphism_score=31.7	prediction=polymorphism	ref_cov=43/66	snp_type=intergenic	total_cov=98/66
RA	53	.	REL606	2774220	0	T	C	aa_new_seq=G	aa_position=106	aa_ref_seq=E	bias_e_value=4.28578	bias_p_value=9.47942e-07	codon_new_seq=GGG	codon_number=106	codon_position=2	codon_ref_seq=GAG	consensus_reject=FREQUENCY_CUTOFF	consensus_score=180.6	fisher_strand_p_value=5.342e-08	frequency=2.842e-01	gene_name=ECB_02652	gene_position=317	gene_product=conserved hypothetical protein	gene_strand=<	ks_quality_p_value=1	locus_tag=ECB_02652	major_base=T	major_cov=38/30	major_frequency=7.158e-01	minor_base=C	minor_cov=0/27	new_cov=0/27	new_seq=C	polymorphism_frequency=2.842e-01	polymorphism_score=17.4	prediction=polymorphism	ref_cov=38/30	ref_seq=T	snp_type=nonsynonymous	total_cov=38/57	transl_table=11
RA	54	.	REL606	2945750	0	A	C	bias_e_value=2.8622e-20	bias_p_value=6.3307e-27	consensus_reject=FREQUENCY_CUTOFF	consensus_score=750.1	fisher_strand_p_value=9.66422e-29	frequency=2.377e-01	ks_quality_p_value=1	major_base=A	major_cov=161/86	major_frequency=7.623e-01	minor_base=C	minor_cov=0/77	new_cov=0/77	no_show=1	polymorphism_frequency=2.377e-01	polymorphism_score=31.3	prediction=polymorphism	ref_cov=161/86	total_cov=161/163
RA	55	.	REL606	3068172	0	A	C	bias_e_value=3.16679e-14	bias_p_value=7.00441e-21	consensus_reject=FREQUENCY_CUTOFF	consensus_score=446.2	fisher_strand_p_value=1.36415e-22	frequency=2.198e-01	ks_quality_p_value=1	major_base=A	major_cov=115/27	major_frequency=7.802e-01	minor_base=C	minor_cov=0/40	new_cov=0/40	no_show=1	polymorphism_frequency=2.198e-01	polymorphism_score=25.1	prediction=polymorphism	ref_cov=115/27	total_cov=115/67
RA	56	.	REL606	3217772	0	A	C	bias_e_value=0.000497163	bias_p_value=1.09964e-10	consensus_reject=FREQUENCY_CUTOFF	consensus_score=380.8	fisher_strand_p_value=4.03754e-12	frequency=2.105e-01	ks_quality_p_value=1	major_base=A	major_cov=79/56	major_frequency=7.895e-01	minor_base=C	minor_cov=0/36	new_cov=0/36	no_show=1	polymorphism_frequency=2.105e-01	polymorphism_score=35.1	prediction=polymorphism	ref_cov=79/56	total_cov=79/92
RA	57	.	REL606	3259133	0	T	C	bias_e_value=2.7724e-29	bias_p_value=6.13208e-36	consensus_reject=FREQUENCY_CUTOFF	consensus_score=479.2	fisher_strand_p_value=7.08582e-38	frequency=2.450e-01	ks_quality_p_value=1	major_base=T	major_cov=142/9	major_frequency=7.550e-01	minor_base=C	minor_cov=0/49	new_cov=0/49	no_show=1	polymorphism_frequency=2.450e-01	polymorphism_score=46.6	prediction=polymorphism	ref_cov=142/9	total_cov=143/58
RA	58	.	REL606	3414590	0	T	C	bias_e_value=6.34566e-18	bias_p_value=1.40355e-24	consensus_reject=FREQUENCY_CUTOFF	consensus_score=421.8	fisher_strand_p_value=2.33857e-26	frequency=2.075e-01	ks_quality_p_value=1	major_base=T	major_cov=120/6	major_frequency=7.925e-01	minor_base=C	minor_cov=1/32	new_cov=1/32	no_show=1	polymorphism_frequency=2.075e-01	polymorphism_score=40.6	prediction=polymorphism	ref_cov=120/6	total_cov=121/38
RA	59	.	REL606	3421865	0	T	G	bias_e_value=7.35682e-29	bias_p_value=1.6272e-35	consensus_reject=FREQUENCY_CUTOFF	consensus_score=477.2	fisher_strand_p_value=1.90199e-37	frequency=2.672e-01	ks_quality_p_value=1	major_base=T	major_cov=23/147	major_frequency=7.328e-01	minor_base=G	minor_cov=62/0	new_cov=62/0	no_show=1	polymorphism_frequency=2.672e-01	polymorphism_score=93.0	prediction=polymorphism	ref_cov=23/147	total_cov=85/147
RA	60	.	REL606	3481137	0	G	A	aa_new_seq=G	aa_position=42	aa_ref_seq=G	bias_e_value=3822070	bias_p_value=0.845378	codon_new_seq=GGA	codon_number=42	codon_position=3	codon_ref_seq=GGG	consensus_score=48.1	fisher_strand_p_value=1	frequency=1	gene_name=rhsB	gene_position=126	gene_product=rhsB element core protein RshB	gene_strand=>	ks_quality_p_value=0.498279	locus_tag=ECB_03331	major_base=A	major_cov=2/15	major_frequency=8.947e-01	minor_base=T	minor_cov=0/2	new_cov=2/15	new_seq=A	polymorphism_frequency=8.947e-01	polymorphism_score=-0.8	prediction=consensus	ref_cov=0/0	ref_seq=G	snp_type=synonymous	total_cov=2/17	transl_table=11
RA	61	.	REL606	3481201	0	A	C	aa_new_seq=L	aa_position=64	aa_ref_seq=I	codon_new_seq=CTT	codon_number=64	codon_position=1	codon_ref_seq=ATC	consensus_score=444.6	frequency=1	gene_name=rhsB	gene_position=190	gene_product=rhsB element core protein RshB	gene_strand=>	locus_tag=ECB_03331	major_base=C	major_cov=50/80	major_frequency=1.000e+00	minor_base=N	minor_cov=0/0	new_cov=50/80	new_seq=C	polymorphism_frequency=1.000e+00	polymorphism_score=NA	prediction=consensus	ref_cov=0/0	ref_seq=A	snp_type=nonsynonymous	total_cov=50/80	transl_table=11
RA	62	.	REL606	3481203	0	C	T	aa_new_seq=L	aa_position=64	aa_ref_seq=I	bias_e_value=4521140	bias_p_value=1	codon_new_seq=CTT	codon_number=64	codon_position=3	codon_ref_seq=ATC	consensus_score=433.8	fisher_strand_p_value=1	frequency=1	gene_name=rhsB	gene_position=192	gene_product=rhsB element core protein RshB	gene_strand=>	ks_quality_p_value=1	locus_tag=ECB_03331	major_base=T	major_cov=50/79	major_frequency=9.923e-01	minor_base=G	minor_cov=0/1	new_cov=50/79	new_seq=T	polymorphism_frequency=9.923e-01	polymorphism_score=NA	prediction=consensus	ref_cov=0/0	ref_seq=C	snp_type=synonymous	total_cov=50/80	transl_table=11
RA	63	.	REL606	3481214	0	C	G	aa_new_seq=G	aa_position=68	aa_ref_seq=A	codon_new_seq=GGC	codon_number=68	codon_position=2	codon_ref_seq=GCC	consensus_score=766.5	frequency=1	gene_name=rhsB	gene_position=203	gene_product=rhsB element core protein RshB	gene_strand=>	locus_tag=ECB_03331	major_base=G	major_cov=72/140	major_frequency=1.000e+00	minor_base=N	minor_cov=0/0	new_cov=72/140	new_seq=G	polymorphism_frequency=1.000e+00	polymorphism_score=NA	prediction=consensus	ref_cov=0/0	ref_seq=C	snp_type=nonsynonymous	total_cov=72/140	transl_table=11
RA	64	.	REL606	3544091	0	C	T	consensus_score=924.7	frequency=1	gene_name=dctA/yhjK	gene_position=intergenic (-20/+163)	gene_product=C4-dicarboxylate transport protein/predicted diguanylate cyclase	gene_strand=</<	locus_tag=ECB_03376/ECB_03377	major_base=T	major_cov=123/121	major_frequency=1.000e+00	minor_base=N	minor_cov=0/0	new_cov=123/121	polymorphism_frequency=1.000e+00	polymorphism_score=NA	prediction=consensus	ref_cov=0/0	snp_type=intergenic	total_cov=123/121
RA	65	.	REL606	3606630	0	A	C	aa_new_seq=A	aa_position=80	aa_ref_seq=D	bias_e_value=553.283	bias_p_value=0.000122377	codon_new_seq=GCC	codon_number=80	codon_position=2	codon_ref_seq=GAC	consensus_reject=FREQUENCY_CUTOFF	consensus_score=73.9	fisher_strand_p_value=9.76118e-06	frequency=3.871e-01	gene_name=yiaN	gene_position=239	gene_product=predicted transporter	gene_strand=>	ks_quality_p_value=1	locus_tag=ECB_03430	major_base=A	major_cov=19/19	major_frequency=6.129e-01	minor_base=C	minor_cov=0/24	new_cov=0/24	new_seq=C	polymorphism_frequency=3.871e-01	polymorphism_score=25.1	prediction=polymorphism	ref_cov=19/19	ref_seq=A	snp_type=nonsynonymous	total_cov=19/43	transl_table=11
RA	66	.	REL606	3731971	0	G	A	bias_e_value=1.39674e-16	bias_p_value=3.08936e-23	consensus_reject=FREQUENCY_CUTOFF	consensus_score=472.5	fisher_strand_p_value=5.43209e-25	frequency=2.333e-01	ks_quality_p_value=1	major_base=G	major_cov=125/36	major_frequency=7.667e-01	minor_base=A	minor_cov=0/49	new_cov=0/49	no_show=1	polymorphism_frequency=2.333e-01	polymorphism_score=53.9	prediction=polymorphism	ref_cov=125/36	total_cov=125/85
RA	67	.	REL606	3787982	0	T	A	bias_e_value=1.3494e-29	bias_p_value=2.98464e-36	consensus_reject=FREQUENCY_CUTOFF	consensus_score=493.4	fisher_strand_p_value=3.42006e-38	frequency=2.548e-01	ks_quality_p_value=1	major_base=T	major_cov=143/12	major_frequency=7.452e-01	minor_base=A	minor_cov=0/53	new_cov=0/53	no_show=1	polymorphism_frequency=2.548e-01	polymorphism_score=113.1	prediction=polymorphism	ref_cov=143/12	total_cov=143/65
RA	68	.	REL606	3819128	0	A	C	bias_e_value=3.24892e-08	bias_p_value=7.18606e-15	consensus_reject=FREQUENCY_CUTOFF	consensus_score=384.8	fisher_strand_p_value=1.93265e-16	frequency=2.185e-01	ks_quality_p_value=1	major_base=A	major_cov=89/29	major_frequency=7.815e-01	minor_base=C	minor_cov=0/33	new_cov=0/33	no_show=1	polymorphism_frequency=2.185e-01	polymorphism_score=14.5	prediction=polymorphism	ref_cov=89/29	total_cov=89/62
RA	69	.	REL606	3909638	0	T	G	bias_e_value=1.00105e-15	bias_p_value=2.21415e-22	consensus_reject=FREQUENCY_CUTOFF	consensus_score=368.8	fisher_strand_p_value=4.03549e-24	frequency=2.148e-01	ks_quality_p_value=1	major_base=T	major_cov=10/107	major_frequency=7.852e-01	minor_base=G	minor_cov=32/0	new_cov=32/0	no_show=1	polymorphism_frequency=2.148e-01	polymorphism_score=40.3	prediction=polymorphism	ref_cov=10/107	total_cov=42/107
RA	70	.	REL606	3924725	0	A	C	bias_e_value=5.37872e-11	bias_p_value=1.18968e-17	consensus_reject=FREQUENCY_CUTOFF	consensus_score=482.6	fisher_strand_p_value=2.71935e-19	frequency=2.315e-01	ks_quality_p_value=1	major_base=A	major_cov=109/57	major_frequency=7.685e-01	minor_base=C	minor_cov=0/50	new_cov=0/50	no_show=1	polymorphism_frequency=2.315e-01	polymorphism_score=38.9	prediction=polymorphism	ref_cov=109/57	total_cov=109/107
RA	71	.	REL606	3943694	0	C	T	consensus_score=93.2	deleted=1	frequency=1	major_base=T	major_cov=10/17	major_frequency=1.000e+00	minor_base=N	minor_cov=0/0	new_cov=10/17	polymorphism_frequency=1.000e+00	polymorphism_score=NA	prediction=consensus	ref_cov=0/0	total_cov=10/17
RA	72	.	REL606	4003575	0	A	C	bias_e_value=1.39439e-16	bias_p_value=3.08417e-23	consensus_reject=FREQUENCY_CUTOFF	consensus_score=565.4	fisher_strand_p_value=5.4228e-25	frequency=2.009e-01	ks_quality_p_value=1	major_base=A	major_cov=139/32	major_frequency=7.991e-01	minor_base=C	minor_cov=0/43	new_cov=0/43	no_show=1	polymorphism_frequency=2.009e-01	polymorphism_score=17.3	prediction=polymorphism	ref_cov=139/32	total_cov=139/75
RA	73	.	REL606	4006927	0	T	G	bias_e_value=3.59642e-20	bias_p_value=7.95467e-27	consensus_reject=FREQUENCY_CUTOFF	consensus_score=360.8	fisher_strand_p_value=1.21865e-28	frequency=2.778e-01	gene_name=sodA/kdgT	gene_position=intergenic (+77/-183)	gene_product=superoxide dismutase, Mn/2-keto-3-deoxygluconate permease	gene_strand=>/>	ks_quality_p_value=1	locus_tag=ECB_03794/ECB_03795	major_base=T	major_cov=13/104	major_frequency=7.222e-01	minor_base=G	minor_cov=45/0	new_cov=45/0	polymorphism_frequency=2.778e-01	polymorphism_score=22.3	prediction=polymorphism	ref_cov=13/104	snp_type=intergenic	total_cov=58/105
RA	74	.	REL606	4017172	0	T	C	bias_e_value=2.67318e-15	bias_p_value=5.91262e-22	consensus_reject=FREQUENCY_CUTOFF	consensus_score=355.5	fisher_strand_p_value=1.09765e-23	frequency=2.222e-01	ks_quality_p_value=1	major_base=T	major_cov=98/7	major_frequency=7.778e-01	minor_base=C	minor_cov=0/30	new_cov=0/30	no_show=1	polymorphism_frequency=2.222e-01	polymorphism_score=24.7	prediction=polymorphism	ref_cov=98/7	total_cov=98/37
RA	75	.	REL606	4033310	0	A	G	bias_e_value=3.74129e-11	bias_p_value=8.2751e-18	consensus_reject=FREQUENCY_CUTOFF	consensus_score=316.1	fisher_strand_p_value=1.87558e-19	frequency=2.464e-01	ks_quality_p_value=1	major_base=A	major_cov=18/86	major_frequency=7.536e-01	minor_base=G	minor_cov=34/0	new_cov=34/0	no_show=1	polymorphism_frequency=2.464e-01	polymorphism_score=16.9	prediction=polymorphism	ref_cov=18/86	total_cov=52/86
RA	76	.	REL606	4075584	0	T	G	bias_e_value=2.00982e-09	bias_p_value=4.44537e-16	consensus_reject=FREQUENCY_CUTOFF	consensus_score=357.9	fisher_strand_p_value=1.11025e-17	frequency=2.575e-01	ks_quality_p_value=1	major_base=T	major_cov=38/86	major_frequency=7.425e-01	minor_base=G	minor_cov=43/0	new_cov=43/0	no_show=1	polymorphism_frequency=2.575e-01	polymorphism_score=17.7	prediction=polymorphism	ref_cov=38/86	total_cov=81/86
RA	77	.	REL606	4123258	0	A	C	bias_e_value=3.67311e-19	bias_p_value=8.1243e-26	consensus_reject=FREQUENCY_CUTOFF	consensus_score=499.4	fisher_strand_p_value=1.29133e-27	frequency=2.478e-01	ks_quality_p_value=1	major_base=A	major_cov=131/39	major_frequency=7.522e-01	minor_base=C	minor_cov=0/56	new_cov=0/56	no_show=1	polymorphism_frequency=2.478e-01	polymorphism_score=47.4	prediction=polymorphism	ref_cov=131/39	total_cov=131/95
RA	78	.	REL606	4268153	0	A	C	bias_e_value=8.84826e-08	bias_p_value=1.95709e-14	consensus_reject=FREQUENCY_CUTOFF	consensus_score=473.9	fisher_strand_p_value=5.41342e-16	frequency=2.031e-01	ks_quality_p_value=1	major_base=A	major_cov=102/51	major_frequency=7.969e-01	minor_base=C	minor_cov=0/39	new_cov=0/39	no_show=1	polymorphism_frequency=2.031e-01	polymorphism_score=23.3	prediction=polymorphism	ref_cov=102/51	total_cov=102/90
RA	79	.	REL606	4320445	0	T	G	aa_new_seq=G	aa_position=211	aa_ref_seq=V	bias_e_value=6.35089e-22	bias_p_value=1.40471e-28	codon_new_seq=GGG	codon_number=211	codon_position=2	codon_ref_seq=GTG	consensus_reject=FREQUENCY_CUTOFF	consensus_score=377.8	fisher_strand_p_value=2.02489e-30	frequency=3.214e-01	gene_name=aidB	gene_position=632	gene_product=isovaleryl CoA dehydrogenase	gene_strand=>	ks_quality_p_value=1	locus_tag=ECB_04054	major_base=T	major_cov=39/113	major_frequency=6.786e-01	minor_base=G	minor_cov=72/0	new_cov=72/0	new_seq=G	polymorphism_frequency=3.214e-01	polymorphism_score=91.5	prediction=polymorphism	ref_cov=39/113	ref_seq=T	snp_type=nonsynonymous	total_cov=112/113	transl_table=11
RA	80	.	REL606	4425877	0	T	G	aa_new_seq=P	aa_position=133	aa_ref_seq=H	bias_e_value=1186.84	bias_p_value=0.00026251	codon_new_seq=CCC	codon_number=133	codon_position=2	codon_ref_seq=CAC	consensus_reject=FREQUENCY_CUTOFF	consensus_score=200.6	fisher_strand_p_value=3.08229e-05	frequency=2.950e-01	gene_name=fecD	gene_position=398	gene_product=iron-dicitrate transporter subunit	gene_strand=<	ks_quality_p_value=0.727597	locus_tag=ECB_04154	major_base=T	major_cov=71/27	major_frequency=7.050e-01	minor_base=G	minor_cov=41/0	new_cov=41/0	new_seq=G	polymorphism_frequency=2.950e-01	polymorphism_score=54.7	prediction=polymorphism	ref_cov=71/27	ref_seq=T	snp_type=nonsynonymous	total_cov=112/27	transl_table=11
RA	81	.	REL606	4433081	0	G	A	bias_e_value=200364	bias_p_value=0.0443172	consensus_reject=FREQUENCY_CUTOFF	consensus_score=3481.1	fisher_strand_p_value=0.0299908	frequency=2.449e-01	ks_quality_p_value=0.2509	major_base=G	major_cov=302/922	major_frequency=7.551e-01	minor_base=A	minor_cov=120/277	new_cov=120/277	no_show=1	polymorphism_frequency=2.449e-01	polymorphism_score=inf	prediction=polymorphism	ref_cov=302/922	total_cov=422/1199
RA	82	.	REL606	4434284	0	G	A	bias_e_value=9.68064e-11	bias_p_value=2.14119e-17	consensus_reject=FREQUENCY_CUTOFF	consensus_score=251.7	fisher_strand_p_value=3.07349e-11	frequency=2.459e-01	ks_quality_p_value=1.61463e-08	major_base=G	major_cov=59/33	major_frequency=7.541e-01	minor_base=A	minor_cov=0/30	new_cov=0/30	no_show=1	polymorphism_frequency=2.459e-01	polymorphism_score=79.1	prediction=polymorphism	ref_cov=59/33	total_cov=59/63
RA	83	.	REL606	4483462	0	C	T	aa_new_seq=F	aa_position=44	aa_ref_seq=S	bias_e_value=7.18696e-85	bias_p_value=1.58963e-91	codon_new_seq=TTT	codon_number=44	codon_position=2	codon_ref_seq=TCT	consensus_reject=FREQUENCY_CUTOFF	consensus_score=75.0	fisher_strand_p_value=1.94458e-60	frequency=5.134e-01	gene_name=bglJ	gene_position=131	gene_product=DNA-binding transcriptional activator	gene_strand=>	ks_quality_p_value=3.79433e-34	locus_tag=ECB_04243	major_base=T	major_cov=172/0	major_frequency=5.134e-01	minor_base=C	minor_cov=35/128	new_cov=172/0	new_seq=T	polymorphism_frequency=5.134e-01	polymorphism_score=inf	prediction=polymorphism	ref_cov=35/128	ref_seq=C	snp_type=nonsynonymous	total_cov=208/128	transl_table=11
MC	84	.	REL606	491752	495067	0	0	gene_name=[ybbN]–[ybbP]	gene_product=[ybbN],ybbO,tesA,ybbA,[ybbP]	left_inside_cov=0	left_outside_cov=415	locus_tag=[ECB_00443]–[ECB_00447]	right_inside_cov=0	right_outside_cov=511
MC	85	.	REL606	1456049	1468999	1340	1331	gene_name=[acpD]–[insJ-2]	gene_product=[acpD],[insK-2],insJ-2,hrpA,ydcF,aldA,gapC,insA-12,insB-12,cybB,ydcA,hokB,mokB,insK-2,[insJ-2]	left_inside_cov=102	left_outside_cov=107	locus_tag=[ECB_01367]–[ECB_00619_6]	right_inside_cov=102	right_outside_cov=109
MC	86	.	REL606	3481405	3484577	1019	1001	gene_name=rhsB	gene_position=coding (394-3566/4236 nt)	gene_product=rhsB element core protein RshB	gene_strand=>	left_inside_cov=105	left_outside_cov=109	locus_tag=ECB_03331	right_inside_cov=105	right_outside_cov=106
MC	87	.	REL606	3628265	3630743	0	2454	gene_name=rhsA	gene_position=pseudogene (257-2735/5580 nt)	gene_product=rhsA element core protein RshA	gene_strand=>	left_inside_cov=99	left_outside_cov=111	locus_tag=ECB_03448	right_inside_cov=81	right_outside_cov=114
MC	88	.	REL606	3943687	3943826	11	124	gene_name=rrlA	gene_position=noncoding (1858-1997/2904 nt)	gene_product=23S ribosomal RNA	gene_strand=>	left_inside_cov=99	left_outside_cov=127	locus_tag=ECB_r00015	right_inside_cov=96	right_outside_cov=114
MC	89	.	REL606	4256888	4256892	0	0	gene_name=dcuS	gene_position=pseudogene (875-879/912 nt)	gene_product=sensor of fumarate two-component regulatory system; b4125_2	gene_strand=<	left_inside_cov=0	left_outside_cov=277	locus_tag=ECB_03996_2	right_inside_cov=0	right_outside_cov=274
JC	90	.	REL606	1	1	REL606	4521141	-1	0	alignment_overlap=0	circular_chromosome=1	coverage_minus=149	coverage_plus=129	flanking_left=150	flanking_right=150	frequency=1	junction_possible_overlap_registers=149	key=REL606__1__1__REL606__4521141__-1__0____150__150__0__0	max_left=149	max_left_minus=149	max_left_plus=141	max_min_left=73	max_min_left_minus=67	max_min_left_plus=73	max_min_right=75	max_min_right_minus=75	max_min_right_plus=75	max_pos_hash_score=298	max_right=148	max_right_minus=140	max_right_plus=148	neg_log10_pos_hash_p_value=0.6	new_junction_coverage=0.97	new_junction_read_count=283	polymorphism_frequency=1.000e+00	pos_hash_score=84	prediction=consensus	side_1_annotate_key=gene	side_1_continuation=0	side_1_coverage=0.00	side_1_overlap=0	side_1_possible_overlap_registers=149	side_1_read_count=0	side_1_redundant=0	side_2_annotate_key=gene	side_2_continuation=0	side_2_coverage=0.00	side_2_overlap=0	side_2_possible_overlap_registers=149	side_2_read_count=0	side_2_redundant=0	total_non_overlap_reads=278
JC	91	.	REL606	6431	1	REL606	6541	1	0	alignment_overlap=9	coverage_minus=3	coverage_plus=1	flanking_left=150	flanking_right=150	frequency=1.366e-02	junction_possible_overlap_registers=140	key=REL606__6431__1__REL606__6532__1__9____150__150__0__0	max_left=94	max_left_minus=94	max_left_plus=94	max_min_left=0	max_min_left_minus=0	max_min_left_plus=0	max_min_right=48	max_min_right_minus=48	max_min_right_plus=40	max_pos_hash_score=280	max_right=48	max_right_minus=48	max_right_plus=40	neg_log10_pos_hash_p_value=14.1	new_junction_coverage=0.01	new_junction_read_count=4	no_show=1	polymorphism_frequency=1.366e-02	pos_hash_score=3	prediction=polymorphism	reject=COVERAGE_EVENNESS_SKEW,FREQUENCY_CUTOFF	side_1_annotate_key=gene	side_1_continuation=0	side_1_coverage=0.98	side_1_overlap=9	side_1_possible_overlap_registers=149	side_1_read_count=288	side_1_redundant=0	side_2_annotate_key=gene	side_2_continuation=0	side_2_coverage=1.11	side_2_overlap=0	side_2_possible_overlap_registers=140	side_2_read_count=307	side_2_redundant=0	total_non_overlap_reads=4
JC	92	.	REL606	16645	1	REL606	2718968	1	0	alignment_overlap=7	coverage_minus=15	coverage_plus=3	flanking_left=150	flanking_right=150	frequency=1.488e-01	junction_possible_overlap_registers=142	key=REL606__16645__1__REL606__2718961__1__7____150__150__0__0	max_left=58	max_left_minus=58	max_left_plus=20	max_min_left=58	max_min_left_minus=58	max_min_left_plus=20	max_min_right=0	max_min_right_minus=0	max_min_right_plus=0	max_pos_hash_score=284	max_right=141	max_right_minus=141	max_right_plus=141	neg_log10_pos_hash_p_value=8.8	new_junction_coverage=0.06	new_junction_read_count=18	no_show=1	polymorphism_frequency=1.488e-01	pos_hash_score=14	prediction=polymorphism	reject=COVERAGE_EVENNESS_SKEW,FREQUENCY_CUTOFF	side_1_annotate_key=gene	side_1_continuation=0	side_1_coverage=0.37	side_1_overlap=7	side_1_possible_overlap_registers=149	side_1_read_count=107	side_1_redundant=0	side_2_annotate_key=gene	side_2_continuation=0	side_2_coverage=0.37	side_2_overlap=0	side_2_possible_overlap_registers=142	side_2_read_count=104	side_2_redundant=0	total_non_overlap_reads=18
JC	93	.	REL606	16729	1	REL606	432290	-1	0	alignment_overlap=25	coverage_minus=20	coverage_plus=14	flanking_left=150	flanking_right=150	frequency=2.717e-01	junction_possible_overlap_registers=124	key=REL606__16704__1__REL606__432290__-1__25____150__150__0__1	max_left=110	max_left_minus=110	max_left_plus=107	max_min_left=54	max_min_left_minus=9	max_min_left_plus=54	max_min_right=58	max_min_right_minus=20	max_min_right_plus=58	max_pos_hash_score=248	max_right=118	max_right_minus=118	max_right_plus=100	neg_log10_pos_hash_p_value=7.2	new_junction_coverage=0.31	new_junction_read_count=75	polymorphism_frequency=2.717e-01	pos_hash_score=16	prediction=polymorphism	reject=COVERAGE_EVENNESS_SKEW	side_1_annotate_key=gene	side_1_continuation=0	side_1_coverage=0.82	side_1_overlap=0	side_1_possible_overlap_registers=124	side_1_read_count=201	side_1_redundant=0	side_2_annotate_key=repeat	side_2_continuation=0	side_2_coverage=NA	side_2_overlap=25	side_2_possible_overlap_registers=NA	side_2_read_count=NA	side_2_redundant=1	total_non_overlap_reads=34
JC	94	.	REL606	31031	-1	REL606	31043	-1	0	alignment_overlap=5	coverage_minus=7	coverage_plus=0	flanking_left=150	flanking_right=150	frequency=3.398e-02	junction_possible_overlap_registers=144	key=REL606__31031__-1__REL606__31048__-1__5____150__150__0__0	max_left=70	max_left_minus=70	max_left_plus=0	max_min_left=70	max_min_left_minus=70	max_min_left_plus=0	max_min_right=0	max_min_right_minus=0	max_min_right_plus=0	max_pos_hash_score=288	max_right=133	max_right_minus=133	max_right_plus=0	neg_log10_pos_hash_p_value=12.9	new_junction_coverage=0.02	new_junction_read_count=7	no_show=1	polymorphism_frequency=3.398e-02	pos_hash_score=5	prediction=polymorphism	reject=COVERAGE_EVENNESS_SKEW,FREQUENCY_CUTOFF	side_1_annotate_key=gene	side_1_continuation=0	side_1_coverage=0.71	side_1_overlap=5	side_1_possible_overlap_registers=149	side_1_read_count=207	side_1_redundant=0	side_2_annotate_key=gene	side_2_continuation=0	side_2_coverage=0.70	side_2_overlap=0	side_2_possible_overlap_registers=144	side_2_read_count=198	side_2_redundant=0	total_non_overlap_reads=7
JC	95	.	REL606	73172	1	REL606	73307	1	0	alignment_overlap=8	coverage_minus=4	coverage_plus=4	flanking_left=150	flanking_right=150	frequency=3.025e-02	junction_possible_overlap_registers=141	key=REL606__73172__1__REL606__73299__1__8____150__150__0__0	max_left=120	max_left_minus=120	max_left_plus=67	max_min_left=67	max_min_left_minus=0	max_min_left_plus=67	max_min_right=59	max_min_right_minus=59	max_min_right_plus=0	max_pos_hash_score=282	max_right=110	max_right_minus=59	max_right_plus=110	neg_log10_pos_hash_p_value=11.6	new_junction_coverage=0.03	new_junction_read_count=8	no_show=1	polymorphism_frequency=3.025e-02	pos_hash_score=7	prediction=polymorphism	reject=COVERAGE_EVENNESS_SKEW,FREQUENCY_CUTOFF	side_1_annotate_key=gene	side_1_continuation=0	side_1_coverage=0.96	side_1_overlap=8	side_1_possible_overlap_registers=149	side_1_read_count=281	side_1_redundant=0	side_2_annotate_key=gene	side_2_continuation=0	side_2_coverage=0.89	side_2_overlap=0	side_2_possible_overlap_registers=141	side_2_read_count=247	side_2_redundant=0	total_non_overlap_reads=8
JC	96	.	REL606	84885	1	REL606	85007	1	0	alignment_overlap=11	coverage_minus=13	coverage_plus=5	flanking_left=150	flanking_right=150	frequency=4.776e-02	junction_possible_overlap_registers=138	key=REL606__84885__1__REL606__84996__1__11____150__150__0__0	max_left=103	max_left_minus=103	max_left_plus=102	max_min_left=69	max_min_left_minus=69	max_min_left_plus=64	max_min_right=56	max_min_right_minus=56	max_min_right_plus=37	max_pos_hash_score=276	max_right=134	max_right_minus=125	max_right_plus=134	neg_log10_pos_hash_p_value=9.3	new_junction_coverage=0.07	new_junction_read_count=18	no_show=1	polymorphism_frequency=4.776e-02	pos_hash_score=12	prediction=polymorphism	reject=COVERAGE_EVENNESS_SKEW,FREQUENCY_CUTOFF	side_1_annotate_key=gene	side_1_continuation=0	side_1_coverage=1.17	side_1_overlap=11	side_1_possible_overlap_registers=149	side_1_read_count=342	side_1_redundant=0	side_2_annotate_key=gene	side_2_continuation=0	side_2_coverage=1.48	side_2_overlap=0	side_2_possible_overlap_registers=138	side_2_read_count=401	side_2_redundant=0	total_non_overlap_reads=18
JC	97	.	REL606	88852	1	REL606	88948	1	0	alignment_overlap=10	coverage_minus=0	coverage_plus=4	flanking_left=150	flanking_right=150	frequency=1.579e-02	junction_possible_overlap_registers=139	key=REL606__88852__1__REL606__88938__1__10____150__150__0__0	max_left=128	max_left_minus=0	max_left_plus=128	max_min_left=0	max_min_left_minus=0	max_min_left_plus=0	max_min_right=58	max_min_right_minus=0	max_min_right_plus=58	max_pos_hash_score=278	max_right=58	max_right_minus=0	max_right_plus=58	neg_log10_pos_hash_p_value=13.3	new_junction_coverage=0.01	new_junction_read_count=4	no_show=1	polymorphism_frequency=1.579e-02	pos_hash_score=4	prediction=polymorphism	reject=COVERAGE_EVENNESS_SKEW,FREQUENCY_CUTOFF	side_1_annotate_key=gene	side_1_continuation=0	side_1_coverage=0.83	side_1_overlap=10	side_1_possible_overlap_registers=149	side_1_read_count=242	side_1_redundant=0	side_2_annotate_key=gene	side_2_continuation=0	side_2_coverage=1.00	side_2_overlap=0	side_2_possible_overlap_registers=139	side_2_read_count=273	side_2_redundant=0	total_non_overlap_reads=4
JC	98	.	REL606	121318	-1	REL606	121457	-1	0	alignment_overlap=9	coverage_minus=2	coverage_plus=4	flanking_left=150	flanking_right=150	frequency=1.980e-02	junction_possible_overlap_registers=140	key=REL606__121318__-1__REL606__121466__-1__9____150__150__0__0	max_left=140	max_left_minus=140	max_left_plus=40	max_min_left=43	max_min_left_minus=43	max_min_left_plus=40	max_min_right=1	max_min_right_minus=1	max_min_right_plus=0	max_pos_hash_score=280	max_right=137	max_right_minus=98	max_right_plus=137	neg_log10_pos_hash_p_value=12.7	new_junction_coverage=0.02	new_junction_read_count=6	no_show=1	polymorphism_frequency=1.980e-02	pos_hash_score=5	prediction=polymorphism	reject=COVERAGE_EVENNESS_SKEW,FREQUENCY_CUTOFF	side_1_annotate_key=gene	side_1_continuation=0	side_1_coverage=0.96	side_1_overlap=9	side_1_possible_overlap_registers=149	side_1_read_count=280	side_1_redundant=0	side_2_annotate_key=gene	side_2_continuation=0	side_2_coverage=1.20	side_2_overlap=0	side_2_possible_overlap_registers=140	side_2_read_count=331	side_2_redundant=0	total_non_overlap_reads=6
JC	99	.	REL606	181264	-1	REL606	181267	-1	0	alignment_overlap=12	coverage_minus=4	coverage_plus=2	flanking_left=150	flanking_right=150	frequency=2.326e-02	junction_possible_overlap_registers=137	key=REL606__181264__-1__REL606__181279__-1__12____150__150__0__0	max_left=130	max_left_minus=49	max_left_plus=130	max_min_left=49	max_min_left_minus=49	max_min_left_plus=2	max_min_right=8	max_min_right_minus=0	max_min_right_plus=8	max_pos_hash_score=274	max_right=136	max_right_minus=102	max_right_plus=136	neg_log10_pos_hash_p_value=12.6	new_junction_coverage=0.02	new_junction_read_count=6	no_show=1	polymorphism_frequency=2.326e-02	pos_hash_score=5	prediction=polymorphism	reject=COVERAGE_EVENNESS_SKEW,FREQUENCY_CUTOFF	side_1_annotate_key=gene	side_1_continuation=0	side_1_coverage=0.98	side_1_overlap=12	side_1_possible_overlap_registers=149	side_1_read_count=286	side_1_redundant=0	side_2_annotate_key=gene	side_2_continuation=0	side_2_coverage=0.89	side_2_overlap=0	side_2_possible_overlap_registers=137	side_2_read_count=241	side_2_redundant=0	total_non_overlap_reads=6
JC	100	.	REL606	191942	1	REL606	194821	1	0	alignment_overlap=9	coverage_minus=2	coverage_plus=3	flanking_left=150	flanking_right=150	frequency=1.589e-02	junction_possible_overlap_registers=140	key=REL606__191942__1__REL606__194812__1__9____150__150__0__0	max_left=56	max_left_minus=56	max_left_plus=49	max_min_left=56	max_min_left_minus=56	max_min_left_plus=49	max_min_right=0	max_min_right_minus=0	max_min_right_plus=0	max_pos_hash_score=280	max_right=94	max_right_minus=85	max_right_plus=94	neg_log10_pos_hash_p_value=14.1	new_junction_coverage=0.02	new_junction_read_count=5	no_show=1	polymorphism_frequency=1.589e-02	pos_hash_score=3	prediction=polymorphism	reject=COVERAGE_EVENNESS_SKEW,FREQUENCY_CUTOFF	side_1_annotate_key=gene	side_1_continuation=0	side_1_coverage=1.05	side_1_overlap=9	side_1_possible_overlap_registers=149	side_1_read_count=307	side_1_redundant=0	side_2_annotate_key=gene	side_2_continuation=0	side_2_coverage=1.20	side_2_overlap=0	side_2_possible_overlap_registers=140	side_2_read_count=331	side_2_redundant=0	total_non_overlap_reads=5
JC	101	.	REL606	196767	1	REL606	196966	1	0	alignment_overlap=8	coverage_minus=1	coverage_plus=7	flanking_left=150	flanking_right=150	frequency=2.854e-02	junction_possible_overlap_registers=141	key=REL606__196767__1__REL606__196958__1__8____150__150__0__0	max_left=112	max_left_minus=85	max_left_plus=112	max_min_left=60	max_min_left_minus=0	max_min_left_plus=60	max_min_right=62	max_min_right_minus=57	max_min_right_plus=62	max_pos_hash_score=282	max_right=82	max_right_minus=57	max_right_plus=82	neg_log10_pos_hash_p_value=12.2	new_junction_coverage=0.03	new_junction_read_count=8	no_show=1	polymorphism_frequency=2.854e-02	pos_hash_score=6	prediction=polymorphism	reject=COVERAGE_EVENNESS_SKEW,FREQUENCY_CUTOFF	side_1_annotate_key=gene	side_1_continuation=0	side_1_coverage=0.97	side_1_overlap=8	side_1_possible_overlap_registers=149	side_1_read_count=285	side_1_redundant=0	side_2_annotate_key=gene	side_2_continuation=0	side_2_coverage=0.99	side_2_overlap=0	side_2_possible_overlap_registers=141	side_2_read_count=275	side_2_redundant=0	total_non_overlap_reads=8
JC	102	.	REL606	229194	1	REL606	229441	1	0	alignment_overlap=8	coverage_minus=3	coverage_plus=7	flanking_left=150	flanking_right=150	frequency=NA	junction_possible_overlap_registers=141	key=REL606__229194__1__REL606__229433__1__8____150__150__1__1	max_left=129	max_left_minus=112	max_left_plus=129	max_min_left=66	max_min_left_minus=0	max_min_left_plus=66	max_min_right=58	max_min_right_minus=58	max_min_right_plus=13	max_pos_hash_score=282	max_right=123	max_right_minus=58	max_right_plus=123	neg_log10_pos_hash_p_value=11.1	new_junction_coverage=0.04	new_junction_read_count=11	no_show=1	polymorphism_frequency=NA	pos_hash_score=8	prediction=unknown	reject=COVERAGE_EVENNESS_SKEW	side_1_annotate_key=repeat	side_1_continuation=0	side_1_coverage=NA	side_1_overlap=8	side_1_read_count=NA	side_1_redundant=1	side_2_annotate_key=repeat	side_2_continuation=0	side_2_coverage=NA	side_2_overlap=0	side_2_possible_overlap_registers=NA	side_2_read_count=NA	side_2_redundant=1	total_non_overlap_reads=10
JC	103	.	REL606	229740	1	REL606	229761	1	0	alignment_overlap=9	coverage_minus=1	coverage_plus=6	flanking_left=150	flanking_right=150	frequency=NA	junction_possible_overlap_registers=140	key=REL606__229740__1__REL606__229752__1__9____150__150__1__1	max_left=135	max_left_minus=117	max_left_plus=135	max_min_left=0	max_min_left_minus=0	max_min_left_plus=0	max_min_right=61	max_min_right_minus=19	max_min_right_plus=61	max_pos_hash_score=280	max_right=61	max_right_minus=19	max_right_plus=61	neg_log10_pos_hash_p_value=12.1	new_junction_coverage=0.03	new_junction_read_count=7	no_show=1	polymorphism_frequency=NA	pos_hash_score=6	prediction=unknown	reject=COVERAGE_EVENNESS_SKEW	side_1_annotate_key=repeat	side_1_continuation=0	side_1_coverage=NA	side_1_overlap=9	side_1_read_count=NA	side_1_redundant=1	side_2_annotate_key=repeat	side_2_continuation=0	side_2_coverage=NA	side_2_overlap=0	side_2_possible_overlap_registers=NA	side_2_read_count=NA	side_2_redundant=1	total_non_overlap_reads=7
JC	104	.	REL606	232293	1	REL606	232318	1	0	alignment_overlap=7	coverage_minus=2	coverage_plus=12	flanking_left=150	flanking_right=150	frequency=NA	junction_possible_overlap_registers=142	key=REL606__232293__1__REL606__232311__1__7____150__150__1__1	max_left=138	max_left_minus=133	max_left_plus=138	max_min_left=35	max_min_left_minus=0	max_min_left_plus=35	max_min_right=57	max_min_right_minus=18	max_min_right_plus=57	max_pos_hash_score=284	max_right=135	max_right_minus=18	max_right_plus=135	neg_log10_pos_hash_p_value=9.2	new_junction_coverage=0.05	new_junction_read_count=14	no_show=1	polymorphism_frequency=NA	pos_hash_score=13	prediction=unknown	reject=COVERAGE_EVENNESS_SKEW	side_1_annotate_key=repeat	side_1_continuation=0	side_1_coverage=NA	side_1_overlap=7	side_1_read_count=NA	side_1_redundant=1	side_2_annotate_key=repeat	side_2_continuation=0	side_2_coverage=NA	side_2_overlap=0	side_2_possible_overlap_registers=NA	side_2_read_count=NA	side_2_redundant=1	total_non_overlap_reads=14
JC	105	.	REL606	249797	-1	REL606	250302	-1	0	alignment_overlap=8	coverage_minus=2	coverage_plus=2	flanking_left=150	flanking_right=150	frequency=1.442e-02	junction_possible_overlap_registers=141	key=REL606__249797__-1__REL606__250310__-1__8____150__150__0__0	max_left=56	max_left_minus=56	max_left_plus=45	max_min_left=56	max_min_left_minus=56	max_min_left_plus=45	max_min_right=0	max_min_right_minus=0	max_min_right_plus=0	max_pos_hash_score=282	max_right=99	max_right_minus=86	max_right_plus=99	neg_log10_pos_hash_p_value=14.1	new_junction_coverage=0.01	new_junction_read_count=4	no_show=1	polymorphism_frequency=1.442e-02	pos_hash_score=3	prediction=polymorphism	reject=COVERAGE_EVENNESS_SKEW,FREQUENCY_CUTOFF	side_1_annotate_key=gene	side_1_continuation=0	side_1_coverage=0.85	side_1_overlap=8	side_1_possible_overlap_registers=149	side_1_read_count=249	side_1_redundant=0	side_2_annotate_key=gene	side_2_continuation=0	side_2_coverage=1.12	side_2_overlap=0	side_2_possible_overlap_registers=141	side_2_read_count=311	side_2_redundant=0	total_non_overlap_reads=4
JC	106	.	REL606	250859	-1	REL606	250970	-1	0	alignment_overlap=4	coverage_minus=2	coverage_plus=6	flanking_left=150	flanking_right=150	frequency=2.794e-02	junction_possible_overlap_registers=145	key=REL606__250859__-1__REL606__250974__-1__4____150__150__0__0	max_left=50	max_left_minus=50	max_left_plus=43	max_min_left=50	max_min_left_minus=50	max_min_left_plus=43	max_min_right=0	max_min_right_minus=0	max_min_right_plus=0	max_pos_hash_score=290	max_right=105	max_right_minus=96	max_right_plus=105	neg_log10_pos_hash_p_value=14.3	new_junction_coverage=0.03	new_junction_read_count=8	no_show=1	polymorphism_frequency=2.794e-02	pos_hash_score=3	prediction=polymorphism	reject=COVERAGE_EVENNESS_SKEW,FREQUENCY_CUTOFF	side_1_annotate_key=gene	side_1_continuation=0	side_1_coverage=0.95	side_1_overlap=4	side_1_possible_overlap_registers=149	side_1_read_count=277	side_1_redundant=0	side_2_annotate_key=gene	side_2_continuation=0	side_2_coverage=1.01	side_2_overlap=0	side_2_possible_overlap_registers=145	side_2_read_count=287	side_2_redundant=0	total_non_overlap_reads=8
JC	107	.	REL606	251728	-1	REL606	251863	-1	0	alignment_overlap=5	coverage_minus=3	coverage_plus=3	flanking_left=150	flanking_right=150	frequency=1.976e-02	junction_possible_overlap_registers=144	key=REL606__251728__-1__REL606__251868__-1__5____150__150__0__0	max_left=130	max_left_minus=130	max_left_plus=94	max_min_left=21	max_min_left_minus=0	max_min_left_plus=21	max_min_right=52	max_min_right_minus=46	max_min_right_plus=52	max_pos_hash_score=288	max_right=125	max_right_minus=46	max_right_plus=125	neg_log10_pos_hash_p_value=12.9	new_junction_coverage=0.02	new_junction_read_count=6	no_show=1	polymorphism_frequency=1.976e-02	pos_hash_score=5	prediction=polymorphism	reject=COVERAGE_EVENNESS_SKEW,FREQUENCY_CUTOFF	side_1_annotate_key=gene	side_1_continuation=0	side_1_coverage=1.18	side_1_overlap=5	side_1_possible_overlap_registers=149	side_1_read_count=345	side_1_redundant=0	side_2_annotate_key=gene	side_2_continuation=0	side_2_coverage=0.92	side_2_overlap=0	side_2_possible_overlap_registers=144	side_2_read_count=262	side_2_redundant=0	total_non_overlap_reads=6
JC	108	.	REL606	269324	-1	REL606	269357	-1	0	alignment_overlap=10	coverage_minus=5	coverage_plus=3	flanking_left=150	flanking_right=150	frequency=2.151e-02	junction_possible_overlap_registers=139	key=REL606__269324__-1__REL606__269367__-1__10____150__150__0__0	max_left=106	max_left_minus=65	max_left_plus=106	max_min_left=65	max_min_left_minus=65	max_min_left_plus=0	max_min_right=36	max_min_right_minus=0	max_min_right_plus=36	max_pos_hash_score=278	max_right=134	max_right_minus=134	max_right_plus=36	neg_log10_pos_hash_p_value=11.5	new_junction_coverage=0.03	new_junction_read_count=8	no_show=1	polymorphism_frequency=2.151e-02	pos_hash_score=7	prediction=polymorphism	reject=COVERAGE_EVENNESS_SKEW,FREQUENCY_CUTOFF	side_1_annotate_key=gene	side_1_continuation=0	side_1_coverage=1.27	side_1_overlap=10	side_1_possible_overlap_registers=149	side_1_read_count=373	side_1_redundant=0	side_2_annotate_key=gene	side_2_continuation=0	side_2_coverage=1.39	side_2_overlap=0	side_2_possible_overlap_registers=139	side_2_read_count=380	side_2_redundant=0	total_non_overlap_reads=8
JC	109	.	REL606	320112	1	REL606	320158	1	0	alignment_overlap=8	coverage_minus=0	coverage_plus=9	flanking_left=150	flanking_right=150	frequency=3.322e-02	junction_possible_overlap_registers=141	key=REL606__320112__1__REL606__320150__1__8____150__150__0__0	max_left=136	max_left_minus=0	max_left_plus=136	max_min_left=0	max_min_left_minus=0	max_min_left_plus=0	max_min_right=61	max_min_right_minus=0	max_min_right_plus=61	max_pos_hash_score=282	max_right=61	max_right_minus=0	max_right_plus=61	neg_log10_pos_hash_p_value=11.6	new_junction_coverage=0.03	new_junction_read_count=9	no_show=1	polymorphism_frequency=3.322e-02	pos_hash_score=7	prediction=polymorphism	reject=COVERAGE_EVENNESS_SKEW,FREQUENCY_CUTOFF	side_1_annotate_key=gene	side_1_continuation=0	side_1_coverage=1.03	side_1_overlap=8	side_1_possible_overlap_registers=149	side_1_read_count=301	side_1_redundant=0	side_2_annotate_key=gene	side_2_continuation=0	side_2_coverage=0.86	side_2_overlap=0	side_2_possible_overlap_registers=141	side_2_read_count=239	side_2_redundant=0	total_non_overlap_reads=9
JC	110	.	REL606	333238	-1	REL606	333366	-1	0	alignment_overlap=15	coverage_minus=3	coverage_plus=5	flanking_left=150	flanking_right=150	frequency=3.140e-02	junction_possible_overlap_registers=134	key=REL606__333238__-1__REL606__333381__-1__15____150__150__0__0	max_left=74	max_left_minus=74	max_left_plus=74	max_min_left=27	max_min_left_minus=27	max_min_left_plus=12	max_min_right=65	max_min_right_minus=65	max_min_right_plus=59	max_pos_hash_score=268	max_right=131	max_right_minus=108	max_right_plus=131	neg_log10_pos_hash_p_value=11.8	new_junction_coverage=0.03	new_junction_read_count=8	no_show=1	polymorphism_frequency=3.140e-02	pos_hash_score=6	prediction=polymorphism	reject=COVERAGE_EVENNESS_SKEW,FREQUENCY_CUTOFF	side_1_annotate_key=gene	side_1_continuation=0	side_1_coverage=1.10	side_1_overlap=15	side_1_possible_overlap_registers=149	side_1_read_count=322	side_1_redundant=0	side_2_annotate_key=gene	side_2_continuation=0	side_2_coverage=0.77	side_2_overlap=0	side_2_possible_overlap_registers=134	side_2_read_count=204	side_2_redundant=0	total_non_overlap_reads=8
JC	111	.	REL606	364849	1	REL606	364937	1	0	alignment_overlap=9	coverage_minus=0	coverage_plus=11	flanking_left=150	flanking_right=150	frequency=4.202e-02	junction_possible_overlap_registers=140	key=REL606__364849__1__REL606__364928__1__9____150__150__0__0	max_left=135	max_left_minus=0	max_left_plus=135	max_min_left=67	max_min_left_minus=0	max_min_left_plus=67	max_min_right=70	max_min_right_minus=0	max_min_right_plus=70	max_pos_hash_score=280	max_right=74	max_right_minus=0	max_right_plus=74	neg_log10_pos_hash_p_value=10.2	new_junction_coverage=0.04	new_junction_read_count=11	no_show=1	polymorphism_frequency=4.202e-02	pos_hash_score=10	prediction=polymorphism	reject=COVERAGE_EVENNESS_SKEW,FREQUENCY_CUTOFF	side_1_annotate_key=gene	side_1_continuation=0	side_1_coverage=0.93	side_1_overlap=9	side_1_possible_overlap_registers=149	side_1_read_count=273	side_1_redundant=0	side_2_annotate_key=gene	side_2_continuation=0	side_2_coverage=0.89	side_2_overlap=0	side_2_possible_overlap_registers=140	side_2_read_count=245	side_2_redundant=0	total_non_overlap_reads=11
JC	112	.	REL606	364965	-1	REL606	365218	-1	0	alignment_overlap=9	coverage_minus=10	coverage_plus=5	flanking_left=150	flanking_right=150	frequency=5.516e-02	junction_possible_overlap_registers=140	key=REL606__364965__-1__REL606__365227__-1__9____150__150__0__0	max_left=134	max_left_minus=134	max_left_plus=130	max_min_left=55	max_min_left_minus=55	max_min_left_plus=0	max_min_right=62	max_min_right_minus=62	max_min_right_plus=17	max_pos_hash_score=280	max_right=117	max_right_minus=117	max_right_plus=17	neg_log10_pos_hash_p_value=10.6	new_junction_coverage=0.05	new_junction_read_count=15	no_show=1	polymorphism_frequency=5.516e-02	pos_hash_score=9	prediction=polymorphism	reject=COVERAGE_EVENNESS_SKEW,FREQUENCY_CUTOFF	side_1_annotate_key=gene	side_1_continuation=0	side_1_coverage=1.08	side_1_overlap=9	side_1_possible_overlap_registers=149	side_1_read_count=317	side_1_redundant=0	side_2_annotate_key=gene	side_2_continuation=0	side_2_coverage=0.78	side_2_overlap=0	side_2_possible_overlap_registers=140	side_2_read_count=216	side_2_redundant=0	total_non_overlap_reads=15
JC	113	.	REL606	389797	-1	REL606	390655	-1	0	alignment_overlap=6	coverage_minus=2	coverage_plus=1	flanking_left=150	flanking_right=150	frequency=1.030e-02	junction_possible_overlap_registers=143	key=REL606__389797__-1__REL606__390661__-1__6____150__150__0__0	max_left=73	max_left_minus=73	max_left_plus=69	max_min_left=69	max_min_left_minus=38	max_min_left_plus=69	max_min_right=71	max_min_right_minus=71	max_min_right_plus=0	max_pos_hash_score=286	max_right=106	max_right_minus=106	max_right_plus=75	neg_log10_pos_hash_p_value=14.2	new_junction_coverage=0.01	new_junction_read_count=3	no_show=1	polymorphism_frequency=1.030e-02	pos_hash_score=3	prediction=polymorphism	reject=COVERAGE_EVENNESS_SKEW,FREQUENCY_CUTOFF	side_1_annotate_key=gene	side_1_continuation=0	side_1_coverage=0.79	side_1_overlap=6	side_1_possible_overlap_registers=149	side_1_read_count=233	side_1_redundant=0	side_2_annotate_key=gene	side_2_continuation=0	side_2_coverage=1.25	side_2_overlap=0	side_2_possible_overlap_registers=143	side_2_read_count=353	side_2_redundant=0	total_non_overlap_reads=3
JC	114	.	REL606	392866	-1	REL606	392878	-1	0	alignment_overlap=6	coverage_minus=7	coverage_plus=4	flanking_left=150	flanking_right=150	frequency=4.368e-02	junction_possible_overlap_registers=143	key=REL606__392866__-1__REL606__392884__-1__6____150__150__0__0	max_left=51	max_left_minus=51	max_left_plus=50	max_min_left=51	max_min_left_minus=51	max_min_left_plus=50	max_min_right=0	max_min_right_minus=0	max_min_right_plus=0	max_pos_hash_score=286	max_right=142	max_right_minus=142	max_right_plus=142	neg_log10_pos_hash_p_value=11.2	new_junction_coverage=0.04	new_junction_read_count=11	no_show=1	polymorphism_frequency=4.368e-02	pos_hash_score=8	prediction=polymorphism	reject=COVERAGE_EVENNESS_SKEW,FREQUENCY_CUTOFF	side_1_annotate_key=gene	side_1_continuation=0	side_1_coverage=0.88	side_1_overlap=6	side_1_possible_overlap_registers=149	side_1_read_count=257	side_1_redundant=0	side_2_annotate_key=gene	side_2_continuation=0	side_2_coverage=0.84	side_2_overlap=0	side_2_possible_overlap_registers=143	side_2_read_count=235	side_2_redundant=0	total_non_overlap_reads=11
JC	115	.	REL606	419376	-1	REL606	419415	-1	0	alignment_overlap=11	coverage_minus=7	coverage_plus=5	flanking_left=150	flanking_right=150	frequency=4.763e-02	junction_possible_overlap_registers=138	key=REL606__419376__-1__REL606__419426__-1__11____150__150__0__0	max_left=101	max_left_minus=101	max_left_plus=98	max_min_left=60	max_min_left_minus=60	max_min_left_plus=12	max_min_right=41	max_min_right_minus=38	max_min_right_plus=41	max_pos_hash_score=276	max_right=133	max_right_minus=133	max_right_plus=127	neg_log10_pos_hash_p_value=11.5	new_junction_coverage=0.05	new_junction_read_count=13	no_show=1	polymorphism_frequency=4.763e-02	pos_hash_score=7	prediction=polymorphism	reject=COVERAGE_EVENNESS_SKEW,FREQUENCY_CUTOFF	side_1_annotate_key=gene	side_1_continuation=0	side_1_coverage=0.98	side_1_overlap=11	side_1_possible_overlap_registers=149	side_1_read_count=286	side_1_redundant=0	side_2_annotate_key=gene	side_2_continuation=0	side_2_coverage=0.94	side_2_overlap=0	side_2_possible_overlap_registers=138	side_2_read_count=255	side_2_redundant=0	total_non_overlap_reads=12
JC	116	.	REL606	431031	-1	REL606	2718968	1	0	alignment_overlap=7	coverage_minus=15	coverage_plus=3	flanking_left=150	flanking_right=150	frequency=1.695e-01	junction_possible_overlap_registers=142	key=REL606__431031__-1__REL606__2718961__1__7____150__150__0__0	max_left=58	max_left_minus=58	max_left_plus=20	max_min_left=58	max_min_left_minus=58	max_min_left_plus=20	max_min_right=0	max_min_right_minus=0	max_min_right_plus=0	max_pos_hash_score=284	max_right=141	max_right_minus=141	max_right_plus=141	neg_log10_pos_hash_p_value=8.8	new_junction_coverage=0.06	new_junction_read_count=18	no_show=1	polymorphism_frequency=1.695e-01	pos_hash_score=14	prediction=polymorphism	reject=COVERAGE_EVENNESS_SKEW,FREQUENCY_CUTOFF	side_1_annotate_key=gene	side_1_continuation=0	side_1_coverage=0.26	side_1_overlap=7	side_1_possible_overlap_registers=149	side_1_read_count=76	side_1_redundant=0	side_2_annotate_key=gene	side_2_continuation=0	side_2_coverage=0.37	side_2_overlap=0	side_2_possible_overlap_registers=142	side_2_read_count=104	side_2_redundant=0	total_non_overlap_reads=18
JC	117	.	REL606	432266	1	REL606	2718916	1	-7	alignment_overlap=-7	coverage_minus=202	coverage_plus=144	flanking_left=150	flanking_right=150	frequency=1	junction_possible_overlap_registers=142	key=REL606__432266__1__REL606__2718916__1__-7__AACCATC__150__150__0__0	max_left=142	max_left_minus=142	max_left_plus=141	max_min_left=71	max_min_left_minus=68	max_min_left_plus=71	max_min_right=71	max_min_right_minus=71	max_min_right_plus=70	max_pos_hash_score=284	max_right=142	max_right_minus=139	max_right_plus=142	neg_log10_pos_hash_p_value=0.3	new_junction_coverage=1.34	new_junction_read_count=373	polymorphism_frequency=9.715e-01	pos_hash_score=92	prediction=consensus	side_1_annotate_key=gene	side_1_continuation=0	side_1_coverage=0.01	side_1_overlap=0	side_1_possible_overlap_registers=149	side_1_read_count=2	side_1_redundant=0	side_2_annotate_key=gene	side_2_continuation=0	side_2_coverage=0.07	side_2_overlap=0	side_2_possible_overlap_registers=149	side_2_read_count=21	side_2_redundant=0	total_non_overlap_reads=346	unique_read_sequence=AACCATC
JC	118	.	REL606	432289	1	REL606	3448437	-1	0	alignment_overlap=23	coverage_minus=0	coverage_plus=10	flanking_left=150	flanking_right=150	frequency=1	junction_possible_overlap_registers=126	key=REL606__432266__1__REL606__3448437__-1__23____150__150__0__1	max_left=85	max_left_minus=0	max_left_plus=85	max_min_left=0	max_min_left_minus=0	max_min_left_plus=0	max_min_right=58	max_min_right_minus=0	max_min_right_plus=58	max_pos_hash_score=252	max_right=58	max_right_minus=0	max_right_plus=58	neg_log10_pos_hash_p_value=12.6	new_junction_coverage=0.08	new_junction_read_count=20	no_show=1	polymorphism_frequency=1.000e+00	pos_hash_score=4	prediction=consensus	reject=COVERAGE_EVENNESS_SKEW	side_1_annotate_key=gene	side_1_continuation=0	side_1_coverage=0.00	side_1_overlap=0	side_1_possible_overlap_registers=126	side_1_read_count=0	side_1_redundant=0	side_2_annotate_key=repeat	side_2_continuation=0	side_2_coverage=NA	side_2_overlap=23	side_2_possible_overlap_registers=NA	side_2_read_count=NA	side_2_redundant=1	total_non_overlap_reads=10
JC	119	.	REL606	432290	-1	REL606	591633	1	0	alignment_overlap=25	coverage_minus=41	coverage_plus=145	flanking_left=150	flanking_right=150	frequency=3.706e-01	junction_possible_overlap_registers=124	key=REL606__432290__-1__REL606__591608__1__25____150__150__1__0	max_left=118	max_left_minus=117	max_left_plus=118	max_min_left=62	max_min_left_minus=61	max_min_left_plus=62	max_min_right=61	max_min_right_minus=54	max_min_right_plus=61	max_pos_hash_score=248	max_right=109	max_right_minus=99	max_right_plus=109	neg_log10_pos_hash_p_value=3.3	new_junction_coverage=0.77	new_junction_read_count=189	polymorphism_frequency=3.706e-01	pos_hash_score=36	prediction=polymorphism	reject=COVERAGE_EVENNESS_SKEW	side_1_annotate_key=repeat	side_1_continuation=0	side_1_coverage=NA	side_1_overlap=25	side_1_read_count=NA	side_1_redundant=1	side_2_annotate_key=gene	side_2_continuation=0	side_2_coverage=1.32	side_2_overlap=0	side_2_possible_overlap_registers=124	side_2_read_count=321	side_2_redundant=0	total_non_overlap_reads=186
JC	120	.	REL606	467187	1	REL606	467325	1	0	alignment_overlap=5	coverage_minus=2	coverage_plus=2	flanking_left=150	flanking_right=150	frequency=1.753e-02	junction_possible_overlap_registers=144	key=REL606__467187__1__REL606__467320__1__5____150__150__0__0	max_left=111	max_left_minus=111	max_left_plus=74	max_min_left=71	max_min_left_minus=0	max_min_left_plus=71	max_min_right=63	max_min_right_minus=63	max_min_right_plus=62	max_pos_hash_score=288	max_right=74	max_right_minus=63	max_right_plus=74	neg_log10_pos_hash_p_value=13.6	new_junction_coverage=0.01	new_junction_read_count=4	no_show=1	polymorphism_frequency=1.753e-02	pos_hash_score=4	prediction=polymorphism	reject=COVERAGE_EVENNESS_SKEW,FREQUENCY_CUTOFF	side_1_annotate_key=gene	side_1_continuation=0	side_1_coverage=0.77	side_1_overlap=5	side_1_possible_overlap_registers=149	side_1_read_count=226	side_1_redundant=0	side_2_annotate_key=gene	side_2_continuation=0	side_2_coverage=0.81	side_2_overlap=0	side_2_possible_overlap_registers=144	side_2_read_count=230	side_2_redundant=0	total_non_overlap_reads=4
JC	121	.	REL606	491751	-1	REL606	588070	1	0	alignment_overlap=0	coverage_minus=198	coverage_plus=186	flanking_left=150	flanking_right=150	frequency=1	junction_possible_overlap_registers=149	key=REL606__491751__-1__REL606__588070__1__0____150__150__0__1	max_left=147	max_left_minus=140	max_left_plus=147	max_min_left=74	max_min_left_minus=74	max_min_left_plus=73	max_min_right=75	max_min_right_minus=74	max_min_right_plus=75	max_pos_hash_score=298	max_right=148	max_right_minus=147	max_right_plus=148	neg_log10_pos_hash_p_value=0.1	new_junction_coverage=1.42	new_junction_read_count=415	polymorphism_frequency=1.000e+00	pos_hash_score=113	prediction=consensus	side_1_annotate_key=gene	side_1_continuation=0	side_1_coverage=0.00	side_1_overlap=0	side_1_possible_overlap_registers=149	side_1_read_count=0	side_1_redundant=0	side_2_annotate_key=repeat	side_2_continuation=0	side_2_coverage=NA	side_2_overlap=0	side_2_possible_overlap_registers=NA	side_2_read_count=NA	side_2_redundant=1	total_non_overlap_reads=384
JC	122	.	REL606	495068	1	REL606	667151	-1	0	alignment_overlap=0	coverage_minus=223	coverage_plus=264	flanking_left=150	flanking_right=150	frequency=1	junction_possible_overlap_registers=149	key=REL606__495068__1__REL606__667151__-1__0____150__150__0__1	max_left=149	max_left_minus=147	max_left_plus=149	max_min_left=74	max_min_left_minus=74	max_min_left_plus=74	max_min_right=75	max_min_right_minus=75	max_min_right_plus=72	max_pos_hash_score=298	max_right=148	max_right_minus=148	max_right_plus=145	neg_log10_pos_hash_p_value=0.0	new_junction_coverage=1.72	new_junction_read_count=504	polymorphism_frequency=1.000e+00	pos_hash_score=124	prediction=consensus	side_1_annotate_key=gene	side_1_continuation=0	side_1_coverage=0.00	side_1_overlap=0	side_1_possible_overlap_registers=149	side_1_read_count=0	side_1_redundant=0	side_2_annotate_key=repeat	side_2_continuation=0	side_2_coverage=NA	side_2_overlap=0	side_2_possible_overlap_registers=NA	side_2_read_count=NA	side_2_redundant=1	total_non_overlap_reads=487
JC	123	.	REL606	499621	-1	REL606	499643	-1	0	alignment_overlap=5	coverage_minus=4	coverage_plus=3	flanking_left=150	flanking_right=150	frequency=2.819e-01	junction_possible_overlap_registers=144	key=REL606__499626__-1__REL606__499643__-1__5____150__150__1__0	max_left=88	max_left_minus=88	max_left_plus=22	max_min_left=53	max_min_left_minus=53	max_min_left_plus=22	max_min_right=57	max_min_right_minus=57	max_min_right_plus=0	max_pos_hash_score=288	max_right=140	max_right_minus=118	max_right_plus=140	neg_log10_pos_hash_p_value=11.8	new_junction_coverage=0.04	new_junction_read_count=11	no_show=1	polymorphism_frequency=2.819e-01	pos_hash_score=7	prediction=polymorphism	reject=COVERAGE_EVENNESS_SKEW	side_1_annotate_key=repeat	side_1_continuation=0	side_1_coverage=NA	side_1_overlap=0	side_1_read_count=NA	side_1_redundant=1	side_2_annotate_key=gene	side_2_continuation=0	side_2_coverage=0.10	side_2_overlap=5	side_2_possible_overlap_registers=149	side_2_read_count=29	side_2_redundant=0	total_non_overlap_reads=7
JC	124	.	REL606	519494	-1	REL606	519527	-1	0	alignment_overlap=8	coverage_minus=8	coverage_plus=2	flanking_left=150	flanking_right=150	frequency=2.635e-02	junction_possible_overlap_registers=141	key=REL606__519494__-1__REL606__519535__-1__8____150__150__0__0	max_left=108	max_left_minus=51	max_left_plus=108	max_min_left=51	max_min_left_minus=51	max_min_left_plus=6	max_min_right=34	max_min_right_minus=0	max_min_right_plus=34	max_pos_hash_score=282	max_right=136	max_right_minus=134	max_right_plus=136	neg_log10_pos_hash_p_value=11.1	new_junction_coverage=0.04	new_junction_read_count=10	no_show=1	polymorphism_frequency=2.635e-02	pos_hash_score=8	prediction=polymorphism	reject=COVERAGE_EVENNESS_SKEW,FREQUENCY_CUTOFF	side_1_annotate_key=gene	side_1_continuation=0	side_1_coverage=1.34	side_1_overlap=8	side_1_possible_overlap_registers=149	side_1_read_count=393	side_1_redundant=0	side_2_annotate_key=gene	side_2_continuation=0	side_2_coverage=1.32	side_2_overlap=0	side_2_possible_overlap_registers=141	side_2_read_count=367	side_2_redundant=0	total_non_overlap_reads=10
JC	125	.	REL606	552605	-1	REL606	552696	-1	0	alignment_overlap=7	coverage_minus=4	coverage_plus=6	flanking_left=150	flanking_right=150	frequency=3.822e-02	junction_possible_overlap_registers=142	key=REL606__552605__-1__REL606__552703__-1__7____150__150__0__0	max_left=142	max_left_minus=142	max_left_plus=98	max_min_left=70	max_min_left_minus=0	max_min_left_plus=70	max_min_right=45	max_min_right_minus=14	max_min_right_plus=45	max_pos_hash_score=284	max_right=76	max_right_minus=14	max_right_plus=76	neg_log10_pos_hash_p_value=12.2	new_junction_coverage=0.04	new_junction_read_count=10	no_show=1	polymorphism_frequency=3.822e-02	pos_hash_score=6	prediction=polymorphism	reject=COVERAGE_EVENNESS_SKEW,FREQUENCY_CUTOFF	side_1_annotate_key=gene	side_1_continuation=0	side_1_coverage=0.93	side_1_overlap=7	side_1_possible_overlap_registers=149	side_1_read_count=272	side_1_redundant=0	side_2_annotate_key=gene	side_2_continuation=0	side_2_coverage=0.87	side_2_overlap=0	side_2_possible_overlap_registers=142	side_2_read_count=244	side_2_redundant=0	total_non_overlap_reads=10
JC	126	.	REL606	572496	1	REL606	1505371	-1	0	alignment_overlap=8	coverage_minus=0	coverage_plus=3	flanking_left=150	flanking_right=150	frequency=2.551e-02	junction_possible_overlap_registers=141	key=REL606__572496__1__REL606__1505379__-1__8____150__150__0__0	max_left=104	max_left_minus=0	max_left_plus=104	max_min_left=57	max_min_left_minus=0	max_min_left_plus=57	max_min_right=38	max_min_right_minus=0	max_min_right_plus=38	max_pos_hash_score=282	max_right=89	max_right_minus=0	max_right_plus=89	neg_log10_pos_hash_p_value=14.1	new_junction_coverage=0.03	new_junction_read_count=7	no_show=1	polymorphism_frequency=2.551e-02	pos_hash_score=3	prediction=polymorphism	reject=COVERAGE_EVENNESS_SKEW,FREQUENCY_CUTOFF	side_1_annotate_key=gene	side_1_continuation=0	side_1_coverage=0.39	side_1_overlap=8	side_1_possible_overlap_registers=149	side_1_read_count=114	side_1_redundant=0	side_2_annotate_key=gene	side_2_continuation=0	side_2_coverage=1.54	side_2_overlap=0	side_2_possible_overlap_registers=141	side_2_read_count=427	side_2_redundant=0	total_non_overlap_reads=3
JC	127	.	REL606	573826	1	REL606	1112806	-1	0	alignment_overlap=2	coverage_minus=102	coverage_plus=187	flanking_left=150	flanking_right=150	frequency=1	junction_possible_overlap_registers=147	key=REL606__573826__1__REL606__1112808__-1__2____150__150__0__1	max_left=145	max_left_minus=143	max_left_plus=145	max_min_left=70	max_min_left_minus=70	max_min_left_plus=69	max_min_right=74	max_min_right_minus=73	max_min_right_plus=74	max_pos_hash_score=294	max_right=145	max_right_minus=145	max_right_plus=140	neg_log10_pos_hash_p_value=0.2	new_junction_coverage=1.01	new_junction_read_count=293	polymorphism_frequency=1.000e+00	pos_hash_score=104	prediction=consensus	read_count_offset=5	side_1_annotate_key=gene	side_1_continuation=0	side_1_coverage=0.00	side_1_overlap=2	side_1_possible_overlap_registers=144	side_1_read_count=0	side_1_redundant=0	side_2_annotate_key=repeat	side_2_continuation=0	side_2_coverage=NA	side_2_overlap=0	side_2_possible_overlap_registers=NA	side_2_read_count=NA	side_2_redundant=1	total_non_overlap_reads=289
JC	128	.	REL606	573830	-1	REL606	1111551	1	0	alignment_overlap=0	coverage_minus=154	coverage_plus=121	flanking_left=150	flanking_right=150	frequency=1	junction_possible_overlap_registers=149	key=REL606__573830__-1__REL606__1111551__1__0____150__150__0__1	max_left=148	max_left_minus=144	max_left_plus=148	max_min_left=73	max_min_left_minus=73	max_min_left_plus=73	max_min_right=75	max_min_right_minus=75	max_min_right_plus=75	max_pos_hash_score=298	max_right=149	max_right_minus=149	max_right_plus=149	neg_log10_pos_hash_p_value=0.2	new_junction_coverage=0.95	new_junction_read_count=278	polymorphism_frequency=1.000e+00	pos_hash_score=107	prediction=consensus	read_count_offset=5	side_1_annotate_key=gene	side_1_continuation=0	side_1_coverage=0.00	side_1_overlap=0	side_1_possible_overlap_registers=144	side_1_read_count=0	side_1_redundant=0	side_2_annotate_key=repeat	side_2_continuation=0	side_2_coverage=NA	side_2_overlap=0	side_2_possible_overlap_registers=NA	side_2_read_count=NA	side_2_redundant=1	total_non_overlap_reads=275
JC	129	.	REL606	574645	1	REL606	574902	1	0	alignment_overlap=11	coverage_minus=2	coverage_plus=8	flanking_left=150	flanking_right=150	frequency=3.718e-02	junction_possible_overlap_registers=138	key=REL606__574645__1__REL606__574891__1__11____150__150__0__0	max_left=127	max_left_minus=127	max_left_plus=74	max_min_left=61	max_min_left_minus=0	max_min_left_plus=61	max_min_right=66	max_min_right_minus=51	max_min_right_plus=66	max_pos_hash_score=276	max_right=120	max_right_minus=51	max_right_plus=120	neg_log10_pos_hash_p_value=11.5	new_junction_coverage=0.04	new_junction_read_count=10	no_show=1	polymorphism_frequency=3.718e-02	pos_hash_score=7	prediction=polymorphism	reject=COVERAGE_EVENNESS_SKEW,FREQUENCY_CUTOFF	side_1_annotate_key=gene	side_1_continuation=0	side_1_coverage=0.88	side_1_overlap=11	side_1_possible_overlap_registers=149	side_1_read_count=258	side_1_redundant=0	side_2_annotate_key=gene	side_2_continuation=0	side_2_coverage=1.03	side_2_overlap=0	side_2_possible_overlap_registers=138	side_2_read_count=279	side_2_redundant=0	total_non_overlap_reads=10
JC	130	.	REL606	576918	-1	REL606	576968	-1	0	alignment_overlap=8	coverage_minus=12	coverage_plus=0	flanking_left=150	flanking_right=150	frequency=5.848e-02	junction_possible_overlap_registers=141	key=REL606__576918__-1__REL606__576976__-1__8____150__150__0__0	max_left=110	max_left_minus=110	max_left_plus=0	max_min_left=64	max_min_left_minus=64	max_min_left_plus=0	max_min_right=32	max_min_right_minus=32	max_min_right_plus=0	max_pos_hash_score=282	max_right=137	max_right_minus=137	max_right_plus=0	neg_log10_pos_hash_p_value=11.1	new_junction_coverage=0.04	new_junction_read_count=12	no_show=1	polymorphism_frequency=5.848e-02	pos_hash_score=8	prediction=polymorphism	reject=COVERAGE_EVENNESS_SKEW,FREQUENCY_CUTOFF	side_1_annotate_key=gene	side_1_continuation=0	side_1_coverage=0.74	side_1_overlap=8	side_1_possible_overlap_registers=149	side_1_read_count=216	side_1_redundant=0	side_2_annotate_key=gene	side_2_continuation=0	side_2_coverage=0.66	side_2_overlap=0	side_2_possible_overlap_registers=141	side_2_read_count=182	side_2_redundant=0	total_non_overlap_reads=12
JC	131	.	REL606	590046	-1	REL606	4123870	-1	0	alignment_overlap=1	coverage_minus=188	coverage_plus=137	flanking_left=150	flanking_right=150	frequency=1	junction_possible_overlap_registers=148	key=REL606__590047__-1__REL606__4123870__-1__1____150__150__0__0	max_left=146	max_left_minus=145	max_left_plus=146	max_min_left=74	max_min_left_minus=70	max_min_left_plus=74	max_min_right=73	max_min_right_minus=73	max_min_right_plus=73	max_pos_hash_score=296	max_right=147	max_right_minus=147	max_right_plus=147	neg_log10_pos_hash_p_value=0.4	new_junction_coverage=1.15	new_junction_read_count=335	polymorphism_frequency=1.000e+00	pos_hash_score=93	prediction=consensus	read_count_offset=3	side_1_annotate_key=repeat	side_1_continuation=0	side_1_coverage=NA	side_1_overlap=0	side_1_read_count=NA	side_1_redundant=0	side_2_annotate_key=gene	side_2_continuation=0	side_2_coverage=0.00	side_2_overlap=1	side_2_possible_overlap_registers=146	side_2_read_count=0	side_2_redundant=0	total_non_overlap_reads=325
JC	132	.	REL606	590046	-1	REL606	4456972	-1	0	alignment_overlap=1	coverage_minus=176	coverage_plus=169	flanking_left=150	flanking_right=150	frequency=1	junction_possible_overlap_registers=148	key=REL606__590047__-1__REL606__4456972__-1__1____150__150__0__0	max_left=131	max_left_minus=131	max_left_plus=131	max_min_left=72	max_min_left_minus=72	max_min_left_plus=64	max_min_right=73	max_min_right_minus=73	max_min_right_plus=72	max_pos_hash_score=296	max_right=148	max_right_minus=144	max_right_plus=148	neg_log10_pos_hash_p_value=0.4	new_junction_coverage=1.23	new_junction_read_count=358	polymorphism_frequency=1.000e+00	pos_hash_score=94	prediction=consensus	read_count_offset=3	side_1_annotate_key=repeat	side_1_continuation=0	side_1_coverage=NA	side_1_overlap=0	side_1_read_count=NA	side_1_redundant=0	side_2_annotate_key=gene	side_2_continuation=0	side_2_coverage=0.00	side_2_overlap=1	side_2_possible_overlap_registers=146	side_2_read_count=0	side_2_redundant=0	total_non_overlap_reads=345
JC	133	.	REL606	590047	-1	REL606	665707	1	0	alignment_overlap=0	coverage_minus=298	coverage_plus=235	flanking_left=150	flanking_right=150	frequency=NA	junction_possible_overlap_registers=149	key=REL606__590047__-1__REL606__665707__1__0____150__150__1__0	max_left=148	max_left_minus=146	max_left_plus=148	max_min_left=73	max_min_left_minus=73	max_min_left_plus=73	max_min_right=75	max_min_right_minus=73	max_min_right_plus=75	max_pos_hash_score=298	max_right=149	max_right_minus=149	max_right_plus=149	neg_log10_pos_hash_p_value=0.0	new_junction_coverage=2.43	new_junction_read_count=711	polymorphism_frequency=NA	pos_hash_score=130	prediction=unknown	side_1_annotate_key=repeat	side_1_continuation=0	side_1_coverage=NA	side_1_overlap=0	side_1_read_count=NA	side_1_redundant=1	side_2_annotate_key=repeat	side_2_continuation=0	side_2_coverage=NA	side_2_overlap=0	side_2_possible_overlap_registers=NA	side_2_read_count=NA	side_2_redundant=0	total_non_overlap_reads=533
JC	134	.	REL606	591549	1	REL606	2718968	1	0	alignment_overlap=7	coverage_minus=15	coverage_plus=3	flanking_left=150	flanking_right=150	frequency=1.073e-01	junction_possible_overlap_registers=142	key=REL606__591549__1__REL606__2718961__1__7____150__150__0__0	max_left=58	max_left_minus=58	max_left_plus=20	max_min_left=58	max_min_left_minus=58	max_min_left_plus=20	max_min_right=0	max_min_right_minus=0	max_min_right_plus=0	max_pos_hash_score=284	max_right=141	max_right_minus=141	max_right_plus=141	neg_log10_pos_hash_p_value=8.8	new_junction_coverage=0.06	new_junction_read_count=18	no_show=1	polymorphism_frequency=1.073e-01	pos_hash_score=14	prediction=polymorphism	reject=COVERAGE_EVENNESS_SKEW,FREQUENCY_CUTOFF	side_1_annotate_key=gene	side_1_continuation=0	side_1_coverage=0.70	side_1_overlap=7	side_1_possible_overlap_registers=149	side_1_read_count=205	side_1_redundant=0	side_2_annotate_key=gene	side_2_continuation=0	side_2_coverage=0.37	side_2_overlap=0	side_2_possible_overlap_registers=142	side_2_read_count=104	side_2_redundant=0	total_non_overlap_reads=18
JC	135	.	REL606	602842	-1	REL606	602878	-1	0	alignment_overlap=7	coverage_minus=9	coverage_plus=0	flanking_left=150	flanking_right=150	frequency=2.968e-02	junction_possible_overlap_registers=142	key=REL606__602842__-1__REL606__602885__-1__7____150__150__0__0	max_left=94	max_left_minus=94	max_left_plus=0	max_min_left=36	max_min_left_minus=36	max_min_left_plus=0	max_min_right=49	max_min_right_minus=49	max_min_right_plus=0	max_pos_hash_score=284	max_right=125	max_right_minus=125	max_right_plus=0	neg_log10_pos_hash_p_value=11.2	new_junction_coverage=0.03	new_junction_read_count=9	no_show=1	polymorphism_frequency=2.968e-02	pos_hash_score=8	prediction=polymorphism	reject=COVERAGE_EVENNESS_SKEW,FREQUENCY_CUTOFF	side_1_annotate_key=gene	side_1_continuation=0	side_1_coverage=0.99	side_1_overlap=7	side_1_possible_overlap_registers=149	side_1_read_count=290	side_1_redundant=0	side_2_annotate_key=gene	side_2_continuation=0	side_2_coverage=1.12	side_2_overlap=0	side_2_possible_overlap_registers=142	side_2_read_count=312	side_2_redundant=0	total_non_overlap_reads=9
JC	136	.	REL606	609048	-1	REL606	609070	-1	0	alignment_overlap=12	coverage_minus=19	coverage_plus=2	flanking_left=150	flanking_right=150	frequency=6.581e-02	junction_possible_overlap_registers=137	key=REL606__609048__-1__REL606__609082__-1__12____150__150__0__0	max_left=113	max_left_minus=107	max_left_plus=113	max_min_left=64	max_min_left_minus=64	max_min_left_plus=0	max_min_right=69	max_min_right_minus=69	max_min_right_plus=25	max_pos_hash_score=274	max_right=131	max_right_minus=131	max_right_plus=25	neg_log10_pos_hash_p_value=7.9	new_junction_coverage=0.08	new_junction_read_count=21	polymorphism_frequency=6.581e-02	pos_hash_score=16	prediction=polymorphism	reject=COVERAGE_EVENNESS_SKEW,FREQUENCY_CUTOFF	side_1_annotate_key=gene	side_1_continuation=0	side_1_coverage=1.05	side_1_overlap=12	side_1_possible_overlap_registers=149	side_1_read_count=308	side_1_redundant=0	side_2_annotate_key=gene	side_2_continuation=0	side_2_coverage=1.16	side_2_overlap=0	side_2_possible_overlap_registers=137	side_2_read_count=313	side_2_redundant=0	total_non_overlap_reads=21
JC	137	.	REL606	618692	1	REL606	736595	-1	0	alignment_overlap=0	coverage_minus=124	coverage_plus=212	flanking_left=150	flanking_right=150	frequency=1	junction_possible_overlap_registers=149	key=REL606__618692__1__REL606__736595__-1__0____150__150__1__0	max_left=147	max_left_minus=144	max_left_plus=147	max_min_left=74	max_min_left_minus=74	max_min_left_plus=71	max_min_right=71	max_min_right_minus=68	max_min_right_plus=71	max_pos_hash_score=298	max_right=149	max_right_minus=147	max_right_plus=149	neg_log10_pos_hash_p_value=0.2	new_junction_coverage=1.29	new_junction_read_count=379	polymorphism_frequency=1.000e+00	pos_hash_score=102	prediction=consensus	read_count_offset=9	side_1_annotate_key=repeat	side_1_continuation=0	side_1_coverage=NA	side_1_overlap=0	side_1_read_count=NA	side_1_redundant=1	side_2_annotate_key=gene	side_2_continuation=0	side_2_coverage=0.00	side_2_overlap=0	side_2_possible_overlap_registers=140	side_2_read_count=0	side_2_redundant=0	total_non_overlap_reads=336
JC	138	.	REL606	625464	1	REL606	628396	-1	0	alignment_overlap=1	coverage_minus=191	coverage_plus=60	flanking_left=150	flanking_right=150	frequency=5.169e-01	junction_possible_overlap_registers=148	key=REL606__625464__1__REL606__628397__-1__1____150__150__0__0	max_left=148	max_left_minus=148	max_left_plus=148	max_min_left=73	max_min_left_minus=73	max_min_left_plus=70	max_min_right=74	max_min_right_minus=74	max_min_right_plus=36	max_pos_hash_score=296	max_right=148	max_right_minus=148	max_right_plus=143	neg_log10_pos_hash_p_value=0.4	new_junction_coverage=0.89	new_junction_read_count=258	polymorphism_frequency=5.169e-01	pos_hash_score=92	prediction=polymorphism	side_1_annotate_key=gene	side_1_continuation=0	side_1_coverage=0.84	side_1_overlap=1	side_1_possible_overlap_registers=149	side_1_read_count=247	side_1_redundant=0	side_2_annotate_key=gene	side_2_continuation=0	side_2_coverage=0.81	side_2_overlap=0	side_2_possible_overlap_registers=148	side_2_read_count=237	side_2_redundant=0	total_non_overlap_reads=251
JC	139	.	REL606	634320	-1	REL606	736587	1	0	alignment_overlap=0	coverage_minus=175	coverage_plus=143	flanking_left=150	flanking_right=150	frequency=1	junction_possible_overlap_registers=149	key=REL606__634320__-1__REL606__736587__1__0____150__150__1__0	max_left=148	max_left_minus=148	max_left_plus=145	max_min_left=73	max_min_left_minus=73	max_min_left_plus=69	max_min_right=75	max_min_right_minus=74	max_min_right_plus=75	max_pos_hash_score=298	max_right=148	max_right_minus=148	max_right_plus=148	neg_log10_pos_hash_p_value=0.1	new_junction_coverage=1.13	new_junction_read_count=330	polymorphism_frequency=1.000e+00	pos_hash_score=110	prediction=consensus	read_count_offset=9	side_1_annotate_key=repeat	side_1_continuation=0	side_1_coverage=NA	side_1_overlap=0	side_1_read_count=NA	side_1_redundant=1	side_2_annotate_key=gene	side_2_continuation=0	side_2_coverage=0.00	side_2_overlap=0	side_2_possible_overlap_registers=140	side_2_read_count=0	side_2_redundant=0	total_non_overlap_reads=318
JC	140	.	REL606	647633	1	REL606	647701	1	0	alignment_overlap=12	coverage_minus=3	coverage_plus=3	flanking_left=150	flanking_right=150	frequency=2.093e-02	junction_possible_overlap_registers=137	key=REL606__647633__1__REL606__647689__1__12____150__150__0__0	max_left=113	max_left_minus=46	max_left_plus=113	max_min_left=46	max_min_left_minus=46	max_min_left_plus=46	max_min_right=25	max_min_right_minus=0	max_min_right_plus=25	max_pos_hash_score=274	max_right=94	max_right_minus=94	max_right_plus=93	neg_log10_pos_hash_p_value=12.6	new_junction_coverage=0.02	new_junction_read_count=6	no_show=1	polymorphism_frequency=2.093e-02	pos_hash_score=5	prediction=polymorphism	reject=COVERAGE_EVENNESS_SKEW,FREQUENCY_CUTOFF	side_1_annotate_key=gene	side_1_continuation=0	side_1_coverage=1.13	side_1_overlap=12	side_1_possible_overlap_registers=149	side_1_read_count=331	side_1_redundant=0	side_2_annotate_key=gene	side_2_continuation=0	side_2_coverage=0.95	side_2_overlap=0	side_2_possible_overlap_registers=137	side_2_read_count=257	side_2_redundant=0	total_non_overlap_reads=6
JC	141	.	REL606	698679	-1	REL606	698835	-1	0	alignment_overlap=10	coverage_minus=4	coverage_plus=5	flanking_left=150	flanking_right=150	frequency=4.122e-02	junction_possible_overlap_registers=139	key=REL606__698679__-1__REL606__698845__-1__10____150__150__0__0	max_left=136	max_left_minus=136	max_left_plus=119	max_min_left=66	max_min_left_minus=62	max_min_left_plus=66	max_min_right=70	max_min_right_minus=20	max_min_right_plus=70	max_pos_hash_score=278	max_right=124	max_right_minus=85	max_right_plus=124	neg_log10_pos_hash_p_value=11.0	new_junction_coverage=0.03	new_junction_read_count=9	no_show=1	polymorphism_frequency=4.122e-02	pos_hash_score=8	prediction=polymorphism	reject=COVERAGE_EVENNESS_SKEW,FREQUENCY_CUTOFF	side_1_annotate_key=gene	side_1_continuation=0	side_1_coverage=0.88	side_1_overlap=10	side_1_possible_overlap_registers=149	side_1_read_count=258	side_1_redundant=0	side_2_annotate_key=gene	side_2_continuation=0	side_2_coverage=0.65	side_2_overlap=0	side_2_possible_overlap_registers=139	side_2_read_count=178	side_2_redundant=0	total_non_overlap_reads=9
JC	142	.	REL606	702444	1	REL606	702574	1	0	alignment_overlap=9	coverage_minus=2	coverage_plus=2	flanking_left=150	flanking_right=150	frequency=8.868e-03	junction_possible_overlap_registers=140	key=REL606__702444__1__REL606__702565__1__9____150__150__0__0	max_left=111	max_left_minus=111	max_left_plus=82	max_min_left=49	max_min_left_minus=0	max_min_left_plus=49	max_min_right=59	max_min_right_minus=30	max_min_right_plus=59	max_pos_hash_score=280	max_right=92	max_right_minus=30	max_right_plus=92	neg_log10_pos_hash_p_value=14.1	new_junction_coverage=0.01	new_junction_read_count=4	no_show=1	polymorphism_frequency=8.868e-03	pos_hash_score=3	prediction=polymorphism	reject=COVERAGE_EVENNESS_SKEW,FREQUENCY_CUTOFF	side_1_annotate_key=gene	side_1_continuation=0	side_1_coverage=1.69	side_1_overlap=9	side_1_possible_overlap_registers=149	side_1_read_count=495	side_1_redundant=0	side_2_annotate_key=gene	side_2_continuation=0	side_2_coverage=1.56	side_2_overlap=0	side_2_possible_overlap_registers=140	side_2_read_count=429	side_2_redundant=0	total_non_overlap_reads=4
JC	143	.	REL606	743635	1	REL606	743702	1	0	alignment_overlap=11	coverage_minus=3	coverage_plus=6	flanking_left=150	flanking_right=150	frequency=3.636e-02	junction_possible_overlap_registers=138	key=REL606__743635__1__REL606__743691__1__11____150__150__0__0	max_left=107	max_left_minus=44	max_left_plus=107	max_min_left=54	max_min_left_minus=44	max_min_left_plus=54	max_min_right=48	max_min_right_minus=0	max_min_right_plus=48	max_pos_hash_score=276	max_right=112	max_right_minus=112	max_right_plus=109	neg_log10_pos_hash_p_value=10.5	new_junction_coverage=0.03	new_junction_read_count=9	no_show=1	polymorphism_frequency=3.636e-02	pos_hash_score=9	prediction=polymorphism	reject=COVERAGE_EVENNESS_SKEW,FREQUENCY_CUTOFF	side_1_annotate_key=gene	side_1_continuation=0	side_1_coverage=0.97	side_1_overlap=11	side_1_possible_overlap_registers=149	side_1_read_count=284	side_1_redundant=0	side_2_annotate_key=gene	side_2_continuation=0	side_2_coverage=0.79	side_2_overlap=0	side_2_possible_overlap_registers=138	side_2_read_count=214	side_2_redundant=0	total_non_overlap_reads=9
JC	144	.	REL606	744574	1	REL606	744877	1	0	alignment_overlap=8	coverage_minus=5	coverage_plus=1	flanking_left=150	flanking_right=150	frequency=1.274e-02	junction_possible_overlap_registers=141	key=REL606__744574__1__REL606__744869__1__8____150__150__0__0	max_left=125	max_left_minus=125	max_left_plus=63	max_min_left=63	max_min_left_minus=36	max_min_left_plus=63	max_min_right=48	max_min_right_minus=48	max_min_right_plus=0	max_pos_hash_score=282	max_right=106	max_right_minus=106	max_right_plus=79	neg_log10_pos_hash_p_value=12.8	new_junction_coverage=0.02	new_junction_read_count=6	no_show=1	polymorphism_frequency=1.274e-02	pos_hash_score=5	prediction=polymorphism	reject=COVERAGE_EVENNESS_SKEW,FREQUENCY_CUTOFF	side_1_annotate_key=gene	side_1_continuation=0	side_1_coverage=1.60	side_1_overlap=8	side_1_possible_overlap_registers=149	side_1_read_count=470	side_1_redundant=0	side_2_annotate_key=gene	side_2_continuation=0	side_2_coverage=1.75	side_2_overlap=0	side_2_possible_overlap_registers=141	side_2_read_count=485	side_2_redundant=0	total_non_overlap_reads=6
JC	145	.	REL606	759656	1	REL606	760142	1	0	alignment_overlap=8	coverage_minus=1	coverage_plus=5	flanking_left=150	flanking_right=150	frequency=1.863e-02	junction_possible_overlap_registers=141	key=REL606__759656__1__REL606__760134__1__8____150__150__0__0	max_left=122	max_left_minus=94	max_left_plus=122	max_min_left=67	max_min_left_minus=0	max_min_left_plus=67	max_min_right=65	max_min_right_minus=48	max_min_right_plus=65	max_pos_hash_score=282	max_right=75	max_right_minus=48	max_right_plus=75	neg_log10_pos_hash_p_value=12.8	new_junction_coverage=0.02	new_junction_read_count=6	no_show=1	polymorphism_frequency=1.863e-02	pos_hash_score=5	prediction=polymorphism	reject=COVERAGE_EVENNESS_SKEW,FREQUENCY_CUTOFF	side_1_annotate_key=gene	side_1_continuation=0	side_1_coverage=1.08	side_1_overlap=8	side_1_possible_overlap_registers=149	side_1_read_count=317	side_1_redundant=0	side_2_annotate_key=gene	side_2_continuation=0	side_2_coverage=1.20	side_2_overlap=0	side_2_possible_overlap_registers=141	side_2_read_count=332	side_2_redundant=0	total_non_overlap_reads=6
JC	146	.	REL606	775606	-1	REL606	775791	-1	0	alignment_overlap=5	coverage_minus=2	coverage_plus=1	flanking_left=150	flanking_right=150	frequency=8.404e-03	junction_possible_overlap_registers=144	key=REL606__775606__-1__REL606__775796__-1__5____150__150__0__0	max_left=80	max_left_minus=80	max_left_plus=67	max_min_left=69	max_min_left_minus=69	max_min_left_plus=67	max_min_right=65	max_min_right_minus=65	max_min_right_plus=0	max_pos_hash_score=288	max_right=78	max_right_minus=76	max_right_plus=78	neg_log10_pos_hash_p_value=14.3	new_junction_coverage=0.01	new_junction_read_count=3	no_show=1	polymorphism_frequency=8.404e-03	pos_hash_score=3	prediction=polymorphism	reject=COVERAGE_EVENNESS_SKEW,FREQUENCY_CUTOFF	side_1_annotate_key=gene	side_1_continuation=0	side_1_coverage=1.33	side_1_overlap=5	side_1_possible_overlap_registers=149	side_1_read_count=390	side_1_redundant=0	side_2_annotate_key=gene	side_2_continuation=0	side_2_coverage=1.17	side_2_overlap=0	side_2_possible_overlap_registers=144	side_2_read_count=331	side_2_redundant=0	total_non_overlap_reads=3
JC	147	.	REL606	779291	-1	REL606	779542	-1	0	alignment_overlap=10	coverage_minus=8	coverage_plus=2	flanking_left=150	flanking_right=150	frequency=3.343e-02	junction_possible_overlap_registers=139	key=REL606__779291__-1__REL606__779552__-1__10____150__150__0__0	max_left=121	max_left_minus=67	max_left_plus=121	max_min_left=67	max_min_left_minus=67	max_min_left_plus=0	max_min_right=55	max_min_right_minus=0	max_min_right_plus=55	max_pos_hash_score=278	max_right=118	max_right_minus=118	max_right_plus=55	neg_log10_pos_hash_p_value=12.7	new_junction_coverage=0.04	new_junction_read_count=10	no_show=1	polymorphism_frequency=3.343e-02	pos_hash_score=5	prediction=polymorphism	reject=COVERAGE_EVENNESS_SKEW,FREQUENCY_CUTOFF	side_1_annotate_key=gene	side_1_continuation=0	side_1_coverage=1.06	side_1_overlap=10	side_1_possible_overlap_registers=149	side_1_read_count=310	side_1_redundant=0	side_2_annotate_key=gene	side_2_continuation=0	side_2_coverage=1.06	side_2_overlap=0	side_2_possible_overlap_registers=139	side_2_read_count=289	side_2_redundant=0	total_non_overlap_reads=10
JC	148	.	REL606	812414	-1	REL606	812522	-1	0	alignment_overlap=10	coverage_minus=6	coverage_plus=5	flanking_left=150	flanking_right=150	frequency=4.711e-02	junction_possible_overlap_registers=139	key=REL606__812414__-1__REL606__812532__-1__10____150__150__0__0	max_left=98	max_left_minus=98	max_left_plus=39	max_min_left=60	max_min_left_minus=60	max_min_left_plus=39	max_min_right=46	max_min_right_minus=46	max_min_right_plus=0	max_pos_hash_score=278	max_right=131	max_right_minus=131	max_right_plus=108	neg_log10_pos_hash_p_value=11.0	new_junction_coverage=0.04	new_junction_read_count=11	no_show=1	polymorphism_frequency=4.711e-02	pos_hash_score=8	prediction=polymorphism	reject=COVERAGE_EVENNESS_SKEW,FREQUENCY_CUTOFF	side_1_annotate_key=gene	side_1_continuation=0	side_1_coverage=0.76	side_1_overlap=10	side_1_possible_overlap_registers=149	side_1_read_count=223	side_1_redundant=0	side_2_annotate_key=gene	side_2_continuation=0	side_2_coverage=0.87	side_2_overlap=0	side_2_possible_overlap_registers=139	side_2_read_count=237	side_2_redundant=0	total_non_overlap_reads=11
JC	149	.	REL606	843564	-1	REL606	843678	-1	0	alignment_overlap=8	coverage_minus=7	coverage_plus=9	flanking_left=150	flanking_right=150	frequency=5.032e-02	junction_possible_overlap_registers=141	key=REL606__843564__-1__REL606__843686__-1__8____150__150__0__0	max_left=138	max_left_minus=138	max_left_plus=91	max_min_left=55	max_min_left_minus=0	max_min_left_plus=55	max_min_right=70	max_min_right_minus=70	max_min_right_plus=51	max_pos_hash_score=282	max_right=117	max_right_minus=70	max_right_plus=117	neg_log10_pos_hash_p_value=10.3	new_junction_coverage=0.06	new_junction_read_count=16	no_show=1	polymorphism_frequency=5.032e-02	pos_hash_score=10	prediction=polymorphism	reject=COVERAGE_EVENNESS_SKEW,FREQUENCY_CUTOFF	side_1_annotate_key=gene	side_1_continuation=0	side_1_coverage=0.96	side_1_overlap=8	side_1_possible_overlap_registers=149	side_1_read_count=280	side_1_redundant=0	side_2_annotate_key=gene	side_2_continuation=0	side_2_coverage=1.22	side_2_overlap=0	side_2_possible_overlap_registers=141	side_2_read_count=339	side_2_redundant=0	total_non_overlap_reads=16
JC	150	.	REL606	855389	1	REL606	856224	1	0	alignment_overlap=13	coverage_minus=1	coverage_plus=6	flanking_left=150	flanking_right=150	frequency=2.465e-02	junction_possible_overlap_registers=136	key=REL606__855389__1__REL606__856211__1__13____150__150__0__0	max_left=130	max_left_minus=59	max_left_plus=130	max_min_left=59	max_min_left_minus=59	max_min_left_plus=6	max_min_right=33	max_min_right_minus=0	max_min_right_plus=33	max_pos_hash_score=272	max_right=131	max_right_minus=78	max_right_plus=131	neg_log10_pos_hash_p_value=12.5	new_junction_coverage=0.03	new_junction_read_count=7	no_show=1	polymorphism_frequency=2.465e-02	pos_hash_score=5	prediction=polymorphism	reject=COVERAGE_EVENNESS_SKEW,FREQUENCY_CUTOFF	side_1_annotate_key=gene	side_1_continuation=0	side_1_coverage=0.87	side_1_overlap=13	side_1_possible_overlap_registers=149	side_1_read_count=254	side_1_redundant=0	side_2_annotate_key=gene	side_2_continuation=0	side_2_coverage=1.20	side_2_overlap=0	side_2_possible_overlap_registers=136	side_2_read_count=322	side_2_redundant=0	total_non_overlap_reads=7
JC	151	.	REL606	856019	1	REL606	856089	1	0	alignment_overlap=8	coverage_minus=0	coverage_plus=8	flanking_left=150	flanking_right=150	frequency=2.265e-02	junction_possible_overlap_registers=141	key=REL606__856019__1__REL606__856081__1__8____150__150__0__0	max_left=136	max_left_minus=0	max_left_plus=136	max_min_left=41	max_min_left_minus=0	max_min_left_plus=41	max_min_right=42	max_min_right_minus=0	max_min_right_plus=42	max_pos_hash_score=282	max_right=118	max_right_minus=0	max_right_plus=118	neg_log10_pos_hash_p_value=12.2	new_junction_coverage=0.03	new_junction_read_count=9	no_show=1	polymorphism_frequency=2.265e-02	pos_hash_score=6	prediction=polymorphism	reject=COVERAGE_EVENNESS_SKEW,FREQUENCY_CUTOFF	side_1_annotate_key=gene	side_1_continuation=0	side_1_coverage=1.41	side_1_overlap=8	side_1_possible_overlap_registers=149	side_1_read_count=414	side_1_redundant=0	side_2_annotate_key=gene	side_2_continuation=0	side_2_coverage=1.39	side_2_overlap=0	side_2_possible_overlap_registers=141	side_2_read_count=385	side_2_redundant=0	total_non_overlap_reads=8
JC	152	.	REL606	891824	1	REL606	891993	1	0	alignment_overlap=12	coverage_minus=7	coverage_plus=2	flanking_left=150	flanking_right=150	frequency=3.150e-02	junction_possible_overlap_registers=137	key=REL606__891824__1__REL606__891981__1__12____150__150__0__0	max_left=92	max_left_minus=92	max_left_plus=76	max_min_left=5	max_min_left_minus=5	max_min_left_plus=4	max_min_right=62	max_min_right_minus=47	max_min_right_plus=62	max_pos_hash_score=274	max_right=134	max_right_minus=133	max_right_plus=134	neg_log10_pos_hash_p_value=12.6	new_junction_coverage=0.03	new_junction_read_count=9	no_show=1	polymorphism_frequency=3.150e-02	pos_hash_score=5	prediction=polymorphism	reject=COVERAGE_EVENNESS_SKEW,FREQUENCY_CUTOFF	side_1_annotate_key=gene	side_1_continuation=0	side_1_coverage=1.04	side_1_overlap=12	side_1_possible_overlap_registers=149	side_1_read_count=306	side_1_redundant=0	side_2_annotate_key=gene	side_2_continuation=0	side_2_coverage=1.01	side_2_overlap=0	side_2_possible_overlap_registers=137	side_2_read_count=272	side_2_redundant=0	total_non_overlap_reads=9
JC	153	.	REL606	953697	-1	REL606	953726	-1	0	alignment_overlap=10	coverage_minus=3	coverage_plus=1	flanking_left=150	flanking_right=150	frequency=2.225e-02	junction_possible_overlap_registers=139	key=REL606__953697__-1__REL606__953736__-1__10____150__150__0__0	max_left=80	max_left_minus=56	max_left_plus=80	max_min_left=56	max_min_left_minus=56	max_min_left_plus=0	max_min_right=54	max_min_right_minus=0	max_min_right_plus=54	max_pos_hash_score=278	max_right=107	max_right_minus=107	max_right_plus=54	neg_log10_pos_hash_p_value=13.3	new_junction_coverage=0.01	new_junction_read_count=4	no_show=1	polymorphism_frequency=2.225e-02	pos_hash_score=4	prediction=polymorphism	reject=COVERAGE_EVENNESS_SKEW,FREQUENCY_CUTOFF	side_1_annotate_key=gene	side_1_continuation=0	side_1_coverage=0.63	side_1_overlap=10	side_1_possible_overlap_registers=149	side_1_read_count=185	side_1_redundant=0	side_2_annotate_key=gene	side_2_continuation=0	side_2_coverage=0.65	side_2_overlap=0	side_2_possible_overlap_registers=139	side_2_read_count=179	side_2_redundant=0	total_non_overlap_reads=4
JC	154	.	REL606	987473	1	REL606	987515	1	0	alignment_overlap=9	coverage_minus=0	coverage_plus=8	flanking_left=150	flanking_right=150	frequency=4.621e-02	junction_possible_overlap_registers=140	key=REL606__987473__1__REL606__987506__1__9____150__150__0__0	max_left=139	max_left_minus=0	max_left_plus=139	max_min_left=0	max_min_left_minus=0	max_min_left_plus=0	max_min_right=56	max_min_right_minus=0	max_min_right_plus=56	max_pos_hash_score=280	max_right=56	max_right_minus=0	max_right_plus=56	neg_log10_pos_hash_p_value=11.1	new_junction_coverage=0.03	new_junction_read_count=8	no_show=1	polymorphism_frequency=4.621e-02	pos_hash_score=8	prediction=polymorphism	reject=COVERAGE_EVENNESS_SKEW,FREQUENCY_CUTOFF	side_1_annotate_key=gene	side_1_continuation=0	side_1_coverage=0.61	side_1_overlap=9	side_1_possible_overlap_registers=149	side_1_read_count=178	side_1_redundant=0	side_2_annotate_key=gene	side_2_continuation=0	side_2_coverage=0.59	side_2_overlap=0	side_2_possible_overlap_registers=140	side_2_read_count=163	side_2_redundant=0	total_non_overlap_reads=8
JC	155	.	REL606	987710	-1	REL606	987829	-1	0	alignment_overlap=5	coverage_minus=1	coverage_plus=2	flanking_left=150	flanking_right=150	frequency=1.174e-02	junction_possible_overlap_registers=144	key=REL606__987710__-1__REL606__987834__-1__5____150__150__0__0	max_left=96	max_left_minus=96	max_left_plus=79	max_min_left=34	max_min_left_minus=0	max_min_left_plus=34	max_min_right=66	max_min_right_minus=49	max_min_right_plus=66	max_pos_hash_score=288	max_right=111	max_right_minus=49	max_right_plus=111	neg_log10_pos_hash_p_value=14.3	new_junction_coverage=0.01	new_junction_read_count=3	no_show=1	polymorphism_frequency=1.174e-02	pos_hash_score=3	prediction=polymorphism	reject=COVERAGE_EVENNESS_SKEW,FREQUENCY_CUTOFF	side_1_annotate_key=gene	side_1_continuation=0	side_1_coverage=0.91	side_1_overlap=5	side_1_possible_overlap_registers=149	side_1_read_count=267	side_1_redundant=0	side_2_annotate_key=gene	side_2_continuation=0	side_2_coverage=0.87	side_2_overlap=0	side_2_possible_overlap_registers=144	side_2_read_count=247	side_2_redundant=0	total_non_overlap_reads=3
JC	156	.	REL606	1027849	-1	REL606	1027919	-1	0	alignment_overlap=5	coverage_minus=2	coverage_plus=4	flanking_left=150	flanking_right=150	frequency=2.320e-02	junction_possible_overlap_registers=144	key=REL606__1027849__-1__REL606__1027924__-1__5____150__150__0__0	max_left=105	max_left_minus=105	max_left_plus=79	max_min_left=0	max_min_left_minus=0	max_min_left_plus=0	max_min_right=71	max_min_right_minus=40	max_min_right_plus=71	max_pos_hash_score=288	max_right=71	max_right_minus=40	max_right_plus=71	neg_log10_pos_hash_p_value=13.6	new_junction_coverage=0.02	new_junction_read_count=6	no_show=1	polymorphism_frequency=2.320e-02	pos_hash_score=4	prediction=polymorphism	reject=COVERAGE_EVENNESS_SKEW,FREQUENCY_CUTOFF	side_1_annotate_key=gene	side_1_continuation=0	side_1_coverage=0.89	side_1_overlap=5	side_1_possible_overlap_registers=149	side_1_read_count=261	side_1_redundant=0	side_2_annotate_key=gene	side_2_continuation=0	side_2_coverage=0.89	side_2_overlap=0	side_2_possible_overlap_registers=144	side_2_read_count=253	side_2_redundant=0	total_non_overlap_reads=6
JC	157	.	REL606	1063313	1	REL606	1063422	1	0	alignment_overlap=9	coverage_minus=1	coverage_plus=11	flanking_left=150	flanking_right=150	frequency=4.509e-02	junction_possible_overlap_registers=140	key=REL606__1063313__1__REL606__1063413__1__9____150__150__0__0	max_left=121	max_left_minus=94	max_left_plus=121	max_min_left=45	max_min_left_minus=0	max_min_left_plus=45	max_min_right=70	max_min_right_minus=47	max_min_right_plus=70	max_pos_hash_score=280	max_right=139	max_right_minus=47	max_right_plus=139	neg_log10_pos_hash_p_value=10.2	new_junction_coverage=0.04	new_junction_read_count=12	no_show=1	polymorphism_frequency=4.509e-02	pos_hash_score=10	prediction=polymorphism	reject=COVERAGE_EVENNESS_SKEW,FREQUENCY_CUTOFF	side_1_annotate_key=gene	side_1_continuation=0	side_1_coverage=0.83	side_1_overlap=9	side_1_possible_overlap_registers=149	side_1_read_count=244	side_1_redundant=0	side_2_annotate_key=gene	side_2_continuation=0	side_2_coverage=1.01	side_2_overlap=0	side_2_possible_overlap_registers=140	side_2_read_count=279	side_2_redundant=0	total_non_overlap_reads=12
JC	158	.	REL606	1097694	1	REL606	1098052	1	0	alignment_overlap=3	coverage_minus=2	coverage_plus=1	flanking_left=150	flanking_right=150	frequency=1.071e-02	junction_possible_overlap_registers=146	key=REL606__1097694__1__REL606__1098049__1__3____150__150__0__0	max_left=98	max_left_minus=98	max_left_plus=60	max_min_left=60	max_min_left_minus=48	max_min_left_plus=60	max_min_right=49	max_min_right_minus=49	max_min_right_plus=0	max_pos_hash_score=292	max_right=97	max_right_minus=97	max_right_plus=87	neg_log10_pos_hash_p_value=14.4	new_junction_coverage=0.01	new_junction_read_count=3	no_show=1	polymorphism_frequency=1.071e-02	pos_hash_score=3	prediction=polymorphism	reject=COVERAGE_EVENNESS_SKEW,FREQUENCY_CUTOFF	side_1_annotate_key=gene	side_1_continuation=0	side_1_coverage=1.02	side_1_overlap=3	side_1_possible_overlap_registers=149	side_1_read_count=298	side_1_redundant=0	side_2_annotate_key=gene	side_2_continuation=0	side_2_coverage=0.91	side_2_overlap=0	side_2_possible_overlap_registers=146	side_2_read_count=262	side_2_redundant=0	total_non_overlap_reads=3
JC	159	.	REL606	1098001	1	REL606	1098482	1	0	alignment_overlap=9	coverage_minus=1	coverage_plus=2	flanking_left=150	flanking_right=150	frequency=1.147e-02	junction_possible_overlap_registers=140	key=REL606__1098001__1__REL606__1098473__1__9____150__150__0__0	max_left=98	max_left_minus=98	max_left_plus=83	max_min_left=51	max_min_left_minus=0	max_min_left_plus=51	max_min_right=58	max_min_right_minus=43	max_min_right_plus=58	max_pos_hash_score=280	max_right=90	max_right_minus=43	max_right_plus=90	neg_log10_pos_hash_p_value=14.1	new_junction_coverage=0.01	new_junction_read_count=3	no_show=1	polymorphism_frequency=1.147e-02	pos_hash_score=3	prediction=polymorphism	reject=COVERAGE_EVENNESS_SKEW,FREQUENCY_CUTOFF	side_1_annotate_key=gene	side_1_continuation=0	side_1_coverage=0.97	side_1_overlap=9	side_1_possible_overlap_registers=149	side_1_read_count=283	side_1_redundant=0	side_2_annotate_key=gene	side_2_continuation=0	side_2_coverage=0.91	side_2_overlap=0	side_2_possible_overlap_registers=140	side_2_read_count=251	side_2_redundant=0	total_non_overlap_reads=3
JC	160	.	REL606	1100179	-1	REL606	1100327	-1	0	alignment_overlap=10	coverage_minus=13	coverage_plus=0	flanking_left=150	flanking_right=150	frequency=4.310e-02	junction_possible_overlap_registers=139	key=REL606__1100179__-1__REL606__1100337__-1__10____150__150__0__0	max_left=106	max_left_minus=106	max_left_plus=0	max_min_left=55	max_min_left_minus=55	max_min_left_plus=0	max_min_right=58	max_min_right_minus=58	max_min_right_plus=0	max_pos_hash_score=278	max_right=134	max_right_minus=134	max_right_plus=0	neg_log10_pos_hash_p_value=9.7	new_junction_coverage=0.05	new_junction_read_count=13	no_show=1	polymorphism_frequency=4.310e-02	pos_hash_score=11	prediction=polymorphism	reject=COVERAGE_EVENNESS_SKEW,FREQUENCY_CUTOFF	side_1_annotate_key=gene	side_1_continuation=0	side_1_coverage=1.06	side_1_overlap=10	side_1_possible_overlap_registers=149	side_1_read_count=310	side_1_redundant=0	side_2_annotate_key=gene	side_2_continuation=0	side_2_coverage=1.05	side_2_overlap=0	side_2_possible_overlap_registers=139	side_2_read_count=288	side_2_redundant=0	total_non_overlap_reads=13
JC	161	.	REL606	1112141	1	REL606	1112236	1	0	alignment_overlap=6	coverage_minus=8	coverage_plus=6	flanking_left=150	flanking_right=150	frequency=NA	junction_possible_overlap_registers=143	key=REL606__1112141__1__REL606__1112230__1__6____150__150__1__1	max_left=83	max_left_minus=83	max_left_plus=55	max_min_left=55	max_min_left_minus=0	max_min_left_plus=55	max_min_right=68	max_min_right_minus=68	max_min_right_plus=0	max_pos_hash_score=286	max_right=105	max_right_minus=68	max_right_plus=105	neg_log10_pos_hash_p_value=13.5	new_junction_coverage=0.05	new_junction_read_count=14	no_show=1	polymorphism_frequency=NA	pos_hash_score=4	prediction=unknown	reject=COVERAGE_EVENNESS_SKEW	side_1_annotate_key=repeat	side_1_continuation=0	side_1_coverage=NA	side_1_overlap=6	side_1_read_count=NA	side_1_redundant=1	side_2_annotate_key=repeat	side_2_continuation=0	side_2_coverage=NA	side_2_overlap=0	side_2_possible_overlap_registers=NA	side_2_read_count=NA	side_2_redundant=1	total_non_overlap_reads=14
JC	162	.	REL606	1112420	-1	REL606	1112620	-1	0	alignment_overlap=13	coverage_minus=39	coverage_plus=11	flanking_left=150	flanking_right=150	frequency=NA	junction_possible_overlap_registers=136	key=REL606__1112420__-1__REL606__1112633__-1__13____150__150__1__1	max_left=134	max_left_minus=134	max_left_plus=127	max_min_left=65	max_min_left_minus=65	max_min_left_plus=11	max_min_right=60	max_min_right_minus=60	max_min_right_plus=50	max_pos_hash_score=272	max_right=135	max_right_minus=135	max_right_plus=127	neg_log10_pos_hash_p_value=6.5	new_junction_coverage=0.21	new_junction_read_count=56	polymorphism_frequency=NA	pos_hash_score=21	prediction=unknown	reject=COVERAGE_EVENNESS_SKEW	side_1_annotate_key=repeat	side_1_continuation=0	side_1_coverage=NA	side_1_overlap=13	side_1_read_count=NA	side_1_redundant=1	side_2_annotate_key=repeat	side_2_continuation=0	side_2_coverage=NA	side_2_overlap=0	side_2_possible_overlap_registers=NA	side_2_read_count=NA	side_2_redundant=1	total_non_overlap_reads=50
JC	163	.	REL606	1128986	-1	REL606	1129092	-1	0	alignment_overlap=11	coverage_minus=9	coverage_plus=0	flanking_left=150	flanking_right=150	frequency=3.429e-02	junction_possible_overlap_registers=138	key=REL606__1128986__-1__REL606__1129103__-1__11____150__150__0__0	max_left=130	max_left_minus=130	max_left_plus=0	max_min_left=61	max_min_left_minus=61	max_min_left_plus=0	max_min_right=44	max_min_right_minus=44	max_min_right_plus=0	max_pos_hash_score=276	max_right=132	max_right_minus=132	max_right_plus=0	neg_log10_pos_hash_p_value=11.5	new_junction_coverage=0.03	new_junction_read_count=9	no_show=1	polymorphism_frequency=3.429e-02	pos_hash_score=7	prediction=polymorphism	reject=COVERAGE_EVENNESS_SKEW,FREQUENCY_CUTOFF	side_1_annotate_key=gene	side_1_continuation=0	side_1_coverage=0.93	side_1_overlap=11	side_1_possible_overlap_registers=149	side_1_read_count=272	side_1_redundant=0	side_2_annotate_key=gene	side_2_continuation=0	side_2_coverage=0.94	side_2_overlap=0	side_2_possible_overlap_registers=138	side_2_read_count=255	side_2_redundant=0	total_non_overlap_reads=9
JC	164	.	REL606	1212112	1	REL606	1212325	1	0	alignment_overlap=8	coverage_minus=2	coverage_plus=2	flanking_left=150	flanking_right=150	frequency=1.892e-02	junction_possible_overlap_registers=141	key=REL606__1212112__1__REL606__1212317__1__8____150__150__0__0	max_left=99	max_left_minus=99	max_left_plus=44	max_min_left=44	max_min_left_minus=0	max_min_left_plus=44	max_min_right=44	max_min_right_minus=44	max_min_right_plus=0	max_pos_hash_score=282	max_right=125	max_right_minus=44	max_right_plus=125	neg_log10_pos_hash_p_value=13.4	new_junction_coverage=0.01	new_junction_read_count=4	no_show=1	polymorphism_frequency=1.892e-02	pos_hash_score=4	prediction=polymorphism	reject=COVERAGE_EVENNESS_SKEW,FREQUENCY_CUTOFF	side_1_annotate_key=gene	side_1_continuation=0	side_1_coverage=0.59	side_1_overlap=8	side_1_possible_overlap_registers=149	side_1_read_count=172	side_1_redundant=0	side_2_annotate_key=gene	side_2_continuation=0	side_2_coverage=0.91	side_2_overlap=0	side_2_possible_overlap_registers=141	side_2_read_count=252	side_2_redundant=0	total_non_overlap_reads=4
JC	165	.	REL606	1242895	1	REL606	1244213	1	0	alignment_overlap=10	coverage_minus=3	coverage_plus=3	flanking_left=150	flanking_right=150	frequency=2.030e-02	junction_possible_overlap_registers=139	key=REL606__1242895__1__REL606__1244203__1__10____150__150__0__0	max_left=98	max_left_minus=94	max_left_plus=98	max_min_left=51	max_min_left_minus=31	max_min_left_plus=51	max_min_right=50	max_min_right_minus=50	max_min_right_plus=42	max_pos_hash_score=278	max_right=111	max_right_minus=109	max_right_plus=111	neg_log10_pos_hash_p_value=12.1	new_junction_coverage=0.02	new_junction_read_count=6	no_show=1	polymorphism_frequency=2.030e-02	pos_hash_score=6	prediction=polymorphism	reject=COVERAGE_EVENNESS_SKEW,FREQUENCY_CUTOFF	side_1_annotate_key=gene	side_1_continuation=0	side_1_coverage=0.95	side_1_overlap=10	side_1_possible_overlap_registers=149	side_1_read_count=279	side_1_redundant=0	side_2_annotate_key=gene	side_2_continuation=0	side_2_coverage=1.17	side_2_overlap=0	side_2_possible_overlap_registers=139	side_2_read_count=319	side_2_redundant=0	total_non_overlap_reads=6
JC	166	.	REL606	1288902	1	REL606	1288989	1	0	alignment_overlap=10	coverage_minus=4	coverage_plus=1	flanking_left=150	flanking_right=150	frequency=2.173e-02	junction_possible_overlap_registers=139	key=REL606__1288902__1__REL606__1288979__1__10____150__150__0__0	max_left=71	max_left_minus=71	max_left_plus=33	max_min_left=69	max_min_left_minus=69	max_min_left_plus=33	max_min_right=69	max_min_right_minus=69	max_min_right_plus=0	max_pos_hash_score=278	max_right=107	max_right_minus=78	max_right_plus=107	neg_log10_pos_hash_p_value=12.7	new_junction_coverage=0.02	new_junction_read_count=5	no_show=1	polymorphism_frequency=2.173e-02	pos_hash_score=5	prediction=polymorphism	reject=COVERAGE_EVENNESS_SKEW,FREQUENCY_CUTOFF	side_1_annotate_key=gene	side_1_continuation=0	side_1_coverage=0.85	side_1_overlap=10	side_1_possible_overlap_registers=149	side_1_read_count=250	side_1_redundant=0	side_2_annotate_key=gene	side_2_continuation=0	side_2_coverage=0.79	side_2_overlap=0	side_2_possible_overlap_registers=139	side_2_read_count=217	side_2_redundant=0	total_non_overlap_reads=5
JC	167	.	REL606	1288979	1	REL606	1289209	1	0	alignment_overlap=8	coverage_minus=2	coverage_plus=1	flanking_left=150	flanking_right=150	frequency=2.344e-02	junction_possible_overlap_registers=141	key=REL606__1288979__1__REL606__1289201__1__8____150__150__0__0	max_left=78	max_left_minus=78	max_left_plus=78	max_min_left=9	max_min_left_minus=9	max_min_left_plus=0	max_min_right=62	max_min_right_minus=62	max_min_right_plus=62	max_pos_hash_score=282	max_right=133	max_right_minus=133	max_right_plus=62	neg_log10_pos_hash_p_value=14.1	new_junction_coverage=0.02	new_junction_read_count=6	no_show=1	polymorphism_frequency=2.344e-02	pos_hash_score=3	prediction=polymorphism	reject=COVERAGE_EVENNESS_SKEW,FREQUENCY_CUTOFF	side_1_annotate_key=gene	side_1_continuation=0	side_1_coverage=0.83	side_1_overlap=8	side_1_possible_overlap_registers=149	side_1_read_count=242	side_1_redundant=0	side_2_annotate_key=gene	side_2_continuation=0	side_2_coverage=0.98	side_2_overlap=0	side_2_possible_overlap_registers=141	side_2_read_count=271	side_2_redundant=0	total_non_overlap_reads=3
JC	168	.	REL606	1289201	1	REL606	1289281	1	0	alignment_overlap=8	coverage_minus=4	coverage_plus=1	flanking_left=150	flanking_right=150	frequency=2.476e-02	junction_possible_overlap_registers=141	key=REL606__1289201__1__REL606__1289273__1__8____150__150__0__0	max_left=133	max_left_minus=65	max_left_plus=133	max_min_left=65	max_min_left_minus=65	max_min_left_plus=0	max_min_right=9	max_min_right_minus=0	max_min_right_plus=9	max_pos_hash_score=282	max_right=114	max_right_minus=114	max_right_plus=9	neg_log10_pos_hash_p_value=13.4	new_junction_coverage=0.03	new_junction_read_count=7	no_show=1	polymorphism_frequency=2.476e-02	pos_hash_score=4	prediction=polymorphism	reject=COVERAGE_EVENNESS_SKEW,FREQUENCY_CUTOFF	side_1_annotate_key=gene	side_1_continuation=0	side_1_coverage=1.00	side_1_overlap=8	side_1_possible_overlap_registers=149	side_1_read_count=292	side_1_redundant=0	side_2_annotate_key=gene	side_2_continuation=0	side_2_coverage=0.99	side_2_overlap=0	side_2_possible_overlap_registers=141	side_2_read_count=275	side_2_redundant=0	total_non_overlap_reads=5
JC	169	.	REL606	1290412	-1	REL606	1290456	-1	0	alignment_overlap=9	coverage_minus=6	coverage_plus=4	flanking_left=150	flanking_right=150	frequency=3.588e-02	junction_possible_overlap_registers=140	key=REL606__1290412__-1__REL606__1290465__-1__9____150__150__0__0	max_left=105	max_left_minus=105	max_left_plus=97	max_min_left=58	max_min_left_minus=58	max_min_left_plus=0	max_min_right=54	max_min_right_minus=54	max_min_right_plus=44	max_pos_hash_score=280	max_right=135	max_right_minus=135	max_right_plus=44	neg_log10_pos_hash_p_value=12.1	new_junction_coverage=0.04	new_junction_read_count=10	no_show=1	polymorphism_frequency=3.588e-02	pos_hash_score=6	prediction=polymorphism	reject=COVERAGE_EVENNESS_SKEW,FREQUENCY_CUTOFF	side_1_annotate_key=gene	side_1_continuation=0	side_1_coverage=0.99	side_1_overlap=9	side_1_possible_overlap_registers=149	side_1_read_count=291	side_1_redundant=0	side_2_annotate_key=gene	side_2_continuation=0	side_2_coverage=0.96	side_2_overlap=0	side_2_possible_overlap_registers=140	side_2_read_count=264	side_2_redundant=0	total_non_overlap_reads=10
JC	170	.	REL606	1296302	-1	REL606	1296726	-1	0	alignment_overlap=5	coverage_minus=4	coverage_plus=1	flanking_left=150	flanking_right=150	frequency=2.253e-02	junction_possible_overlap_registers=144	key=REL606__1296302__-1__REL606__1296731__-1__5____150__150__0__0	max_left=93	max_left_minus=68	max_left_plus=93	max_min_left=68	max_min_left_minus=68	max_min_left_plus=0	max_min_right=61	max_min_right_minus=0	max_min_right_plus=61	max_pos_hash_score=288	max_right=113	max_right_minus=113	max_right_plus=61	neg_log10_pos_hash_p_value=12.9	new_junction_coverage=0.02	new_junction_read_count=5	no_show=1	polymorphism_frequency=2.253e-02	pos_hash_score=5	prediction=polymorphism	reject=COVERAGE_EVENNESS_SKEW,FREQUENCY_CUTOFF	side_1_annotate_key=gene	side_1_continuation=0	side_1_coverage=0.72	side_1_overlap=5	side_1_possible_overlap_registers=149	side_1_read_count=211	side_1_redundant=0	side_2_annotate_key=gene	side_2_continuation=0	side_2_coverage=0.81	side_2_overlap=0	side_2_possible_overlap_registers=144	side_2_read_count=230	side_2_redundant=0	total_non_overlap_reads=5
JC	171	.	REL606	1329147	-1	REL606	1329938	-1	0	alignment_overlap=10	coverage_minus=2	coverage_plus=3	flanking_left=150	flanking_right=150	frequency=1.624e-02	junction_possible_overlap_registers=139	key=REL606__1329147__-1__REL606__1329948__-1__10____150__150__0__0	max_left=94	max_left_minus=94	max_left_plus=38	max_min_left=60	max_min_left_minus=60	max_min_left_plus=38	max_min_right=46	max_min_right_minus=46	max_min_right_plus=0	max_pos_hash_score=278	max_right=102	max_right_minus=80	max_right_plus=102	neg_log10_pos_hash_p_value=14.0	new_junction_coverage=0.02	new_junction_read_count=5	no_show=1	polymorphism_frequency=1.624e-02	pos_hash_score=3	prediction=polymorphism	reject=COVERAGE_EVENNESS_SKEW,FREQUENCY_CUTOFF	side_1_annotate_key=gene	side_1_continuation=0	side_1_coverage=1.03	side_1_overlap=10	side_1_possible_overlap_registers=149	side_1_read_count=302	side_1_redundant=0	side_2_annotate_key=gene	side_2_continuation=0	side_2_coverage=1.18	side_2_overlap=0	side_2_possible_overlap_registers=139	side_2_read_count=324	side_2_redundant=0	total_non_overlap_reads=5
JC	172	.	REL606	1384107	-1	REL606	1384160	-1	0	alignment_overlap=8	coverage_minus=4	coverage_plus=1	flanking_left=150	flanking_right=150	frequency=1.926e-02	junction_possible_overlap_registers=141	key=REL606__1384107__-1__REL606__1384168__-1__8____150__150__0__0	max_left=120	max_left_minus=120	max_left_plus=91	max_min_left=59	max_min_left_minus=59	max_min_left_plus=0	max_min_right=51	max_min_right_minus=45	max_min_right_plus=51	max_pos_hash_score=282	max_right=102	max_right_minus=102	max_right_plus=51	neg_log10_pos_hash_p_value=12.8	new_junction_coverage=0.02	new_junction_read_count=5	no_show=1	polymorphism_frequency=1.926e-02	pos_hash_score=5	prediction=polymorphism	reject=COVERAGE_EVENNESS_SKEW,FREQUENCY_CUTOFF	side_1_annotate_key=gene	side_1_continuation=0	side_1_coverage=0.75	side_1_overlap=8	side_1_possible_overlap_registers=149	side_1_read_count=219	side_1_redundant=0	side_2_annotate_key=gene	side_2_continuation=0	side_2_coverage=1.09	side_2_overlap=0	side_2_possible_overlap_registers=141	side_2_read_count=302	side_2_redundant=0	total_non_overlap_reads=5
JC	173	.	REL606	1422820	1	REL606	1423046	1	0	alignment_overlap=13	coverage_minus=1	coverage_plus=4	flanking_left=150	flanking_right=150	frequency=NA	junction_possible_overlap_registers=136	key=REL606__1422820__1__REL606__1423033__1__13____150__150__1__1	max_left=60	max_left_minus=10	max_left_plus=60	max_min_left=60	max_min_left_minus=10	max_min_left_plus=60	max_min_right=0	max_min_right_minus=0	max_min_right_plus=0	max_pos_hash_score=272	max_right=134	max_right_minus=127	max_right_plus=134	neg_log10_pos_hash_p_value=12.5	new_junction_coverage=0.21	new_junction_read_count=55	no_show=1	polymorphism_frequency=NA	pos_hash_score=5	prediction=unknown	reject=COVERAGE_EVENNESS_SKEW	side_1_annotate_key=repeat	side_1_continuation=0	side_1_coverage=NA	side_1_overlap=13	side_1_read_count=NA	side_1_redundant=1	side_2_annotate_key=repeat	side_2_continuation=0	side_2_coverage=NA	side_2_overlap=0	side_2_possible_overlap_registers=NA	side_2_read_count=NA	side_2_redundant=1	total_non_overlap_reads=5
JC	174	.	REL606	1426164	1	REL606	1426977	1	0	alignment_overlap=5	coverage_minus=3	coverage_plus=1	flanking_left=150	flanking_right=150	frequency=3.895e-03	junction_possible_overlap_registers=144	key=REL606__1426164__1__REL606__1426972__1__5____150__150__0__0	max_left=100	max_left_minus=100	max_left_plus=40	max_min_left=66	max_min_left_minus=66	max_min_left_plus=40	max_min_right=45	max_min_right_minus=45	max_min_right_plus=0	max_pos_hash_score=288	max_right=112	max_right_minus=112	max_right_plus=105	neg_log10_pos_hash_p_value=13.6	new_junction_coverage=0.02	new_junction_read_count=5	no_show=1	polymorphism_frequency=3.895e-03	pos_hash_score=4	prediction=polymorphism	reject=COVERAGE_EVENNESS_SKEW,FREQUENCY_CUTOFF	side_1_annotate_key=gene	side_1_continuation=0	side_1_coverage=5.26	side_1_overlap=5	side_1_possible_overlap_registers=149	side_1_read_count=1541	side_1_redundant=0	side_2_annotate_key=gene	side_2_continuation=0	side_2_coverage=3.77	side_2_overlap=0	side_2_possible_overlap_registers=144	side_2_read_count=1068	side_2_redundant=0	total_non_overlap_reads=4
JC	175	.	REL606	1432762	-1	REL606	1432842	-1	0	alignment_overlap=4	coverage_minus=1	coverage_plus=2	flanking_left=150	flanking_right=150	frequency=3.086e-02	junction_possible_overlap_registers=145	key=REL606__1432762__-1__REL606__1432846__-1__4____150__150__1__0	max_left=86	max_left_minus=86	max_left_plus=68	max_min_left=68	max_min_left_minus=0	max_min_left_plus=68	max_min_right=60	max_min_right_minus=60	max_min_right_plus=0	max_pos_hash_score=290	max_right=80	max_right_minus=60	max_right_plus=80	neg_log10_pos_hash_p_value=14.3	new_junction_coverage=0.12	new_junction_read_count=35	no_show=1	polymorphism_frequency=3.086e-02	pos_hash_score=3	prediction=polymorphism	reject=COVERAGE_EVENNESS_SKEW,FREQUENCY_CUTOFF	side_1_annotate_key=repeat	side_1_continuation=0	side_1_coverage=NA	side_1_overlap=4	side_1_read_count=NA	side_1_redundant=1	side_2_annotate_key=gene	side_2_continuation=0	side_2_coverage=3.85	side_2_overlap=0	side_2_possible_overlap_registers=145	side_2_read_count=1099	side_2_redundant=0	total_non_overlap_reads=3
JC	176	.	REL606	1432842	-1	REL606	2627411	1	0	alignment_overlap=5	coverage_minus=2	coverage_plus=1	flanking_left=150	flanking_right=150	frequency=3.655e-03	junction_possible_overlap_registers=144	key=REL606__1432846__-1__REL606__2627410__1__5____150__150__0__0	max_left=79	max_left_minus=79	max_left_plus=59	max_min_left=59	max_min_left_minus=0	max_min_left_plus=59	max_min_right=68	max_min_right_minus=68	max_min_right_plus=0	max_pos_hash_score=288	max_right=86	max_right_minus=68	max_right_plus=86	neg_log10_pos_hash_p_value=14.3	new_junction_coverage=0.01	new_junction_read_count=4	no_show=1	polymorphism_frequency=3.655e-03	pos_hash_score=3	prediction=polymorphism	reject=COVERAGE_EVENNESS_SKEW,FREQUENCY_CUTOFF	side_1_annotate_key=gene	side_1_continuation=0	side_1_coverage=3.85	side_1_overlap=1	side_1_possible_overlap_registers=145	side_1_read_count=1098	side_1_redundant=0	side_2_annotate_key=repeat	side_2_continuation=0	side_2_coverage=NA	side_2_overlap=4	side_2_possible_overlap_registers=NA	side_2_read_count=NA	side_2_redundant=0	total_non_overlap_reads=3
JC	177	.	REL606	1434486	1	REL606	1434549	1	0	alignment_overlap=8	coverage_minus=3	coverage_plus=14	flanking_left=150	flanking_right=150	frequency=2.303e-02	junction_possible_overlap_registers=141	key=REL606__1434486__1__REL606__1434541__1__8____150__150__0__0	max_left=133	max_left_minus=48	max_left_plus=133	max_min_left=69	max_min_left_minus=48	max_min_left_plus=69	max_min_right=65	max_min_right_minus=0	max_min_right_plus=65	max_pos_hash_score=282	max_right=128	max_right_minus=128	max_right_plus=73	neg_log10_pos_hash_p_value=8.8	new_junction_coverage=0.06	new_junction_read_count=17	no_show=1	polymorphism_frequency=2.303e-02	pos_hash_score=14	prediction=polymorphism	reject=COVERAGE_EVENNESS_SKEW,FREQUENCY_CUTOFF	side_1_annotate_key=gene	side_1_continuation=0	side_1_coverage=2.63	side_1_overlap=8	side_1_possible_overlap_registers=149	side_1_read_count=771	side_1_redundant=0	side_2_annotate_key=gene	side_2_continuation=0	side_2_coverage=2.57	side_2_overlap=0	side_2_possible_overlap_registers=141	side_2_read_count=713	side_2_redundant=0	total_non_overlap_reads=17
JC	178	.	REL606	1435264	-1	REL606	1435630	-1	0	alignment_overlap=6	coverage_minus=4	coverage_plus=2	flanking_left=150	flanking_right=150	frequency=5.293e-03	junction_possible_overlap_registers=143	key=REL606__1435264__-1__REL606__1435636__-1__6____150__150__0__0	max_left=95	max_left_minus=95	max_left_plus=64	max_min_left=64	max_min_left_minus=32	max_min_left_plus=64	max_min_right=49	max_min_right_minus=49	max_min_right_plus=0	max_pos_hash_score=286	max_right=118	max_right_minus=118	max_right_plus=100	neg_log10_pos_hash_p_value=12.9	new_junction_coverage=0.02	new_junction_read_count=6	no_show=1	polymorphism_frequency=5.293e-03	pos_hash_score=5	prediction=polymorphism	reject=COVERAGE_EVENNESS_SKEW,FREQUENCY_CUTOFF	side_1_annotate_key=gene	side_1_continuation=0	side_1_coverage=3.97	side_1_overlap=6	side_1_possible_overlap_registers=149	side_1_read_count=1164	side_1_redundant=0	side_2_annotate_key=gene	side_2_continuation=0	side_2_coverage=4.05	side_2_overlap=0	side_2_possible_overlap_registers=143	side_2_read_count=1138	side_2_redundant=0	total_non_overlap_reads=6
JC	179	.	REL606	1439037	-1	REL606	1439047	-1	0	alignment_overlap=6	coverage_minus=5	coverage_plus=0	flanking_left=150	flanking_right=150	frequency=6.200e-03	junction_possible_overlap_registers=143	key=REL606__1439037__-1__REL606__1439053__-1__6____150__150__0__0	max_left=59	max_left_minus=59	max_left_plus=0	max_min_left=59	max_min_left_minus=59	max_min_left_plus=0	max_min_right=0	max_min_right_minus=0	max_min_right_plus=0	max_pos_hash_score=286	max_right=105	max_right_minus=105	max_right_plus=0	neg_log10_pos_hash_p_value=13.5	new_junction_coverage=0.02	new_junction_read_count=5	no_show=1	polymorphism_frequency=6.200e-03	pos_hash_score=4	prediction=polymorphism	reject=COVERAGE_EVENNESS_SKEW,FREQUENCY_CUTOFF	side_1_annotate_key=gene	side_1_continuation=0	side_1_coverage=2.89	side_1_overlap=6	side_1_possible_overlap_registers=149	side_1_read_count=848	side_1_redundant=0	side_2_annotate_key=gene	side_2_continuation=0	side_2_coverage=2.80	side_2_overlap=0	side_2_possible_overlap_registers=143	side_2_read_count=789	side_2_redundant=0	total_non_overlap_reads=5
JC	180	.	REL606	1439335	-1	REL606	1439398	-1	0	alignment_overlap=6	coverage_minus=0	coverage_plus=4	flanking_left=150	flanking_right=150	frequency=4.231e-03	junction_possible_overlap_registers=143	key=REL606__1439335__-1__REL606__1439404__-1__6____150__150__0__0	max_left=108	max_left_minus=0	max_left_plus=108	max_min_left=0	max_min_left_minus=0	max_min_left_plus=0	max_min_right=64	max_min_right_minus=0	max_min_right_plus=64	max_pos_hash_score=286	max_right=64	max_right_minus=0	max_right_plus=64	neg_log10_pos_hash_p_value=14.2	new_junction_coverage=0.01	new_junction_read_count=4	no_show=1	polymorphism_frequency=4.231e-03	pos_hash_score=3	prediction=polymorphism	reject=COVERAGE_EVENNESS_SKEW,FREQUENCY_CUTOFF	side_1_annotate_key=gene	side_1_continuation=0	side_1_coverage=3.30	side_1_overlap=6	side_1_possible_overlap_registers=149	side_1_read_count=968	side_1_redundant=0	side_2_annotate_key=gene	side_2_continuation=0	side_2_coverage=3.39	side_2_overlap=0	side_2_possible_overlap_registers=143	side_2_read_count=954	side_2_redundant=0	total_non_overlap_reads=4
JC	181	.	REL606	1443421	1	REL606	1443542	1	0	alignment_overlap=4	coverage_minus=14	coverage_plus=5	flanking_left=150	flanking_right=150	frequency=1.630e-02	junction_possible_overlap_registers=145	key=REL606__1443421__1__REL606__1443538__1__4____150__150__0__0	max_left=103	max_left_minus=103	max_left_plus=70	max_min_left=70	max_min_left_minus=13	max_min_left_plus=70	max_min_right=45	max_min_right_minus=45	max_min_right_plus=0	max_pos_hash_score=290	max_right=133	max_right_minus=133	max_right_plus=122	neg_log10_pos_hash_p_value=11.8	new_junction_coverage=0.07	new_junction_read_count=20	no_show=1	polymorphism_frequency=1.630e-02	pos_hash_score=7	prediction=polymorphism	reject=COVERAGE_EVENNESS_SKEW,FREQUENCY_CUTOFF	side_1_annotate_key=gene	side_1_continuation=0	side_1_coverage=4.37	side_1_overlap=4	side_1_possible_overlap_registers=149	side_1_read_count=1280	side_1_redundant=0	side_2_annotate_key=gene	side_2_continuation=0	side_2_coverage=4.10	side_2_overlap=0	side_2_possible_overlap_registers=145	side_2_read_count=1169	side_2_redundant=0	total_non_overlap_reads=19
JC	182	.	REL606	1444252	1	REL606	1444689	1	0	alignment_overlap=10	coverage_minus=2	coverage_plus=18	flanking_left=150	flanking_right=150	frequency=1.434e-02	junction_possible_overlap_registers=139	key=REL606__1444252__1__REL606__1444679__1__10____150__150__0__0	max_left=118	max_left_minus=101	max_left_plus=118	max_min_left=50	max_min_left_minus=0	max_min_left_plus=50	max_min_right=68	max_min_right_minus=39	max_min_right_plus=68	max_pos_hash_score=278	max_right=123	max_right_minus=39	max_right_plus=123	neg_log10_pos_hash_p_value=10.6	new_junction_coverage=0.07	new_junction_read_count=20	no_show=1	polymorphism_frequency=1.434e-02	pos_hash_score=9	prediction=polymorphism	reject=COVERAGE_EVENNESS_SKEW,FREQUENCY_CUTOFF	side_1_annotate_key=gene	side_1_continuation=0	side_1_coverage=5.05	side_1_overlap=10	side_1_possible_overlap_registers=149	side_1_read_count=1481	side_1_redundant=0	side_2_annotate_key=gene	side_2_continuation=0	side_2_coverage=5.00	side_2_overlap=0	side_2_possible_overlap_registers=139	side_2_read_count=1368	side_2_redundant=0	total_non_overlap_reads=20
JC	183	.	REL606	1446059	-1	REL606	1446142	-1	0	alignment_overlap=9	coverage_minus=1	coverage_plus=3	flanking_left=150	flanking_right=150	frequency=4.534e-03	junction_possible_overlap_registers=140	key=REL606__1446059__-1__REL606__1446151__-1__9____150__150__0__0	max_left=96	max_left_minus=96	max_left_plus=79	max_min_left=71	max_min_left_minus=0	max_min_left_plus=71	max_min_right=62	max_min_right_minus=45	max_min_right_plus=62	max_pos_hash_score=280	max_right=84	max_right_minus=45	max_right_plus=84	neg_log10_pos_hash_p_value=13.4	new_junction_coverage=0.01	new_junction_read_count=4	no_show=1	polymorphism_frequency=4.534e-03	pos_hash_score=4	prediction=polymorphism	reject=COVERAGE_EVENNESS_SKEW,FREQUENCY_CUTOFF	side_1_annotate_key=gene	side_1_continuation=0	side_1_coverage=3.36	side_1_overlap=9	side_1_possible_overlap_registers=149	side_1_read_count=985	side_1_redundant=0	side_2_annotate_key=gene	side_2_continuation=0	side_2_coverage=3.02	side_2_overlap=0	side_2_possible_overlap_registers=140	side_2_read_count=831	side_2_redundant=0	total_non_overlap_reads=4
JC	184	.	REL606	1454762	1	REL606	1455029	1	0	alignment_overlap=8	coverage_minus=1	coverage_plus=8	flanking_left=150	flanking_right=150	frequency=3.571e-02	junction_possible_overlap_registers=141	key=REL606__1454762__1__REL606__1455021__1__8____150__150__0__0	max_left=134	max_left_minus=134	max_left_plus=98	max_min_left=62	max_min_left_minus=0	max_min_left_plus=62	max_min_right=61	max_min_right_minus=1	max_min_right_plus=61	max_pos_hash_score=282	max_right=137	max_right_minus=1	max_right_plus=137	neg_log10_pos_hash_p_value=12.8	new_junction_coverage=0.04	new_junction_read_count=11	no_show=1	polymorphism_frequency=3.571e-02	pos_hash_score=5	prediction=polymorphism	reject=COVERAGE_EVENNESS_SKEW,FREQUENCY_CUTOFF	side_1_annotate_key=gene	side_1_continuation=0	side_1_coverage=1.07	side_1_overlap=8	side_1_possible_overlap_registers=149	side_1_read_count=315	side_1_redundant=0	side_2_annotate_key=gene	side_2_continuation=0	side_2_coverage=1.07	side_2_overlap=0	side_2_possible_overlap_registers=141	side_2_read_count=296	side_2_redundant=0	total_non_overlap_reads=9
JC	185	.	REL606	1488478	1	REL606	1488527	1	0	alignment_overlap=9	coverage_minus=0	coverage_plus=9	flanking_left=150	flanking_right=150	frequency=2.915e-02	junction_possible_overlap_registers=140	key=REL606__1488478__1__REL606__1488518__1__9____150__150__0__0	max_left=117	max_left_minus=0	max_left_plus=117	max_min_left=58	max_min_left_minus=0	max_min_left_plus=58	max_min_right=37	max_min_right_minus=0	max_min_right_plus=37	max_pos_hash_score=280	max_right=83	max_right_minus=0	max_right_plus=83	neg_log10_pos_hash_p_value=12.1	new_junction_coverage=0.03	new_junction_read_count=9	no_show=1	polymorphism_frequency=2.915e-02	pos_hash_score=6	prediction=polymorphism	reject=COVERAGE_EVENNESS_SKEW,FREQUENCY_CUTOFF	side_1_annotate_key=gene	side_1_continuation=0	side_1_coverage=1.10	side_1_overlap=9	side_1_possible_overlap_registers=149	side_1_read_count=323	side_1_redundant=0	side_2_annotate_key=gene	side_2_continuation=0	side_2_coverage=1.07	side_2_overlap=0	side_2_possible_overlap_registers=140	side_2_read_count=296	side_2_redundant=0	total_non_overlap_reads=9
JC	186	.	REL606	1505379	-1	REL606	1505455	-1	0	alignment_overlap=8	coverage_minus=6	coverage_plus=0	flanking_left=150	flanking_right=150	frequency=2.385e-02	junction_possible_overlap_registers=141	key=REL606__1505379__-1__REL606__1505463__-1__8____150__150__0__0	max_left=89	max_left_minus=89	max_left_plus=0	max_min_left=38	max_min_left_minus=38	max_min_left_plus=0	max_min_right=57	max_min_right_minus=57	max_min_right_plus=0	max_pos_hash_score=282	max_right=112	max_right_minus=112	max_right_plus=0	neg_log10_pos_hash_p_value=13.4	new_junction_coverage=0.03	new_junction_read_count=7	no_show=1	polymorphism_frequency=2.385e-02	pos_hash_score=4	prediction=polymorphism	reject=COVERAGE_EVENNESS_SKEW,FREQUENCY_CUTOFF	side_1_annotate_key=gene	side_1_continuation=0	side_1_coverage=1.46	side_1_overlap=8	side_1_possible_overlap_registers=149	side_1_read_count=427	side_1_redundant=0	side_2_annotate_key=gene	side_2_continuation=0	side_2_coverage=0.61	side_2_overlap=0	side_2_possible_overlap_registers=141	side_2_read_count=169	side_2_redundant=0	total_non_overlap_reads=6
JC	187	.	REL606	1520688	1	REL606	1520807	1	0	alignment_overlap=10	coverage_minus=3	coverage_plus=1	flanking_left=150	flanking_right=150	frequency=1.447e-02	junction_possible_overlap_registers=139	key=REL606__1520688__1__REL606__1520797__1__10____150__150__0__0	max_left=102	max_left_minus=102	max_left_plus=70	max_min_left=0	max_min_left_minus=0	max_min_left_plus=0	max_min_right=70	max_min_right_minus=39	max_min_right_plus=70	max_pos_hash_score=278	max_right=70	max_right_minus=39	max_right_plus=70	neg_log10_pos_hash_p_value=14.0	new_junction_coverage=0.01	new_junction_read_count=4	no_show=1	polymorphism_frequency=1.447e-02	pos_hash_score=3	prediction=polymorphism	reject=COVERAGE_EVENNESS_SKEW,FREQUENCY_CUTOFF	side_1_annotate_key=gene	side_1_continuation=0	side_1_coverage=0.92	side_1_overlap=10	side_1_possible_overlap_registers=149	side_1_read_count=271	side_1_redundant=0	side_2_annotate_key=gene	side_2_continuation=0	side_2_coverage=1.07	side_2_overlap=0	side_2_possible_overlap_registers=139	side_2_read_count=292	side_2_redundant=0	total_non_overlap_reads=4
JC	188	.	REL606	1521765	1	REL606	1543070	-1	0	alignment_overlap=1	coverage_minus=116	coverage_plus=145	flanking_left=150	flanking_right=150	frequency=4.514e-01	junction_possible_overlap_registers=148	key=REL606__1521765__1__REL606__1543071__-1__1____150__150__0__0	max_left=146	max_left_minus=144	max_left_plus=146	max_min_left=74	max_min_left_minus=74	max_min_left_plus=72	max_min_right=69	max_min_right_minus=69	max_min_right_plus=64	max_pos_hash_score=296	max_right=148	max_right_minus=148	max_right_plus=148	neg_log10_pos_hash_p_value=0.3	new_junction_coverage=0.91	new_junction_read_count=266	polymorphism_frequency=4.514e-01	pos_hash_score=99	prediction=polymorphism	side_1_annotate_key=gene	side_1_continuation=0	side_1_coverage=1.26	side_1_overlap=1	side_1_possible_overlap_registers=149	side_1_read_count=368	side_1_redundant=0	side_2_annotate_key=gene	side_2_continuation=0	side_2_coverage=0.97	side_2_overlap=0	side_2_possible_overlap_registers=148	side_2_read_count=281	side_2_redundant=0	total_non_overlap_reads=261
JC	189	.	REL606	1533522	1	REL606	1533552	1	0	alignment_overlap=9	coverage_minus=1	coverage_plus=6	flanking_left=150	flanking_right=150	frequency=1.283e-02	junction_possible_overlap_registers=140	key=REL606__1533522__1__REL606__1533543__1__9____150__150__0__0	max_left=137	max_left_minus=96	max_left_plus=137	max_min_left=33	max_min_left_minus=0	max_min_left_plus=33	max_min_right=44	max_min_right_minus=44	max_min_right_plus=44	max_pos_hash_score=280	max_right=108	max_right_minus=44	max_right_plus=108	neg_log10_pos_hash_p_value=12.1	new_junction_coverage=0.03	new_junction_read_count=7	no_show=1	polymorphism_frequency=1.283e-02	pos_hash_score=6	prediction=polymorphism	reject=COVERAGE_EVENNESS_SKEW,FREQUENCY_CUTOFF	side_1_annotate_key=gene	side_1_continuation=0	side_1_coverage=2.01	side_1_overlap=9	side_1_possible_overlap_registers=149	side_1_read_count=589	side_1_redundant=0	side_2_annotate_key=gene	side_2_continuation=0	side_2_coverage=1.90	side_2_overlap=0	side_2_possible_overlap_registers=140	side_2_read_count=524	side_2_redundant=0	total_non_overlap_reads=7
JC	190	.	REL606	1550586	1	REL606	1550753	1	0	alignment_overlap=4	coverage_minus=1	coverage_plus=3	flanking_left=150	flanking_right=150	frequency=1.173e-02	junction_possible_overlap_registers=145	key=REL606__1550586__1__REL606__1550749__1__4____150__150__0__0	max_left=88	max_left_minus=38	max_left_plus=88	max_min_left=38	max_min_left_minus=38	max_min_left_plus=0	max_min_right=60	max_min_right_minus=0	max_min_right_plus=60	max_pos_hash_score=290	max_right=108	max_right_minus=108	max_right_plus=60	neg_log10_pos_hash_p_value=14.3	new_junction_coverage=0.01	new_junction_read_count=4	no_show=1	polymorphism_frequency=1.173e-02	pos_hash_score=3	prediction=polymorphism	reject=COVERAGE_EVENNESS_SKEW,FREQUENCY_CUTOFF	side_1_annotate_key=gene	side_1_continuation=0	side_1_coverage=1.17	side_1_overlap=4	side_1_possible_overlap_registers=149	side_1_read_count=342	side_1_redundant=0	side_2_annotate_key=gene	side_2_continuation=0	side_2_coverage=1.20	side_2_overlap=0	side_2_possible_overlap_registers=145	side_2_read_count=341	side_2_redundant=0	total_non_overlap_reads=4
JC	191	.	REL606	1578331	-1	REL606	1578344	-1	0	alignment_overlap=7	coverage_minus=5	coverage_plus=0	flanking_left=150	flanking_right=150	frequency=1.866e-02	junction_possible_overlap_registers=142	key=REL606__1578331__-1__REL606__1578351__-1__7____150__150__0__0	max_left=45	max_left_minus=45	max_left_plus=0	max_min_left=45	max_min_left_minus=45	max_min_left_plus=0	max_min_right=0	max_min_right_minus=0	max_min_right_plus=0	max_pos_hash_score=284	max_right=116	max_right_minus=116	max_right_plus=0	neg_log10_pos_hash_p_value=13.5	new_junction_coverage=0.02	new_junction_read_count=5	no_show=1	polymorphism_frequency=1.866e-02	pos_hash_score=4	prediction=polymorphism	reject=COVERAGE_EVENNESS_SKEW,FREQUENCY_CUTOFF	side_1_annotate_key=gene	side_1_continuation=0	side_1_coverage=0.94	side_1_overlap=7	side_1_possible_overlap_registers=149	side_1_read_count=276	side_1_redundant=0	side_2_annotate_key=gene	side_2_continuation=0	side_2_coverage=0.94	side_2_overlap=0	side_2_possible_overlap_registers=142	side_2_read_count=263	side_2_redundant=0	total_non_overlap_reads=5
JC	192	.	REL606	1623351	-1	REL606	1623958	-1	0	alignment_overlap=8	coverage_minus=1	coverage_plus=3	flanking_left=150	flanking_right=150	frequency=1.811e-02	junction_possible_overlap_registers=141	key=REL606__1623351__-1__REL606__1623966__-1__8____150__150__0__0	max_left=106	max_left_minus=98	max_left_plus=106	max_min_left=35	max_min_left_minus=0	max_min_left_plus=35	max_min_right=44	max_min_right_minus=44	max_min_right_plus=36	max_pos_hash_score=282	max_right=107	max_right_minus=44	max_right_plus=107	neg_log10_pos_hash_p_value=14.1	new_junction_coverage=0.01	new_junction_read_count=4	no_show=1	polymorphism_frequency=1.811e-02	pos_hash_score=3	prediction=polymorphism	reject=COVERAGE_EVENNESS_SKEW,FREQUENCY_CUTOFF	side_1_annotate_key=gene	side_1_continuation=0	side_1_coverage=0.85	side_1_overlap=8	side_1_possible_overlap_registers=149	side_1_read_count=248	side_1_redundant=0	side_2_annotate_key=gene	side_2_continuation=0	side_2_coverage=0.72	side_2_overlap=0	side_2_possible_overlap_registers=141	side_2_read_count=199	side_2_redundant=0	total_non_overlap_reads=4
JC	193	.	REL606	1661416	-1	REL606	1661495	-1	0	alignment_overlap=7	coverage_minus=8	coverage_plus=1	flanking_left=150	flanking_right=150	frequency=3.284e-02	junction_possible_overlap_registers=142	key=REL606__1661416__-1__REL606__1661502__-1__7____150__150__0__0	max_left=134	max_left_minus=122	max_left_plus=134	max_min_left=67	max_min_left_minus=67	max_min_left_plus=0	max_min_right=44	max_min_right_minus=44	max_min_right_plus=9	max_pos_hash_score=284	max_right=131	max_right_minus=131	max_right_plus=9	neg_log10_pos_hash_p_value=11.2	new_junction_coverage=0.03	new_junction_read_count=9	no_show=1	polymorphism_frequency=3.284e-02	pos_hash_score=8	prediction=polymorphism	reject=COVERAGE_EVENNESS_SKEW,FREQUENCY_CUTOFF	side_1_annotate_key=gene	side_1_continuation=0	side_1_coverage=0.93	side_1_overlap=7	side_1_possible_overlap_registers=149	side_1_read_count=274	side_1_redundant=0	side_2_annotate_key=gene	side_2_continuation=0	side_2_coverage=0.96	side_2_overlap=0	side_2_possible_overlap_registers=142	side_2_read_count=269	side_2_redundant=0	total_non_overlap_reads=9
JC	194	.	REL606	1733194	-1	REL606	1733195	-1	0	alignment_overlap=14	coverage_minus=4	coverage_plus=3	flanking_left=150	flanking_right=150	frequency=2.494e-02	junction_possible_overlap_registers=135	key=REL606__1733194__-1__REL606__1733209__-1__14____150__150__0__0	max_left=132	max_left_minus=125	max_left_plus=132	max_min_left=47	max_min_left_minus=47	max_min_left_plus=0	max_min_right=6	max_min_right_minus=6	max_min_right_plus=5	max_pos_hash_score=270	max_right=102	max_right_minus=102	max_right_plus=5	neg_log10_pos_hash_p_value=11.9	new_junction_coverage=0.03	new_junction_read_count=7	no_show=1	polymorphism_frequency=2.494e-02	pos_hash_score=6	prediction=polymorphism	reject=COVERAGE_EVENNESS_SKEW,FREQUENCY_CUTOFF	side_1_annotate_key=gene	side_1_continuation=0	side_1_coverage=1.01	side_1_overlap=14	side_1_possible_overlap_registers=149	side_1_read_count=295	side_1_redundant=0	side_2_annotate_key=gene	side_2_continuation=0	side_2_coverage=1.05	side_2_overlap=0	side_2_possible_overlap_registers=135	side_2_read_count=280	side_2_redundant=0	total_non_overlap_reads=7
JC	195	.	REL606	1756874	-1	REL606	1756880	-1	0	alignment_overlap=8	coverage_minus=4	coverage_plus=1	flanking_left=150	flanking_right=150	frequency=2.372e-02	junction_possible_overlap_registers=141	key=REL606__1756874__-1__REL606__1756888__-1__8____150__150__0__0	max_left=135	max_left_minus=65	max_left_plus=135	max_min_left=65	max_min_left_minus=65	max_min_left_plus=0	max_min_right=7	max_min_right_minus=0	max_min_right_plus=7	max_pos_hash_score=282	max_right=138	max_right_minus=138	max_right_plus=7	neg_log10_pos_hash_p_value=12.8	new_junction_coverage=0.02	new_junction_read_count=5	no_show=1	polymorphism_frequency=2.372e-02	pos_hash_score=5	prediction=polymorphism	reject=COVERAGE_EVENNESS_SKEW,FREQUENCY_CUTOFF	side_1_annotate_key=gene	side_1_continuation=0	side_1_coverage=0.73	side_1_overlap=8	side_1_possible_overlap_registers=149	side_1_read_count=214	side_1_redundant=0	side_2_annotate_key=gene	side_2_continuation=0	side_2_coverage=0.75	side_2_overlap=0	side_2_possible_overlap_registers=141	side_2_read_count=209	side_2_redundant=0	total_non_overlap_reads=5
JC	196	.	REL606	1793154	-1	REL606	1793307	-1	0	alignment_overlap=14	coverage_minus=10	coverage_plus=19	flanking_left=150	flanking_right=150	frequency=9.796e-02	junction_possible_overlap_registers=135	key=REL606__1793154__-1__REL606__1793321__-1__14____150__150__0__0	max_left=130	max_left_minus=129	max_left_plus=130	max_min_left=60	max_min_left_minus=51	max_min_left_plus=60	max_min_right=54	max_min_right_minus=9	max_min_right_plus=54	max_pos_hash_score=270	max_right=126	max_right_minus=102	max_right_plus=126	neg_log10_pos_hash_p_value=9.2	new_junction_coverage=0.11	new_junction_read_count=29	no_show=1	polymorphism_frequency=9.796e-02	pos_hash_score=12	prediction=polymorphism	reject=COVERAGE_EVENNESS_SKEW,FREQUENCY_CUTOFF	side_1_annotate_key=gene	side_1_continuation=0	side_1_coverage=0.94	side_1_overlap=14	side_1_possible_overlap_registers=149	side_1_read_count=276	side_1_redundant=0	side_2_annotate_key=gene	side_2_continuation=0	side_2_coverage=1.07	side_2_overlap=0	side_2_possible_overlap_registers=135	side_2_read_count=284	side_2_redundant=0	total_non_overlap_reads=29
JC	197	.	REL606	1808131	-1	REL606	1808239	-1	0	alignment_overlap=9	coverage_minus=7	coverage_plus=3	flanking_left=150	flanking_right=150	frequency=2.943e-02	junction_possible_overlap_registers=140	key=REL606__1808131__-1__REL606__1808248__-1__9____150__150__0__0	max_left=82	max_left_minus=82	max_left_plus=34	max_min_left=69	max_min_left_minus=69	max_min_left_plus=34	max_min_right=59	max_min_right_minus=59	max_min_right_plus=0	max_pos_hash_score=280	max_right=119	max_right_minus=119	max_right_plus=109	neg_log10_pos_hash_p_value=10.6	new_junction_coverage=0.04	new_junction_read_count=10	no_show=1	polymorphism_frequency=2.943e-02	pos_hash_score=9	prediction=polymorphism	reject=COVERAGE_EVENNESS_SKEW,FREQUENCY_CUTOFF	side_1_annotate_key=gene	side_1_continuation=0	side_1_coverage=1.37	side_1_overlap=9	side_1_possible_overlap_registers=149	side_1_read_count=403	side_1_redundant=0	side_2_annotate_key=gene	side_2_continuation=0	side_2_coverage=1.02	side_2_overlap=0	side_2_possible_overlap_registers=140	side_2_read_count=281	side_2_redundant=0	total_non_overlap_reads=10
JC	198	.	REL606	1817546	1	REL606	1817583	1	0	alignment_overlap=7	coverage_minus=0	coverage_plus=7	flanking_left=150	flanking_right=150	frequency=5.342e-02	junction_possible_overlap_registers=142	key=REL606__1817546__1__REL606__1817576__1__7____150__150__0__0	max_left=137	max_left_minus=0	max_left_plus=137	max_min_left=0	max_min_left_minus=0	max_min_left_plus=0	max_min_right=60	max_min_right_minus=0	max_min_right_plus=60	max_pos_hash_score=284	max_right=60	max_right_minus=0	max_right_plus=60	neg_log10_pos_hash_p_value=11.7	new_junction_coverage=0.06	new_junction_read_count=17	no_show=1	polymorphism_frequency=5.342e-02	pos_hash_score=7	prediction=polymorphism	reject=COVERAGE_EVENNESS_SKEW,FREQUENCY_CUTOFF	side_1_annotate_key=gene	side_1_continuation=0	side_1_coverage=1.06	side_1_overlap=7	side_1_possible_overlap_registers=149	side_1_read_count=310	side_1_redundant=0	side_2_annotate_key=gene	side_2_continuation=0	side_2_coverage=1.10	side_2_overlap=0	side_2_possible_overlap_registers=142	side_2_read_count=307	side_2_redundant=0	total_non_overlap_reads=7
JC	199	.	REL606	1817550	1	REL606	1817581	1	0	alignment_overlap=6	coverage_minus=1	coverage_plus=9	flanking_left=150	flanking_right=150	frequency=5.027e-02	junction_possible_overlap_registers=143	key=REL606__1817550__1__REL606__1817575__1__6____150__150__0__0	max_left=131	max_left_minus=127	max_left_plus=131	max_min_left=56	max_min_left_minus=0	max_min_left_plus=56	max_min_right=52	max_min_right_minus=17	max_min_right_plus=52	max_pos_hash_score=286	max_right=97	max_right_minus=17	max_right_plus=97	neg_log10_pos_hash_p_value=11.2	new_junction_coverage=0.06	new_junction_read_count=16	no_show=1	polymorphism_frequency=5.027e-02	pos_hash_score=8	prediction=polymorphism	reject=COVERAGE_EVENNESS_SKEW,FREQUENCY_CUTOFF	side_1_annotate_key=gene	side_1_continuation=0	side_1_coverage=1.05	side_1_overlap=6	side_1_possible_overlap_registers=149	side_1_read_count=308	side_1_redundant=0	side_2_annotate_key=gene	side_2_continuation=0	side_2_coverage=1.10	side_2_overlap=0	side_2_possible_overlap_registers=143	side_2_read_count=309	side_2_redundant=0	total_non_overlap_reads=10
JC	200	.	REL606	1842443	1	REL606	1842500	1	0	alignment_overlap=4	coverage_minus=3	coverage_plus=3	flanking_left=150	flanking_right=150	frequency=1.977e-02	junction_possible_overlap_registers=145	key=REL606__1842443__1__REL606__1842496__1__4____150__150__0__0	max_left=49	max_left_minus=48	max_left_plus=49	max_min_left=49	max_min_left_minus=48	max_min_left_plus=49	max_min_right=0	max_min_right_minus=0	max_min_right_plus=0	max_pos_hash_score=290	max_right=105	max_right_minus=98	max_right_plus=105	neg_log10_pos_hash_p_value=14.3	new_junction_coverage=0.02	new_junction_read_count=6	no_show=1	polymorphism_frequency=1.977e-02	pos_hash_score=3	prediction=polymorphism	reject=COVERAGE_EVENNESS_SKEW,FREQUENCY_CUTOFF	side_1_annotate_key=gene	side_1_continuation=0	side_1_coverage=1.03	side_1_overlap=4	side_1_possible_overlap_registers=149	side_1_read_count=301	side_1_redundant=0	side_2_annotate_key=gene	side_2_continuation=0	side_2_coverage=1.06	side_2_overlap=0	side_2_possible_overlap_registers=145	side_2_read_count=302	side_2_redundant=0	total_non_overlap_reads=6
JC	201	.	REL606	1856751	1	REL606	2264348	1	0	alignment_overlap=3	coverage_minus=31	coverage_plus=25	flanking_left=150	flanking_right=150	frequency=1	junction_possible_overlap_registers=146	key=REL606__1856751__1__REL606__2264345__1__3____150__150__1__0	max_left=116	max_left_minus=116	max_left_plus=114	max_min_left=61	max_min_left_minus=52	max_min_left_plus=61	max_min_right=69	max_min_right_minus=69	max_min_right_plus=68	max_pos_hash_score=292	max_right=122	max_right_minus=98	max_right_plus=122	neg_log10_pos_hash_p_value=6.5	new_junction_coverage=0.20	new_junction_read_count=58	polymorphism_frequency=8.868e-01	pos_hash_score=23	prediction=consensus	read_count_offset=8	reject=COVERAGE_EVENNESS_SKEW	side_1_annotate_key=repeat	side_1_continuation=0	side_1_coverage=NA	side_1_overlap=3	side_1_read_count=NA	side_1_redundant=1	side_2_annotate_key=gene	side_2_continuation=0	side_2_coverage=0.03	side_2_overlap=0	side_2_possible_overlap_registers=138	side_2_read_count=7	side_2_redundant=0	total_non_overlap_reads=56
JC	202	.	REL606	1856751	1	REL606	2264353	-1	0	alignment_overlap=3	coverage_minus=256	coverage_plus=148	flanking_left=150	flanking_right=150	frequency=1	junction_possible_overlap_registers=146	key=REL606__1856751__1__REL606__2264356__-1__3____150__150__1__0	max_left=144	max_left_minus=143	max_left_plus=144	max_min_left=73	max_min_left_minus=72	max_min_left_plus=73	max_min_right=72	max_min_right_minus=72	max_min_right_plus=70	max_pos_hash_score=292	max_right=146	max_right_minus=146	max_right_plus=145	neg_log10_pos_hash_p_value=0.1	new_junction_coverage=1.59	new_junction_read_count=456	polymorphism_frequency=9.840e-01	pos_hash_score=110	prediction=consensus	read_count_offset=8	side_1_annotate_key=repeat	side_1_continuation=0	side_1_coverage=NA	side_1_overlap=3	side_1_read_count=NA	side_1_redundant=1	side_2_annotate_key=gene	side_2_continuation=0	side_2_coverage=0.03	side_2_overlap=0	side_2_possible_overlap_registers=138	side_2_read_count=7	side_2_redundant=0	total_non_overlap_reads=404
JC	203	.	REL606	1858010	1	REL606	2718968	1	0	alignment_overlap=7	coverage_minus=15	coverage_plus=3	flanking_left=150	flanking_right=150	frequency=1.375e-01	junction_possible_overlap_registers=142	key=REL606__1858010__1__REL606__2718961__1__7____150__150__0__0	max_left=58	max_left_minus=58	max_left_plus=20	max_min_left=58	max_min_left_minus=58	max_min_left_plus=20	max_min_right=0	max_min_right_minus=0	max_min_right_plus=0	max_pos_hash_score=284	max_right=141	max_right_minus=141	max_right_plus=141	neg_log10_pos_hash_p_value=8.8	new_junction_coverage=0.07	new_junction_read_count=19	no_show=1	polymorphism_frequency=1.375e-01	pos_hash_score=14	prediction=polymorphism	reject=COVERAGE_EVENNESS_SKEW,FREQUENCY_CUTOFF	side_1_annotate_key=gene	side_1_continuation=0	side_1_coverage=0.48	side_1_overlap=7	side_1_possible_overlap_registers=149	side_1_read_count=141	side_1_redundant=0	side_2_annotate_key=gene	side_2_continuation=0	side_2_coverage=0.37	side_2_overlap=0	side_2_possible_overlap_registers=142	side_2_read_count=104	side_2_redundant=0	total_non_overlap_reads=18
JC	204	.	REL606	1858094	1	REL606	2390508	1	0	alignment_overlap=25	coverage_minus=45	coverage_plus=11	flanking_left=150	flanking_right=150	frequency=2.300e-01	junction_possible_overlap_registers=124	key=REL606__1858069__1__REL606__2390508__1__25____150__150__0__1	max_left=122	max_left_minus=122	max_left_plus=121	max_min_left=57	max_min_left_minus=37	max_min_left_plus=57	max_min_right=62	max_min_right_minus=62	max_min_right_plus=27	max_pos_hash_score=248	max_right=119	max_right_minus=119	max_right_plus=115	neg_log10_pos_hash_p_value=7.6	new_junction_coverage=0.30	new_junction_read_count=72	polymorphism_frequency=2.300e-01	pos_hash_score=15	prediction=polymorphism	reject=COVERAGE_EVENNESS_SKEW	side_1_annotate_key=gene	side_1_continuation=0	side_1_coverage=0.99	side_1_overlap=0	side_1_possible_overlap_registers=124	side_1_read_count=241	side_1_redundant=0	side_2_annotate_key=repeat	side_2_continuation=0	side_2_coverage=NA	side_2_overlap=25	side_2_possible_overlap_registers=NA	side_2_read_count=NA	side_2_redundant=1	total_non_overlap_reads=56
JC	205	.	REL606	1859065	-1	REL606	1859422	-1	0	alignment_overlap=10	coverage_minus=6	coverage_plus=3	flanking_left=150	flanking_right=150	frequency=2.890e-02	junction_possible_overlap_registers=139	key=REL606__1859065__-1__REL606__1859432__-1__10____150__150__0__0	max_left=116	max_left_minus=116	max_left_plus=81	max_min_left=66	max_min_left_minus=66	max_min_left_plus=20	max_min_right=59	max_min_right_minus=58	max_min_right_plus=59	max_pos_hash_score=278	max_right=132	max_right_minus=107	max_right_plus=132	neg_log10_pos_hash_p_value=10.6	new_junction_coverage=0.03	new_junction_read_count=9	no_show=1	polymorphism_frequency=2.890e-02	pos_hash_score=9	prediction=polymorphism	reject=COVERAGE_EVENNESS_SKEW,FREQUENCY_CUTOFF	side_1_annotate_key=gene	side_1_continuation=0	side_1_coverage=1.13	side_1_overlap=10	side_1_possible_overlap_registers=149	side_1_read_count=330	side_1_redundant=0	side_2_annotate_key=gene	side_2_continuation=0	side_2_coverage=1.09	side_2_overlap=0	side_2_possible_overlap_registers=139	side_2_read_count=297	side_2_redundant=0	total_non_overlap_reads=9
JC	206	.	REL606	1906106	-1	REL606	1909766	-1	0	alignment_overlap=11	coverage_minus=2	coverage_plus=1	flanking_left=150	flanking_right=150	frequency=1.244e-02	junction_possible_overlap_registers=138	key=REL606__1906106__-1__REL606__1909777__-1__11____150__150__0__0	max_left=81	max_left_minus=81	max_left_plus=49	max_min_left=49	max_min_left_minus=0	max_min_left_plus=49	max_min_right=59	max_min_right_minus=59	max_min_right_plus=0	max_pos_hash_score=276	max_right=90	max_right_minus=59	max_right_plus=90	neg_log10_pos_hash_p_value=14.0	new_junction_coverage=0.01	new_junction_read_count=4	no_show=1	polymorphism_frequency=1.244e-02	pos_hash_score=3	prediction=polymorphism	reject=COVERAGE_EVENNESS_SKEW,FREQUENCY_CUTOFF	side_1_annotate_key=gene	side_1_continuation=0	side_1_coverage=1.25	side_1_overlap=11	side_1_possible_overlap_registers=149	side_1_read_count=366	side_1_redundant=0	side_2_annotate_key=gene	side_2_continuation=0	side_2_coverage=1.09	side_2_overlap=0	side_2_possible_overlap_registers=138	side_2_read_count=296	side_2_redundant=0	total_non_overlap_reads=3
JC	207	.	REL606	1925470	-1	REL606	1925520	-1	0	alignment_overlap=11	coverage_minus=1	coverage_plus=10	flanking_left=150	flanking_right=150	frequency=3.621e-02	junction_possible_overlap_registers=138	key=REL606__1925470__-1__REL606__1925531__-1__11____150__150__0__0	max_left=132	max_left_minus=79	max_left_plus=132	max_min_left=0	max_min_left_minus=0	max_min_left_plus=0	max_min_right=53	max_min_right_minus=53	max_min_right_plus=51	max_pos_hash_score=276	max_right=53	max_right_minus=53	max_right_plus=51	neg_log10_pos_hash_p_value=11.0	new_junction_coverage=0.04	new_junction_read_count=11	no_show=1	polymorphism_frequency=3.621e-02	pos_hash_score=8	prediction=polymorphism	reject=COVERAGE_EVENNESS_SKEW,FREQUENCY_CUTOFF	side_1_annotate_key=gene	side_1_continuation=0	side_1_coverage=1.08	side_1_overlap=11	side_1_possible_overlap_registers=149	side_1_read_count=318	side_1_redundant=0	side_2_annotate_key=gene	side_2_continuation=0	side_2_coverage=1.07	side_2_overlap=0	side_2_possible_overlap_registers=138	side_2_read_count=291	side_2_redundant=0	total_non_overlap_reads=11
JC	208	.	REL606	1932884	1	REL606	1932986	1	0	alignment_overlap=5	coverage_minus=4	coverage_plus=1	flanking_left=150	flanking_right=150	frequency=1.152e-02	junction_possible_overlap_registers=144	key=REL606__1932884__1__REL606__1932981__1__5____150__150__0__0	max_left=68	max_left_minus=68	max_left_plus=38	max_min_left=68	max_min_left_minus=68	max_min_left_plus=38	max_min_right=0	max_min_right_minus=0	max_min_right_plus=0	max_pos_hash_score=288	max_right=108	max_right_minus=108	max_right_plus=102	neg_log10_pos_hash_p_value=13.6	new_junction_coverage=0.02	new_junction_read_count=5	no_show=1	polymorphism_frequency=1.152e-02	pos_hash_score=4	prediction=polymorphism	reject=COVERAGE_EVENNESS_SKEW,FREQUENCY_CUTOFF	side_1_annotate_key=gene	side_1_continuation=0	side_1_coverage=1.70	side_1_overlap=5	side_1_possible_overlap_registers=149	side_1_read_count=499	side_1_redundant=0	side_2_annotate_key=gene	side_2_continuation=0	side_2_coverage=1.33	side_2_overlap=0	side_2_possible_overlap_registers=144	side_2_read_count=376	side_2_redundant=0	total_non_overlap_reads=5
JC	209	.	REL606	1965122	-1	REL606	1965131	-1	0	alignment_overlap=10	coverage_minus=16	coverage_plus=1	flanking_left=150	flanking_right=150	frequency=5.997e-02	junction_possible_overlap_registers=139	key=REL606__1965122__-1__REL606__1965141__-1__10____150__150__0__0	max_left=130	max_left_minus=80	max_left_plus=130	max_min_left=65	max_min_left_minus=65	max_min_left_plus=0	max_min_right=60	max_min_right_minus=60	max_min_right_plus=10	max_pos_hash_score=278	max_right=135	max_right_minus=135	max_right_plus=10	neg_log10_pos_hash_p_value=9.7	new_junction_coverage=0.07	new_junction_read_count=18	no_show=1	polymorphism_frequency=5.997e-02	pos_hash_score=11	prediction=polymorphism	reject=COVERAGE_EVENNESS_SKEW,FREQUENCY_CUTOFF	side_1_annotate_key=gene	side_1_continuation=0	side_1_coverage=1.05	side_1_overlap=10	side_1_possible_overlap_registers=149	side_1_read_count=308	side_1_redundant=0	side_2_annotate_key=gene	side_2_continuation=0	side_2_coverage=1.01	side_2_overlap=0	side_2_possible_overlap_registers=139	side_2_read_count=277	side_2_redundant=0	total_non_overlap_reads=17
JC	210	.	REL606	1982928	1	REL606	1983041	1	0	alignment_overlap=12	coverage_minus=6	coverage_plus=1	flanking_left=150	flanking_right=150	frequency=3.150e-02	junction_possible_overlap_registers=137	key=REL606__1982928__1__REL606__1983029__1__12____150__150__0__0	max_left=94	max_left_minus=94	max_left_plus=18	max_min_left=36	max_min_left_minus=36	max_min_left_plus=18	max_min_right=55	max_min_right_minus=55	max_min_right_plus=0	max_pos_hash_score=274	max_right=120	max_right_minus=111	max_right_plus=120	neg_log10_pos_hash_p_value=12.0	new_junction_coverage=0.03	new_junction_read_count=7	no_show=1	polymorphism_frequency=3.150e-02	pos_hash_score=6	prediction=polymorphism	reject=COVERAGE_EVENNESS_SKEW,FREQUENCY_CUTOFF	side_1_annotate_key=gene	side_1_continuation=0	side_1_coverage=0.83	side_1_overlap=12	side_1_possible_overlap_registers=149	side_1_read_count=242	side_1_redundant=0	side_2_annotate_key=gene	side_2_continuation=0	side_2_coverage=0.77	side_2_overlap=0	side_2_possible_overlap_registers=137	side_2_read_count=208	side_2_redundant=0	total_non_overlap_reads=7
JC	211	.	REL606	1988403	1	REL606	1988518	1	0	alignment_overlap=6	coverage_minus=11	coverage_plus=6	flanking_left=150	flanking_right=150	frequency=5.494e-02	junction_possible_overlap_registers=143	key=REL606__1988403__1__REL606__1988512__1__6____150__150__0__0	max_left=105	max_left_minus=105	max_left_plus=99	max_min_left=64	max_min_left_minus=0	max_min_left_plus=64	max_min_right=58	max_min_right_minus=58	max_min_right_plus=45	max_pos_hash_score=286	max_right=80	max_right_minus=58	max_right_plus=80	neg_log10_pos_hash_p_value=12.3	new_junction_coverage=0.06	new_junction_read_count=18	no_show=1	polymorphism_frequency=5.494e-02	pos_hash_score=6	prediction=polymorphism	reject=COVERAGE_EVENNESS_SKEW,FREQUENCY_CUTOFF	side_1_annotate_key=gene	side_1_continuation=0	side_1_coverage=1.17	side_1_overlap=6	side_1_possible_overlap_registers=149	side_1_read_count=342	side_1_redundant=0	side_2_annotate_key=gene	side_2_continuation=0	side_2_coverage=1.03	side_2_overlap=0	side_2_possible_overlap_registers=143	side_2_read_count=291	side_2_redundant=0	total_non_overlap_reads=17
JC	212	.	REL606	2019797	1	REL606	2019830	1	0	alignment_overlap=16	coverage_minus=6	coverage_plus=5	flanking_left=150	flanking_right=150	frequency=3.539e-02	junction_possible_overlap_registers=133	key=REL606__2019797__1__REL606__2019814__1__16____150__150__0__0	max_left=129	max_left_minus=5	max_left_plus=129	max_min_left=66	max_min_left_minus=5	max_min_left_plus=66	max_min_right=39	max_min_right_minus=0	max_min_right_plus=39	max_pos_hash_score=266	max_right=129	max_right_minus=129	max_right_plus=80	neg_log10_pos_hash_p_value=11.8	new_junction_coverage=0.04	new_junction_read_count=11	no_show=1	polymorphism_frequency=3.539e-02	pos_hash_score=6	prediction=polymorphism	reject=COVERAGE_EVENNESS_SKEW,FREQUENCY_CUTOFF	side_1_annotate_key=gene	side_1_continuation=0	side_1_coverage=1.15	side_1_overlap=16	side_1_possible_overlap_registers=149	side_1_read_count=338	side_1_redundant=0	side_2_annotate_key=gene	side_2_continuation=0	side_2_coverage=1.14	side_2_overlap=0	side_2_possible_overlap_registers=133	side_2_read_count=298	side_2_redundant=0	total_non_overlap_reads=11
JC	213	.	REL606	2043577	1	REL606	2043872	1	0	alignment_overlap=6	coverage_minus=2	coverage_plus=3	flanking_left=150	flanking_right=150	frequency=1.450e-02	junction_possible_overlap_registers=143	key=REL606__2043577__1__REL606__2043866__1__6____150__150__0__0	max_left=113	max_left_minus=113	max_left_plus=86	max_min_left=70	max_min_left_minus=0	max_min_left_plus=70	max_min_right=68	max_min_right_minus=48	max_min_right_plus=68	max_pos_hash_score=286	max_right=74	max_right_minus=48	max_right_plus=74	neg_log10_pos_hash_p_value=12.9	new_junction_coverage=0.02	new_junction_read_count=5	no_show=1	polymorphism_frequency=1.450e-02	pos_hash_score=5	prediction=polymorphism	reject=COVERAGE_EVENNESS_SKEW,FREQUENCY_CUTOFF	side_1_annotate_key=gene	side_1_continuation=0	side_1_coverage=1.22	side_1_overlap=6	side_1_possible_overlap_registers=149	side_1_read_count=358	side_1_redundant=0	side_2_annotate_key=gene	side_2_continuation=0	side_2_coverage=1.19	side_2_overlap=0	side_2_possible_overlap_registers=143	side_2_read_count=336	side_2_redundant=0	total_non_overlap_reads=5
JC	214	.	REL606	2065922	-1	REL606	2065942	-1	0	alignment_overlap=8	coverage_minus=13	coverage_plus=2	flanking_left=150	flanking_right=150	frequency=7.000e-02	junction_possible_overlap_registers=141	key=REL606__2065922__-1__REL606__2065950__-1__8____150__150__0__0	max_left=120	max_left_minus=116	max_left_plus=120	max_min_left=66	max_min_left_minus=66	max_min_left_plus=0	max_min_right=71	max_min_right_minus=71	max_min_right_plus=22	max_pos_hash_score=282	max_right=141	max_right_minus=141	max_right_plus=22	neg_log10_pos_hash_p_value=9.5	new_junction_coverage=0.05	new_junction_read_count=15	no_show=1	polymorphism_frequency=7.000e-02	pos_hash_score=12	prediction=polymorphism	reject=COVERAGE_EVENNESS_SKEW,FREQUENCY_CUTOFF	side_1_annotate_key=gene	side_1_continuation=0	side_1_coverage=0.73	side_1_overlap=8	side_1_possible_overlap_registers=149	side_1_read_count=213	side_1_redundant=0	side_2_annotate_key=gene	side_2_continuation=0	side_2_coverage=0.71	side_2_overlap=0	side_2_possible_overlap_registers=141	side_2_read_count=197	side_2_redundant=0	total_non_overlap_reads=15
JC	215	.	REL606	2085072	1	REL606	2132618	1	0	alignment_overlap=2	coverage_minus=137	coverage_plus=152	flanking_left=150	flanking_right=150	frequency=1	junction_possible_overlap_registers=147	key=REL606__2085072__1__REL606__2132616__1__2____150__150__1__0	max_left=146	max_left_minus=144	max_left_plus=146	max_min_left=72	max_min_left_minus=72	max_min_left_plus=72	max_min_right=74	max_min_right_minus=74	max_min_right_plus=74	max_pos_hash_score=294	max_right=147	max_right_minus=147	max_right_plus=147	neg_log10_pos_hash_p_value=0.1	new_junction_coverage=1.03	new_junction_read_count=298	polymorphism_frequency=1.000e+00	pos_hash_score=110	prediction=consensus	read_count_offset=9	side_1_annotate_key=repeat	side_1_continuation=0	side_1_coverage=NA	side_1_overlap=2	side_1_read_count=NA	side_1_redundant=1	side_2_annotate_key=gene	side_2_continuation=0	side_2_coverage=0.00	side_2_overlap=0	side_2_possible_overlap_registers=138	side_2_read_count=0	side_2_redundant=0	total_non_overlap_reads=289
JC	216	.	REL606	2085839	-1	REL606	2132626	-1	0	alignment_overlap=0	coverage_minus=153	coverage_plus=210	flanking_left=150	flanking_right=150	frequency=1	junction_possible_overlap_registers=149	key=REL606__2085839__-1__REL606__2132626__-1__0____150__150__1__0	max_left=147	max_left_minus=147	max_left_plus=146	max_min_left=73	max_min_left_minus=73	max_min_left_plus=72	max_min_right=74	max_min_right_minus=69	max_min_right_plus=74	max_pos_hash_score=298	max_right=149	max_right_minus=149	max_right_plus=147	neg_log10_pos_hash_p_value=0.1	new_junction_coverage=1.36	new_junction_read_count=398	polymorphism_frequency=1.000e+00	pos_hash_score=116	prediction=consensus	read_count_offset=9	side_1_annotate_key=repeat	side_1_continuation=0	side_1_coverage=NA	side_1_overlap=0	side_1_read_count=NA	side_1_redundant=1	side_2_annotate_key=gene	side_2_continuation=0	side_2_coverage=0.00	side_2_overlap=0	side_2_possible_overlap_registers=140	side_2_read_count=0	side_2_redundant=0	total_non_overlap_reads=363
JC	217	.	REL606	2108912	-1	REL606	2109027	-1	0	alignment_overlap=7	coverage_minus=2	coverage_plus=2	flanking_left=150	flanking_right=150	frequency=3.397e-02	junction_possible_overlap_registers=142	key=REL606__2108912__-1__REL606__2109034__-1__7____150__150__0__0	max_left=85	max_left_minus=85	max_left_plus=49	max_min_left=49	max_min_left_minus=49	max_min_left_plus=49	max_min_right=58	max_min_right_minus=58	max_min_right_plus=0	max_pos_hash_score=284	max_right=102	max_right_minus=88	max_right_plus=102	neg_log10_pos_hash_p_value=13.5	new_junction_coverage=0.05	new_junction_read_count=13	no_show=1	polymorphism_frequency=3.397e-02	pos_hash_score=4	prediction=polymorphism	reject=COVERAGE_EVENNESS_SKEW,FREQUENCY_CUTOFF	side_1_annotate_key=gene	side_1_continuation=0	side_1_coverage=1.36	side_1_overlap=7	side_1_possible_overlap_registers=149	side_1_read_count=398	side_1_redundant=0	side_2_annotate_key=gene	side_2_continuation=0	side_2_coverage=1.29	side_2_overlap=0	side_2_possible_overlap_registers=142	side_2_read_count=360	side_2_redundant=0	total_non_overlap_reads=4
JC	218	.	REL606	2108932	-1	REL606	2109004	-1	0	alignment_overlap=4	coverage_minus=4	coverage_plus=5	flanking_left=150	flanking_right=150	frequency=3.354e-02	junction_possible_overlap_registers=145	key=REL606__2108932__-1__REL606__2109008__-1__4____150__150__0__0	max_left=108	max_left_minus=108	max_left_plus=81	max_min_left=0	max_min_left_minus=0	max_min_left_plus=0	max_min_right=65	max_min_right_minus=65	max_min_right_plus=65	max_pos_hash_score=290	max_right=65	max_right_minus=65	max_right_plus=65	neg_log10_pos_hash_p_value=14.3	new_junction_coverage=0.05	new_junction_read_count=13	no_show=1	polymorphism_frequency=3.354e-02	pos_hash_score=3	prediction=polymorphism	reject=COVERAGE_EVENNESS_SKEW,FREQUENCY_CUTOFF	side_1_annotate_key=gene	side_1_continuation=0	side_1_coverage=1.38	side_1_overlap=4	side_1_possible_overlap_registers=149	side_1_read_count=404	side_1_redundant=0	side_2_annotate_key=gene	side_2_continuation=0	side_2_coverage=1.25	side_2_overlap=0	side_2_possible_overlap_registers=145	side_2_read_count=356	side_2_redundant=0	total_non_overlap_reads=9
JC	219	.	REL606	2116735	1	REL606	2116822	1	0	alignment_overlap=6	coverage_minus=2	coverage_plus=1	flanking_left=150	flanking_right=150	frequency=1.067e-02	junction_possible_overlap_registers=143	key=REL606__2116735__1__REL606__2116816__1__6____150__150__0__0	max_left=71	max_left_minus=71	max_left_plus=59	max_min_left=71	max_min_left_minus=71	max_min_left_plus=59	max_min_right=0	max_min_right_minus=0	max_min_right_plus=0	max_pos_hash_score=286	max_right=85	max_right_minus=74	max_right_plus=85	neg_log10_pos_hash_p_value=14.2	new_junction_coverage=0.01	new_junction_read_count=3	no_show=1	polymorphism_frequency=1.067e-02	pos_hash_score=3	prediction=polymorphism	reject=COVERAGE_EVENNESS_SKEW,FREQUENCY_CUTOFF	side_1_annotate_key=gene	side_1_continuation=0	side_1_coverage=0.89	side_1_overlap=6	side_1_possible_overlap_registers=149	side_1_read_count=262	side_1_redundant=0	side_2_annotate_key=gene	side_2_continuation=0	side_2_coverage=1.08	side_2_overlap=0	side_2_possible_overlap_registers=143	side_2_read_count=305	side_2_redundant=0	total_non_overlap_reads=3
JC	220	.	REL606	2146501	-1	REL606	2146559	-1	0	alignment_overlap=8	coverage_minus=8	coverage_plus=0	flanking_left=150	flanking_right=150	frequency=4.714e-02	junction_possible_overlap_registers=141	key=REL606__2146501__-1__REL606__2146567__-1__8____150__150__0__0	max_left=105	max_left_minus=105	max_left_plus=0	max_min_left=49	max_min_left_minus=49	max_min_left_plus=0	max_min_right=64	max_min_right_minus=64	max_min_right_plus=0	max_pos_hash_score=282	max_right=118	max_right_minus=118	max_right_plus=0	neg_log10_pos_hash_p_value=12.8	new_junction_coverage=0.03	new_junction_read_count=9	no_show=1	polymorphism_frequency=4.714e-02	pos_hash_score=5	prediction=polymorphism	reject=COVERAGE_EVENNESS_SKEW,FREQUENCY_CUTOFF	side_1_annotate_key=gene	side_1_continuation=0	side_1_coverage=0.64	side_1_overlap=8	side_1_possible_overlap_registers=149	side_1_read_count=189	side_1_redundant=0	side_2_annotate_key=gene	side_2_continuation=0	side_2_coverage=0.67	side_2_overlap=0	side_2_possible_overlap_registers=141	side_2_read_count=185	side_2_redundant=0	total_non_overlap_reads=8
JC	221	.	REL606	2192124	-1	REL606	2192237	-1	0	alignment_overlap=4	coverage_minus=6	coverage_plus=13	flanking_left=150	flanking_right=150	frequency=6.657e-02	junction_possible_overlap_registers=145	key=REL606__2192124__-1__REL606__2192241__-1__4____150__150__0__0	max_left=139	max_left_minus=139	max_left_plus=123	max_min_left=72	max_min_left_minus=72	max_min_left_plus=38	max_min_right=59	max_min_right_minus=59	max_min_right_plus=23	max_pos_hash_score=290	max_right=110	max_right_minus=76	max_right_plus=110	neg_log10_pos_hash_p_value=11.3	new_junction_coverage=0.07	new_junction_read_count=20	no_show=1	polymorphism_frequency=6.657e-02	pos_hash_score=8	prediction=polymorphism	reject=COVERAGE_EVENNESS_SKEW,FREQUENCY_CUTOFF	side_1_annotate_key=gene	side_1_continuation=0	side_1_coverage=0.91	side_1_overlap=4	side_1_possible_overlap_registers=149	side_1_read_count=267	side_1_redundant=0	side_2_annotate_key=gene	side_2_continuation=0	side_2_coverage=1.06	side_2_overlap=0	side_2_possible_overlap_registers=145	side_2_read_count=301	side_2_redundant=0	total_non_overlap_reads=19
JC	222	.	REL606	2196612	-1	REL606	2197145	-1	0	alignment_overlap=14	coverage_minus=5	coverage_plus=3	flanking_left=150	flanking_right=150	frequency=4.481e-02	junction_possible_overlap_registers=135	key=REL606__2196612__-1__REL606__2197159__-1__14____150__150__0__0	max_left=65	max_left_minus=39	max_left_plus=65	max_min_left=65	max_min_left_minus=39	max_min_left_plus=65	max_min_right=0	max_min_right_minus=0	max_min_right_plus=0	max_pos_hash_score=270	max_right=128	max_right_minus=128	max_right_plus=109	neg_log10_pos_hash_p_value=11.3	new_junction_coverage=0.05	new_junction_read_count=14	no_show=1	polymorphism_frequency=4.481e-02	pos_hash_score=7	prediction=polymorphism	reject=COVERAGE_EVENNESS_SKEW,FREQUENCY_CUTOFF	side_1_annotate_key=gene	side_1_continuation=0	side_1_coverage=0.91	side_1_overlap=14	side_1_possible_overlap_registers=149	side_1_read_count=268	side_1_redundant=0	side_2_annotate_key=gene	side_2_continuation=0	side_2_coverage=1.33	side_2_overlap=0	side_2_possible_overlap_registers=135	side_2_read_count=354	side_2_redundant=0	total_non_overlap_reads=8
JC	223	.	REL606	2196725	-1	REL606	2197145	-1	0	alignment_overlap=14	coverage_minus=3	coverage_plus=1	flanking_left=150	flanking_right=150	frequency=4.063e-02	junction_possible_overlap_registers=135	key=REL606__2196725__-1__REL606__2197159__-1__14____150__150__0__0	max_left=26	max_left_minus=26	max_left_plus=25	max_min_left=26	max_min_left_minus=26	max_min_left_plus=25	max_min_right=0	max_min_right_minus=0	max_min_right_plus=0	max_pos_hash_score=270	max_right=128	max_right_minus=128	max_right_plus=109	neg_log10_pos_hash_p_value=13.8	new_junction_coverage=0.05	new_junction_read_count=14	no_show=1	polymorphism_frequency=4.063e-02	pos_hash_score=3	prediction=polymorphism	reject=COVERAGE_EVENNESS_SKEW,FREQUENCY_CUTOFF	side_1_annotate_key=gene	side_1_continuation=0	side_1_coverage=1.16	side_1_overlap=14	side_1_possible_overlap_registers=149	side_1_read_count=339	side_1_redundant=0	side_2_annotate_key=gene	side_2_continuation=0	side_2_coverage=1.33	side_2_overlap=0	side_2_possible_overlap_registers=135	side_2_read_count=354	side_2_redundant=0	total_non_overlap_reads=4
JC	224	.	REL606	2196838	-1	REL606	2197145	-1	0	alignment_overlap=14	coverage_minus=5	coverage_plus=3	flanking_left=150	flanking_right=150	frequency=6.040e-02	junction_possible_overlap_registers=135	key=REL606__2196838__-1__REL606__2197159__-1__14____150__150__0__0	max_left=65	max_left_minus=39	max_left_plus=65	max_min_left=65	max_min_left_minus=39	max_min_left_plus=65	max_min_right=0	max_min_right_minus=0	max_min_right_plus=0	max_pos_hash_score=270	max_right=128	max_right_minus=128	max_right_plus=109	neg_log10_pos_hash_p_value=11.3	new_junction_coverage=0.05	new_junction_read_count=14	no_show=1	polymorphism_frequency=6.040e-02	pos_hash_score=7	prediction=polymorphism	reject=COVERAGE_EVENNESS_SKEW,FREQUENCY_CUTOFF	side_1_annotate_key=gene	side_1_continuation=0	side_1_coverage=0.31	side_1_overlap=14	side_1_possible_overlap_registers=149	side_1_read_count=90	side_1_redundant=0	side_2_annotate_key=gene	side_2_continuation=0	side_2_coverage=1.33	side_2_overlap=0	side_2_possible_overlap_registers=135	side_2_read_count=354	side_2_redundant=0	total_non_overlap_reads=8
JC	225	.	REL606	2197050	-1	REL606	2197159	-1	0	alignment_overlap=14	coverage_minus=7	coverage_plus=6	flanking_left=150	flanking_right=150	frequency=3.898e-02	junction_possible_overlap_registers=135	key=REL606__2197064__-1__REL606__2197159__-1__14____150__150__1__0	max_left=114	max_left_minus=102	max_left_plus=114	max_min_left=65	max_min_left_minus=39	max_min_left_plus=65	max_min_right=58	max_min_right_minus=58	max_min_right_plus=47	max_pos_hash_score=270	max_right=128	max_right_minus=128	max_right_plus=109	neg_log10_pos_hash_p_value=9.2	new_junction_coverage=0.05	new_junction_read_count=14	no_show=1	polymorphism_frequency=3.898e-02	pos_hash_score=12	prediction=polymorphism	reject=COVERAGE_EVENNESS_SKEW,FREQUENCY_CUTOFF	side_1_annotate_key=repeat	side_1_continuation=0	side_1_coverage=NA	side_1_overlap=0	side_1_read_count=NA	side_1_redundant=1	side_2_annotate_key=gene	side_2_continuation=0	side_2_coverage=1.30	side_2_overlap=14	side_2_possible_overlap_registers=149	side_2_read_count=381	side_2_redundant=0	total_non_overlap_reads=13
JC	226	.	REL606	2198062	1	REL606	2198091	1	0	alignment_overlap=7	coverage_minus=1	coverage_plus=18	flanking_left=150	flanking_right=150	frequency=6.789e-02	junction_possible_overlap_registers=142	key=REL606__2198062__1__REL606__2198084__1__7____150__150__0__0	max_left=137	max_left_minus=122	max_left_plus=137	max_min_left=71	max_min_left_minus=0	max_min_left_plus=71	max_min_right=71	max_min_right_minus=21	max_min_right_plus=71	max_pos_hash_score=284	max_right=73	max_right_minus=21	max_right_plus=73	neg_log10_pos_hash_p_value=10.7	new_junction_coverage=0.07	new_junction_read_count=19	no_show=1	polymorphism_frequency=6.789e-02	pos_hash_score=9	prediction=polymorphism	reject=COVERAGE_EVENNESS_SKEW,FREQUENCY_CUTOFF	side_1_annotate_key=gene	side_1_continuation=0	side_1_coverage=0.96	side_1_overlap=7	side_1_possible_overlap_registers=149	side_1_read_count=282	side_1_redundant=0	side_2_annotate_key=gene	side_2_continuation=0	side_2_coverage=0.91	side_2_overlap=0	side_2_possible_overlap_registers=142	side_2_read_count=253	side_2_redundant=0	total_non_overlap_reads=19
JC	227	.	REL606	2201431	1	REL606	2201632	1	0	alignment_overlap=12	coverage_minus=3	coverage_plus=16	flanking_left=150	flanking_right=150	frequency=5.800e-02	junction_possible_overlap_registers=137	key=REL606__2201431__1__REL606__2201620__1__12____150__150__0__0	max_left=117	max_left_minus=72	max_left_plus=117	max_min_left=59	max_min_left_minus=6	max_min_left_plus=59	max_min_right=66	max_min_right_minus=66	max_min_right_plus=56	max_pos_hash_score=274	max_right=135	max_right_minus=132	max_right_plus=135	neg_log10_pos_hash_p_value=8.2	new_junction_coverage=0.07	new_junction_read_count=19	no_show=1	polymorphism_frequency=5.800e-02	pos_hash_score=15	prediction=polymorphism	reject=COVERAGE_EVENNESS_SKEW,FREQUENCY_CUTOFF	side_1_annotate_key=gene	side_1_continuation=0	side_1_coverage=1.27	side_1_overlap=12	side_1_possible_overlap_registers=149	side_1_read_count=371	side_1_redundant=0	side_2_annotate_key=gene	side_2_continuation=0	side_2_coverage=1.02	side_2_overlap=0	side_2_possible_overlap_registers=137	side_2_read_count=276	side_2_redundant=0	total_non_overlap_reads=19
JC	228	.	REL606	2220566	-1	REL606	2220567	-1	0	alignment_overlap=8	coverage_minus=18	coverage_plus=4	flanking_left=150	flanking_right=150	frequency=9.428e-02	junction_possible_overlap_registers=141	key=REL606__2220566__-1__REL606__2220575__-1__8____150__150__0__0	max_left=84	max_left_minus=84	max_left_plus=26	max_min_left=68	max_min_left_minus=68	max_min_left_plus=26	max_min_right=58	max_min_right_minus=58	max_min_right_plus=0	max_pos_hash_score=282	max_right=141	max_right_minus=141	max_right_plus=124	neg_log10_pos_hash_p_value=8.1	new_junction_coverage=0.09	new_junction_read_count=24	no_show=1	polymorphism_frequency=9.428e-02	pos_hash_score=16	prediction=polymorphism	reject=COVERAGE_EVENNESS_SKEW,FREQUENCY_CUTOFF	side_1_annotate_key=gene	side_1_continuation=0	side_1_coverage=0.82	side_1_overlap=8	side_1_possible_overlap_registers=149	side_1_read_count=240	side_1_redundant=0	side_2_annotate_key=gene	side_2_continuation=0	side_2_coverage=0.84	side_2_overlap=0	side_2_possible_overlap_registers=141	side_2_read_count=234	side_2_redundant=0	total_non_overlap_reads=22
JC	229	.	REL606	2263723	1	REL606	2263802	1	0	alignment_overlap=8	coverage_minus=1	coverage_plus=7	flanking_left=150	flanking_right=150	frequency=3.248e-02	junction_possible_overlap_registers=141	key=REL606__2263723__1__REL606__2263794__1__8____150__150__0__0	max_left=140	max_left_minus=140	max_left_plus=140	max_min_left=46	max_min_left_minus=0	max_min_left_plus=46	max_min_right=69	max_min_right_minus=2	max_min_right_plus=69	max_pos_hash_score=282	max_right=96	max_right_minus=2	max_right_plus=96	neg_log10_pos_hash_p_value=11.1	new_junction_coverage=0.03	new_junction_read_count=8	no_show=1	polymorphism_frequency=3.248e-02	pos_hash_score=8	prediction=polymorphism	reject=COVERAGE_EVENNESS_SKEW,FREQUENCY_CUTOFF	side_1_annotate_key=gene	side_1_continuation=0	side_1_coverage=0.91	side_1_overlap=8	side_1_possible_overlap_registers=149	side_1_read_count=267	side_1_redundant=0	side_2_annotate_key=gene	side_2_continuation=0	side_2_coverage=0.81	side_2_overlap=0	side_2_possible_overlap_registers=141	side_2_read_count=224	side_2_redundant=0	total_non_overlap_reads=8
JC	230	.	REL606	2264168	-1	REL606	2390934	-1	0	alignment_overlap=6	coverage_minus=5	coverage_plus=2	flanking_left=150	flanking_right=150	frequency=2.076e-02	junction_possible_overlap_registers=143	key=REL606__2264168__-1__REL606__2390940__-1__6____150__150__0__1	max_left=99	max_left_minus=99	max_left_plus=53	max_min_left=53	max_min_left_minus=0	max_min_left_plus=53	max_min_right=49	max_min_right_minus=49	max_min_right_plus=0	max_pos_hash_score=286	max_right=91	max_right_minus=49	max_right_plus=91	neg_log10_pos_hash_p_value=14.2	new_junction_coverage=0.02	new_junction_read_count=7	no_show=1	polymorphism_frequency=2.076e-02	pos_hash_score=3	prediction=polymorphism	reject=COVERAGE_EVENNESS_SKEW,FREQUENCY_CUTOFF	side_1_annotate_key=gene	side_1_continuation=0	side_1_coverage=1.17	side_1_overlap=6	side_1_possible_overlap_registers=149	side_1_read_count=344	side_1_redundant=0	side_2_annotate_key=repeat	side_2_continuation=0	side_2_coverage=NA	side_2_overlap=0	side_2_possible_overlap_registers=NA	side_2_read_count=NA	side_2_redundant=1	total_non_overlap_reads=7
JC	231	.	REL606	2264346	1	REL606	3448437	-1	0	alignment_overlap=1	coverage_minus=132	coverage_plus=171	flanking_left=150	flanking_right=150	frequency=1	junction_possible_overlap_registers=148	key=REL606__2264345__1__REL606__3448437__-1__1____150__150__0__1	max_left=148	max_left_minus=148	max_left_plus=148	max_min_left=74	max_min_left_minus=70	max_min_left_plus=74	max_min_right=74	max_min_right_minus=62	max_min_right_plus=74	max_pos_hash_score=296	max_right=144	max_right_minus=144	max_right_plus=143	neg_log10_pos_hash_p_value=0.3	new_junction_coverage=1.61	new_junction_read_count=470	polymorphism_frequency=9.845e-01	pos_hash_score=99	prediction=consensus	read_count_offset=8	side_1_annotate_key=gene	side_1_continuation=0	side_1_coverage=0.03	side_1_overlap=0	side_1_possible_overlap_registers=140	side_1_read_count=7	side_1_redundant=0	side_2_annotate_key=repeat	side_2_continuation=0	side_2_coverage=NA	side_2_overlap=1	side_2_possible_overlap_registers=NA	side_2_read_count=NA	side_2_redundant=1	total_non_overlap_reads=303
JC	232	.	REL606	2264355	-1	REL606	3448437	-1	0	alignment_overlap=1	coverage_minus=15	coverage_plus=10	flanking_left=150	flanking_right=150	frequency=7.243e-01	junction_possible_overlap_registers=148	key=REL606__2264356__-1__REL606__3448437__-1__1____150__150__0__1	max_left=107	max_left_minus=107	max_left_plus=97	max_min_left=72	max_min_left_minus=61	max_min_left_plus=72	max_min_right=73	max_min_right_minus=73	max_min_right_plus=68	max_pos_hash_score=296	max_right=117	max_right_minus=113	max_right_plus=117	neg_log10_pos_hash_p_value=8.8	new_junction_coverage=0.09	new_junction_read_count=25	polymorphism_frequency=7.243e-01	pos_hash_score=15	prediction=polymorphism	read_count_offset=8	reject=COVERAGE_EVENNESS_SKEW	side_1_annotate_key=gene	side_1_continuation=0	side_1_coverage=0.03	side_1_overlap=0	side_1_possible_overlap_registers=140	side_1_read_count=9	side_1_redundant=0	side_2_annotate_key=repeat	side_2_continuation=0	side_2_coverage=NA	side_2_overlap=1	side_2_possible_overlap_registers=NA	side_2_read_count=NA	side_2_redundant=1	total_non_overlap_reads=25
JC	233	.	REL606	2298159	1	REL606	2298817	1	0	alignment_overlap=9	coverage_minus=2	coverage_plus=2	flanking_left=150	flanking_right=150	frequency=1.343e-02	junction_possible_overlap_registers=140	key=REL606__2298159__1__REL606__2298808__1__9____150__150__0__0	max_left=80	max_left_minus=80	max_left_plus=53	max_min_left=55	max_min_left_minus=55	max_min_left_plus=53	max_min_right=61	max_min_right_minus=61	max_min_right_plus=0	max_pos_hash_score=280	max_right=111	max_right_minus=86	max_right_plus=111	neg_log10_pos_hash_p_value=13.4	new_junction_coverage=0.01	new_junction_read_count=4	no_show=1	polymorphism_frequency=1.343e-02	pos_hash_score=4	prediction=polymorphism	reject=COVERAGE_EVENNESS_SKEW,FREQUENCY_CUTOFF	side_1_annotate_key=gene	side_1_continuation=0	side_1_coverage=1.10	side_1_overlap=9	side_1_possible_overlap_registers=149	side_1_read_count=321	side_1_redundant=0	side_2_annotate_key=gene	side_2_continuation=0	side_2_coverage=1.04	side_2_overlap=0	side_2_possible_overlap_registers=140	side_2_read_count=286	side_2_redundant=0	total_non_overlap_reads=4
JC	234	.	REL606	2308709	-1	REL606	2308806	-1	0	alignment_overlap=11	coverage_minus=2	coverage_plus=7	flanking_left=150	flanking_right=150	frequency=2.565e-02	junction_possible_overlap_registers=138	key=REL606__2308709__-1__REL606__2308817__-1__11____150__150__0__0	max_left=78	max_left_minus=78	max_left_plus=53	max_min_left=53	max_min_left_minus=50	max_min_left_plus=53	max_min_right=61	max_min_right_minus=61	max_min_right_plus=0	max_pos_hash_score=276	max_right=100	max_right_minus=89	max_right_plus=100	neg_log10_pos_hash_p_value=12.6	new_junction_coverage=0.03	new_junction_read_count=9	no_show=1	polymorphism_frequency=2.565e-02	pos_hash_score=5	prediction=polymorphism	reject=COVERAGE_EVENNESS_SKEW,FREQUENCY_CUTOFF	side_1_annotate_key=gene	side_1_continuation=0	side_1_coverage=1.30	side_1_overlap=11	side_1_possible_overlap_registers=149	side_1_read_count=381	side_1_redundant=0	side_2_annotate_key=gene	side_2_continuation=0	side_2_coverage=1.22	side_2_overlap=0	side_2_possible_overlap_registers=138	side_2_read_count=331	side_2_redundant=0	total_non_overlap_reads=9
JC	235	.	REL606	2324527	1	REL606	2325450	1	0	alignment_overlap=12	coverage_minus=1	coverage_plus=2	flanking_left=150	flanking_right=150	frequency=9.065e-03	junction_possible_overlap_registers=137	key=REL606__2324527__1__REL606__2325438__1__12____150__150__0__0	max_left=58	max_left_minus=49	max_left_plus=58	max_min_left=58	max_min_left_minus=49	max_min_left_plus=58	max_min_right=0	max_min_right_minus=0	max_min_right_plus=0	max_pos_hash_score=274	max_right=95	max_right_minus=89	max_right_plus=95	neg_log10_pos_hash_p_value=13.9	new_junction_coverage=0.01	new_junction_read_count=3	no_show=1	polymorphism_frequency=9.065e-03	pos_hash_score=3	prediction=polymorphism	reject=COVERAGE_EVENNESS_SKEW,FREQUENCY_CUTOFF	side_1_annotate_key=gene	side_1_continuation=0	side_1_coverage=1.15	side_1_overlap=12	side_1_possible_overlap_registers=149	side_1_read_count=337	side_1_redundant=0	side_2_annotate_key=gene	side_2_continuation=0	side_2_coverage=1.28	side_2_overlap=0	side_2_possible_overlap_registers=137	side_2_read_count=346	side_2_redundant=0	total_non_overlap_reads=3
JC	236	.	REL606	2340735	-1	REL606	2340739	-1	0	alignment_overlap=11	coverage_minus=3	coverage_plus=3	flanking_left=150	flanking_right=150	frequency=2.357e-02	junction_possible_overlap_registers=138	key=REL606__2340735__-1__REL606__2340750__-1__11____150__150__0__0	max_left=132	max_left_minus=52	max_left_plus=132	max_min_left=52	max_min_left_minus=52	max_min_left_plus=0	max_min_right=7	max_min_right_minus=0	max_min_right_plus=7	max_pos_hash_score=276	max_right=94	max_right_minus=94	max_right_plus=7	neg_log10_pos_hash_p_value=13.3	new_junction_coverage=0.02	new_junction_read_count=6	no_show=1	polymorphism_frequency=2.357e-02	pos_hash_score=4	prediction=polymorphism	reject=COVERAGE_EVENNESS_SKEW,FREQUENCY_CUTOFF	side_1_annotate_key=gene	side_1_continuation=0	side_1_coverage=1.01	side_1_overlap=11	side_1_possible_overlap_registers=149	side_1_read_count=295	side_1_redundant=0	side_2_annotate_key=gene	side_2_continuation=0	side_2_coverage=0.83	side_2_overlap=0	side_2_possible_overlap_registers=138	side_2_read_count=224	side_2_redundant=0	total_non_overlap_reads=6
JC	237	.	REL606	2379663	1	REL606	2380031	1	0	alignment_overlap=9	coverage_minus=0	coverage_plus=5	flanking_left=150	flanking_right=150	frequency=2.448e-02	junction_possible_overlap_registers=140	key=REL606__2379663__1__REL606__2380022__1__9____150__150__0__0	max_left=92	max_left_minus=0	max_left_plus=92	max_min_left=51	max_min_left_minus=0	max_min_left_plus=51	max_min_right=49	max_min_right_minus=0	max_min_right_plus=49	max_pos_hash_score=280	max_right=129	max_right_minus=0	max_right_plus=129	neg_log10_pos_hash_p_value=13.4	new_junction_coverage=0.02	new_junction_read_count=6	no_show=1	polymorphism_frequency=2.448e-02	pos_hash_score=4	prediction=polymorphism	reject=COVERAGE_EVENNESS_SKEW,FREQUENCY_CUTOFF	side_1_annotate_key=gene	side_1_continuation=0	side_1_coverage=0.95	side_1_overlap=9	side_1_possible_overlap_registers=149	side_1_read_count=279	side_1_redundant=0	side_2_annotate_key=gene	side_2_continuation=0	side_2_coverage=0.78	side_2_overlap=0	side_2_possible_overlap_registers=140	side_2_read_count=216	side_2_redundant=0	total_non_overlap_reads=5
JC	238	.	REL606	2390509	-1	REL606	3448437	-1	0	alignment_overlap=23	coverage_minus=17	coverage_plus=9	flanking_left=150	flanking_right=150	frequency=9.121e-02	junction_possible_overlap_registers=126	key=REL606__2390532__-1__REL606__3448437__-1__23____150__150__0__1	max_left=122	max_left_minus=119	max_left_plus=122	max_min_left=62	max_min_left_minus=58	max_min_left_plus=62	max_min_right=62	max_min_right_minus=62	max_min_right_plus=12	max_pos_hash_score=252	max_right=117	max_right_minus=117	max_right_plus=99	neg_log10_pos_hash_p_value=7.7	new_junction_coverage=0.11	new_junction_read_count=28	polymorphism_frequency=9.121e-02	pos_hash_score=15	prediction=polymorphism	reject=COVERAGE_EVENNESS_SKEW,FREQUENCY_CUTOFF	side_1_annotate_key=gene	side_1_continuation=0	side_1_coverage=1.13	side_1_overlap=0	side_1_possible_overlap_registers=126	side_1_read_count=279	side_1_redundant=0	side_2_annotate_key=repeat	side_2_continuation=0	side_2_coverage=NA	side_2_overlap=23	side_2_possible_overlap_registers=NA	side_2_read_count=NA	side_2_redundant=1	total_non_overlap_reads=26
JC	239	.	REL606	2390596	-1	REL606	2391065	-1	0	alignment_overlap=10	coverage_minus=6	coverage_plus=4	flanking_left=150	flanking_right=150	frequency=6.468e-02	junction_possible_overlap_registers=139	key=REL606__2390596__-1__REL606__2391075__-1__10____150__150__0__1	max_left=106	max_left_minus=106	max_left_plus=76	max_min_left=60	max_min_left_minus=60	max_min_left_plus=20	max_min_right=70	max_min_right_minus=54	max_min_right_plus=70	max_pos_hash_score=278	max_right=128	max_right_minus=94	max_right_plus=128	neg_log10_pos_hash_p_value=10.6	new_junction_coverage=0.04	new_junction_read_count=10	no_show=1	polymorphism_frequency=6.468e-02	pos_hash_score=9	prediction=polymorphism	reject=COVERAGE_EVENNESS_SKEW,FREQUENCY_CUTOFF	side_1_annotate_key=gene	side_1_continuation=0	side_1_coverage=0.53	side_1_overlap=10	side_1_possible_overlap_registers=149	side_1_read_count=155	side_1_redundant=0	side_2_annotate_key=repeat	side_2_continuation=0	side_2_coverage=NA	side_2_overlap=0	side_2_possible_overlap_registers=NA	side_2_read_count=NA	side_2_redundant=1	total_non_overlap_reads=10
JC	240	.	REL606	2390601	-1	REL606	2391645	-1	0	alignment_overlap=6	coverage_minus=3	coverage_plus=2	flanking_left=150	flanking_right=150	frequency=3.539e-02	junction_possible_overlap_registers=143	key=REL606__2390601__-1__REL606__2391651__-1__6____150__150__0__1	max_left=96	max_left_minus=96	max_left_plus=52	max_min_left=52	max_min_left_minus=0	max_min_left_plus=52	max_min_right=49	max_min_right_minus=49	max_min_right_plus=0	max_pos_hash_score=286	max_right=92	max_right_minus=49	max_right_plus=92	neg_log10_pos_hash_p_value=14.2	new_junction_coverage=0.02	new_junction_read_count=5	no_show=1	polymorphism_frequency=3.539e-02	pos_hash_score=3	prediction=polymorphism	reject=COVERAGE_EVENNESS_SKEW,FREQUENCY_CUTOFF	side_1_annotate_key=gene	side_1_continuation=0	side_1_coverage=0.48	side_1_overlap=6	side_1_possible_overlap_registers=149	side_1_read_count=142	side_1_redundant=0	side_2_annotate_key=repeat	side_2_continuation=0	side_2_coverage=NA	side_2_overlap=0	side_2_possible_overlap_registers=NA	side_2_read_count=NA	side_2_redundant=1	total_non_overlap_reads=5
JC	241	.	REL606	2391767	1	REL606	2718968	1	0	alignment_overlap=7	coverage_minus=15	coverage_plus=3	flanking_left=150	flanking_right=150	frequency=1.379e-01	junction_possible_overlap_registers=142	key=REL606__2391767__1__REL606__2718961__1__7____150__150__0__0	max_left=58	max_left_minus=58	max_left_plus=20	max_min_left=58	max_min_left_minus=58	max_min_left_plus=20	max_min_right=0	max_min_right_minus=0	max_min_right_plus=0	max_pos_hash_score=284	max_right=141	max_right_minus=141	max_right_plus=141	neg_log10_pos_hash_p_value=8.8	new_junction_coverage=0.06	new_junction_read_count=18	no_show=1	polymorphism_frequency=1.379e-01	pos_hash_score=14	prediction=polymorphism	reject=COVERAGE_EVENNESS_SKEW,FREQUENCY_CUTOFF	side_1_annotate_key=gene	side_1_continuation=0	side_1_coverage=0.43	side_1_overlap=7	side_1_possible_overlap_registers=149	side_1_read_count=127	side_1_redundant=0	side_2_annotate_key=gene	side_2_continuation=0	side_2_coverage=0.37	side_2_overlap=0	side_2_possible_overlap_registers=142	side_2_read_count=104	side_2_redundant=0	total_non_overlap_reads=18
JC	242	.	REL606	2391851	1	REL606	2717657	1	0	alignment_overlap=25	coverage_minus=32	coverage_plus=6	flanking_left=150	flanking_right=150	frequency=1.987e-01	junction_possible_overlap_registers=124	key=REL606__2391826__1__REL606__2717657__1__25____150__150__0__1	max_left=119	max_left_minus=119	max_left_plus=99	max_min_left=53	max_min_left_minus=53	max_min_left_plus=0	max_min_right=62	max_min_right_minus=62	max_min_right_plus=61	max_pos_hash_score=248	max_right=118	max_right_minus=118	max_right_plus=61	neg_log10_pos_hash_p_value=7.6	new_junction_coverage=0.24	new_junction_read_count=59	polymorphism_frequency=1.987e-01	pos_hash_score=15	prediction=polymorphism	reject=COVERAGE_EVENNESS_SKEW,FREQUENCY_CUTOFF	side_1_annotate_key=gene	side_1_continuation=0	side_1_coverage=0.98	side_1_overlap=0	side_1_possible_overlap_registers=124	side_1_read_count=238	side_1_redundant=0	side_2_annotate_key=repeat	side_2_continuation=0	side_2_coverage=NA	side_2_overlap=25	side_2_possible_overlap_registers=NA	side_2_read_count=NA	side_2_redundant=1	total_non_overlap_reads=38
JC	243	.	REL606	2447995	-1	REL606	2448033	-1	0	alignment_overlap=8	coverage_minus=8	coverage_plus=1	flanking_left=150	flanking_right=150	frequency=3.327e-02	junction_possible_overlap_registers=141	key=REL606__2447995__-1__REL606__2448041__-1__8____150__150__0__0	max_left=104	max_left_minus=104	max_left_plus=31	max_min_left=64	max_min_left_minus=64	max_min_left_plus=31	max_min_right=38	max_min_right_minus=38	max_min_right_plus=0	max_pos_hash_score=282	max_right=129	max_right_minus=129	max_right_plus=111	neg_log10_pos_hash_p_value=10.7	new_junction_coverage=0.04	new_junction_read_count=11	no_show=1	polymorphism_frequency=3.327e-02	pos_hash_score=9	prediction=polymorphism	reject=COVERAGE_EVENNESS_SKEW,FREQUENCY_CUTOFF	side_1_annotate_key=gene	side_1_continuation=0	side_1_coverage=1.13	side_1_overlap=8	side_1_possible_overlap_registers=149	side_1_read_count=331	side_1_redundant=0	side_2_annotate_key=gene	side_2_continuation=0	side_2_coverage=1.18	side_2_overlap=0	side_2_possible_overlap_registers=141	side_2_read_count=326	side_2_redundant=0	total_non_overlap_reads=9
JC	244	.	REL606	2460866	-1	REL606	2460962	-1	0	alignment_overlap=6	coverage_minus=4	coverage_plus=4	flanking_left=150	flanking_right=150	frequency=2.430e-02	junction_possible_overlap_registers=143	key=REL606__2460866__-1__REL606__2460968__-1__6____150__150__0__0	max_left=92	max_left_minus=92	max_left_plus=64	max_min_left=64	max_min_left_minus=64	max_min_left_plus=64	max_min_right=71	max_min_right_minus=71	max_min_right_plus=0	max_pos_hash_score=286	max_right=81	max_right_minus=80	max_right_plus=81	neg_log10_pos_hash_p_value=12.3	new_junction_coverage=0.03	new_junction_read_count=8	no_show=1	polymorphism_frequency=2.430e-02	pos_hash_score=6	prediction=polymorphism	reject=COVERAGE_EVENNESS_SKEW,FREQUENCY_CUTOFF	side_1_annotate_key=gene	side_1_continuation=0	side_1_coverage=1.14	side_1_overlap=6	side_1_possible_overlap_registers=149	side_1_read_count=334	side_1_redundant=0	side_2_annotate_key=gene	side_2_continuation=0	side_2_coverage=1.14	side_2_overlap=0	side_2_possible_overlap_registers=143	side_2_read_count=322	side_2_redundant=0	total_non_overlap_reads=8
JC	245	.	REL606	2461049	1	REL606	2461076	1	0	alignment_overlap=11	coverage_minus=4	coverage_plus=6	flanking_left=150	flanking_right=150	frequency=3.811e-02	junction_possible_overlap_registers=138	key=REL606__2461049__1__REL606__2461065__1__11____150__150__0__0	max_left=138	max_left_minus=138	max_left_plus=138	max_min_left=67	max_min_left_minus=7	max_min_left_plus=67	max_min_right=67	max_min_right_minus=1	max_min_right_plus=67	max_pos_hash_score=276	max_right=132	max_right_minus=132	max_right_plus=72	neg_log10_pos_hash_p_value=11.5	new_junction_coverage=0.04	new_junction_read_count=10	no_show=1	polymorphism_frequency=3.811e-02	pos_hash_score=7	prediction=polymorphism	reject=COVERAGE_EVENNESS_SKEW,FREQUENCY_CUTOFF	side_1_annotate_key=gene	side_1_continuation=0	side_1_coverage=0.98	side_1_overlap=11	side_1_possible_overlap_registers=149	side_1_read_count=287	side_1_redundant=0	side_2_annotate_key=gene	side_2_continuation=0	side_2_coverage=0.88	side_2_overlap=0	side_2_possible_overlap_registers=138	side_2_read_count=239	side_2_redundant=0	total_non_overlap_reads=10
JC	246	.	REL606	2472253	-1	REL606	2472263	-1	0	alignment_overlap=7	coverage_minus=11	coverage_plus=2	flanking_left=150	flanking_right=150	frequency=4.725e-02	junction_possible_overlap_registers=142	key=REL606__2472253__-1__REL606__2472270__-1__7____150__150__0__0	max_left=45	max_left_minus=45	max_left_plus=27	max_min_left=45	max_min_left_minus=45	max_min_left_plus=27	max_min_right=0	max_min_right_minus=0	max_min_right_plus=0	max_pos_hash_score=284	max_right=139	max_right_minus=139	max_right_plus=121	neg_log10_pos_hash_p_value=10.7	new_junction_coverage=0.05	new_junction_read_count=13	no_show=1	polymorphism_frequency=4.725e-02	pos_hash_score=9	prediction=polymorphism	reject=COVERAGE_EVENNESS_SKEW,FREQUENCY_CUTOFF	side_1_annotate_key=gene	side_1_continuation=0	side_1_coverage=0.92	side_1_overlap=7	side_1_possible_overlap_registers=149	side_1_read_count=270	side_1_redundant=0	side_2_annotate_key=gene	side_2_continuation=0	side_2_coverage=0.96	side_2_overlap=0	side_2_possible_overlap_registers=142	side_2_read_count=267	side_2_redundant=0	total_non_overlap_reads=13
JC	247	.	REL606	2505270	1	REL606	2505345	1	0	alignment_overlap=9	coverage_minus=3	coverage_plus=3	flanking_left=150	flanking_right=150	frequency=2.510e-02	junction_possible_overlap_registers=140	key=REL606__2505270__1__REL606__2505336__1__9____150__150__0__0	max_left=66	max_left_minus=60	max_left_plus=66	max_min_left=66	max_min_left_minus=60	max_min_left_plus=66	max_min_right=0	max_min_right_minus=0	max_min_right_plus=0	max_pos_hash_score=280	max_right=134	max_right_minus=134	max_right_plus=75	neg_log10_pos_hash_p_value=13.4	new_junction_coverage=0.02	new_junction_read_count=6	no_show=1	polymorphism_frequency=2.510e-02	pos_hash_score=4	prediction=polymorphism	reject=COVERAGE_EVENNESS_SKEW,FREQUENCY_CUTOFF	side_1_annotate_key=gene	side_1_continuation=0	side_1_coverage=0.84	side_1_overlap=9	side_1_possible_overlap_registers=149	side_1_read_count=246	side_1_redundant=0	side_2_annotate_key=gene	side_2_continuation=0	side_2_coverage=0.85	side_2_overlap=0	side_2_possible_overlap_registers=140	side_2_read_count=235	side_2_redundant=0	total_non_overlap_reads=6
JC	248	.	REL606	2509370	-1	REL606	2509433	-1	0	alignment_overlap=3	coverage_minus=5	coverage_plus=1	flanking_left=150	flanking_right=150	frequency=2.847e-02	junction_possible_overlap_registers=146	key=REL606__2509370__-1__REL606__2509436__-1__3____150__150__0__0	max_left=102	max_left_minus=102	max_left_plus=90	max_min_left=65	max_min_left_minus=65	max_min_left_plus=0	max_min_right=57	max_min_right_minus=51	max_min_right_plus=57	max_pos_hash_score=292	max_right=107	max_right_minus=107	max_right_plus=57	neg_log10_pos_hash_p_value=12.4	new_junction_coverage=0.02	new_junction_read_count=6	no_show=1	polymorphism_frequency=2.847e-02	pos_hash_score=6	prediction=polymorphism	reject=COVERAGE_EVENNESS_SKEW,FREQUENCY_CUTOFF	side_1_annotate_key=gene	side_1_continuation=0	side_1_coverage=0.75	side_1_overlap=3	side_1_possible_overlap_registers=149	side_1_read_count=221	side_1_redundant=0	side_2_annotate_key=gene	side_2_continuation=0	side_2_coverage=0.67	side_2_overlap=0	side_2_possible_overlap_registers=146	side_2_read_count=193	side_2_redundant=0	total_non_overlap_reads=6
JC	249	.	REL606	2511459	-1	REL606	2511528	-1	0	alignment_overlap=10	coverage_minus=6	coverage_plus=1	flanking_left=150	flanking_right=150	frequency=3.512e-02	junction_possible_overlap_registers=139	key=REL606__2511459__-1__REL606__2511538__-1__10____150__150__0__0	max_left=109	max_left_minus=109	max_left_plus=70	max_min_left=40	max_min_left_minus=40	max_min_left_plus=0	max_min_right=70	max_min_right_minus=46	max_min_right_plus=70	max_pos_hash_score=278	max_right=136	max_right_minus=136	max_right_plus=70	neg_log10_pos_hash_p_value=11.5	new_junction_coverage=0.03	new_junction_read_count=8	no_show=1	polymorphism_frequency=3.512e-02	pos_hash_score=7	prediction=polymorphism	reject=COVERAGE_EVENNESS_SKEW,FREQUENCY_CUTOFF	side_1_annotate_key=gene	side_1_continuation=0	side_1_coverage=0.78	side_1_overlap=10	side_1_possible_overlap_registers=149	side_1_read_count=229	side_1_redundant=0	side_2_annotate_key=gene	side_2_continuation=0	side_2_coverage=0.83	side_2_overlap=0	side_2_possible_overlap_registers=139	side_2_read_count=226	side_2_redundant=0	total_non_overlap_reads=7
JC	250	.	REL606	2536510	-1	REL606	2536625	-1	0	alignment_overlap=9	coverage_minus=7	coverage_plus=6	flanking_left=150	flanking_right=150	frequency=4.812e-02	junction_possible_overlap_registers=140	key=REL606__2536510__-1__REL606__2536634__-1__9____150__150__0__0	max_left=103	max_left_minus=103	max_left_plus=103	max_min_left=70	max_min_left_minus=65	max_min_left_plus=70	max_min_right=40	max_min_right_minus=40	max_min_right_plus=38	max_pos_hash_score=280	max_right=121	max_right_minus=121	max_right_plus=116	neg_log10_pos_hash_p_value=11.1	new_junction_coverage=0.05	new_junction_read_count=15	no_show=1	polymorphism_frequency=4.812e-02	pos_hash_score=8	prediction=polymorphism	reject=COVERAGE_EVENNESS_SKEW,FREQUENCY_CUTOFF	side_1_annotate_key=gene	side_1_continuation=0	side_1_coverage=1.05	side_1_overlap=9	side_1_possible_overlap_registers=149	side_1_read_count=308	side_1_redundant=0	side_2_annotate_key=gene	side_2_continuation=0	side_2_coverage=1.10	side_2_overlap=0	side_2_possible_overlap_registers=140	side_2_read_count=304	side_2_redundant=0	total_non_overlap_reads=13
JC	251	.	REL606	2538972	-1	REL606	2539020	-1	0	alignment_overlap=7	coverage_minus=2	coverage_plus=3	flanking_left=150	flanking_right=150	frequency=1.735e-02	junction_possible_overlap_registers=142	key=REL606__2538972__-1__REL606__2539027__-1__7____150__150__0__0	max_left=132	max_left_minus=132	max_left_plus=94	max_min_left=0	max_min_left_minus=0	max_min_left_plus=0	max_min_right=51	max_min_right_minus=31	max_min_right_plus=51	max_pos_hash_score=284	max_right=51	max_right_minus=31	max_right_plus=51	neg_log10_pos_hash_p_value=13.5	new_junction_coverage=0.02	new_junction_read_count=5	no_show=1	polymorphism_frequency=1.735e-02	pos_hash_score=4	prediction=polymorphism	reject=COVERAGE_EVENNESS_SKEW,FREQUENCY_CUTOFF	side_1_annotate_key=gene	side_1_continuation=0	side_1_coverage=0.99	side_1_overlap=7	side_1_possible_overlap_registers=149	side_1_read_count=290	side_1_redundant=0	side_2_annotate_key=gene	side_2_continuation=0	side_2_coverage=1.04	side_2_overlap=0	side_2_possible_overlap_registers=142	side_2_read_count=290	side_2_redundant=0	total_non_overlap_reads=5
JC	252	.	REL606	2561386	1	REL606	2761915	-1	0	alignment_overlap=0	coverage_minus=35	coverage_plus=26	flanking_left=150	flanking_right=150	frequency=6.438e-01	junction_possible_overlap_registers=149	key=REL606__2561386__1__REL606__2761915__-1__0____150__150__1__0	max_left=144	max_left_minus=142	max_left_plus=144	max_min_left=73	max_min_left_minus=73	max_min_left_plus=50	max_min_right=74	max_min_right_minus=74	max_min_right_plus=66	max_pos_hash_score=298	max_right=148	max_right_minus=148	max_right_plus=143	neg_log10_pos_hash_p_value=4.0	new_junction_coverage=0.35	new_junction_read_count=103	polymorphism_frequency=6.438e-01	pos_hash_score=38	prediction=polymorphism	reject=COVERAGE_EVENNESS_SKEW	side_1_annotate_key=repeat	side_1_continuation=0	side_1_coverage=NA	side_1_overlap=0	side_1_read_count=NA	side_1_redundant=1	side_2_annotate_key=gene	side_2_continuation=0	side_2_coverage=0.19	side_2_overlap=0	side_2_possible_overlap_registers=149	side_2_read_count=57	side_2_redundant=0	total_non_overlap_reads=61
JC	253	.	REL606	2568946	1	REL606	2569040	1	0	alignment_overlap=13	coverage_minus=12	coverage_plus=5	flanking_left=150	flanking_right=150	frequency=5.599e-02	junction_possible_overlap_registers=136	key=REL606__2568946__1__REL606__2569027__1__13____150__150__0__0	max_left=71	max_left_minus=71	max_left_plus=69	max_min_left=52	max_min_left_minus=52	max_min_left_plus=38	max_min_right=68	max_min_right_minus=68	max_min_right_plus=67	max_pos_hash_score=272	max_right=130	max_right_minus=130	max_right_plus=121	neg_log10_pos_hash_p_value=10.4	new_junction_coverage=0.06	new_junction_read_count=17	no_show=1	polymorphism_frequency=5.599e-02	pos_hash_score=9	prediction=polymorphism	reject=COVERAGE_EVENNESS_SKEW,FREQUENCY_CUTOFF	side_1_annotate_key=gene	side_1_continuation=0	side_1_coverage=1.08	side_1_overlap=13	side_1_possible_overlap_registers=149	side_1_read_count=318	side_1_redundant=0	side_2_annotate_key=gene	side_2_continuation=0	side_2_coverage=1.06	side_2_overlap=0	side_2_possible_overlap_registers=136	side_2_read_count=283	side_2_redundant=0	total_non_overlap_reads=17
JC	254	.	REL606	2568958	-1	REL606	2569026	-1	0	alignment_overlap=13	coverage_minus=6	coverage_plus=15	flanking_left=150	flanking_right=150	frequency=6.649e-02	junction_possible_overlap_registers=136	key=REL606__2568958__-1__REL606__2569039__-1__13____150__150__0__0	max_left=127	max_left_minus=127	max_left_plus=95	max_min_left=68	max_min_left_minus=39	max_min_left_plus=68	max_min_right=58	max_min_right_minus=38	max_min_right_plus=58	max_pos_hash_score=272	max_right=98	max_right_minus=98	max_right_plus=74	neg_log10_pos_hash_p_value=9.6	new_junction_coverage=0.08	new_junction_read_count=21	no_show=1	polymorphism_frequency=6.649e-02	pos_hash_score=11	prediction=polymorphism	reject=COVERAGE_EVENNESS_SKEW,FREQUENCY_CUTOFF	side_1_annotate_key=gene	side_1_continuation=0	side_1_coverage=1.15	side_1_overlap=13	side_1_possible_overlap_registers=149	side_1_read_count=336	side_1_redundant=0	side_2_annotate_key=gene	side_2_continuation=0	side_2_coverage=1.06	side_2_overlap=0	side_2_possible_overlap_registers=136	side_2_read_count=283	side_2_redundant=0	total_non_overlap_reads=21
JC	255	.	REL606	2578669	1	REL606	2578770	1	0	alignment_overlap=11	coverage_minus=6	coverage_plus=9	flanking_left=150	flanking_right=150	frequency=5.292e-02	junction_possible_overlap_registers=138	key=REL606__2578669__1__REL606__2578759__1__11____150__150__0__0	max_left=134	max_left_minus=82	max_left_plus=134	max_min_left=65	max_min_left_minus=53	max_min_left_plus=65	max_min_right=64	max_min_right_minus=59	max_min_right_plus=64	max_pos_hash_score=276	max_right=86	max_right_minus=86	max_right_plus=74	neg_log10_pos_hash_p_value=10.5	new_junction_coverage=0.06	new_junction_read_count=16	no_show=1	polymorphism_frequency=5.292e-02	pos_hash_score=9	prediction=polymorphism	reject=COVERAGE_EVENNESS_SKEW,FREQUENCY_CUTOFF	side_1_annotate_key=gene	side_1_continuation=0	side_1_coverage=1.03	side_1_overlap=11	side_1_possible_overlap_registers=149	side_1_read_count=303	side_1_redundant=0	side_2_annotate_key=gene	side_2_continuation=0	side_2_coverage=1.08	side_2_overlap=0	side_2_possible_overlap_registers=138	side_2_read_count=292	side_2_redundant=0	total_non_overlap_reads=15
JC	256	.	REL606	2578679	-1	REL606	2578758	-1	0	alignment_overlap=11	coverage_minus=13	coverage_plus=6	flanking_left=150	flanking_right=150	frequency=6.028e-02	junction_possible_overlap_registers=138	key=REL606__2578679__-1__REL606__2578769__-1__11____150__150__0__0	max_left=134	max_left_minus=77	max_left_plus=134	max_min_left=57	max_min_left_minus=54	max_min_left_plus=57	max_min_right=67	max_min_right_minus=67	max_min_right_plus=44	max_pos_hash_score=276	max_right=123	max_right_minus=123	max_right_plus=82	neg_log10_pos_hash_p_value=9.7	new_junction_coverage=0.07	new_junction_read_count=19	no_show=1	polymorphism_frequency=6.028e-02	pos_hash_score=11	prediction=polymorphism	reject=COVERAGE_EVENNESS_SKEW,FREQUENCY_CUTOFF	side_1_annotate_key=gene	side_1_continuation=0	side_1_coverage=1.09	side_1_overlap=11	side_1_possible_overlap_registers=149	side_1_read_count=320	side_1_redundant=0	side_2_annotate_key=gene	side_2_continuation=0	side_2_coverage=1.09	side_2_overlap=0	side_2_possible_overlap_registers=138	side_2_read_count=296	side_2_redundant=0	total_non_overlap_reads=19
JC	257	.	REL606	2590916	1	REL606	2594009	1	0	alignment_overlap=6	coverage_minus=2	coverage_plus=1	flanking_left=150	flanking_right=150	frequency=NA	junction_possible_overlap_registers=143	key=REL606__2590916__1__REL606__2594003__1__6____150__150__1__1	max_left=114	max_left_minus=114	max_left_plus=51	max_min_left=51	max_min_left_minus=0	max_min_left_plus=51	max_min_right=34	max_min_right_minus=34	max_min_right_plus=0	max_pos_hash_score=286	max_right=93	max_right_minus=34	max_right_plus=93	neg_log10_pos_hash_p_value=14.2	new_junction_coverage=0.01	new_junction_read_count=3	no_show=1	polymorphism_frequency=NA	pos_hash_score=3	prediction=unknown	reject=COVERAGE_EVENNESS_SKEW	side_1_annotate_key=repeat	side_1_continuation=0	side_1_coverage=NA	side_1_overlap=6	side_1_read_count=NA	side_1_redundant=1	side_2_annotate_key=repeat	side_2_continuation=0	side_2_coverage=NA	side_2_overlap=0	side_2_possible_overlap_registers=NA	side_2_read_count=NA	side_2_redundant=1	total_non_overlap_reads=3
JC	258	.	REL606	2627411	1	REL606	2761915	-1	0	alignment_overlap=0	coverage_minus=31	coverage_plus=21	flanking_left=150	flanking_right=150	frequency=5.086e-01	junction_possible_overlap_registers=149	key=REL606__2627411__1__REL606__2761915__-1__0____150__150__0__0	max_left=124	max_left_minus=124	max_left_plus=114	max_min_left=73	max_min_left_minus=73	max_min_left_plus=50	max_min_right=74	max_min_right_minus=74	max_min_right_plus=66	max_pos_hash_score=298	max_right=148	max_right_minus=148	max_right_plus=143	neg_log10_pos_hash_p_value=4.8	new_junction_coverage=0.20	new_junction_read_count=59	polymorphism_frequency=5.086e-01	pos_hash_score=33	prediction=polymorphism	reject=COVERAGE_EVENNESS_SKEW	side_1_annotate_key=repeat	side_1_continuation=0	side_1_coverage=NA	side_1_overlap=0	side_1_read_count=NA	side_1_redundant=0	side_2_annotate_key=gene	side_2_continuation=0	side_2_coverage=0.19	side_2_overlap=0	side_2_possible_overlap_registers=149	side_2_read_count=57	side_2_redundant=0	total_non_overlap_reads=52
JC	259	.	REL606	2628178	-1	REL606	2761857	-1	0	alignment_overlap=0	coverage_minus=48	coverage_plus=75	flanking_left=150	flanking_right=150	frequency=7.314e-01	junction_possible_overlap_registers=149	key=REL606__2628178__-1__REL606__2761857__-1__0____150__150__1__0	max_left=143	max_left_minus=141	max_left_plus=143	max_min_left=74	max_min_left_minus=74	max_min_left_plus=72	max_min_right=72	max_min_right_minus=70	max_min_right_plus=72	max_pos_hash_score=298	max_right=148	max_right_minus=148	max_right_plus=148	neg_log10_pos_hash_p_value=1.1	new_junction_coverage=0.60	new_junction_read_count=177	polymorphism_frequency=7.314e-01	pos_hash_score=72	prediction=polymorphism	side_1_annotate_key=repeat	side_1_continuation=0	side_1_coverage=NA	side_1_overlap=0	side_1_read_count=NA	side_1_redundant=1	side_2_annotate_key=gene	side_2_continuation=0	side_2_coverage=0.22	side_2_overlap=0	side_2_possible_overlap_registers=149	side_2_read_count=65	side_2_redundant=0	total_non_overlap_reads=123
JC	260	.	REL606	2628178	-1	REL606	2761907	1	0	alignment_overlap=0	coverage_minus=51	coverage_plus=57	flanking_left=150	flanking_right=150	frequency=6.313e-01	junction_possible_overlap_registers=149	key=REL606__2628178__-1__REL606__2761907__1__0____150__150__1__0	max_left=144	max_left_minus=144	max_left_plus=143	max_min_left=72	max_min_left_minus=72	max_min_left_plus=70	max_min_right=72	max_min_right_minus=68	max_min_right_plus=72	max_pos_hash_score=298	max_right=149	max_right_minus=149	max_right_plus=149	neg_log10_pos_hash_p_value=1.8	new_junction_coverage=0.39	new_junction_read_count=113	polymorphism_frequency=6.313e-01	pos_hash_score=61	prediction=polymorphism	side_1_annotate_key=repeat	side_1_continuation=0	side_1_coverage=NA	side_1_overlap=0	side_1_read_count=NA	side_1_redundant=1	side_2_annotate_key=gene	side_2_continuation=0	side_2_coverage=0.23	side_2_overlap=0	side_2_possible_overlap_registers=149	side_2_read_count=66	side_2_redundant=0	total_non_overlap_reads=108
JC	261	.	REL606	2635921	1	REL606	2635942	1	0	alignment_overlap=10	coverage_minus=2	coverage_plus=5	flanking_left=150	flanking_right=150	frequency=3.143e-02	junction_possible_overlap_registers=139	key=REL606__2635921__1__REL606__2635932__1__10____150__150__0__0	max_left=122	max_left_minus=122	max_left_plus=122	max_min_left=59	max_min_left_minus=0	max_min_left_plus=59	max_min_right=63	max_min_right_minus=28	max_min_right_plus=63	max_pos_hash_score=278	max_right=91	max_right_minus=28	max_right_plus=91	neg_log10_pos_hash_p_value=11.5	new_junction_coverage=0.03	new_junction_read_count=8	no_show=1	polymorphism_frequency=3.143e-02	pos_hash_score=7	prediction=polymorphism	reject=COVERAGE_EVENNESS_SKEW,FREQUENCY_CUTOFF	side_1_annotate_key=gene	side_1_continuation=0	side_1_coverage=0.96	side_1_overlap=10	side_1_possible_overlap_registers=149	side_1_read_count=281	side_1_redundant=0	side_2_annotate_key=gene	side_2_continuation=0	side_2_coverage=0.84	side_2_overlap=0	side_2_possible_overlap_registers=139	side_2_read_count=231	side_2_redundant=0	total_non_overlap_reads=7
JC	262	.	REL606	2642996	1	REL606	2643084	1	0	alignment_overlap=10	coverage_minus=6	coverage_plus=6	flanking_left=150	flanking_right=150	frequency=4.351e-02	junction_possible_overlap_registers=139	key=REL606__2642996__1__REL606__2643074__1__10____150__150__0__0	max_left=139	max_left_minus=69	max_left_plus=139	max_min_left=69	max_min_left_minus=69	max_min_left_plus=18	max_min_right=47	max_min_right_minus=0	max_min_right_plus=47	max_pos_hash_score=278	max_right=122	max_right_minus=96	max_right_plus=122	neg_log10_pos_hash_p_value=11.5	new_junction_coverage=0.04	new_junction_read_count=12	no_show=1	polymorphism_frequency=4.351e-02	pos_hash_score=7	prediction=polymorphism	reject=COVERAGE_EVENNESS_SKEW,FREQUENCY_CUTOFF	side_1_annotate_key=gene	side_1_continuation=0	side_1_coverage=0.89	side_1_overlap=10	side_1_possible_overlap_registers=149	side_1_read_count=260	side_1_redundant=0	side_2_annotate_key=gene	side_2_continuation=0	side_2_coverage=1.04	side_2_overlap=0	side_2_possible_overlap_registers=139	side_2_read_count=285	side_2_redundant=0	total_non_overlap_reads=12
JC	263	.	REL606	2667451	1	REL606	2667530	1	0	alignment_overlap=8	coverage_minus=5	coverage_plus=1	flanking_left=150	flanking_right=150	frequency=3.455e-02	junction_possible_overlap_registers=141	key=REL606__2667451__1__REL606__2667522__1__8____150__150__0__0	max_left=64	max_left_minus=64	max_left_plus=64	max_min_left=64	max_min_left_minus=64	max_min_left_plus=64	max_min_right=0	max_min_right_minus=0	max_min_right_plus=0	max_pos_hash_score=282	max_right=111	max_right_minus=111	max_right_plus=74	neg_log10_pos_hash_p_value=14.1	new_junction_coverage=0.03	new_junction_read_count=9	no_show=1	polymorphism_frequency=3.455e-02	pos_hash_score=3	prediction=polymorphism	reject=COVERAGE_EVENNESS_SKEW,FREQUENCY_CUTOFF	side_1_annotate_key=gene	side_1_continuation=0	side_1_coverage=0.96	side_1_overlap=8	side_1_possible_overlap_registers=149	side_1_read_count=280	side_1_redundant=0	side_2_annotate_key=gene	side_2_continuation=0	side_2_coverage=0.86	side_2_overlap=0	side_2_possible_overlap_registers=141	side_2_read_count=238	side_2_redundant=0	total_non_overlap_reads=6
JC	264	.	REL606	2674695	1	REL606	2674816	1	0	alignment_overlap=8	coverage_minus=2	coverage_plus=2	flanking_left=150	flanking_right=150	frequency=1.857e-02	junction_possible_overlap_registers=141	key=REL606__2674695__1__REL606__2674808__1__8____150__150__0__0	max_left=105	max_left_minus=105	max_left_plus=86	max_min_left=54	max_min_left_minus=0	max_min_left_plus=54	max_min_right=56	max_min_right_minus=37	max_min_right_plus=56	max_pos_hash_score=282	max_right=88	max_right_minus=37	max_right_plus=88	neg_log10_pos_hash_p_value=14.1	new_junction_coverage=0.01	new_junction_read_count=4	no_show=1	polymorphism_frequency=1.857e-02	pos_hash_score=3	prediction=polymorphism	reject=COVERAGE_EVENNESS_SKEW,FREQUENCY_CUTOFF	side_1_annotate_key=gene	side_1_continuation=0	side_1_coverage=0.84	side_1_overlap=8	side_1_possible_overlap_registers=149	side_1_read_count=245	side_1_redundant=0	side_2_annotate_key=gene	side_2_continuation=0	side_2_coverage=0.69	side_2_overlap=0	side_2_possible_overlap_registers=141	side_2_read_count=191	side_2_redundant=0	total_non_overlap_reads=4
JC	265	.	REL606	2679030	-1	REL606	2679084	-1	0	alignment_overlap=14	coverage_minus=0	coverage_plus=5	flanking_left=150	flanking_right=150	frequency=1.828e-02	junction_possible_overlap_registers=135	key=REL606__2679030__-1__REL606__2679098__-1__14____150__150__0__0	max_left=82	max_left_minus=0	max_left_plus=82	max_min_left=0	max_min_left_minus=0	max_min_left_plus=0	max_min_right=58	max_min_right_minus=0	max_min_right_plus=58	max_pos_hash_score=270	max_right=58	max_right_minus=0	max_right_plus=58	neg_log10_pos_hash_p_value=13.1	new_junction_coverage=0.02	new_junction_read_count=5	no_show=1	polymorphism_frequency=1.828e-02	pos_hash_score=4	prediction=polymorphism	reject=COVERAGE_EVENNESS_SKEW,FREQUENCY_CUTOFF	side_1_annotate_key=gene	side_1_continuation=0	side_1_coverage=0.95	side_1_overlap=14	side_1_possible_overlap_registers=149	side_1_read_count=277	side_1_redundant=0	side_2_annotate_key=gene	side_2_continuation=0	side_2_coverage=1.08	side_2_overlap=0	side_2_possible_overlap_registers=135	side_2_read_count=286	side_2_redundant=0	total_non_overlap_reads=5
JC	266	.	REL606	2718916	1	REL606	2718968	1	0	alignment_overlap=7	coverage_minus=15	coverage_plus=4	flanking_left=150	flanking_right=150	frequency=2.345e-01	junction_possible_overlap_registers=142	key=REL606__2718916__1__REL606__2718961__1__7____150__150__0__0	max_left=93	max_left_minus=58	max_left_plus=93	max_min_left=58	max_min_left_minus=58	max_min_left_plus=20	max_min_right=49	max_min_right_minus=0	max_min_right_plus=49	max_pos_hash_score=284	max_right=141	max_right_minus=141	max_right_plus=141	neg_log10_pos_hash_p_value=8.5	new_junction_coverage=0.07	new_junction_read_count=19	no_show=1	polymorphism_frequency=2.345e-01	pos_hash_score=15	prediction=polymorphism	reject=COVERAGE_EVENNESS_SKEW	side_1_annotate_key=gene	side_1_continuation=0	side_1_coverage=0.07	side_1_overlap=7	side_1_possible_overlap_registers=149	side_1_read_count=21	side_1_redundant=0	side_2_annotate_key=gene	side_2_continuation=0	side_2_coverage=0.37	side_2_overlap=0	side_2_possible_overlap_registers=142	side_2_read_count=104	side_2_redundant=0	total_non_overlap_reads=19
JC	267	.	REL606	2718961	1	REL606	3448363	1	0	alignment_overlap=7	coverage_minus=3	coverage_plus=15	flanking_left=150	flanking_right=150	frequency=1.224e-01	junction_possible_overlap_registers=142	key=REL606__2718961__1__REL606__3448356__1__7____150__150__0__0	max_left=141	max_left_minus=141	max_left_plus=141	max_min_left=0	max_min_left_minus=0	max_min_left_plus=0	max_min_right=58	max_min_right_minus=20	max_min_right_plus=58	max_pos_hash_score=284	max_right=58	max_right_minus=20	max_right_plus=58	neg_log10_pos_hash_p_value=8.8	new_junction_coverage=0.06	new_junction_read_count=18	no_show=1	polymorphism_frequency=1.224e-01	pos_hash_score=14	prediction=polymorphism	reject=COVERAGE_EVENNESS_SKEW,FREQUENCY_CUTOFF	side_1_annotate_key=gene	side_1_continuation=0	side_1_coverage=0.35	side_1_overlap=7	side_1_possible_overlap_registers=149	side_1_read_count=104	side_1_redundant=0	side_2_annotate_key=gene	side_2_continuation=0	side_2_coverage=0.57	side_2_overlap=0	side_2_possible_overlap_registers=142	side_2_read_count=159	side_2_redundant=0	total_non_overlap_reads=18
JC	268	.	REL606	2730558	1	REL606	2730657	1	0	alignment_overlap=8	coverage_minus=0	coverage_plus=9	flanking_left=150	flanking_right=150	frequency=3.117e-02	junction_possible_overlap_registers=141	key=REL606__2730558__1__REL606__2730649__1__8____150__150__0__0	max_left=106	max_left_minus=0	max_left_plus=106	max_min_left=69	max_min_left_minus=0	max_min_left_plus=69	max_min_right=67	max_min_right_minus=0	max_min_right_plus=67	max_pos_hash_score=282	max_right=91	max_right_minus=0	max_right_plus=91	neg_log10_pos_hash_p_value=11.1	new_junction_coverage=0.03	new_junction_read_count=9	no_show=1	polymorphism_frequency=3.117e-02	pos_hash_score=8	prediction=polymorphism	reject=COVERAGE_EVENNESS_SKEW,FREQUENCY_CUTOFF	side_1_annotate_key=gene	side_1_continuation=0	side_1_coverage=1.05	side_1_overlap=8	side_1_possible_overlap_registers=149	side_1_read_count=308	side_1_redundant=0	side_2_annotate_key=gene	side_2_continuation=0	side_2_coverage=0.97	side_2_overlap=0	side_2_possible_overlap_registers=141	side_2_read_count=268	side_2_redundant=0	total_non_overlap_reads=9
JC	269	.	REL606	2741187	-1	REL606	2742118	-1	0	alignment_overlap=8	coverage_minus=2	coverage_plus=1	flanking_left=150	flanking_right=150	frequency=1.184e-02	junction_possible_overlap_registers=141	key=REL606__2741187__-1__REL606__2742126__-1__8____150__150__0__0	max_left=73	max_left_minus=73	max_left_plus=66	max_min_left=66	max_min_left_minus=48	max_min_left_plus=66	max_min_right=69	max_min_right_minus=69	max_min_right_plus=0	max_pos_hash_score=282	max_right=94	max_right_minus=94	max_right_plus=76	neg_log10_pos_hash_p_value=14.1	new_junction_coverage=0.01	new_junction_read_count=3	no_show=1	polymorphism_frequency=1.184e-02	pos_hash_score=3	prediction=polymorphism	reject=COVERAGE_EVENNESS_SKEW,FREQUENCY_CUTOFF	side_1_annotate_key=gene	side_1_continuation=0	side_1_coverage=0.98	side_1_overlap=8	side_1_possible_overlap_registers=149	side_1_read_count=287	side_1_redundant=0	side_2_annotate_key=gene	side_2_continuation=0	side_2_coverage=0.83	side_2_overlap=0	side_2_possible_overlap_registers=141	side_2_read_count=229	side_2_redundant=0	total_non_overlap_reads=3
JC	270	.	REL606	2854583	-1	REL606	2854640	-1	0	alignment_overlap=8	coverage_minus=11	coverage_plus=1	flanking_left=150	flanking_right=150	frequency=4.562e-02	junction_possible_overlap_registers=141	key=REL606__2854583__-1__REL606__2854648__-1__8____150__150__0__0	max_left=96	max_left_minus=96	max_left_plus=17	max_min_left=59	max_min_left_minus=59	max_min_left_plus=17	max_min_right=46	max_min_right_minus=46	max_min_right_plus=0	max_pos_hash_score=282	max_right=136	max_right_minus=136	max_right_plus=125	neg_log10_pos_hash_p_value=10.7	new_junction_coverage=0.04	new_junction_read_count=12	no_show=1	polymorphism_frequency=4.562e-02	pos_hash_score=9	prediction=polymorphism	reject=COVERAGE_EVENNESS_SKEW,FREQUENCY_CUTOFF	side_1_annotate_key=gene	side_1_continuation=0	side_1_coverage=0.88	side_1_overlap=8	side_1_possible_overlap_registers=149	side_1_read_count=259	side_1_redundant=0	side_2_annotate_key=gene	side_2_continuation=0	side_2_coverage=0.93	side_2_overlap=0	side_2_possible_overlap_registers=141	side_2_read_count=257	side_2_redundant=0	total_non_overlap_reads=12
JC	271	.	REL606	2854944	-1	REL606	2855067	-1	0	alignment_overlap=8	coverage_minus=1	coverage_plus=2	flanking_left=150	flanking_right=150	frequency=1.022e-02	junction_possible_overlap_registers=141	key=REL606__2854944__-1__REL606__2855075__-1__8____150__150__0__0	max_left=104	max_left_minus=104	max_left_plus=76	max_min_left=40	max_min_left_minus=0	max_min_left_plus=40	max_min_right=66	max_min_right_minus=38	max_min_right_plus=66	max_pos_hash_score=282	max_right=102	max_right_minus=38	max_right_plus=102	neg_log10_pos_hash_p_value=14.1	new_junction_coverage=0.01	new_junction_read_count=3	no_show=1	polymorphism_frequency=1.022e-02	pos_hash_score=3	prediction=polymorphism	reject=COVERAGE_EVENNESS_SKEW,FREQUENCY_CUTOFF	side_1_annotate_key=gene	side_1_continuation=0	side_1_coverage=1.09	side_1_overlap=8	side_1_possible_overlap_registers=149	side_1_read_count=320	side_1_redundant=0	side_2_annotate_key=gene	side_2_continuation=0	side_2_coverage=1.00	side_2_overlap=0	side_2_possible_overlap_registers=141	side_2_read_count=278	side_2_redundant=0	total_non_overlap_reads=3
JC	272	.	REL606	2864405	-1	REL606	2864408	-1	0	alignment_overlap=7	coverage_minus=5	coverage_plus=0	flanking_left=150	flanking_right=150	frequency=1.552e-02	junction_possible_overlap_registers=142	key=REL606__2864405__-1__REL606__2864415__-1__7____150__150__0__0	max_left=64	max_left_minus=64	max_left_plus=0	max_min_left=64	max_min_left_minus=64	max_min_left_plus=0	max_min_right=0	max_min_right_minus=0	max_min_right_plus=0	max_pos_hash_score=284	max_right=112	max_right_minus=112	max_right_plus=0	neg_log10_pos_hash_p_value=13.5	new_junction_coverage=0.02	new_junction_read_count=5	no_show=1	polymorphism_frequency=1.552e-02	pos_hash_score=4	prediction=polymorphism	reject=COVERAGE_EVENNESS_SKEW,FREQUENCY_CUTOFF	side_1_annotate_key=gene	side_1_continuation=0	side_1_coverage=1.15	side_1_overlap=7	side_1_possible_overlap_registers=149	side_1_read_count=336	side_1_redundant=0	side_2_annotate_key=gene	side_2_continuation=0	side_2_coverage=1.12	side_2_overlap=0	side_2_possible_overlap_registers=142	side_2_read_count=314	side_2_redundant=0	total_non_overlap_reads=5
JC	273	.	REL606	2885019	-1	REL606	2885112	-1	0	alignment_overlap=10	coverage_minus=1	coverage_plus=5	flanking_left=150	flanking_right=150	frequency=1.948e-02	junction_possible_overlap_registers=139	key=REL606__2885019__-1__REL606__2885122__-1__10____150__150__0__0	max_left=128	max_left_minus=100	max_left_plus=128	max_min_left=64	max_min_left_minus=0	max_min_left_plus=64	max_min_right=40	max_min_right_minus=40	max_min_right_plus=12	max_pos_hash_score=278	max_right=95	max_right_minus=40	max_right_plus=95	neg_log10_pos_hash_p_value=12.7	new_junction_coverage=0.02	new_junction_read_count=6	no_show=1	polymorphism_frequency=1.948e-02	pos_hash_score=5	prediction=polymorphism	reject=COVERAGE_EVENNESS_SKEW,FREQUENCY_CUTOFF	side_1_annotate_key=gene	side_1_continuation=0	side_1_coverage=1.06	side_1_overlap=10	side_1_possible_overlap_registers=149	side_1_read_count=312	side_1_redundant=0	side_2_annotate_key=gene	side_2_continuation=0	side_2_coverage=1.14	side_2_overlap=0	side_2_possible_overlap_registers=139	side_2_read_count=313	side_2_redundant=0	total_non_overlap_reads=6
JC	274	.	REL606	2917132	1	REL606	2917238	1	0	alignment_overlap=6	coverage_minus=10	coverage_plus=3	flanking_left=150	flanking_right=150	frequency=5.222e-02	junction_possible_overlap_registers=143	key=REL606__2917132__1__REL606__2917232__1__6____150__150__0__0	max_left=91	max_left_minus=91	max_left_plus=75	max_min_left=71	max_min_left_minus=71	max_min_left_plus=39	max_min_right=71	max_min_right_minus=55	max_min_right_plus=71	max_pos_hash_score=286	max_right=128	max_right_minus=128	max_right_plus=105	neg_log10_pos_hash_p_value=11.2	new_junction_coverage=0.05	new_junction_read_count=13	no_show=1	polymorphism_frequency=5.222e-02	pos_hash_score=8	prediction=polymorphism	reject=COVERAGE_EVENNESS_SKEW,FREQUENCY_CUTOFF	side_1_annotate_key=gene	side_1_continuation=0	side_1_coverage=0.77	side_1_overlap=6	side_1_possible_overlap_registers=149	side_1_read_count=226	side_1_redundant=0	side_2_annotate_key=gene	side_2_continuation=0	side_2_coverage=0.91	side_2_overlap=0	side_2_possible_overlap_registers=143	side_2_read_count=255	side_2_redundant=0	total_non_overlap_reads=13
JC	275	.	REL606	2960884	1	REL606	2960932	1	0	alignment_overlap=7	coverage_minus=0	coverage_plus=10	flanking_left=150	flanking_right=150	frequency=4.967e-02	junction_possible_overlap_registers=142	key=REL606__2960884__1__REL606__2960925__1__7____150__150__0__0	max_left=123	max_left_minus=0	max_left_plus=123	max_min_left=0	max_min_left_minus=0	max_min_left_plus=0	max_min_right=65	max_min_right_minus=0	max_min_right_plus=65	max_pos_hash_score=284	max_right=65	max_right_minus=0	max_right_plus=65	neg_log10_pos_hash_p_value=10.7	new_junction_coverage=0.04	new_junction_read_count=10	no_show=1	polymorphism_frequency=4.967e-02	pos_hash_score=9	prediction=polymorphism	reject=COVERAGE_EVENNESS_SKEW,FREQUENCY_CUTOFF	side_1_annotate_key=gene	side_1_continuation=0	side_1_coverage=0.68	side_1_overlap=7	side_1_possible_overlap_registers=149	side_1_read_count=198	side_1_redundant=0	side_2_annotate_key=gene	side_2_continuation=0	side_2_coverage=0.69	side_2_overlap=0	side_2_possible_overlap_registers=142	side_2_read_count=194	side_2_redundant=0	total_non_overlap_reads=10
JC	276	.	REL606	2961005	1	REL606	2961078	1	0	alignment_overlap=8	coverage_minus=3	coverage_plus=7	flanking_left=150	flanking_right=150	frequency=4.190e-02	junction_possible_overlap_registers=141	key=REL606__2961005__1__REL606__2961070__1__8____150__150__0__0	max_left=137	max_left_minus=66	max_left_plus=137	max_min_left=67	max_min_left_minus=66	max_min_left_plus=67	max_min_right=22	max_min_right_minus=0	max_min_right_plus=22	max_pos_hash_score=282	max_right=121	max_right_minus=121	max_right_plus=77	neg_log10_pos_hash_p_value=10.7	new_junction_coverage=0.04	new_junction_read_count=10	no_show=1	polymorphism_frequency=4.190e-02	pos_hash_score=9	prediction=polymorphism	reject=COVERAGE_EVENNESS_SKEW,FREQUENCY_CUTOFF	side_1_annotate_key=gene	side_1_continuation=0	side_1_coverage=0.81	side_1_overlap=8	side_1_possible_overlap_registers=149	side_1_read_count=236	side_1_redundant=0	side_2_annotate_key=gene	side_2_continuation=0	side_2_coverage=0.84	side_2_overlap=0	side_2_possible_overlap_registers=141	side_2_read_count=234	side_2_redundant=0	total_non_overlap_reads=10
JC	277	.	REL606	2989067	-1	REL606	2989129	-1	0	alignment_overlap=9	coverage_minus=2	coverage_plus=3	flanking_left=150	flanking_right=150	frequency=2.626e-02	junction_possible_overlap_registers=140	key=REL606__2989067__-1__REL606__2989138__-1__9____150__150__0__0	max_left=138	max_left_minus=138	max_left_plus=115	max_min_left=42	max_min_left_minus=42	max_min_left_plus=0	max_min_right=47	max_min_right_minus=3	max_min_right_plus=47	max_pos_hash_score=280	max_right=99	max_right_minus=99	max_right_plus=47	neg_log10_pos_hash_p_value=12.7	new_junction_coverage=0.02	new_junction_read_count=5	no_show=1	polymorphism_frequency=2.626e-02	pos_hash_score=5	prediction=polymorphism	reject=COVERAGE_EVENNESS_SKEW,FREQUENCY_CUTOFF	side_1_annotate_key=gene	side_1_continuation=0	side_1_coverage=0.69	side_1_overlap=9	side_1_possible_overlap_registers=149	side_1_read_count=202	side_1_redundant=0	side_2_annotate_key=gene	side_2_continuation=0	side_2_coverage=0.66	side_2_overlap=0	side_2_possible_overlap_registers=140	side_2_read_count=181	side_2_redundant=0	total_non_overlap_reads=5
JC	278	.	REL606	2997843	-1	REL606	2997916	-1	0	alignment_overlap=9	coverage_minus=4	coverage_plus=18	flanking_left=150	flanking_right=150	frequency=7.904e-02	junction_possible_overlap_registers=140	key=REL606__2997843__-1__REL606__2997925__-1__9____150__150__0__0	max_left=132	max_left_minus=132	max_left_plus=67	max_min_left=67	max_min_left_minus=66	max_min_left_plus=67	max_min_right=8	max_min_right_minus=8	max_min_right_plus=0	max_pos_hash_score=280	max_right=136	max_right_minus=136	max_right_plus=135	neg_log10_pos_hash_p_value=12.1	new_junction_coverage=0.08	new_junction_read_count=22	no_show=1	polymorphism_frequency=7.904e-02	pos_hash_score=6	prediction=polymorphism	reject=COVERAGE_EVENNESS_SKEW,FREQUENCY_CUTOFF	side_1_annotate_key=gene	side_1_continuation=0	side_1_coverage=0.92	side_1_overlap=9	side_1_possible_overlap_registers=149	side_1_read_count=270	side_1_redundant=0	side_2_annotate_key=gene	side_2_continuation=0	side_2_coverage=0.94	side_2_overlap=0	side_2_possible_overlap_registers=140	side_2_read_count=259	side_2_redundant=0	total_non_overlap_reads=22
JC	279	.	REL606	3116617	1	REL606	3116670	1	0	alignment_overlap=10	coverage_minus=10	coverage_plus=10	flanking_left=150	flanking_right=150	frequency=8.756e-02	junction_possible_overlap_registers=139	key=REL606__3116617__1__REL606__3116660__1__10____150__150__0__0	max_left=138	max_left_minus=116	max_left_plus=138	max_min_left=35	max_min_left_minus=35	max_min_left_plus=0	max_min_right=57	max_min_right_minus=24	max_min_right_plus=57	max_pos_hash_score=278	max_right=106	max_right_minus=106	max_right_plus=57	neg_log10_pos_hash_p_value=9.4	new_junction_coverage=0.07	new_junction_read_count=20	no_show=1	polymorphism_frequency=8.756e-02	pos_hash_score=12	prediction=polymorphism	reject=COVERAGE_EVENNESS_SKEW,FREQUENCY_CUTOFF	side_1_annotate_key=gene	side_1_continuation=0	side_1_coverage=0.72	side_1_overlap=10	side_1_possible_overlap_registers=149	side_1_read_count=211	side_1_redundant=0	side_2_annotate_key=gene	side_2_continuation=0	side_2_coverage=0.80	side_2_overlap=0	side_2_possible_overlap_registers=139	side_2_read_count=220	side_2_redundant=0	total_non_overlap_reads=20
JC	280	.	REL606	3124509	1	REL606	3124563	1	0	alignment_overlap=11	coverage_minus=1	coverage_plus=5	flanking_left=150	flanking_right=150	frequency=2.474e-02	junction_possible_overlap_registers=138	key=REL606__3124509__1__REL606__3124552__1__11____150__150__0__0	max_left=107	max_left_minus=32	max_left_plus=107	max_min_left=32	max_min_left_minus=32	max_min_left_plus=0	max_min_right=53	max_min_right_minus=0	max_min_right_plus=53	max_pos_hash_score=276	max_right=107	max_right_minus=107	max_right_plus=53	neg_log10_pos_hash_p_value=12.0	new_junction_coverage=0.02	new_junction_read_count=6	no_show=1	polymorphism_frequency=2.474e-02	pos_hash_score=6	prediction=polymorphism	reject=COVERAGE_EVENNESS_SKEW,FREQUENCY_CUTOFF	side_1_annotate_key=gene	side_1_continuation=0	side_1_coverage=0.88	side_1_overlap=11	side_1_possible_overlap_registers=149	side_1_read_count=257	side_1_redundant=0	side_2_annotate_key=gene	side_2_continuation=0	side_2_coverage=0.87	side_2_overlap=0	side_2_possible_overlap_registers=138	side_2_read_count=235	side_2_redundant=0	total_non_overlap_reads=6
JC	281	.	REL606	3125444	1	REL606	3125527	1	0	alignment_overlap=11	coverage_minus=5	coverage_plus=3	flanking_left=150	flanking_right=150	frequency=2.581e-02	junction_possible_overlap_registers=138	key=REL606__3125444__1__REL606__3125516__1__11____150__150__0__0	max_left=62	max_left_minus=62	max_left_plus=56	max_min_left=62	max_min_left_minus=62	max_min_left_plus=56	max_min_right=0	max_min_right_minus=0	max_min_right_plus=0	max_pos_hash_score=276	max_right=98	max_right_minus=98	max_right_plus=90	neg_log10_pos_hash_p_value=12.6	new_junction_coverage=0.03	new_junction_read_count=8	no_show=1	polymorphism_frequency=2.581e-02	pos_hash_score=5	prediction=polymorphism	reject=COVERAGE_EVENNESS_SKEW,FREQUENCY_CUTOFF	side_1_annotate_key=gene	side_1_continuation=0	side_1_coverage=1.20	side_1_overlap=11	side_1_possible_overlap_registers=149	side_1_read_count=352	side_1_redundant=0	side_2_annotate_key=gene	side_2_continuation=0	side_2_coverage=1.02	side_2_overlap=0	side_2_possible_overlap_registers=138	side_2_read_count=278	side_2_redundant=0	total_non_overlap_reads=8
JC	282	.	REL606	3140093	1	REL606	3140153	1	0	alignment_overlap=12	coverage_minus=6	coverage_plus=1	flanking_left=150	flanking_right=150	frequency=3.043e-02	junction_possible_overlap_registers=137	key=REL606__3140093__1__REL606__3140141__1__12____150__150__0__0	max_left=41	max_left_minus=41	max_left_plus=36	max_min_left=41	max_min_left_minus=41	max_min_left_plus=36	max_min_right=0	max_min_right_minus=0	max_min_right_plus=0	max_pos_hash_score=274	max_right=102	max_right_minus=102	max_right_plus=96	neg_log10_pos_hash_p_value=13.9	new_junction_coverage=0.03	new_junction_read_count=7	no_show=1	polymorphism_frequency=3.043e-02	pos_hash_score=3	prediction=polymorphism	reject=COVERAGE_EVENNESS_SKEW,FREQUENCY_CUTOFF	side_1_annotate_key=gene	side_1_continuation=0	side_1_coverage=0.89	side_1_overlap=12	side_1_possible_overlap_registers=149	side_1_read_count=260	side_1_redundant=0	side_2_annotate_key=gene	side_2_continuation=0	side_2_coverage=0.77	side_2_overlap=0	side_2_possible_overlap_registers=137	side_2_read_count=207	side_2_redundant=0	total_non_overlap_reads=7
JC	283	.	REL606	3186977	1	REL606	3187067	1	0	alignment_overlap=8	coverage_minus=1	coverage_plus=4	flanking_left=150	flanking_right=150	frequency=1.717e-02	junction_possible_overlap_registers=141	key=REL606__3186977__1__REL606__3187059__1__8____150__150__0__0	max_left=111	max_left_minus=75	max_left_plus=111	max_min_left=75	max_min_left_minus=75	max_min_left_plus=33	max_min_right=43	max_min_right_minus=0	max_min_right_plus=43	max_pos_hash_score=282	max_right=109	max_right_minus=80	max_right_plus=109	neg_log10_pos_hash_p_value=12.8	new_junction_coverage=0.02	new_junction_read_count=5	no_show=1	polymorphism_frequency=1.717e-02	pos_hash_score=5	prediction=polymorphism	reject=COVERAGE_EVENNESS_SKEW,FREQUENCY_CUTOFF	side_1_annotate_key=gene	side_1_continuation=0	side_1_coverage=1.05	side_1_overlap=8	side_1_possible_overlap_registers=149	side_1_read_count=308	side_1_redundant=0	side_2_annotate_key=gene	side_2_continuation=0	side_2_coverage=1.01	side_2_overlap=0	side_2_possible_overlap_registers=141	side_2_read_count=281	side_2_redundant=0	total_non_overlap_reads=5
JC	284	.	REL606	3228200	-1	REL606	3228312	-1	0	alignment_overlap=8	coverage_minus=2	coverage_plus=7	flanking_left=150	flanking_right=150	frequency=3.456e-02	junction_possible_overlap_registers=141	key=REL606__3228200__-1__REL606__3228320__-1__8____150__150__0__0	max_left=135	max_left_minus=135	max_left_plus=132	max_min_left=62	max_min_left_minus=0	max_min_left_plus=62	max_min_right=44	max_min_right_minus=44	max_min_right_plus=35	max_pos_hash_score=282	max_right=112	max_right_minus=44	max_right_plus=112	neg_log10_pos_hash_p_value=11.6	new_junction_coverage=0.03	new_junction_read_count=9	no_show=1	polymorphism_frequency=3.456e-02	pos_hash_score=7	prediction=polymorphism	reject=COVERAGE_EVENNESS_SKEW,FREQUENCY_CUTOFF	side_1_annotate_key=gene	side_1_continuation=0	side_1_coverage=0.90	side_1_overlap=8	side_1_possible_overlap_registers=149	side_1_read_count=265	side_1_redundant=0	side_2_annotate_key=gene	side_2_continuation=0	side_2_coverage=0.91	side_2_overlap=0	side_2_possible_overlap_registers=141	side_2_read_count=252	side_2_redundant=0	total_non_overlap_reads=9
JC	285	.	REL606	3260103	1	REL606	3260424	1	0	alignment_overlap=12	coverage_minus=2	coverage_plus=5	flanking_left=150	flanking_right=150	frequency=2.327e-02	junction_possible_overlap_registers=137	key=REL606__3260103__1__REL606__3260412__1__12____150__150__0__0	max_left=127	max_left_minus=75	max_left_plus=127	max_min_left=55	max_min_left_minus=55	max_min_left_plus=50	max_min_right=63	max_min_right_minus=63	max_min_right_plus=60	max_pos_hash_score=274	max_right=88	max_right_minus=83	max_right_plus=88	neg_log10_pos_hash_p_value=11.4	new_junction_coverage=0.03	new_junction_read_count=8	no_show=1	polymorphism_frequency=2.327e-02	pos_hash_score=7	prediction=polymorphism	reject=COVERAGE_EVENNESS_SKEW,FREQUENCY_CUTOFF	side_1_annotate_key=gene	side_1_continuation=0	side_1_coverage=1.29	side_1_overlap=12	side_1_possible_overlap_registers=149	side_1_read_count=377	side_1_redundant=0	side_2_annotate_key=gene	side_2_continuation=0	side_2_coverage=1.21	side_2_overlap=0	side_2_possible_overlap_registers=137	side_2_read_count=325	side_2_redundant=0	total_non_overlap_reads=7
JC	286	.	REL606	3272011	1	REL606	3272069	1	0	alignment_overlap=4	coverage_minus=4	coverage_plus=2	flanking_left=150	flanking_right=150	frequency=3.284e-02	junction_possible_overlap_registers=145	key=REL606__3272011__1__REL606__3272065__1__4____150__150__0__0	max_left=48	max_left_minus=48	max_left_plus=44	max_min_left=48	max_min_left_minus=48	max_min_left_plus=44	max_min_right=0	max_min_right_minus=0	max_min_right_plus=0	max_pos_hash_score=290	max_right=102	max_right_minus=100	max_right_plus=102	neg_log10_pos_hash_p_value=14.3	new_junction_coverage=0.03	new_junction_read_count=8	no_show=1	polymorphism_frequency=3.284e-02	pos_hash_score=3	prediction=polymorphism	reject=COVERAGE_EVENNESS_SKEW,FREQUENCY_CUTOFF	side_1_annotate_key=gene	side_1_continuation=0	side_1_coverage=0.73	side_1_overlap=4	side_1_possible_overlap_registers=149	side_1_read_count=214	side_1_redundant=0	side_2_annotate_key=gene	side_2_continuation=0	side_2_coverage=0.92	side_2_overlap=0	side_2_possible_overlap_registers=145	side_2_read_count=263	side_2_redundant=0	total_non_overlap_reads=6
JC	287	.	REL606	3389763	1	REL606	3390270	1	0	alignment_overlap=8	coverage_minus=4	coverage_plus=4	flanking_left=150	flanking_right=150	frequency=2.615e-02	junction_possible_overlap_registers=141	key=REL606__3389763__1__REL606__3390262__1__8____150__150__0__0	max_left=140	max_left_minus=140	max_left_plus=45	max_min_left=45	max_min_left_minus=0	max_min_left_plus=45	max_min_right=37	max_min_right_minus=37	max_min_right_plus=0	max_pos_hash_score=282	max_right=107	max_right_minus=37	max_right_plus=107	neg_log10_pos_hash_p_value=13.4	new_junction_coverage=0.03	new_junction_read_count=8	no_show=1	polymorphism_frequency=2.615e-02	pos_hash_score=4	prediction=polymorphism	reject=COVERAGE_EVENNESS_SKEW,FREQUENCY_CUTOFF	side_1_annotate_key=gene	side_1_continuation=0	side_1_coverage=1.22	side_1_overlap=8	side_1_possible_overlap_registers=149	side_1_read_count=358	side_1_redundant=0	side_2_annotate_key=gene	side_2_continuation=0	side_2_coverage=0.93	side_2_overlap=0	side_2_possible_overlap_registers=141	side_2_read_count=257	side_2_redundant=0	total_non_overlap_reads=8
JC	288	.	REL606	3393974	1	REL606	3394110	1	0	alignment_overlap=9	coverage_minus=4	coverage_plus=5	flanking_left=150	flanking_right=150	frequency=3.018e-02	junction_possible_overlap_registers=140	key=REL606__3393974__1__REL606__3394101__1__9____150__150__0__0	max_left=125	max_left_minus=118	max_left_plus=125	max_min_left=66	max_min_left_minus=12	max_min_left_plus=66	max_min_right=48	max_min_right_minus=24	max_min_right_plus=48	max_pos_hash_score=280	max_right=129	max_right_minus=129	max_right_plus=92	neg_log10_pos_hash_p_value=11.1	new_junction_coverage=0.03	new_junction_read_count=9	no_show=1	polymorphism_frequency=3.018e-02	pos_hash_score=8	prediction=polymorphism	reject=COVERAGE_EVENNESS_SKEW,FREQUENCY_CUTOFF	side_1_annotate_key=gene	side_1_continuation=0	side_1_coverage=0.99	side_1_overlap=9	side_1_possible_overlap_registers=149	side_1_read_count=291	side_1_redundant=0	side_2_annotate_key=gene	side_2_continuation=0	side_2_coverage=1.11	side_2_overlap=0	side_2_possible_overlap_registers=140	side_2_read_count=305	side_2_redundant=0	total_non_overlap_reads=9
JC	289	.	REL606	3418151	-1	REL606	3418191	-1	0	alignment_overlap=9	coverage_minus=2	coverage_plus=2	flanking_left=150	flanking_right=150	frequency=1.203e-02	junction_possible_overlap_registers=140	key=REL606__3418151__-1__REL606__3418200__-1__9____150__150__0__0	max_left=109	max_left_minus=109	max_left_plus=99	max_min_left=61	max_min_left_minus=61	max_min_left_plus=0	max_min_right=42	max_min_right_minus=32	max_min_right_plus=42	max_pos_hash_score=280	max_right=80	max_right_minus=80	max_right_plus=42	neg_log10_pos_hash_p_value=14.1	new_junction_coverage=0.01	new_junction_read_count=4	no_show=1	polymorphism_frequency=1.203e-02	pos_hash_score=3	prediction=polymorphism	reject=COVERAGE_EVENNESS_SKEW,FREQUENCY_CUTOFF	side_1_annotate_key=gene	side_1_continuation=0	side_1_coverage=1.14	side_1_overlap=9	side_1_possible_overlap_registers=149	side_1_read_count=335	side_1_redundant=0	side_2_annotate_key=gene	side_2_continuation=0	side_2_coverage=1.24	side_2_overlap=0	side_2_possible_overlap_registers=140	side_2_read_count=342	side_2_redundant=0	total_non_overlap_reads=4
JC	290	.	REL606	3482688	-1	REL606	3482828	-1	0	alignment_overlap=11	coverage_minus=15	coverage_plus=12	flanking_left=150	flanking_right=150	frequency=1	junction_possible_overlap_registers=138	key=REL606__3482699__-1__REL606__3482828__-1__11____150__150__1__0	max_left=122	max_left_minus=122	max_left_plus=115	max_min_left=64	max_min_left_minus=64	max_min_left_plus=20	max_min_right=63	max_min_right_minus=63	max_min_right_plus=43	max_pos_hash_score=276	max_right=138	max_right_minus=138	max_right_plus=121	neg_log10_pos_hash_p_value=8.3	new_junction_coverage=0.11	new_junction_read_count=29	no_show=1	polymorphism_frequency=1.000e+00	pos_hash_score=15	prediction=consensus	reject=COVERAGE_EVENNESS_SKEW	side_1_annotate_key=repeat	side_1_continuation=0	side_1_coverage=NA	side_1_overlap=0	side_1_read_count=NA	side_1_redundant=1	side_2_annotate_key=gene	side_2_continuation=0	side_2_coverage=0.00	side_2_overlap=11	side_2_possible_overlap_registers=149	side_2_read_count=0	side_2_redundant=0	total_non_overlap_reads=27
JC	291	.	REL606	3503504	1	REL606	3503589	1	0	alignment_overlap=6	coverage_minus=5	coverage_plus=2	flanking_left=150	flanking_right=150	frequency=1.895e-02	junction_possible_overlap_registers=143	key=REL606__3503504__1__REL606__3503583__1__6____150__150__0__0	max_left=72	max_left_minus=72	max_left_plus=60	max_min_left=71	max_min_left_minus=71	max_min_left_plus=60	max_min_right=72	max_min_right_minus=72	max_min_right_plus=0	max_pos_hash_score=286	max_right=129	max_right_minus=108	max_right_plus=129	neg_log10_pos_hash_p_value=12.3	new_junction_coverage=0.02	new_junction_read_count=7	no_show=1	polymorphism_frequency=1.895e-02	pos_hash_score=6	prediction=polymorphism	reject=COVERAGE_EVENNESS_SKEW,FREQUENCY_CUTOFF	side_1_annotate_key=gene	side_1_continuation=0	side_1_coverage=1.39	side_1_overlap=6	side_1_possible_overlap_registers=149	side_1_read_count=406	side_1_redundant=0	side_2_annotate_key=gene	side_2_continuation=0	side_2_coverage=1.19	side_2_overlap=0	side_2_possible_overlap_registers=143	side_2_read_count=335	side_2_redundant=0	total_non_overlap_reads=7
JC	292	.	REL606	3536144	-1	REL606	3538632	-1	0	alignment_overlap=14	coverage_minus=2	coverage_plus=3	flanking_left=150	flanking_right=150	frequency=1.915e-02	junction_possible_overlap_registers=135	key=REL606__3536144__-1__REL606__3538646__-1__14____150__150__0__0	max_left=133	max_left_minus=133	max_left_plus=132	max_min_left=61	max_min_left_minus=0	max_min_left_plus=61	max_min_right=33	max_min_right_minus=33	max_min_right_plus=4	max_pos_hash_score=270	max_right=89	max_right_minus=33	max_right_plus=89	neg_log10_pos_hash_p_value=12.5	new_junction_coverage=0.02	new_junction_read_count=5	no_show=1	polymorphism_frequency=1.915e-02	pos_hash_score=5	prediction=polymorphism	reject=COVERAGE_EVENNESS_SKEW,FREQUENCY_CUTOFF	side_1_annotate_key=gene	side_1_continuation=0	side_1_coverage=1.19	side_1_overlap=14	side_1_possible_overlap_registers=149	side_1_read_count=349	side_1_redundant=0	side_2_annotate_key=gene	side_2_continuation=0	side_2_coverage=0.74	side_2_overlap=0	side_2_possible_overlap_registers=135	side_2_read_count=196	side_2_redundant=0	total_non_overlap_reads=5
JC	293	.	REL606	3564424	-1	REL606	3564429	-1	0	alignment_overlap=9	coverage_minus=7	coverage_plus=1	flanking_left=150	flanking_right=150	frequency=4.024e-02	junction_possible_overlap_registers=140	key=REL606__3564424__-1__REL606__3564438__-1__9____150__150__0__0	max_left=67	max_left_minus=67	max_left_plus=31	max_min_left=67	max_min_left_minus=67	max_min_left_plus=31	max_min_right=0	max_min_right_minus=0	max_min_right_plus=0	max_pos_hash_score=280	max_right=110	max_right_minus=106	max_right_plus=110	neg_log10_pos_hash_p_value=12.1	new_junction_coverage=0.04	new_junction_read_count=10	no_show=1	polymorphism_frequency=4.024e-02	pos_hash_score=6	prediction=polymorphism	reject=COVERAGE_EVENNESS_SKEW,FREQUENCY_CUTOFF	side_1_annotate_key=gene	side_1_continuation=0	side_1_coverage=0.85	side_1_overlap=9	side_1_possible_overlap_registers=149	side_1_read_count=249	side_1_redundant=0	side_2_annotate_key=gene	side_2_continuation=0	side_2_coverage=0.88	side_2_overlap=0	side_2_possible_overlap_registers=140	side_2_read_count=243	side_2_redundant=0	total_non_overlap_reads=8
JC	294	.	REL606	3569971	1	REL606	3570235	1	0	alignment_overlap=9	coverage_minus=6	coverage_plus=3	flanking_left=150	flanking_right=150	frequency=4.108e-02	junction_possible_overlap_registers=140	key=REL606__3569971__1__REL606__3570226__1__9____150__150__0__0	max_left=86	max_left_minus=67	max_left_plus=86	max_min_left=67	max_min_left_minus=67	max_min_left_plus=52	max_min_right=55	max_min_right_minus=0	max_min_right_plus=55	max_pos_hash_score=280	max_right=129	max_right_minus=122	max_right_plus=129	neg_log10_pos_hash_p_value=10.6	new_junction_coverage=0.03	new_junction_read_count=9	no_show=1	polymorphism_frequency=4.108e-02	pos_hash_score=9	prediction=polymorphism	reject=COVERAGE_EVENNESS_SKEW,FREQUENCY_CUTOFF	side_1_annotate_key=gene	side_1_continuation=0	side_1_coverage=0.72	side_1_overlap=9	side_1_possible_overlap_registers=149	side_1_read_count=212	side_1_redundant=0	side_2_annotate_key=gene	side_2_continuation=0	side_2_coverage=0.80	side_2_overlap=0	side_2_possible_overlap_registers=140	side_2_read_count=221	side_2_redundant=0	total_non_overlap_reads=9
JC	295	.	REL606	3570139	1	REL606	3570235	1	0	alignment_overlap=9	coverage_minus=6	coverage_plus=2	flanking_left=150	flanking_right=150	frequency=4.170e-02	junction_possible_overlap_registers=140	key=REL606__3570139__1__REL606__3570226__1__9____150__150__0__0	max_left=67	max_left_minus=67	max_left_plus=52	max_min_left=67	max_min_left_minus=67	max_min_left_plus=52	max_min_right=0	max_min_right_minus=0	max_min_right_plus=0	max_pos_hash_score=280	max_right=129	max_right_minus=122	max_right_plus=129	neg_log10_pos_hash_p_value=11.1	new_junction_coverage=0.03	new_junction_read_count=9	no_show=1	polymorphism_frequency=4.170e-02	pos_hash_score=8	prediction=polymorphism	reject=COVERAGE_EVENNESS_SKEW,FREQUENCY_CUTOFF	side_1_annotate_key=gene	side_1_continuation=0	side_1_coverage=0.70	side_1_overlap=9	side_1_possible_overlap_registers=149	side_1_read_count=205	side_1_redundant=0	side_2_annotate_key=gene	side_2_continuation=0	side_2_coverage=0.80	side_2_overlap=0	side_2_possible_overlap_registers=140	side_2_read_count=221	side_2_redundant=0	total_non_overlap_reads=8
JC	296	.	REL606	3588176	-1	REL606	3588812	-1	0	alignment_overlap=9	coverage_minus=3	coverage_plus=1	flanking_left=150	flanking_right=150	frequency=1.205e-02	junction_possible_overlap_registers=140	key=REL606__3588176__-1__REL606__3588821__-1__9____150__150__0__0	max_left=51	max_left_minus=51	max_left_plus=16	max_min_left=51	max_min_left_minus=51	max_min_left_plus=16	max_min_right=0	max_min_right_minus=0	max_min_right_plus=0	max_pos_hash_score=280	max_right=125	max_right_minus=105	max_right_plus=125	neg_log10_pos_hash_p_value=13.4	new_junction_coverage=0.01	new_junction_read_count=4	no_show=1	polymorphism_frequency=1.205e-02	pos_hash_score=4	prediction=polymorphism	reject=COVERAGE_EVENNESS_SKEW,FREQUENCY_CUTOFF	side_1_annotate_key=gene	side_1_continuation=0	side_1_coverage=1.07	side_1_overlap=9	side_1_possible_overlap_registers=149	side_1_read_count=313	side_1_redundant=0	side_2_annotate_key=gene	side_2_continuation=0	side_2_coverage=1.31	side_2_overlap=0	side_2_possible_overlap_registers=140	side_2_read_count=362	side_2_redundant=0	total_non_overlap_reads=4
JC	297	.	REL606	3604796	1	REL606	3604826	1	0	alignment_overlap=6	coverage_minus=3	coverage_plus=0	flanking_left=150	flanking_right=150	frequency=1.308e-02	junction_possible_overlap_registers=143	key=REL606__3604796__1__REL606__3604820__1__6____150__150__0__0	max_left=60	max_left_minus=60	max_left_plus=0	max_min_left=60	max_min_left_minus=60	max_min_left_plus=0	max_min_right=0	max_min_right_minus=0	max_min_right_plus=0	max_pos_hash_score=286	max_right=102	max_right_minus=102	max_right_plus=0	neg_log10_pos_hash_p_value=14.2	new_junction_coverage=0.01	new_junction_read_count=3	no_show=1	polymorphism_frequency=1.308e-02	pos_hash_score=3	prediction=polymorphism	reject=COVERAGE_EVENNESS_SKEW,FREQUENCY_CUTOFF	side_1_annotate_key=gene	side_1_continuation=0	side_1_coverage=0.86	side_1_overlap=6	side_1_possible_overlap_registers=149	side_1_read_count=252	side_1_redundant=0	side_2_annotate_key=gene	side_2_continuation=0	side_2_coverage=0.75	side_2_overlap=0	side_2_possible_overlap_registers=143	side_2_read_count=211	side_2_redundant=0	total_non_overlap_reads=3
JC	298	.	REL606	3610223	-1	REL606	3610473	-1	0	alignment_overlap=7	coverage_minus=3	coverage_plus=1	flanking_left=150	flanking_right=150	frequency=1.428e-02	junction_possible_overlap_registers=142	key=REL606__3610223__-1__REL606__3610480__-1__7____150__150__0__0	max_left=91	max_left_minus=91	max_left_plus=38	max_min_left=58	max_min_left_minus=58	max_min_left_plus=38	max_min_right=53	max_min_right_minus=53	max_min_right_plus=0	max_pos_hash_score=284	max_right=105	max_right_minus=85	max_right_plus=105	neg_log10_pos_hash_p_value=13.5	new_junction_coverage=0.01	new_junction_read_count=4	no_show=1	polymorphism_frequency=1.428e-02	pos_hash_score=4	prediction=polymorphism	reject=COVERAGE_EVENNESS_SKEW,FREQUENCY_CUTOFF	side_1_annotate_key=gene	side_1_continuation=0	side_1_coverage=1.00	side_1_overlap=7	side_1_possible_overlap_registers=149	side_1_read_count=294	side_1_redundant=0	side_2_annotate_key=gene	side_2_continuation=0	side_2_coverage=0.97	side_2_overlap=0	side_2_possible_overlap_registers=142	side_2_read_count=272	side_2_redundant=0	total_non_overlap_reads=4
JC	299	.	REL606	3616113	-1	REL606	3616417	-1	0	alignment_overlap=8	coverage_minus=3	coverage_plus=3	flanking_left=150	flanking_right=150	frequency=1.961e-02	junction_possible_overlap_registers=141	key=REL606__3616113__-1__REL606__3616425__-1__8____150__150__0__0	max_left=86	max_left_minus=78	max_left_plus=86	max_min_left=31	max_min_left_minus=0	max_min_left_plus=31	max_min_right=65	max_min_right_minus=65	max_min_right_plus=56	max_pos_hash_score=282	max_right=111	max_right_minus=65	max_right_plus=111	neg_log10_pos_hash_p_value=13.4	new_junction_coverage=0.02	new_junction_read_count=6	no_show=1	polymorphism_frequency=1.961e-02	pos_hash_score=4	prediction=polymorphism	reject=COVERAGE_EVENNESS_SKEW,FREQUENCY_CUTOFF	side_1_annotate_key=gene	side_1_continuation=0	side_1_coverage=1.08	side_1_overlap=8	side_1_possible_overlap_registers=149	side_1_read_count=317	side_1_redundant=0	side_2_annotate_key=gene	side_2_continuation=0	side_2_coverage=1.08	side_2_overlap=0	side_2_possible_overlap_registers=141	side_2_read_count=300	side_2_redundant=0	total_non_overlap_reads=6
JC	300	.	REL606	3660960	-1	REL606	3661049	-1	0	alignment_overlap=8	coverage_minus=7	coverage_plus=1	flanking_left=150	flanking_right=150	frequency=2.915e-02	junction_possible_overlap_registers=141	key=REL606__3660960__-1__REL606__3661057__-1__8____150__150__0__0	max_left=112	max_left_minus=112	max_left_plus=54	max_min_left=70	max_min_left_minus=70	max_min_left_plus=54	max_min_right=30	max_min_right_minus=30	max_min_right_plus=0	max_pos_hash_score=282	max_right=134	max_right_minus=134	max_right_plus=88	neg_log10_pos_hash_p_value=11.1	new_junction_coverage=0.03	new_junction_read_count=8	no_show=1	polymorphism_frequency=2.915e-02	pos_hash_score=8	prediction=polymorphism	reject=COVERAGE_EVENNESS_SKEW,FREQUENCY_CUTOFF	side_1_annotate_key=gene	side_1_continuation=0	side_1_coverage=0.90	side_1_overlap=8	side_1_possible_overlap_registers=149	side_1_read_count=263	side_1_redundant=0	side_2_annotate_key=gene	side_2_continuation=0	side_2_coverage=1.02	side_2_overlap=0	side_2_possible_overlap_registers=141	side_2_read_count=284	side_2_redundant=0	total_non_overlap_reads=8
JC	301	.	REL606	3685107	1	REL606	3686211	1	0	alignment_overlap=13	coverage_minus=1	coverage_plus=3	flanking_left=150	flanking_right=150	frequency=1.681e-02	junction_possible_overlap_registers=136	key=REL606__3685107__1__REL606__3686198__1__13____150__150__0__0	max_left=123	max_left_minus=70	max_left_plus=123	max_min_left=33	max_min_left_minus=0	max_min_left_plus=33	max_min_right=68	max_min_right_minus=67	max_min_right_plus=68	max_pos_hash_score=272	max_right=104	max_right_minus=67	max_right_plus=104	neg_log10_pos_hash_p_value=13.2	new_junction_coverage=0.01	new_junction_read_count=4	no_show=1	polymorphism_frequency=1.681e-02	pos_hash_score=4	prediction=polymorphism	reject=COVERAGE_EVENNESS_SKEW,FREQUENCY_CUTOFF	side_1_annotate_key=gene	side_1_continuation=0	side_1_coverage=0.86	side_1_overlap=13	side_1_possible_overlap_registers=149	side_1_read_count=253	side_1_redundant=0	side_2_annotate_key=gene	side_2_continuation=0	side_2_coverage=0.89	side_2_overlap=0	side_2_possible_overlap_registers=136	side_2_read_count=237	side_2_redundant=0	total_non_overlap_reads=4
JC	302	.	REL606	3702487	-1	REL606	3702535	-1	0	alignment_overlap=11	coverage_minus=5	coverage_plus=6	flanking_left=150	flanking_right=150	frequency=4.463e-02	junction_possible_overlap_registers=138	key=REL606__3702487__-1__REL606__3702546__-1__11____150__150__0__0	max_left=98	max_left_minus=98	max_left_plus=90	max_min_left=48	max_min_left_minus=48	max_min_left_plus=0	max_min_right=49	max_min_right_minus=49	max_min_right_plus=49	max_pos_hash_score=276	max_right=108	max_right_minus=108	max_right_plus=49	neg_log10_pos_hash_p_value=12.6	new_junction_coverage=0.04	new_junction_read_count=11	no_show=1	polymorphism_frequency=4.463e-02	pos_hash_score=5	prediction=polymorphism	reject=COVERAGE_EVENNESS_SKEW,FREQUENCY_CUTOFF	side_1_annotate_key=gene	side_1_continuation=0	side_1_coverage=0.88	side_1_overlap=11	side_1_possible_overlap_registers=149	side_1_read_count=258	side_1_redundant=0	side_2_annotate_key=gene	side_2_continuation=0	side_2_coverage=0.85	side_2_overlap=0	side_2_possible_overlap_registers=138	side_2_read_count=232	side_2_redundant=0	total_non_overlap_reads=11
JC	303	.	REL606	3703458	-1	REL606	3703574	-1	0	alignment_overlap=5	coverage_minus=5	coverage_plus=5	flanking_left=150	flanking_right=150	frequency=4.199e-02	junction_possible_overlap_registers=144	key=REL606__3703458__-1__REL606__3703579__-1__5____150__150__0__0	max_left=35	max_left_minus=35	max_left_plus=31	max_min_left=35	max_min_left_minus=35	max_min_left_plus=31	max_min_right=0	max_min_right_minus=0	max_min_right_plus=0	max_pos_hash_score=288	max_right=115	max_right_minus=111	max_right_plus=115	neg_log10_pos_hash_p_value=13.6	new_junction_coverage=0.04	new_junction_read_count=10	no_show=1	polymorphism_frequency=4.199e-02	pos_hash_score=4	prediction=polymorphism	reject=COVERAGE_EVENNESS_SKEW,FREQUENCY_CUTOFF	side_1_annotate_key=gene	side_1_continuation=0	side_1_coverage=0.79	side_1_overlap=5	side_1_possible_overlap_registers=149	side_1_read_count=231	side_1_redundant=0	side_2_annotate_key=gene	side_2_continuation=0	side_2_coverage=0.82	side_2_overlap=0	side_2_possible_overlap_registers=144	side_2_read_count=233	side_2_redundant=0	total_non_overlap_reads=10
JC	304	.	REL606	3718226	1	REL606	3718605	1	0	alignment_overlap=8	coverage_minus=1	coverage_plus=3	flanking_left=150	flanking_right=150	frequency=1.778e-02	junction_possible_overlap_registers=141	key=REL606__3718226__1__REL606__3718597__1__8____150__150__0__0	max_left=95	max_left_minus=31	max_left_plus=95	max_min_left=67	max_min_left_minus=31	max_min_left_plus=67	max_min_right=47	max_min_right_minus=0	max_min_right_plus=47	max_pos_hash_score=282	max_right=140	max_right_minus=111	max_right_plus=140	neg_log10_pos_hash_p_value=13.4	new_junction_coverage=0.01	new_junction_read_count=4	no_show=1	polymorphism_frequency=1.778e-02	pos_hash_score=4	prediction=polymorphism	reject=COVERAGE_EVENNESS_SKEW,FREQUENCY_CUTOFF	side_1_annotate_key=gene	side_1_continuation=0	side_1_coverage=0.77	side_1_overlap=8	side_1_possible_overlap_registers=149	side_1_read_count=226	side_1_redundant=0	side_2_annotate_key=gene	side_2_continuation=0	side_2_coverage=0.82	side_2_overlap=0	side_2_possible_overlap_registers=141	side_2_read_count=228	side_2_redundant=0	total_non_overlap_reads=4
JC	305	.	REL606	3731471	-1	REL606	3731488	-1	0	alignment_overlap=8	coverage_minus=4	coverage_plus=1	flanking_left=150	flanking_right=150	frequency=2.412e-02	junction_possible_overlap_registers=141	key=REL606__3731471__-1__REL606__3731496__-1__8____150__150__0__0	max_left=69	max_left_minus=69	max_left_plus=31	max_min_left=69	max_min_left_minus=69	max_min_left_plus=31	max_min_right=0	max_min_right_minus=0	max_min_right_plus=0	max_pos_hash_score=282	max_right=138	max_right_minus=138	max_right_plus=111	neg_log10_pos_hash_p_value=12.8	new_junction_coverage=0.02	new_junction_read_count=5	no_show=1	polymorphism_frequency=2.412e-02	pos_hash_score=5	prediction=polymorphism	reject=COVERAGE_EVENNESS_SKEW,FREQUENCY_CUTOFF	side_1_annotate_key=gene	side_1_continuation=0	side_1_coverage=0.79	side_1_overlap=8	side_1_possible_overlap_registers=149	side_1_read_count=232	side_1_redundant=0	side_2_annotate_key=gene	side_2_continuation=0	side_2_coverage=0.67	side_2_overlap=0	side_2_possible_overlap_registers=141	side_2_read_count=185	side_2_redundant=0	total_non_overlap_reads=5
JC	306	.	REL606	3734830	-1	REL606	3737739	-1	0	alignment_overlap=8	coverage_minus=1	coverage_plus=2	flanking_left=150	flanking_right=150	frequency=1.358e-02	junction_possible_overlap_registers=141	key=REL606__3734830__-1__REL606__3737747__-1__8____150__150__0__0	max_left=99	max_left_minus=61	max_left_plus=99	max_min_left=61	max_min_left_minus=61	max_min_left_plus=48	max_min_right=43	max_min_right_minus=0	max_min_right_plus=43	max_pos_hash_score=282	max_right=94	max_right_minus=81	max_right_plus=94	neg_log10_pos_hash_p_value=14.1	new_junction_coverage=0.01	new_junction_read_count=4	no_show=1	polymorphism_frequency=1.358e-02	pos_hash_score=3	prediction=polymorphism	reject=COVERAGE_EVENNESS_SKEW,FREQUENCY_CUTOFF	side_1_annotate_key=gene	side_1_continuation=0	side_1_coverage=1.02	side_1_overlap=8	side_1_possible_overlap_registers=149	side_1_read_count=299	side_1_redundant=0	side_2_annotate_key=gene	side_2_continuation=0	side_2_coverage=1.07	side_2_overlap=0	side_2_possible_overlap_registers=141	side_2_read_count=298	side_2_redundant=0	total_non_overlap_reads=3
JC	307	.	REL606	3745069	1	REL606	3745712	1	0	alignment_overlap=8	coverage_minus=2	coverage_plus=2	flanking_left=150	flanking_right=150	frequency=1.132e-02	junction_possible_overlap_registers=141	key=REL606__3745069__1__REL606__3745704__1__8____150__150__0__0	max_left=94	max_left_minus=94	max_left_plus=61	max_min_left=61	max_min_left_minus=0	max_min_left_plus=61	max_min_right=71	max_min_right_minus=71	max_min_right_plus=0	max_pos_hash_score=282	max_right=109	max_right_minus=71	max_right_plus=109	neg_log10_pos_hash_p_value=13.4	new_junction_coverage=0.01	new_junction_read_count=4	no_show=1	polymorphism_frequency=1.132e-02	pos_hash_score=4	prediction=polymorphism	reject=COVERAGE_EVENNESS_SKEW,FREQUENCY_CUTOFF	side_1_annotate_key=gene	side_1_continuation=0	side_1_coverage=1.08	side_1_overlap=8	side_1_possible_overlap_registers=149	side_1_read_count=318	side_1_redundant=0	side_2_annotate_key=gene	side_2_continuation=0	side_2_coverage=1.43	side_2_overlap=0	side_2_possible_overlap_registers=141	side_2_read_count=398	side_2_redundant=0	total_non_overlap_reads=4
JC	308	.	REL606	3750538	-1	REL606	3750561	-1	0	alignment_overlap=13	coverage_minus=17	coverage_plus=11	flanking_left=150	flanking_right=150	frequency=9.861e-02	junction_possible_overlap_registers=136	key=REL606__3750538__-1__REL606__3750574__-1__13____150__150__0__0	max_left=135	max_left_minus=135	max_left_plus=133	max_min_left=57	max_min_left_minus=57	max_min_left_plus=21	max_min_right=67	max_min_right_minus=67	max_min_right_plus=28	max_pos_hash_score=272	max_right=136	max_right_minus=136	max_right_plus=116	neg_log10_pos_hash_p_value=6.8	new_junction_coverage=0.13	new_junction_read_count=34	polymorphism_frequency=9.861e-02	pos_hash_score=20	prediction=polymorphism	reject=COVERAGE_EVENNESS_SKEW,FREQUENCY_CUTOFF	side_1_annotate_key=gene	side_1_continuation=0	side_1_coverage=1.15	side_1_overlap=13	side_1_possible_overlap_registers=149	side_1_read_count=337	side_1_redundant=0	side_2_annotate_key=gene	side_2_continuation=0	side_2_coverage=1.17	side_2_overlap=0	side_2_possible_overlap_registers=136	side_2_read_count=314	side_2_redundant=0	total_non_overlap_reads=28
JC	309	.	REL606	3773417	-1	REL606	3773479	-1	0	alignment_overlap=10	coverage_minus=14	coverage_plus=1	flanking_left=150	flanking_right=150	frequency=4.964e-02	junction_possible_overlap_registers=139	key=REL606__3773417__-1__REL606__3773489__-1__10____150__150__0__0	max_left=80	max_left_minus=49	max_left_plus=80	max_min_left=49	max_min_left_minus=49	max_min_left_plus=0	max_min_right=60	max_min_right_minus=0	max_min_right_plus=60	max_pos_hash_score=278	max_right=133	max_right_minus=133	max_right_plus=60	neg_log10_pos_hash_p_value=10.6	new_junction_coverage=0.06	new_junction_read_count=16	no_show=1	polymorphism_frequency=4.964e-02	pos_hash_score=9	prediction=polymorphism	reject=COVERAGE_EVENNESS_SKEW,FREQUENCY_CUTOFF	side_1_annotate_key=gene	side_1_continuation=0	side_1_coverage=1.08	side_1_overlap=10	side_1_possible_overlap_registers=149	side_1_read_count=318	side_1_redundant=0	side_2_annotate_key=gene	side_2_continuation=0	side_2_coverage=1.16	side_2_overlap=0	side_2_possible_overlap_registers=139	side_2_read_count=316	side_2_redundant=0	total_non_overlap_reads=15
JC	310	.	REL606	3816814	1	REL606	3816969	1	0	alignment_overlap=10	coverage_minus=1	coverage_plus=4	flanking_left=150	flanking_right=150	frequency=2.630e-02	junction_possible_overlap_registers=139	key=REL606__3816814__1__REL606__3816959__1__10____150__150__0__0	max_left=122	max_left_minus=122	max_left_plus=107	max_min_left=0	max_min_left_minus=0	max_min_left_plus=0	max_min_right=68	max_min_right_minus=18	max_min_right_plus=68	max_pos_hash_score=278	max_right=68	max_right_minus=18	max_right_plus=68	neg_log10_pos_hash_p_value=12.7	new_junction_coverage=0.02	new_junction_read_count=5	no_show=1	polymorphism_frequency=2.630e-02	pos_hash_score=5	prediction=polymorphism	reject=COVERAGE_EVENNESS_SKEW,FREQUENCY_CUTOFF	side_1_annotate_key=gene	side_1_continuation=0	side_1_coverage=0.70	side_1_overlap=10	side_1_possible_overlap_registers=149	side_1_read_count=205	side_1_redundant=0	side_2_annotate_key=gene	side_2_continuation=0	side_2_coverage=0.65	side_2_overlap=0	side_2_possible_overlap_registers=139	side_2_read_count=179	side_2_redundant=0	total_non_overlap_reads=5
JC	311	.	REL606	3820191	-1	REL606	3820206	-1	0	alignment_overlap=12	coverage_minus=6	coverage_plus=28	flanking_left=150	flanking_right=150	frequency=1.345e-01	junction_possible_overlap_registers=137	key=REL606__3820191__-1__REL606__3820218__-1__12____150__150__0__0	max_left=134	max_left_minus=112	max_left_plus=134	max_min_left=66	max_min_left_minus=66	max_min_left_plus=0	max_min_right=67	max_min_right_minus=67	max_min_right_plus=20	max_pos_hash_score=274	max_right=118	max_right_minus=118	max_right_plus=20	neg_log10_pos_hash_p_value=9.6	new_junction_coverage=0.13	new_junction_read_count=34	no_show=1	polymorphism_frequency=1.345e-01	pos_hash_score=11	prediction=polymorphism	reject=COVERAGE_EVENNESS_SKEW,FREQUENCY_CUTOFF	side_1_annotate_key=gene	side_1_continuation=0	side_1_coverage=0.83	side_1_overlap=12	side_1_possible_overlap_registers=149	side_1_read_count=243	side_1_redundant=0	side_2_annotate_key=gene	side_2_continuation=0	side_2_coverage=0.79	side_2_overlap=0	side_2_possible_overlap_registers=137	side_2_read_count=214	side_2_redundant=0	total_non_overlap_reads=34
JC	312	.	REL606	3825953	1	REL606	4123868	1	0	alignment_overlap=1	coverage_minus=176	coverage_plus=225	flanking_left=150	flanking_right=150	frequency=1	junction_possible_overlap_registers=148	key=REL606__3825953__1__REL606__4123867__1__1____150__150__1__0	max_left=145	max_left_minus=145	max_left_plus=145	max_min_left=74	max_min_left_minus=74	max_min_left_plus=74	max_min_right=73	max_min_right_minus=73	max_min_right_plus=70	max_pos_hash_score=296	max_right=147	max_right_minus=147	max_right_plus=146	neg_log10_pos_hash_p_value=0.1	new_junction_coverage=1.59	new_junction_read_count=462	polymorphism_frequency=1.000e+00	pos_hash_score=113	prediction=consensus	read_count_offset=3	side_1_annotate_key=repeat	side_1_continuation=0	side_1_coverage=NA	side_1_overlap=1	side_1_read_count=NA	side_1_redundant=1	side_2_annotate_key=gene	side_2_continuation=0	side_2_coverage=0.00	side_2_overlap=0	side_2_possible_overlap_registers=145	side_2_read_count=0	side_2_redundant=0	total_non_overlap_reads=401
JC	313	.	REL606	3850990	-1	REL606	3851094	-1	0	alignment_overlap=8	coverage_minus=3	coverage_plus=1	flanking_left=150	flanking_right=150	frequency=1.256e-02	junction_possible_overlap_registers=141	key=REL606__3850990__-1__REL606__3851102__-1__8____150__150__0__0	max_left=94	max_left_minus=94	max_left_plus=38	max_min_left=49	max_min_left_minus=49	max_min_left_plus=38	max_min_right=48	max_min_right_minus=48	max_min_right_plus=0	max_pos_hash_score=282	max_right=131	max_right_minus=131	max_right_plus=104	neg_log10_pos_hash_p_value=13.4	new_junction_coverage=0.01	new_junction_read_count=4	no_show=1	polymorphism_frequency=1.256e-02	pos_hash_score=4	prediction=polymorphism	reject=COVERAGE_EVENNESS_SKEW,FREQUENCY_CUTOFF	side_1_annotate_key=gene	side_1_continuation=0	side_1_coverage=1.21	side_1_overlap=8	side_1_possible_overlap_registers=149	side_1_read_count=354	side_1_redundant=0	side_2_annotate_key=gene	side_2_continuation=0	side_2_coverage=1.06	side_2_overlap=0	side_2_possible_overlap_registers=141	side_2_read_count=294	side_2_redundant=0	total_non_overlap_reads=4
JC	314	.	REL606	3885813	1	REL606	3885852	1	0	alignment_overlap=7	coverage_minus=0	coverage_plus=7	flanking_left=150	flanking_right=150	frequency=3.468e-02	junction_possible_overlap_registers=142	key=REL606__3885813__1__REL606__3885845__1__7____150__150__0__0	max_left=128	max_left_minus=0	max_left_plus=128	max_min_left=59	max_min_left_minus=0	max_min_left_plus=59	max_min_right=49	max_min_right_minus=0	max_min_right_plus=49	max_pos_hash_score=284	max_right=81	max_right_minus=0	max_right_plus=81	neg_log10_pos_hash_p_value=12.8	new_junction_coverage=0.04	new_junction_read_count=10	no_show=1	polymorphism_frequency=3.468e-02	pos_hash_score=5	prediction=polymorphism	reject=COVERAGE_EVENNESS_SKEW,FREQUENCY_CUTOFF	side_1_annotate_key=gene	side_1_continuation=0	side_1_coverage=1.12	side_1_overlap=7	side_1_possible_overlap_registers=149	side_1_read_count=327	side_1_redundant=0	side_2_annotate_key=gene	side_2_continuation=0	side_2_coverage=0.88	side_2_overlap=0	side_2_possible_overlap_registers=142	side_2_read_count=245	side_2_redundant=0	total_non_overlap_reads=7
JC	315	.	REL606	3896234	1	REL606	3896584	1	0	alignment_overlap=9	coverage_minus=2	coverage_plus=1	flanking_left=150	flanking_right=150	frequency=1.374e-02	junction_possible_overlap_registers=140	key=REL606__3896234__1__REL606__3896575__1__9____150__150__0__0	max_left=88	max_left_minus=88	max_left_plus=77	max_min_left=61	max_min_left_minus=61	max_min_left_plus=0	max_min_right=64	max_min_right_minus=53	max_min_right_plus=64	max_pos_hash_score=280	max_right=80	max_right_minus=80	max_right_plus=64	neg_log10_pos_hash_p_value=14.1	new_junction_coverage=0.01	new_junction_read_count=3	no_show=1	polymorphism_frequency=1.374e-02	pos_hash_score=3	prediction=polymorphism	reject=COVERAGE_EVENNESS_SKEW,FREQUENCY_CUTOFF	side_1_annotate_key=gene	side_1_continuation=0	side_1_coverage=0.70	side_1_overlap=9	side_1_possible_overlap_registers=149	side_1_read_count=204	side_1_redundant=0	side_2_annotate_key=gene	side_2_continuation=0	side_2_coverage=0.87	side_2_overlap=0	side_2_possible_overlap_registers=140	side_2_read_count=239	side_2_redundant=0	total_non_overlap_reads=3
JC	316	.	REL606	3908352	-1	REL606	3908425	-1	0	alignment_overlap=9	coverage_minus=4	coverage_plus=4	flanking_left=150	flanking_right=150	frequency=3.004e-02	junction_possible_overlap_registers=140	key=REL606__3908352__-1__REL606__3908434__-1__9____150__150__0__0	max_left=88	max_left_minus=81	max_left_plus=88	max_min_left=69	max_min_left_minus=29	max_min_left_plus=69	max_min_right=63	max_min_right_minus=63	max_min_right_plus=53	max_pos_hash_score=280	max_right=129	max_right_minus=129	max_right_plus=74	neg_log10_pos_hash_p_value=11.6	new_junction_coverage=0.03	new_junction_read_count=8	no_show=1	polymorphism_frequency=3.004e-02	pos_hash_score=7	prediction=polymorphism	reject=COVERAGE_EVENNESS_SKEW,FREQUENCY_CUTOFF	side_1_annotate_key=gene	side_1_continuation=0	side_1_coverage=0.99	side_1_overlap=9	side_1_possible_overlap_registers=149	side_1_read_count=289	side_1_redundant=0	side_2_annotate_key=gene	side_2_continuation=0	side_2_coverage=0.89	side_2_overlap=0	side_2_possible_overlap_registers=140	side_2_read_count=245	side_2_redundant=0	total_non_overlap_reads=8
JC	317	.	REL606	3977036	1	REL606	3977145	1	0	alignment_overlap=8	coverage_minus=2	coverage_plus=1	flanking_left=150	flanking_right=150	frequency=9.221e-03	junction_possible_overlap_registers=141	key=REL606__3977036__1__REL606__3977137__1__8____150__150__0__0	max_left=93	max_left_minus=93	max_left_plus=93	max_min_left=0	max_min_left_minus=0	max_min_left_plus=0	max_min_right=50	max_min_right_minus=50	max_min_right_plus=48	max_pos_hash_score=282	max_right=50	max_right_minus=50	max_right_plus=48	neg_log10_pos_hash_p_value=14.1	new_junction_coverage=0.01	new_junction_read_count=3	no_show=1	polymorphism_frequency=9.221e-03	pos_hash_score=3	prediction=polymorphism	reject=COVERAGE_EVENNESS_SKEW,FREQUENCY_CUTOFF	side_1_annotate_key=gene	side_1_continuation=0	side_1_coverage=1.10	side_1_overlap=8	side_1_possible_overlap_registers=149	side_1_read_count=323	side_1_redundant=0	side_2_annotate_key=gene	side_2_continuation=0	side_2_coverage=1.22	side_2_overlap=0	side_2_possible_overlap_registers=141	side_2_read_count=339	side_2_redundant=0	total_non_overlap_reads=3
JC	318	.	REL606	3984893	-1	REL606	3984942	-1	0	alignment_overlap=8	coverage_minus=8	coverage_plus=0	flanking_left=150	flanking_right=150	frequency=2.682e-02	junction_possible_overlap_registers=141	key=REL606__3984893__-1__REL606__3984950__-1__8____150__150__0__0	max_left=139	max_left_minus=139	max_left_plus=0	max_min_left=62	max_min_left_minus=62	max_min_left_plus=0	max_min_right=67	max_min_right_minus=67	max_min_right_plus=0	max_pos_hash_score=282	max_right=114	max_right_minus=114	max_right_plus=0	neg_log10_pos_hash_p_value=11.6	new_junction_coverage=0.03	new_junction_read_count=8	no_show=1	polymorphism_frequency=2.682e-02	pos_hash_score=7	prediction=polymorphism	reject=COVERAGE_EVENNESS_SKEW,FREQUENCY_CUTOFF	side_1_annotate_key=gene	side_1_continuation=0	side_1_coverage=1.05	side_1_overlap=8	side_1_possible_overlap_registers=149	side_1_read_count=308	side_1_redundant=0	side_2_annotate_key=gene	side_2_continuation=0	side_2_coverage=1.04	side_2_overlap=0	side_2_possible_overlap_registers=141	side_2_read_count=289	side_2_redundant=0	total_non_overlap_reads=8
JC	319	.	REL606	4009013	-1	REL606	4014051	-1	0	alignment_overlap=8	coverage_minus=2	coverage_plus=2	flanking_left=150	flanking_right=150	frequency=2.068e-02	junction_possible_overlap_registers=141	key=REL606__4009013__-1__REL606__4014059__-1__8____150__150__0__0	max_left=103	max_left_minus=95	max_left_plus=103	max_min_left=0	max_min_left_minus=0	max_min_left_plus=0	max_min_right=66	max_min_right_minus=66	max_min_right_plus=39	max_pos_hash_score=282	max_right=66	max_right_minus=66	max_right_plus=39	neg_log10_pos_hash_p_value=13.4	new_junction_coverage=0.01	new_junction_read_count=4	no_show=1	polymorphism_frequency=2.068e-02	pos_hash_score=4	prediction=polymorphism	reject=COVERAGE_EVENNESS_SKEW,FREQUENCY_CUTOFF	side_1_annotate_key=gene	side_1_continuation=0	side_1_coverage=0.78	side_1_overlap=8	side_1_possible_overlap_registers=149	side_1_read_count=228	side_1_redundant=0	side_2_annotate_key=gene	side_2_continuation=0	side_2_coverage=0.59	side_2_overlap=0	side_2_possible_overlap_registers=141	side_2_read_count=163	side_2_redundant=0	total_non_overlap_reads=4
JC	320	.	REL606	4035941	1	REL606	4036077	1	0	alignment_overlap=8	coverage_minus=5	coverage_plus=5	flanking_left=150	flanking_right=150	frequency=2.973e-02	junction_possible_overlap_registers=141	key=REL606__4035941__1__REL606__4036069__1__8____150__150__0__0	max_left=108	max_left_minus=108	max_left_plus=67	max_min_left=67	max_min_left_minus=0	max_min_left_plus=67	max_min_right=45	max_min_right_minus=45	max_min_right_plus=0	max_pos_hash_score=282	max_right=136	max_right_minus=45	max_right_plus=136	neg_log10_pos_hash_p_value=12.8	new_junction_coverage=0.04	new_junction_read_count=10	no_show=1	polymorphism_frequency=2.973e-02	pos_hash_score=5	prediction=polymorphism	reject=COVERAGE_EVENNESS_SKEW,FREQUENCY_CUTOFF	side_1_annotate_key=gene	side_1_continuation=0	side_1_coverage=1.09	side_1_overlap=8	side_1_possible_overlap_registers=149	side_1_read_count=320	side_1_redundant=0	side_2_annotate_key=gene	side_2_continuation=0	side_2_coverage=1.26	side_2_overlap=0	side_2_possible_overlap_registers=141	side_2_read_count=350	side_2_redundant=0	total_non_overlap_reads=10
JC	321	.	REL606	4072036	-1	REL606	4072374	-1	0	alignment_overlap=12	coverage_minus=3	coverage_plus=1	flanking_left=150	flanking_right=150	frequency=1.363e-02	junction_possible_overlap_registers=137	key=REL606__4072036__-1__REL606__4072386__-1__12____150__150__0__0	max_left=133	max_left_minus=66	max_left_plus=133	max_min_left=66	max_min_left_minus=66	max_min_left_plus=0	max_min_right=5	max_min_right_minus=0	max_min_right_plus=5	max_pos_hash_score=274	max_right=91	max_right_minus=91	max_right_plus=5	neg_log10_pos_hash_p_value=13.2	new_junction_coverage=0.01	new_junction_read_count=4	no_show=1	polymorphism_frequency=1.363e-02	pos_hash_score=4	prediction=polymorphism	reject=COVERAGE_EVENNESS_SKEW,FREQUENCY_CUTOFF	side_1_annotate_key=gene	side_1_continuation=0	side_1_coverage=1.11	side_1_overlap=12	side_1_possible_overlap_registers=149	side_1_read_count=325	side_1_redundant=0	side_2_annotate_key=gene	side_2_continuation=0	side_2_coverage=1.04	side_2_overlap=0	side_2_possible_overlap_registers=137	side_2_read_count=280	side_2_redundant=0	total_non_overlap_reads=4
JC	322	.	REL606	4110647	1	REL606	4111057	1	0	alignment_overlap=3	coverage_minus=2	coverage_plus=5	flanking_left=150	flanking_right=150	frequency=2.130e-02	junction_possible_overlap_registers=146	key=REL606__4110647__1__REL606__4111054__1__3____150__150__0__0	max_left=132	max_left_minus=132	max_left_plus=127	max_min_left=43	max_min_left_minus=0	max_min_left_plus=43	max_min_right=66	max_min_right_minus=60	max_min_right_plus=66	max_pos_hash_score=292	max_right=104	max_right_minus=60	max_right_plus=104	neg_log10_pos_hash_p_value=12.4	new_junction_coverage=0.02	new_junction_read_count=7	no_show=1	polymorphism_frequency=2.130e-02	pos_hash_score=6	prediction=polymorphism	reject=COVERAGE_EVENNESS_SKEW,FREQUENCY_CUTOFF	side_1_annotate_key=gene	side_1_continuation=0	side_1_coverage=1.33	side_1_overlap=3	side_1_possible_overlap_registers=149	side_1_read_count=389	side_1_redundant=0	side_2_annotate_key=gene	side_2_continuation=0	side_2_coverage=0.91	side_2_overlap=0	side_2_possible_overlap_registers=146	side_2_read_count=262	side_2_redundant=0	total_non_overlap_reads=7
JC	323	.	REL606	4117036	-1	REL606	4120211	-1	0	alignment_overlap=6	coverage_minus=1	coverage_plus=2	flanking_left=150	flanking_right=150	frequency=NA	junction_possible_overlap_registers=143	key=REL606__4117036__-1__REL606__4120217__-1__6____150__150__1__1	max_left=93	max_left_minus=93	max_left_plus=34	max_min_left=34	max_min_left_minus=0	max_min_left_plus=34	max_min_right=51	max_min_right_minus=51	max_min_right_plus=0	max_pos_hash_score=286	max_right=114	max_right_minus=51	max_right_plus=114	neg_log10_pos_hash_p_value=14.2	new_junction_coverage=0.01	new_junction_read_count=4	no_show=1	polymorphism_frequency=NA	pos_hash_score=3	prediction=unknown	reject=COVERAGE_EVENNESS_SKEW	side_1_annotate_key=repeat	side_1_continuation=0	side_1_coverage=NA	side_1_overlap=6	side_1_read_count=NA	side_1_redundant=1	side_2_annotate_key=repeat	side_2_continuation=0	side_2_coverage=NA	side_2_overlap=0	side_2_possible_overlap_registers=NA	side_2_read_count=NA	side_2_redundant=1	total_non_overlap_reads=3
JC	324	.	REL606	4133548	1	REL606	4133667	1	0	alignment_overlap=9	coverage_minus=0	coverage_plus=4	flanking_left=150	flanking_right=150	frequency=1.545e-02	junction_possible_overlap_registers=140	key=REL606__4133548__1__REL606__4133658__1__9____150__150__0__0	max_left=139	max_left_minus=0	max_left_plus=139	max_min_left=58	max_min_left_minus=0	max_min_left_plus=58	max_min_right=48	max_min_right_minus=0	max_min_right_plus=48	max_pos_hash_score=280	max_right=81	max_right_minus=0	max_right_plus=81	neg_log10_pos_hash_p_value=13.4	new_junction_coverage=0.01	new_junction_read_count=4	no_show=1	polymorphism_frequency=1.545e-02	pos_hash_score=4	prediction=polymorphism	reject=COVERAGE_EVENNESS_SKEW,FREQUENCY_CUTOFF	side_1_annotate_key=gene	side_1_continuation=0	side_1_coverage=0.98	side_1_overlap=9	side_1_possible_overlap_registers=149	side_1_read_count=286	side_1_redundant=0	side_2_annotate_key=gene	side_2_continuation=0	side_2_coverage=0.88	side_2_overlap=0	side_2_possible_overlap_registers=140	side_2_read_count=241	side_2_redundant=0	total_non_overlap_reads=4
JC	325	.	REL606	4138505	1	REL606	4138620	1	0	alignment_overlap=8	coverage_minus=2	coverage_plus=2	flanking_left=150	flanking_right=150	frequency=1.002e-02	junction_possible_overlap_registers=141	key=REL606__4138505__1__REL606__4138612__1__8____150__150__0__0	max_left=94	max_left_minus=94	max_left_plus=53	max_min_left=58	max_min_left_minus=58	max_min_left_plus=53	max_min_right=48	max_min_right_minus=48	max_min_right_plus=0	max_pos_hash_score=282	max_right=130	max_right_minus=84	max_right_plus=130	neg_log10_pos_hash_p_value=13.4	new_junction_coverage=0.01	new_junction_read_count=4	no_show=1	polymorphism_frequency=1.002e-02	pos_hash_score=4	prediction=polymorphism	reject=COVERAGE_EVENNESS_SKEW,FREQUENCY_CUTOFF	side_1_annotate_key=gene	side_1_continuation=0	side_1_coverage=1.44	side_1_overlap=8	side_1_possible_overlap_registers=149	side_1_read_count=423	side_1_redundant=0	side_2_annotate_key=gene	side_2_continuation=0	side_2_coverage=1.41	side_2_overlap=0	side_2_possible_overlap_registers=141	side_2_read_count=390	side_2_redundant=0	total_non_overlap_reads=4
JC	326	.	REL606	4151423	-1	REL606	4151429	-1	0	alignment_overlap=10	coverage_minus=5	coverage_plus=11	flanking_left=150	flanking_right=150	frequency=5.240e-02	junction_possible_overlap_registers=139	key=REL606__4151423__-1__REL606__4151439__-1__10____150__150__0__0	max_left=131	max_left_minus=91	max_left_plus=131	max_min_left=58	max_min_left_minus=58	max_min_left_plus=0	max_min_right=60	max_min_right_minus=60	max_min_right_plus=9	max_pos_hash_score=278	max_right=82	max_right_minus=82	max_right_plus=9	neg_log10_pos_hash_p_value=12.7	new_junction_coverage=0.06	new_junction_read_count=16	no_show=1	polymorphism_frequency=5.240e-02	pos_hash_score=5	prediction=polymorphism	reject=COVERAGE_EVENNESS_SKEW,FREQUENCY_CUTOFF	side_1_annotate_key=gene	side_1_continuation=0	side_1_coverage=1.08	side_1_overlap=10	side_1_possible_overlap_registers=149	side_1_read_count=318	side_1_redundant=0	side_2_annotate_key=gene	side_2_continuation=0	side_2_coverage=1.03	side_2_overlap=0	side_2_possible_overlap_registers=139	side_2_read_count=282	side_2_redundant=0	total_non_overlap_reads=16
JC	327	.	REL606	4215831	-1	REL606	4215855	-1	0	alignment_overlap=8	coverage_minus=6	coverage_plus=1	flanking_left=150	flanking_right=150	frequency=3.162e-02	junction_possible_overlap_registers=141	key=REL606__4215831__-1__REL606__4215863__-1__8____150__150__0__0	max_left=117	max_left_minus=83	max_left_plus=117	max_min_left=68	max_min_left_minus=68	max_min_left_plus=0	max_min_right=59	max_min_right_minus=59	max_min_right_plus=25	max_pos_hash_score=282	max_right=141	max_right_minus=141	max_right_plus=25	neg_log10_pos_hash_p_value=12.2	new_junction_coverage=0.03	new_junction_read_count=7	no_show=1	polymorphism_frequency=3.162e-02	pos_hash_score=6	prediction=polymorphism	reject=COVERAGE_EVENNESS_SKEW,FREQUENCY_CUTOFF	side_1_annotate_key=gene	side_1_continuation=0	side_1_coverage=0.78	side_1_overlap=8	side_1_possible_overlap_registers=149	side_1_read_count=228	side_1_redundant=0	side_2_annotate_key=gene	side_2_continuation=0	side_2_coverage=0.77	side_2_overlap=0	side_2_possible_overlap_registers=141	side_2_read_count=213	side_2_redundant=0	total_non_overlap_reads=7
JC	328	.	REL606	4228815	-1	REL606	4229040	-1	0	alignment_overlap=8	coverage_minus=2	coverage_plus=1	flanking_left=150	flanking_right=150	frequency=1.143e-02	junction_possible_overlap_registers=141	key=REL606__4228815__-1__REL606__4229048__-1__8____150__150__0__0	max_left=91	max_left_minus=91	max_left_plus=39	max_min_left=39	max_min_left_minus=0	max_min_left_plus=39	max_min_right=64	max_min_right_minus=64	max_min_right_plus=0	max_pos_hash_score=282	max_right=103	max_right_minus=64	max_right_plus=103	neg_log10_pos_hash_p_value=14.1	new_junction_coverage=0.01	new_junction_read_count=3	no_show=1	polymorphism_frequency=1.143e-02	pos_hash_score=3	prediction=polymorphism	reject=COVERAGE_EVENNESS_SKEW,FREQUENCY_CUTOFF	side_1_annotate_key=gene	side_1_continuation=0	side_1_coverage=1.01	side_1_overlap=8	side_1_possible_overlap_registers=149	side_1_read_count=296	side_1_redundant=0	side_2_annotate_key=gene	side_2_continuation=0	side_2_coverage=0.86	side_2_overlap=0	side_2_possible_overlap_registers=141	side_2_read_count=239	side_2_redundant=0	total_non_overlap_reads=3
JC	329	.	REL606	4232049	1	REL606	4232379	1	0	alignment_overlap=7	coverage_minus=2	coverage_plus=1	flanking_left=150	flanking_right=150	frequency=2.667e-02	junction_possible_overlap_registers=142	key=REL606__4232049__1__REL606__4232372__1__7____150__150__0__0	max_left=35	max_left_minus=35	max_left_plus=18	max_min_left=35	max_min_left_minus=35	max_min_left_plus=18	max_min_right=0	max_min_right_minus=0	max_min_right_plus=0	max_pos_hash_score=284	max_right=129	max_right_minus=129	max_right_plus=125	neg_log10_pos_hash_p_value=14.2	new_junction_coverage=0.03	new_junction_read_count=8	no_show=1	polymorphism_frequency=2.667e-02	pos_hash_score=3	prediction=polymorphism	reject=COVERAGE_EVENNESS_SKEW,FREQUENCY_CUTOFF	side_1_annotate_key=gene	side_1_continuation=0	side_1_coverage=1.10	side_1_overlap=7	side_1_possible_overlap_registers=149	side_1_read_count=322	side_1_redundant=0	side_2_annotate_key=gene	side_2_continuation=0	side_2_coverage=0.99	side_2_overlap=0	side_2_possible_overlap_registers=142	side_2_read_count=277	side_2_redundant=0	total_non_overlap_reads=3
JC	330	.	REL606	4232149	1	REL606	4232379	1	0	alignment_overlap=7	coverage_minus=2	coverage_plus=1	flanking_left=150	flanking_right=150	frequency=2.723e-02	junction_possible_overlap_registers=142	key=REL606__4232149__1__REL606__4232372__1__7____150__150__0__0	max_left=35	max_left_minus=35	max_left_plus=18	max_min_left=35	max_min_left_minus=35	max_min_left_plus=18	max_min_right=0	max_min_right_minus=0	max_min_right_plus=0	max_pos_hash_score=284	max_right=129	max_right_minus=129	max_right_plus=125	neg_log10_pos_hash_p_value=14.2	new_junction_coverage=0.03	new_junction_read_count=8	no_show=1	polymorphism_frequency=2.723e-02	pos_hash_score=3	prediction=polymorphism	reject=COVERAGE_EVENNESS_SKEW,FREQUENCY_CUTOFF	side_1_annotate_key=gene	side_1_continuation=0	side_1_coverage=1.05	side_1_overlap=7	side_1_possible_overlap_registers=149	side_1_read_count=309	side_1_redundant=0	side_2_annotate_key=gene	side_2_continuation=0	side_2_coverage=0.99	side_2_overlap=0	side_2_possible_overlap_registers=142	side_2_read_count=277	side_2_redundant=0	total_non_overlap_reads=3
JC	331	.	REL606	4232172	1	REL606	4232356	1	0	alignment_overlap=7	coverage_minus=3	coverage_plus=1	flanking_left=150	flanking_right=150	frequency=2.694e-02	junction_possible_overlap_registers=142	key=REL606__4232172__1__REL606__4232349__1__7____150__150__0__0	max_left=76	max_left_minus=76	max_left_plus=1	max_min_left=8	max_min_left_minus=8	max_min_left_plus=1	max_min_right=67	max_min_right_minus=67	max_min_right_plus=0	max_pos_hash_score=284	max_right=139	max_right_minus=135	max_right_plus=139	neg_log10_pos_hash_p_value=14.2	new_junction_coverage=0.03	new_junction_read_count=8	no_show=1	polymorphism_frequency=2.694e-02	pos_hash_score=3	prediction=polymorphism	reject=COVERAGE_EVENNESS_SKEW,FREQUENCY_CUTOFF	side_1_annotate_key=gene	side_1_continuation=0	side_1_coverage=1.09	side_1_overlap=7	side_1_possible_overlap_registers=149	side_1_read_count=320	side_1_redundant=0	side_2_annotate_key=gene	side_2_continuation=0	side_2_coverage=0.98	side_2_overlap=0	side_2_possible_overlap_registers=142	side_2_read_count=273	side_2_redundant=0	total_non_overlap_reads=4
JC	332	.	REL606	4232249	1	REL606	4232379	1	0	alignment_overlap=7	coverage_minus=2	coverage_plus=2	flanking_left=150	flanking_right=150	frequency=2.723e-02	junction_possible_overlap_registers=142	key=REL606__4232249__1__REL606__4232372__1__7____150__150__0__0	max_left=107	max_left_minus=35	max_left_plus=107	max_min_left=35	max_min_left_minus=35	max_min_left_plus=18	max_min_right=36	max_min_right_minus=0	max_min_right_plus=36	max_pos_hash_score=284	max_right=129	max_right_minus=129	max_right_plus=125	neg_log10_pos_hash_p_value=13.5	new_junction_coverage=0.03	new_junction_read_count=8	no_show=1	polymorphism_frequency=2.723e-02	pos_hash_score=4	prediction=polymorphism	reject=COVERAGE_EVENNESS_SKEW,FREQUENCY_CUTOFF	side_1_annotate_key=gene	side_1_continuation=0	side_1_coverage=1.05	side_1_overlap=7	side_1_possible_overlap_registers=149	side_1_read_count=309	side_1_redundant=0	side_2_annotate_key=gene	side_2_continuation=0	side_2_coverage=0.99	side_2_overlap=0	side_2_possible_overlap_registers=142	side_2_read_count=277	side_2_redundant=0	total_non_overlap_reads=4
JC	333	.	REL606	4232349	1	REL606	4232379	1	0	alignment_overlap=7	coverage_minus=3	coverage_plus=2	flanking_left=150	flanking_right=150	frequency=3.512e-02	junction_possible_overlap_registers=142	key=REL606__4232349__1__REL606__4232372__1__7____150__150__0__0	max_left=139	max_left_minus=139	max_left_plus=135	max_min_left=35	max_min_left_minus=35	max_min_left_plus=18	max_min_right=8	max_min_right_minus=1	max_min_right_plus=8	max_pos_hash_score=284	max_right=129	max_right_minus=129	max_right_plus=125	neg_log10_pos_hash_p_value=12.8	new_junction_coverage=0.04	new_junction_read_count=10	no_show=1	polymorphism_frequency=3.512e-02	pos_hash_score=5	prediction=polymorphism	reject=COVERAGE_EVENNESS_SKEW,FREQUENCY_CUTOFF	side_1_annotate_key=gene	side_1_continuation=0	side_1_coverage=0.98	side_1_overlap=7	side_1_possible_overlap_registers=149	side_1_read_count=288	side_1_redundant=0	side_2_annotate_key=gene	side_2_continuation=0	side_2_coverage=0.98	side_2_overlap=0	side_2_possible_overlap_registers=142	side_2_read_count=275	side_2_redundant=0	total_non_overlap_reads=5
JC	334	.	REL606	4239782	1	REL606	4239909	1	0	alignment_overlap=2	coverage_minus=7	coverage_plus=5	flanking_left=150	flanking_right=150	frequency=3.780e-02	junction_possible_overlap_registers=147	key=REL606__4239782__1__REL606__4239907__1__2____150__150__0__0	max_left=125	max_left_minus=125	max_left_plus=61	max_min_left=61	max_min_left_minus=0	max_min_left_plus=61	max_min_right=41	max_min_right_minus=41	max_min_right_plus=0	max_pos_hash_score=294	max_right=99	max_right_minus=41	max_right_plus=99	neg_log10_pos_hash_p_value=13.1	new_junction_coverage=0.04	new_junction_read_count=12	no_show=1	polymorphism_frequency=3.780e-02	pos_hash_score=5	prediction=polymorphism	reject=COVERAGE_EVENNESS_SKEW,FREQUENCY_CUTOFF	side_1_annotate_key=gene	side_1_continuation=0	side_1_coverage=1.04	side_1_overlap=2	side_1_possible_overlap_registers=149	side_1_read_count=305	side_1_redundant=0	side_2_annotate_key=gene	side_2_continuation=0	side_2_coverage=1.07	side_2_overlap=0	side_2_possible_overlap_registers=147	side_2_read_count=310	side_2_redundant=0	total_non_overlap_reads=12
JC	335	.	REL606	4256893	1	REL606	4256887	-1	0	alignment_overlap=13	coverage_minus=115	coverage_plus=136	flanking_left=150	flanking_right=150	frequency=1	junction_possible_overlap_registers=136	key=REL606__4256893__1__REL606__4256900__-1__13____150__150__0__0	max_left=135	max_left_minus=135	max_left_plus=134	max_min_left=67	max_min_left_minus=64	max_min_left_plus=67	max_min_right=63	max_min_right_minus=63	max_min_right_plus=63	max_pos_hash_score=272	max_right=135	max_right_minus=134	max_right_plus=135	neg_log10_pos_hash_p_value=0.4	new_junction_coverage=0.95	new_junction_read_count=253	polymorphism_frequency=1.000e+00	pos_hash_score=85	prediction=consensus	side_1_annotate_key=gene	side_1_continuation=0	side_1_coverage=0.00	side_1_overlap=13	side_1_possible_overlap_registers=149	side_1_read_count=0	side_1_redundant=0	side_2_annotate_key=gene	side_2_continuation=0	side_2_coverage=0.00	side_2_overlap=0	side_2_possible_overlap_registers=136	side_2_read_count=0	side_2_redundant=0	total_non_overlap_reads=251
JC	336	.	REL606	4262301	-1	REL606	4262309	-1	0	alignment_overlap=7	coverage_minus=12	coverage_plus=0	flanking_left=150	flanking_right=150	frequency=4.815e-02	junction_possible_overlap_registers=142	key=REL606__4262301__-1__REL606__4262316__-1__7____150__150__0__0	max_left=53	max_left_minus=53	max_left_plus=0	max_min_left=53	max_min_left_minus=53	max_min_left_plus=0	max_min_right=0	max_min_right_minus=0	max_min_right_plus=0	max_pos_hash_score=284	max_right=142	max_right_minus=142	max_right_plus=0	neg_log10_pos_hash_p_value=11.2	new_junction_coverage=0.04	new_junction_read_count=12	no_show=1	polymorphism_frequency=4.815e-02	pos_hash_score=8	prediction=polymorphism	reject=COVERAGE_EVENNESS_SKEW,FREQUENCY_CUTOFF	side_1_annotate_key=gene	side_1_continuation=0	side_1_coverage=0.84	side_1_overlap=7	side_1_possible_overlap_registers=149	side_1_read_count=245	side_1_redundant=0	side_2_annotate_key=gene	side_2_continuation=0	side_2_coverage=0.86	side_2_overlap=0	side_2_possible_overlap_registers=142	side_2_read_count=241	side_2_redundant=0	total_non_overlap_reads=12
JC	337	.	REL606	4279391	-1	REL606	4280591	-1	0	alignment_overlap=36	coverage_minus=9	coverage_plus=6	flanking_left=150	flanking_right=150	frequency=5.948e-02	junction_possible_overlap_registers=113	key=REL606__4279391__-1__REL606__4280627__-1__36____150__150__0__0	max_left=56	max_left_minus=56	max_left_plus=45	max_min_left=56	max_min_left_minus=56	max_min_left_plus=45	max_min_right=0	max_min_right_minus=0	max_min_right_plus=0	max_pos_hash_score=226	max_right=103	max_right_minus=103	max_right_plus=87	neg_log10_pos_hash_p_value=9.1	new_junction_coverage=0.07	new_junction_read_count=15	no_show=1	polymorphism_frequency=5.948e-02	pos_hash_score=9	prediction=polymorphism	reject=COVERAGE_EVENNESS_SKEW,FREQUENCY_CUTOFF	side_1_annotate_key=gene	side_1_continuation=0	side_1_coverage=1.08	side_1_overlap=36	side_1_possible_overlap_registers=149	side_1_read_count=317	side_1_redundant=0	side_2_annotate_key=gene	side_2_continuation=0	side_2_coverage=1.05	side_2_overlap=0	side_2_possible_overlap_registers=113	side_2_read_count=234	side_2_redundant=0	total_non_overlap_reads=15
JC	338	.	REL606	4344539	-1	REL606	4456970	1	0	alignment_overlap=0	coverage_minus=208	coverage_plus=160	flanking_left=150	flanking_right=150	frequency=1	junction_possible_overlap_registers=149	key=REL606__4344539__-1__REL606__4456970__1__0____150__150__1__0	max_left=131	max_left_minus=131	max_left_plus=131	max_min_left=74	max_min_left_minus=67	max_min_left_plus=74	max_min_right=75	max_min_right_minus=75	max_min_right_plus=75	max_pos_hash_score=298	max_right=148	max_right_minus=147	max_right_plus=148	neg_log10_pos_hash_p_value=0.1	new_junction_coverage=1.34	new_junction_read_count=394	polymorphism_frequency=1.000e+00	pos_hash_score=111	prediction=consensus	read_count_offset=3	side_1_annotate_key=repeat	side_1_continuation=0	side_1_coverage=NA	side_1_overlap=0	side_1_read_count=NA	side_1_redundant=1	side_2_annotate_key=gene	side_2_continuation=0	side_2_coverage=0.00	side_2_overlap=0	side_2_possible_overlap_registers=146	side_2_read_count=0	side_2_redundant=0	total_non_overlap_reads=368
JC	339	.	REL606	4346540	-1	REL606	4346698	-1	0	alignment_overlap=7	coverage_minus=2	coverage_plus=1	flanking_left=150	flanking_right=150	frequency=9.739e-03	junction_possible_overlap_registers=142	key=REL606__4346540__-1__REL606__4346705__-1__7____150__150__0__0	max_left=83	max_left_minus=83	max_left_plus=83	max_min_left=59	max_min_left_minus=59	max_min_left_plus=0	max_min_right=60	max_min_right_minus=60	max_min_right_plus=60	max_pos_hash_score=284	max_right=84	max_right_minus=84	max_right_plus=60	neg_log10_pos_hash_p_value=14.2	new_junction_coverage=0.01	new_junction_read_count=3	no_show=1	polymorphism_frequency=9.739e-03	pos_hash_score=3	prediction=polymorphism	reject=COVERAGE_EVENNESS_SKEW,FREQUENCY_CUTOFF	side_1_annotate_key=gene	side_1_continuation=0	side_1_coverage=1.23	side_1_overlap=7	side_1_possible_overlap_registers=149	side_1_read_count=360	side_1_redundant=0	side_2_annotate_key=gene	side_2_continuation=0	side_2_coverage=0.96	side_2_overlap=0	side_2_possible_overlap_registers=142	side_2_read_count=267	side_2_redundant=0	total_non_overlap_reads=3
JC	340	.	REL606	4361002	-1	REL606	4361077	-1	0	alignment_overlap=9	coverage_minus=1	coverage_plus=4	flanking_left=150	flanking_right=150	frequency=3.631e-02	junction_possible_overlap_registers=140	key=REL606__4361002__-1__REL606__4361086__-1__9____150__150__0__0	max_left=70	max_left_minus=70	max_left_plus=68	max_min_left=70	max_min_left_minus=70	max_min_left_plus=68	max_min_right=0	max_min_right_minus=0	max_min_right_plus=0	max_pos_hash_score=280	max_right=77	max_right_minus=71	max_right_plus=77	neg_log10_pos_hash_p_value=13.4	new_junction_coverage=0.03	new_junction_read_count=9	no_show=1	polymorphism_frequency=3.631e-02	pos_hash_score=4	prediction=polymorphism	reject=COVERAGE_EVENNESS_SKEW,FREQUENCY_CUTOFF	side_1_annotate_key=gene	side_1_continuation=0	side_1_coverage=0.86	side_1_overlap=9	side_1_possible_overlap_registers=149	side_1_read_count=253	side_1_redundant=0	side_2_annotate_key=gene	side_2_continuation=0	side_2_coverage=0.87	side_2_overlap=0	side_2_possible_overlap_registers=140	side_2_read_count=240	side_2_redundant=0	total_non_overlap_reads=5
JC	341	.	REL606	4398515	1	REL606	4400810	1	0	alignment_overlap=6	coverage_minus=1	coverage_plus=2	flanking_left=150	flanking_right=150	frequency=1.104e-02	junction_possible_overlap_registers=143	key=REL606__4398515__1__REL606__4400804__1__6____150__150__0__0	max_left=106	max_left_minus=106	max_left_plus=91	max_min_left=43	max_min_left_minus=0	max_min_left_plus=43	max_min_right=53	max_min_right_minus=38	max_min_right_plus=53	max_pos_hash_score=286	max_right=101	max_right_minus=38	max_right_plus=101	neg_log10_pos_hash_p_value=14.2	new_junction_coverage=0.01	new_junction_read_count=3	no_show=1	polymorphism_frequency=1.104e-02	pos_hash_score=3	prediction=polymorphism	reject=COVERAGE_EVENNESS_SKEW,FREQUENCY_CUTOFF	side_1_annotate_key=gene	side_1_continuation=0	side_1_coverage=0.81	side_1_overlap=6	side_1_possible_overlap_registers=149	side_1_read_count=237	side_1_redundant=0	side_2_annotate_key=gene	side_2_continuation=0	side_2_coverage=1.10	side_2_overlap=0	side_2_possible_overlap_registers=143	side_2_read_count=310	side_2_redundant=0	total_non_overlap_reads=3
JC	342	.	REL606	4493079	1	REL606	4493280	1	0	alignment_overlap=10	coverage_minus=0	coverage_plus=4	flanking_left=150	flanking_right=150	frequency=1.571e-02	junction_possible_overlap_registers=139	key=REL606__4493079__1__REL606__4493270__1__10____150__150__0__0	max_left=94	max_left_minus=0	max_left_plus=94	max_min_left=39	max_min_left_minus=0	max_min_left_plus=39	max_min_right=60	max_min_right_minus=0	max_min_right_plus=60	max_pos_hash_score=278	max_right=107	max_right_minus=0	max_right_plus=107	neg_log10_pos_hash_p_value=13.3	new_junction_coverage=0.01	new_junction_read_count=4	no_show=1	polymorphism_frequency=1.571e-02	pos_hash_score=4	prediction=polymorphism	reject=COVERAGE_EVENNESS_SKEW,FREQUENCY_CUTOFF	side_1_annotate_key=gene	side_1_continuation=0	side_1_coverage=0.85	side_1_overlap=10	side_1_possible_overlap_registers=149	side_1_read_count=250	side_1_redundant=0	side_2_annotate_key=gene	side_2_continuation=0	side_2_coverage=0.98	side_2_overlap=0	side_2_possible_overlap_registers=139	side_2_read_count=268	side_2_redundant=0	total_non_overlap_reads=4
JC	343	.	REL606	4513648	1	REL606	4513915	1	0	alignment_overlap=8	coverage_minus=0	coverage_plus=4	flanking_left=150	flanking_right=150	frequency=1.468e-02	junction_possible_overlap_registers=141	key=REL606__4513648__1__REL606__4513907__1__8____150__150__0__0	max_left=108	max_left_minus=0	max_left_plus=108	max_min_left=33	max_min_left_minus=0	max_min_left_plus=33	max_min_right=59	max_min_right_minus=0	max_min_right_plus=59	max_pos_hash_score=282	max_right=109	max_right_minus=0	max_right_plus=109	neg_log10_pos_hash_p_value=14.1	new_junction_coverage=0.01	new_junction_read_count=4	no_show=1	polymorphism_frequency=1.468e-02	pos_hash_score=3	prediction=polymorphism	reject=COVERAGE_EVENNESS_SKEW,FREQUENCY_CUTOFF	side_1_annotate_key=gene	side_1_continuation=0	side_1_coverage=0.82	side_1_overlap=8	side_1_possible_overlap_registers=149	side_1_read_count=240	side_1_redundant=0	side_2_annotate_key=gene	side_2_continuation=0	side_2_coverage=1.12	side_2_overlap=0	side_2_possible_overlap_registers=141	side_2_read_count=310	side_2_redundant=0	total_non_overlap_reads=4
UN	344	.	REL606	15527	16584
UN	345	.	REL606	17137	18290
UN	346	.	REL606	24881	25363
UN	347	.	REL606	228113	228358
UN	348	.	REL606	228649	229836
UN	349	.	REL606	230126	230244
UN	350	.	REL606	230439	233115
UN	351	.	REL606	242846	243326
UN	352	.	REL606	264382	264867
UN	353	.	REL606	354853	355333
UN	354	.	REL606	378333	378824
UN	355	.	REL606	431090	432265
UN	356	.	REL606	491752	495067
UN	357	.	REL606	497014	499632
UN	358	.	REL606	499920	500191
UN	359	.	REL606	547793	548272
UN	360	.	REL606	549296	549781
UN	361	.	REL606	553070	554105
UN	362	.	REL606	571994	572020
UN	363	.	REL606	572867	572867
UN	364	.	REL606	572869	572931
UN	365	.	REL606	588214	588986
UN	366	.	REL606	589272	589753
UN	367	.	REL606	590434	591488
UN	368	.	REL606	618835	619315
UN	369	.	REL606	633691	634178
UN	370	.	REL606	643084	644237
UN	371	.	REL606	665853	667006
UN	372	.	REL606	713310	713388
UN	373	.	REL606	1111694	1111950
UN	374	.	REL606	1111961	1111961
UN	375	.	REL606	1112024	1112664
UN	376	.	REL606	1194780	1195265
UN	377	.	REL606	1271295	1272448
UN	378	.	REL606	1324796	1325283
UN	379	.	REL606	1422785	1423756
UN	380	.	REL606	1425196	1425316
UN	381	.	REL606	1428202	1428203
UN	382	.	REL606	1428930	1428934
UN	383	.	REL606	1432139	1432618
UN	384	.	REL606	1446752	1447721
UN	385	.	REL606	1456091	1468969
UN	386	.	REL606	1505012	1505074
UN	387	.	REL606	1505936	1505965
UN	388	.	REL606	1507208	1509838
UN	389	.	REL606	1510120	1510394
UN	390	.	REL606	1513435	1513435
UN	391	.	REL606	1513438	1513456
UN	392	.	REL606	1552293	1552351
UN	393	.	REL606	1607718	1607726
UN	394	.	REL606	1608452	1608453
UN	395	.	REL606	1612404	1612531
UN	396	.	REL606	1613534	1614567
UN	397	.	REL606	1614851	1615821
UN	398	.	REL606	1728439	1729592
UN	399	.	REL606	1774823	1775976
UN	400	.	REL606	1856892	1857946
UN	401	.	REL606	1973101	1973583
UN	402	.	REL606	2063136	2064289
UN	403	.	REL606	2070746	2071237
UN	404	.	REL606	2085215	2085695
UN	405	.	REL606	2204891	2205377
UN	406	.	REL606	2349594	2350080
UN	407	.	REL606	2390649	2391706
UN	408	.	REL606	2561530	2561991
UN	409	.	REL606	2591050	2595925
UN	410	.	REL606	2599286	2600440
UN	411	.	REL606	2627680	2628035
UN	412	.	REL606	2717796	2718857
UN	413	.	REL606	2719384	2720536
UN	414	.	REL606	2767128	2767613
UN	415	.	REL606	2827658	2828626
UN	416	.	REL606	2844561	2845720
UN	417	.	REL606	2962168	2963321
UN	418	.	REL606	3196535	3197689
UN	419	.	REL606	3281597	3283928
UN	420	.	REL606	3284339	3286223
UN	421	.	REL606	3286385	3286548
UN	422	.	REL606	3328203	3328390
UN	423	.	REL606	3363385	3363868
UN	424	.	REL606	3447238	3448292
UN	425	.	REL606	3481149	3481172
UN	426	.	REL606	3481434	3484542
UN	427	.	REL606	3486465	3486515
UN	428	.	REL606	3527706	3527766
UN	429	.	REL606	3582367	3583520
UN	430	.	REL606	3628287	3630722
UN	431	.	REL606	3631109	3631702
UN	432	.	REL606	3632977	3632985
UN	433	.	REL606	3673919	3674405
UN	434	.	REL606	3826097	3827250
UN	435	.	REL606	3829536	3834425
UN	436	.	REL606	3939711	3941396
UN	437	.	REL606	3941680	3941949
UN	438	.	REL606	3941952	3941952
UN	439	.	REL606	3942112	3943157
UN	440	.	REL606	3943696	3943816
UN	441	.	REL606	3944189	3944909
UN	442	.	REL606	4036323	4037476
UN	443	.	REL606	4073779	4073779
UN	444	.	REL606	4073782	4075346
UN	445	.	REL606	4075919	4076043
UN	446	.	REL606	4076300	4077379
UN	447	.	REL606	4077670	4078786
UN	448	.	REL606	4083566	4083747
UN	449	.	REL606	4115032	4120077
UN	450	.	REL606	4256888	4256892
UN	451	.	REL606	4343242	4344395
UN	452	.	REL606	4418440	4418562
UN	453	.	REL606	4423011	4423129
UN	454	.	REL606	4434313	4434793
UN	455	.	REL606	4450540	4451028
UN	456	.	REL606	4503050	4504208
