# Supplementary material for: Genomic and phenotypic evolution of Escherichia coli in a novel citrate-only resource environment
Source: eLife. 2020 May 29;9:e55414. doi: 10.7554/eLife.55414 (PMC7299349; doi:10.7554/eLife.55414)
Supplement: Supplementary file 5. [file elife-55414-supp5.zip › S4File_genomes-by-environment/DM25-gd/ZDBp920_minus_ZDB69.gd]

#=GENOME_DIFF	1.0
#=TITLE	ZDBp920_minus_ZDB69
MOB	1	139,140	REL606	464051	IS150	1	3	gene_name=priC	gene_position=coding (274-276/528 nt)	gene_product=primosomal replication protein N''	gene_strand=<	genes_inactivated=priC	locus_tag=ECB_00418	locus_tags_inactivated=ECB_00418	mutation_category=mobile_element_insertion	position_end=464053	position_start=464051	repeat_size=1443
DEL	2	96	REL606	549926	39972	between=IS1	gene_name=[ybcU]–[insK-1]	gene_product=[ybcU],ECB_00510,nohB,ECB_00512,ECB_00513,ECB_00514,ECB_00515,ECB_00516,ECB_00517,appY,ompT,envY,ybcH,nfrA,nfrB,nfrB,ECB_00524,yhhI,ECB_00526,ECB_00527,ECB_00528,ECB_00529,ECB_00530,cusS,cusR,cusC,ylcC,cusB,cusA,pheP,ybdG,nfnB,ybdF,ybdJ,ybdK,insJ-1,insK-1,insB-7,insA-7,[insK-1]	genes_inactivated=ECB_00510,nohB,ECB_00512,ECB_00513,ECB_00514,ECB_00515,ECB_00516,ECB_00517,appY,ompT,envY,ybcH,nfrA,nfrB,nfrB,ECB_00524,yhhI,ECB_00526,ECB_00527,ECB_00528,ECB_00529,ECB_00530,cusS,cusR,cusC,ylcC,cusB,cusA,pheP,ybdG,nfnB,ybdF,ybdJ,ybdK,insJ-1,insK-1,insB-7,insA-7,insK-1	genes_overlapping=ybcU	locus_tag=[ECB_00509]–[ECB_00544_2]	locus_tags_inactivated=ECB_00510,ECB_00511,ECB_00512,ECB_00513,ECB_00514,ECB_00515,ECB_00516,ECB_00517,ECB_00518,ECB_00519,ECB_00520,ECB_00521,ECB_00522,ECB_00523_1,ECB_00523_2,ECB_00524,ECB_00525,ECB_00526,ECB_00527,ECB_00528,ECB_00529,ECB_00530,ECB_00531,ECB_00532,ECB_00533,ECB_00534,ECB_00535,ECB_00536,ECB_00537,ECB_00538,ECB_00539,ECB_00540,ECB_00541,ECB_00542,ECB_00543,ECB_00544_1,ECB_00545,ECB_00546,ECB_00544_2	locus_tags_overlapping=ECB_00509	mutation_category=large_deletion	position_end=589897	position_start=549926
DEL	3	29	REL606	642939	1	gene_name=ybeF	gene_position=pseudogene (2044/2400 nt)	gene_product=predicted DNA-binding transcriptional regulator	gene_strand=<	genes_overlapping=ybeF	locus_tag=ECB_00598	locus_tags_overlapping=ECB_00598	mutation_category=small_indel	position_end=642939	position_start=642939
DEL	4	30,31	REL606	665708	2	gene_name=gltL/insJ-2	gene_position=intergenic (-78/-47)	gene_product=ATP-binding protein of glutamate/aspartate transport system; b0652_1/IS150 hypothetical protein	gene_strand=</>	genes_promoter=gltL	locus_tag=ECB_00618_1/ECB_00619_3	locus_tags_promoter=ECB_00618_1	mutation_category=small_indel	position_end=665709	position_start=665708
SNP	5	32	REL606	735392	A	aa_new_seq=Y	aa_position=297	aa_ref_seq=D	codon_new_seq=TAT	codon_number=297	codon_position=1	codon_ref_seq=GAT	gene_name=gltA	gene_position=889	gene_product=citrate synthase	gene_strand=<	genes_overlapping=gltA	locus_tag=ECB_00680	locus_tags_overlapping=ECB_00680	mutation_category=snp_nonsynonymous	position_end=735392	position_start=735392	snp_type=nonsynonymous	transl_table=11
SNP	6	34	REL606	889395	T	gene_name=ECB_00825/ECB_00826	gene_position=intergenic (+68/-85)	gene_product=putative replication protein for prophage/conserved hypothetical protein	gene_strand=>/>	genes_promoter=ECB_00826	locus_tag=ECB_00825/ECB_00826	locus_tags_promoter=ECB_00826	mutation_category=snp_intergenic	position_end=889395	position_start=889395	snp_type=intergenic
MOB	7	150,192	REL606	1137050	IS150	-1	3	gene_name=dinI	gene_position=coding (29-31/246 nt)	gene_product=DNA damage-inducible protein I	gene_strand=<	genes_inactivated=dinI	locus_tag=ECB_01057	locus_tags_inactivated=ECB_01057	mutation_category=mobile_element_insertion	position_end=1137052	position_start=1137050	repeat_size=1443
DEL	8	97	REL606	1457389	11725	between=IS150	gene_name=[acpD]–insJ-2	gene_product=[acpD],hrpA,ydcF,aldA,gapC,insA-12,insB-12,cybB,ydcA,hokB,mokB,insK-2,insJ-2	genes_inactivated=acpD,hrpA,ydcF,aldA,gapC,insA-12,insB-12,cybB,ydcA,hokB,mokB,insK-2,insJ-2	locus_tag=[ECB_01367]–[ECB_00619_6]	locus_tags_inactivated=ECB_01367,ECB_01368,ECB_01369,ECB_01370,ECB_01371,ECB_01372,ECB_01373,ECB_01374,ECB_01375,ECB_01376,ECB_01377,ECB_00620_6,ECB_00619_6	mutation_category=large_deletion	position_end=1469113	position_start=1457389
DEL	9	50	REL606	1729741	1	gene_name=ydhY	gene_position=pseudogene (244/248 nt)	gene_product=predicted 4Fe-4S ferridoxin-type protein	gene_strand=<	genes_overlapping=ydhY	locus_tag=ECB_01643	locus_tags_overlapping=ECB_01643	mutation_category=small_indel	position_end=1729741	position_start=1729741
DEL	10	99,152	REL606	2062617	374	gene_name=yegL/ECB_02013	gene_position=intergenic (-644/+1)	gene_product=hypothetical protein/conserved hypothetical protein; putative exported protein	gene_strand=</<	locus_tag=ECB_01978/ECB_02013	mediated=IS150	mutation_category=large_deletion	position_end=2062990	position_start=2062617
SNP	11	58	REL606	2544924	T	aa_new_seq=K	aa_position=627	aa_ref_seq=E	codon_new_seq=AAG	codon_number=627	codon_position=1	codon_ref_seq=GAG	gene_name=yphG	gene_position=1879	gene_product=hypothetical protein	gene_strand=<	genes_overlapping=yphG	locus_tag=ECB_02441	locus_tags_overlapping=ECB_02441	mutation_category=snp_nonsynonymous	position_end=2544924	position_start=2544924	snp_type=nonsynonymous	transl_table=11
DEL	12	100,279	REL606	2942822	19201	gene_name=[ECB_02797]–[ECB_02816]	gene_product=[ECB_02797],ECB_02798,yeeP,flu,yeeR,ECB_02802,yafZ,ECB_02804,yeeS,yeeT,yeeU,yeeV,yeeW,ECB_02810,ECB_02811,ECB_02812,ECB_02813,ECB_02814,ECB_02815,[ECB_02816]	genes_inactivated=ECB_02797,ECB_02798,yeeP,flu,yeeR,ECB_02802,yafZ,ECB_02804,yeeS,yeeT,yeeU,yeeV,yeeW,ECB_02810,ECB_02811,ECB_02812,ECB_02813,ECB_02814,ECB_02815,ECB_02816	locus_tag=[ECB_02797]–[ECB_02816]	locus_tags_inactivated=ECB_02797,ECB_02798,ECB_02799,ECB_02800,ECB_02801,ECB_02802,ECB_02803,ECB_02804,ECB_02805,ECB_02806,ECB_02807,ECB_02808,ECB_02809,ECB_02810,ECB_02811,ECB_02812,ECB_02813,ECB_02814,ECB_02815,ECB_02816	mediated=IS150	mutation_category=large_deletion	position_end=2962022	position_start=2942822
MOB	13	153,288	REL606	3109394	IS150	-1	3	gene_name=yqjA	gene_position=coding (245-247/663 nt)	gene_product=conserved inner membrane protein	gene_strand=>	genes_inactivated=yqjA	locus_tag=ECB_02964	locus_tags_inactivated=ECB_02964	mutation_category=mobile_element_insertion	position_end=3109396	position_start=3109394	repeat_size=1443
MOB	16	154,311	REL606	3501576	IS150	1	3	gene_name=yhiO/uspA	gene_position=intergenic (-35/-354)	gene_product=universal stress protein UspB/universal stress global response regulator	gene_strand=</>	genes_promoter=yhiO	locus_tag=ECB_03343/ECB_03344	locus_tags_promoter=ECB_03343	mutation_category=mobile_element_insertion	position_end=3501578	position_start=3501576	repeat_size=1443
SNP	17	78	REL606	3770422	T	gene_name=yidB/gyrB	gene_position=intergenic (-195/+45)	gene_product=hypothetical protein/DNA gyrase subunit B	gene_strand=</<	locus_tag=ECB_03581/ECB_03582	mutation_category=snp_intergenic	position_end=3770422	position_start=3770422	snp_type=intergenic
DEL	18	89	REL606	4122799	1	gene_name=aceB	gene_position=coding (493/1602 nt)	gene_product=malate synthase	gene_strand=>	genes_inactivated=aceB	locus_tag=ECB_03886	locus_tags_inactivated=ECB_03886	mutation_category=small_indel	position_end=4122799	position_start=4122799
DEL	19	351	REL606	4256901	5	gene_name=dcuS	gene_position=pseudogene (862-866/912 nt)	gene_product=sensor of fumarate two-component regulatory system; b4125_2	gene_strand=<	genes_overlapping=dcuS	locus_tag=ECB_03996_2	locus_tags_overlapping=ECB_03996_2	mutation_category=small_indel	position_end=4256905	position_start=4256901	repeat_length=5	repeat_new_copies=2	repeat_ref_copies=3	repeat_seq=CGCGG
RA	20	.	REL606	72313	0	T	C	aa_new_seq=G	aa_position=92	aa_ref_seq=D	codon_new_seq=GGC	codon_number=92	codon_position=2	codon_ref_seq=GAC	consensus_score=937.8	frequency=1	gene_name=araA	gene_position=275	gene_product=L-arabinose isomerase	gene_strand=<	locus_tag=ECB_00064	major_base=C	major_cov=151/87	major_frequency=1.000e+00	minor_base=N	minor_cov=0/0	new_cov=151/87	new_seq=C	polymorphism_frequency=1.000e+00	polymorphism_score=NA	prediction=consensus	ref_cov=0/0	ref_seq=T	snp_type=nonsynonymous	total_cov=151/87	transl_table=11
RA	21	.	REL606	155943	0	T	G	aa_new_seq=A	aa_position=191	aa_ref_seq=A	bias_e_value=1.16609e-20	bias_p_value=2.5792e-27	codon_new_seq=GCC	codon_number=191	codon_position=3	codon_ref_seq=GCA	consensus_reject=FREQUENCY_CUTOFF	consensus_score=325.1	fisher_strand_p_value=3.88326e-29	frequency=3.472e-01	gene_name=yadL	gene_position=573	gene_product=predicted fimbrial-like adhesin protein	gene_strand=<	ks_quality_p_value=1	locus_tag=ECB_00136	major_base=T	major_cov=29/97	major_frequency=6.528e-01	minor_base=G	minor_cov=67/0	new_cov=67/0	new_seq=G	polymorphism_frequency=3.472e-01	polymorphism_score=83.1	prediction=polymorphism	ref_cov=29/97	ref_seq=T	snp_type=synonymous	total_cov=96/98	transl_table=11
RA	22	.	REL606	179982	0	T	G	aa_new_seq=G	aa_position=196	aa_ref_seq=G	bias_e_value=9.20168e-26	bias_p_value=2.03526e-32	codon_new_seq=GGG	codon_number=196	codon_position=3	codon_ref_seq=GGT	consensus_reject=FREQUENCY_CUTOFF	consensus_score=415.4	fisher_strand_p_value=2.59821e-34	frequency=3.039e-01	gene_name=yadQ	gene_position=588	gene_product=chloride channel protein	gene_strand=>	ks_quality_p_value=1	locus_tag=ECB_00154	major_base=T	major_cov=13/113	major_frequency=6.961e-01	minor_base=G	minor_cov=55/0	new_cov=55/0	new_seq=G	polymorphism_frequency=3.039e-01	polymorphism_score=20.4	prediction=polymorphism	ref_cov=13/113	ref_seq=T	snp_type=synonymous	total_cov=69/113	transl_table=11
RA	23	.	REL606	273487	0	T	G	bias_e_value=4.56707e-18	bias_p_value=1.01016e-24	consensus_reject=FREQUENCY_CUTOFF	consensus_score=548.2	fisher_strand_p_value=1.67378e-26	frequency=2.000e-01	ks_quality_p_value=1	major_base=T	major_cov=22/138	major_frequency=8.000e-01	minor_base=G	minor_cov=40/0	new_cov=40/0	no_show=1	polymorphism_frequency=2.000e-01	polymorphism_score=16.7	prediction=polymorphism	ref_cov=22/138	total_cov=62/138
RA	24	.	REL606	331892	0	C	A	bias_e_value=1.67909	bias_p_value=3.71386e-07	consensus_reject=FREQUENCY_CUTOFF	consensus_score=122.6	fisher_strand_p_value=2.08164e-08	frequency=2.069e-01	ks_quality_p_value=0.952204	major_base=C	major_cov=40/6	major_frequency=7.931e-01	minor_base=A	minor_cov=0/12	new_cov=0/12	no_show=1	polymorphism_frequency=2.069e-01	polymorphism_score=23.4	prediction=polymorphism	ref_cov=40/6	total_cov=40/18
RA	25	.	REL606	448506	0	A	C	bias_e_value=0.0995567	bias_p_value=2.20203e-08	consensus_reject=FREQUENCY_CUTOFF	consensus_score=287.8	fisher_strand_p_value=1.01434e-09	frequency=2.326e-01	ks_quality_p_value=1	major_base=A	major_cov=57/42	major_frequency=7.674e-01	minor_base=C	minor_cov=0/30	new_cov=0/30	no_show=1	polymorphism_frequency=2.326e-01	polymorphism_score=20.1	prediction=polymorphism	ref_cov=57/42	total_cov=57/72
RA	26	.	REL606	448737	0	T	C	bias_e_value=4521140	bias_p_value=0.999999	consensus_score=664.7	fisher_strand_p_value=1	frequency=1	gene_name=tesB/ybaY	gene_position=intergenic (-62/-156)	gene_product=acyl-CoA thioesterase II/predicted outer membrane lipoprotein	gene_strand=</>	ks_quality_p_value=0.99886	locus_tag=ECB_00404/ECB_00405	major_base=C	major_cov=73/94	major_frequency=9.940e-01	minor_base=T	minor_cov=0/1	new_cov=73/94	polymorphism_frequency=9.940e-01	polymorphism_score=-5.2	prediction=consensus	ref_cov=0/1	snp_type=intergenic	total_cov=73/95
RA	27	.	REL606	626838	0	A	C	aa_new_seq=A	aa_position=457	aa_ref_seq=S	bias_e_value=1920210	bias_p_value=0.424717	codon_new_seq=GCA	codon_number=457	codon_position=1	codon_ref_seq=TCA	consensus_reject=FREQUENCY_CUTOFF	consensus_score=227.7	fisher_strand_p_value=0.453636	frequency=4.819e-01	gene_name=citT	gene_position=1369	gene_product=citrate:succinate antiporter	gene_strand=<	ks_quality_p_value=0.319319	locus_tag=ECB_00580	major_base=A	major_cov=187/271	major_frequency=5.181e-01	minor_base=C	minor_cov=185/241	new_cov=185/241	new_seq=C	polymorphism_frequency=4.819e-01	polymorphism_score=inf	prediction=polymorphism	ref_cov=187/271	ref_seq=A	snp_type=nonsynonymous	total_cov=372/513	transl_table=11
RA	28	.	REL606	632402	0	A	T	bias_e_value=4.78007e-07	bias_p_value=1.05727e-13	consensus_reject=FREQUENCY_CUTOFF	consensus_score=319.9	fisher_strand_p_value=3.07199e-15	frequency=2.483e-01	ks_quality_p_value=1	major_base=A	major_cov=35/77	major_frequency=7.517e-01	minor_base=T	minor_cov=37/0	new_cov=37/0	no_show=1	polymorphism_frequency=2.483e-01	polymorphism_score=40.9	prediction=polymorphism	ref_cov=35/77	total_cov=72/77
RA	29	.	REL606	642939	0	G	.	consensus_score=942.0	frequency=1	gene_name=ybeF	gene_position=pseudogene (2044/2400 nt)	gene_product=predicted DNA-binding transcriptional regulator	gene_strand=<	locus_tag=ECB_00598	major_base=.	major_cov=99/113	major_frequency=1.000e+00	minor_base=N	minor_cov=0/0	new_cov=99/113	polymorphism_frequency=1.000e+00	polymorphism_score=NA	prediction=consensus	ref_cov=0/0	snp_type=pseudogene	total_cov=99/113
RA	30	.	REL606	665706	0	T	.	consensus_score=982.3	frequency=1	gene_name=gltL/insJ-2	gene_position=intergenic (-76/-50)	gene_product=ATP-binding protein of glutamate/aspartate transport system; b0652_1/IS150 hypothetical protein	gene_strand=</>	locus_tag=ECB_00618_1/ECB_00619_3	major_base=.	major_cov=105/106	major_frequency=1.000e+00	minor_base=N	minor_cov=0/0	new_cov=105/106	polymorphism_frequency=1.000e+00	polymorphism_score=NA	prediction=consensus	ref_cov=0/0	snp_type=intergenic	total_cov=105/106
RA	31	.	REL606	665707	0	T	.	consensus_score=982.3	frequency=1	gene_name=gltL/insJ-2	gene_position=intergenic (-77/-49)	gene_product=ATP-binding protein of glutamate/aspartate transport system; b0652_1/IS150 hypothetical protein	gene_strand=</>	locus_tag=ECB_00618_1/ECB_00619_3	major_base=.	major_cov=105/106	major_frequency=1.000e+00	minor_base=N	minor_cov=0/0	new_cov=105/106	polymorphism_frequency=1.000e+00	polymorphism_score=NA	prediction=consensus	ref_cov=0/0	snp_type=intergenic	total_cov=105/106
RA	32	.	REL606	735392	0	C	A	aa_new_seq=Y	aa_position=297	aa_ref_seq=D	codon_new_seq=TAT	codon_number=297	codon_position=1	codon_ref_seq=GAT	consensus_score=886.2	frequency=1	gene_name=gltA	gene_position=889	gene_product=citrate synthase	gene_strand=<	locus_tag=ECB_00680	major_base=A	major_cov=99/128	major_frequency=1.000e+00	minor_base=N	minor_cov=0/0	new_cov=99/128	new_seq=A	polymorphism_frequency=1.000e+00	polymorphism_score=NA	prediction=consensus	ref_cov=0/0	ref_seq=C	snp_type=nonsynonymous	total_cov=99/128	transl_table=11
RA	33	.	REL606	785512	0	T	G	aa_new_seq=G	aa_position=120	aa_ref_seq=G	bias_e_value=1.36399e-09	bias_p_value=3.01691e-16	codon_new_seq=GGG	codon_number=120	codon_position=3	codon_ref_seq=GGT	consensus_reject=FREQUENCY_CUTOFF	consensus_score=263.5	fisher_strand_p_value=7.46078e-18	frequency=2.636e-01	gene_name=ybhJ	gene_position=360	gene_product=predicted hydratase	gene_strand=>	ks_quality_p_value=1	locus_tag=ECB_00724	major_base=T	major_cov=11/70	major_frequency=7.364e-01	minor_base=G	minor_cov=29/0	new_cov=29/0	new_seq=G	polymorphism_frequency=2.636e-01	polymorphism_score=10.8	prediction=polymorphism	ref_cov=11/70	ref_seq=T	snp_type=synonymous	total_cov=40/70	transl_table=11
RA	34	.	REL606	889395	0	G	T	consensus_score=645.8	frequency=1	gene_name=ECB_00825/ECB_00826	gene_position=intergenic (+68/-85)	gene_product=putative replication protein for prophage/conserved hypothetical protein	gene_strand=>/>	locus_tag=ECB_00825/ECB_00826	major_base=T	major_cov=59/104	major_frequency=1.000e+00	minor_base=N	minor_cov=0/0	new_cov=59/104	polymorphism_frequency=1.000e+00	polymorphism_score=NA	prediction=consensus	ref_cov=0/0	snp_type=intergenic	total_cov=59/104
RA	35	.	REL606	956056	0	A	C	bias_e_value=3.65953e-16	bias_p_value=8.09426e-23	consensus_reject=FREQUENCY_CUTOFF	consensus_score=460.3	fisher_strand_p_value=1.4482e-24	frequency=2.525e-01	ks_quality_p_value=1	major_base=A	major_cov=114/34	major_frequency=7.475e-01	minor_base=C	minor_cov=0/50	new_cov=0/50	no_show=1	polymorphism_frequency=2.525e-01	polymorphism_score=28.2	prediction=polymorphism	ref_cov=114/34	total_cov=114/84
RA	36	.	REL606	1005127	0	A	C	bias_e_value=9.18322e-09	bias_p_value=2.03117e-15	consensus_reject=FREQUENCY_CUTOFF	consensus_score=344.6	fisher_strand_p_value=5.27847e-17	frequency=2.611e-01	gene_name=ompF/asnS	gene_position=intergenic (-32/+570)	gene_product=outer membrane porin 1a (Ia;b;F)/asparaginyl-tRNA synthetase	gene_strand=</<	ks_quality_p_value=1	locus_tag=ECB_00933/ECB_00934	major_base=A	major_cov=81/35	major_frequency=7.389e-01	minor_base=C	minor_cov=0/41	new_cov=0/41	polymorphism_frequency=2.611e-01	polymorphism_score=29.1	prediction=polymorphism	ref_cov=81/35	snp_type=intergenic	total_cov=81/78
RA	37	.	REL606	1145972	0	A	C	bias_e_value=2.14953e-16	bias_p_value=4.75439e-23	consensus_reject=FREQUENCY_CUTOFF	consensus_score=488.4	fisher_strand_p_value=8.42477e-25	frequency=2.332e-01	ks_quality_p_value=1	major_base=A	major_cov=124/24	major_frequency=7.668e-01	minor_base=C	minor_cov=1/44	new_cov=1/44	no_show=1	polymorphism_frequency=2.332e-01	polymorphism_score=22.5	prediction=polymorphism	ref_cov=124/24	total_cov=125/68
RA	38	.	REL606	1235574	0	A	C	bias_e_value=8.24724e-05	bias_p_value=1.82415e-11	consensus_reject=FREQUENCY_CUTOFF	consensus_score=353.3	fisher_strand_p_value=6.26899e-13	frequency=2.230e-01	ks_quality_p_value=1	major_base=A	major_cov=75/40	major_frequency=7.770e-01	minor_base=C	minor_cov=0/33	new_cov=0/33	no_show=1	polymorphism_frequency=2.230e-01	polymorphism_score=11.6	prediction=polymorphism	ref_cov=75/40	total_cov=75/73
RA	39	.	REL606	1262066	0	A	C	bias_e_value=1.83008e-22	bias_p_value=4.04782e-29	consensus_reject=FREQUENCY_CUTOFF	consensus_score=472.7	fisher_strand_p_value=5.73067e-31	frequency=2.927e-01	gene_name=ychM/prsA	gene_position=intergenic (-92/+33)	gene_product=predicted transporter/ribose-phosphate pyrophosphokinase	gene_strand=</<	ks_quality_p_value=1	locus_tag=ECB_01181/ECB_01182	major_base=A	major_cov=118/27	major_frequency=7.073e-01	minor_base=C	minor_cov=0/60	new_cov=0/60	polymorphism_frequency=2.927e-01	polymorphism_score=13.1	prediction=polymorphism	ref_cov=118/27	snp_type=intergenic	total_cov=118/87
RA	40	.	REL606	1294185	0	T	A	bias_e_value=2.13776e-10	bias_p_value=4.72836e-17	consensus_reject=FREQUENCY_CUTOFF	consensus_score=268.4	fisher_strand_p_value=1.11687e-18	frequency=2.190e-01	ks_quality_p_value=1	major_base=T	major_cov=77/5	major_frequency=7.810e-01	minor_base=A	minor_cov=0/23	new_cov=0/23	no_show=1	polymorphism_frequency=2.190e-01	polymorphism_score=55.2	prediction=polymorphism	ref_cov=77/5	total_cov=77/28
RA	41	.	REL606	1294192	0	T	C	bias_e_value=2.45569e-10	bias_p_value=5.43158e-17	consensus_reject=FREQUENCY_CUTOFF	consensus_score=292.9	fisher_strand_p_value=1.28729e-18	frequency=2.645e-01	gene_name=galU/hns	gene_position=intergenic (+100/+44)	gene_product=glucose-1-phosphate uridylyltransferase/global DNA-binding transcriptional dual regulator H-NS	gene_strand=>/<	ks_quality_p_value=1	locus_tag=ECB_01212/ECB_01213	major_base=T	major_cov=75/14	major_frequency=7.355e-01	minor_base=C	minor_cov=0/32	new_cov=0/32	polymorphism_frequency=2.645e-01	polymorphism_score=14.7	prediction=polymorphism	ref_cov=75/14	snp_type=intergenic	total_cov=75/46
RA	42	.	REL606	1323710	0	T	G	bias_e_value=1.8585e-06	bias_p_value=4.11068e-13	consensus_reject=FREQUENCY_CUTOFF	consensus_score=454.7	fisher_strand_p_value=1.24502e-14	frequency=2.116e-01	ks_quality_p_value=1	major_base=T	major_cov=56/93	major_frequency=7.884e-01	minor_base=G	minor_cov=40/0	new_cov=40/0	no_show=1	polymorphism_frequency=2.116e-01	polymorphism_score=28.6	prediction=polymorphism	ref_cov=56/93	total_cov=96/93
RA	43	.	REL606	1377441	0	A	C	aa_new_seq=N	aa_position=103	aa_ref_seq=K	bias_e_value=7.24467e-31	bias_p_value=1.6024e-37	codon_new_seq=AAC	codon_number=103	codon_position=3	codon_ref_seq=AAA	consensus_reject=FREQUENCY_CUTOFF	consensus_score=538.2	fisher_strand_p_value=1.77597e-39	frequency=2.698e-01	gene_name=ycjS	gene_position=309	gene_product=predicted oxidoreductase, NADH-binding	gene_strand=>	ks_quality_p_value=1	locus_tag=ECB_01292	major_base=A	major_cov=143/14	major_frequency=7.302e-01	minor_base=C	minor_cov=0/58	new_cov=0/58	new_seq=C	polymorphism_frequency=2.698e-01	polymorphism_score=26.6	prediction=polymorphism	ref_cov=143/14	ref_seq=A	snp_type=nonsynonymous	total_cov=143/72	transl_table=11
RA	44	.	REL606	1490899	0	A	G	aa_new_seq=G	aa_position=55	aa_ref_seq=G	bias_e_value=3.02498e-28	bias_p_value=6.69074e-35	codon_new_seq=GGG	codon_number=55	codon_position=3	codon_ref_seq=GGA	consensus_reject=FREQUENCY_CUTOFF	consensus_score=234.7	fisher_strand_p_value=7.95361e-37	frequency=3.920e-01	gene_name=ydcU	gene_position=165	gene_product=predicted spermidine/putrescine transporter subunit	gene_strand=>	ks_quality_p_value=1	locus_tag=ECB_01399	major_base=A	major_cov=20/101	major_frequency=6.080e-01	minor_base=G	minor_cov=78/0	new_cov=78/0	new_seq=G	polymorphism_frequency=3.920e-01	polymorphism_score=141.8	prediction=polymorphism	ref_cov=20/101	ref_seq=A	snp_type=synonymous	total_cov=98/101	transl_table=11
RA	45	.	REL606	1490904	0	A	T	bias_e_value=3.78401e-13	bias_p_value=8.36958e-20	consensus_reject=FREQUENCY_CUTOFF	consensus_score=407.4	fisher_strand_p_value=1.71455e-21	frequency=2.419e-01	ks_quality_p_value=1	major_base=A	major_cov=35/106	major_frequency=7.581e-01	minor_base=T	minor_cov=45/0	new_cov=45/0	no_show=1	polymorphism_frequency=2.419e-01	polymorphism_score=85.9	prediction=polymorphism	ref_cov=35/106	total_cov=80/106
RA	46	.	REL606	1544131	0	A	G	bias_e_value=2.30941e-06	bias_p_value=5.10803e-13	consensus_reject=FREQUENCY_CUTOFF	consensus_score=437.5	fisher_strand_p_value=1.55766e-14	frequency=2.073e-01	ks_quality_p_value=1	major_base=A	major_cov=35/95	major_frequency=7.927e-01	minor_base=G	minor_cov=33/1	new_cov=33/1	no_show=1	polymorphism_frequency=2.073e-01	polymorphism_score=22.8	prediction=polymorphism	ref_cov=35/95	total_cov=69/96
RA	47	.	REL606	1618762	0	A	C	bias_e_value=9.27113e-10	bias_p_value=2.05062e-16	consensus_reject=FREQUENCY_CUTOFF	consensus_score=350.2	fisher_strand_p_value=5.022e-18	frequency=2.614e-01	gene_name=rem/hokD	gene_position=intergenic (-132/+85)	gene_product=predicted protein/small toxic polypeptide	gene_strand=</<	ks_quality_p_value=1	locus_tag=ECB_01531/ECB_01532	major_base=A	major_cov=83/30	major_frequency=7.386e-01	minor_base=C	minor_cov=0/40	new_cov=0/40	polymorphism_frequency=2.614e-01	polymorphism_score=30.7	prediction=polymorphism	ref_cov=83/30	snp_type=intergenic	total_cov=83/70
RA	48	.	REL606	1688229	0	A	C	aa_new_seq=P	aa_position=92	aa_ref_seq=T	bias_e_value=1.56379e-21	bias_p_value=3.45884e-28	codon_new_seq=CCC	codon_number=92	codon_position=1	codon_ref_seq=ACC	consensus_reject=FREQUENCY_CUTOFF	consensus_score=407.8	fisher_strand_p_value=5.05252e-30	frequency=2.910e-01	gene_name=nth	gene_position=274	gene_product=DNA glycosylase and apyrimidinic (AP) lyase (endonuclease III)	gene_strand=>	ks_quality_p_value=1	locus_tag=ECB_01603	major_base=A	major_cov=112/22	major_frequency=7.090e-01	minor_base=C	minor_cov=0/55	new_cov=0/55	new_seq=C	polymorphism_frequency=2.910e-01	polymorphism_score=50.5	prediction=polymorphism	ref_cov=112/22	ref_seq=A	snp_type=nonsynonymous	total_cov=112/77	transl_table=11
RA	49	.	REL606	1716070	0	T	G	aa_new_seq=P	aa_position=79	aa_ref_seq=T	bias_e_value=3.72319e-07	bias_p_value=8.23508e-14	codon_new_seq=CCC	codon_number=79	codon_position=1	codon_ref_seq=ACC	consensus_reject=FREQUENCY_CUTOFF	consensus_score=294.5	fisher_strand_p_value=2.37502e-15	frequency=2.695e-01	gene_name=ydhB	gene_position=235	gene_product=predicted DNA-binding transcriptional regulator	gene_strand=<	ks_quality_p_value=1	locus_tag=ECB_01630	major_base=T	major_cov=32/71	major_frequency=7.305e-01	minor_base=G	minor_cov=38/0	new_cov=38/0	new_seq=G	polymorphism_frequency=2.695e-01	polymorphism_score=18.9	prediction=polymorphism	ref_cov=32/71	ref_seq=T	snp_type=nonsynonymous	total_cov=70/71	transl_table=11
RA	50	.	REL606	1729740	0	T	.	consensus_score=937.4	frequency=1	gene_name=ydhY	gene_position=pseudogene (245/248 nt)	gene_product=predicted 4Fe-4S ferridoxin-type protein	gene_strand=<	locus_tag=ECB_01643	major_base=.	major_cov=103/98	major_frequency=1.000e+00	minor_base=N	minor_cov=0/0	new_cov=103/98	polymorphism_frequency=1.000e+00	polymorphism_score=NA	prediction=consensus	ref_cov=0/0	snp_type=pseudogene	total_cov=103/98
RA	51	.	REL606	1750983	0	G	C	bias_e_value=0.00439189	bias_p_value=9.71412e-10	consensus_reject=FREQUENCY_CUTOFF	consensus_score=320.1	fisher_strand_p_value=3.89032e-11	frequency=2.536e-01	ks_quality_p_value=1	major_base=G	major_cov=43/60	major_frequency=7.464e-01	minor_base=C	minor_cov=35/0	new_cov=35/0	no_show=1	polymorphism_frequency=2.536e-01	polymorphism_score=48.1	prediction=polymorphism	ref_cov=43/60	total_cov=78/60
RA	52	.	REL606	1802013	0	G	A	bias_e_value=5.12823e-22	bias_p_value=1.13428e-28	consensus_reject=FREQUENCY_CUTOFF	consensus_score=310.0	fisher_strand_p_value=1.62997e-30	frequency=2.949e-01	gene_name=ydjR/spy	gene_position=intergenic (-124/+79)	gene_product=hypothetical protein/envelope stress induced periplasmic protein	gene_strand=</<	ks_quality_p_value=1	locus_tag=ECB_01711/ECB_01712	major_base=G	major_cov=103/7	major_frequency=7.051e-01	minor_base=A	minor_cov=1/45	new_cov=1/45	polymorphism_frequency=2.949e-01	polymorphism_score=78.2	prediction=polymorphism	ref_cov=103/7	snp_type=intergenic	total_cov=104/52
RA	53	.	REL606	1911672	0	T	C	bias_e_value=2.78531e-13	bias_p_value=6.16063e-20	consensus_reject=FREQUENCY_CUTOFF	consensus_score=372.6	fisher_strand_p_value=1.254e-21	frequency=2.276e-01	ks_quality_p_value=1	major_base=T	major_cov=101/11	major_frequency=7.724e-01	minor_base=C	minor_cov=1/32	new_cov=1/32	no_show=1	polymorphism_frequency=2.276e-01	polymorphism_score=28.3	prediction=polymorphism	ref_cov=101/11	total_cov=102/43
RA	54	.	REL606	2173900	0	A	C	aa_new_seq=P	aa_position=25	aa_ref_seq=T	bias_e_value=1.7489e-27	bias_p_value=3.86826e-34	codon_new_seq=CCC	codon_number=25	codon_position=1	codon_ref_seq=ACC	consensus_reject=FREQUENCY_CUTOFF	consensus_score=516.2	fisher_strand_p_value=4.69757e-36	frequency=2.903e-01	gene_name=yejH	gene_position=73	gene_product=predicted ATP-dependet helicase	gene_strand=>	ks_quality_p_value=1	locus_tag=ECB_02114	major_base=A	major_cov=145/31	major_frequency=7.097e-01	minor_base=C	minor_cov=1/71	new_cov=1/71	new_seq=C	polymorphism_frequency=2.903e-01	polymorphism_score=87.1	prediction=polymorphism	ref_cov=145/31	ref_seq=A	snp_type=nonsynonymous	total_cov=146/102	transl_table=11
RA	55	.	REL606	2238337	0	A	C	bias_e_value=1.92454e-12	bias_p_value=4.25676e-19	consensus_reject=FREQUENCY_CUTOFF	consensus_score=429.0	fisher_strand_p_value=9.02736e-21	frequency=2.570e-01	ks_quality_p_value=1	major_base=A	major_cov=105/54	major_frequency=7.430e-01	minor_base=C	minor_cov=0/55	new_cov=0/55	no_show=1	polymorphism_frequency=2.570e-01	polymorphism_score=75.6	prediction=polymorphism	ref_cov=105/54	total_cov=105/111
RA	56	.	REL606	2262442	0	A	C	bias_e_value=3.07237e-12	bias_p_value=6.79557e-19	consensus_reject=FREQUENCY_CUTOFF	consensus_score=479.5	fisher_strand_p_value=1.4559e-20	frequency=2.365e-01	ks_quality_p_value=1	major_base=A	major_cov=109/46	major_frequency=7.635e-01	minor_base=C	minor_cov=0/48	new_cov=0/48	no_show=1	polymorphism_frequency=2.365e-01	polymorphism_score=21.9	prediction=polymorphism	ref_cov=109/46	total_cov=109/94
RA	57	.	REL606	2531183	0	A	C	bias_e_value=6.19251e-20	bias_p_value=1.36968e-26	consensus_reject=FREQUENCY_CUTOFF	consensus_score=493.9	fisher_strand_p_value=2.11622e-28	frequency=2.356e-01	ks_quality_p_value=1	major_base=A	major_cov=132/27	major_frequency=7.644e-01	minor_base=C	minor_cov=0/49	new_cov=0/49	no_show=1	polymorphism_frequency=2.356e-01	polymorphism_score=50.7	prediction=polymorphism	ref_cov=132/27	total_cov=132/76
RA	58	.	REL606	2544924	0	C	T	aa_new_seq=K	aa_position=627	aa_ref_seq=E	codon_new_seq=AAG	codon_number=627	codon_position=1	codon_ref_seq=GAG	consensus_score=900.6	frequency=1	gene_name=yphG	gene_position=1879	gene_product=hypothetical protein	gene_strand=<	locus_tag=ECB_02441	major_base=T	major_cov=140/89	major_frequency=1.000e+00	minor_base=N	minor_cov=0/0	new_cov=140/89	new_seq=T	polymorphism_frequency=1.000e+00	polymorphism_score=NA	prediction=consensus	ref_cov=0/0	ref_seq=C	snp_type=nonsynonymous	total_cov=140/89	transl_table=11
RA	59	.	REL606	2679002	0	A	G	bias_e_value=0.000276945	bias_p_value=6.12556e-11	consensus_reject=FREQUENCY_CUTOFF	consensus_score=403.3	fisher_strand_p_value=2.20007e-12	frequency=2.135e-01	ks_quality_p_value=1	major_base=A	major_cov=59/81	major_frequency=7.865e-01	minor_base=G	minor_cov=38/0	new_cov=38/0	no_show=1	polymorphism_frequency=2.135e-01	polymorphism_score=15.0	prediction=polymorphism	ref_cov=59/81	total_cov=97/81
RA	60	.	REL606	2774220	0	T	C	aa_new_seq=G	aa_position=106	aa_ref_seq=E	bias_e_value=2.25232e-06	bias_p_value=4.98175e-13	codon_new_seq=GGG	codon_number=106	codon_position=2	codon_ref_seq=GAG	consensus_reject=FREQUENCY_CUTOFF	consensus_score=303.0	fisher_strand_p_value=1.51795e-14	frequency=2.982e-01	gene_name=ECB_02652	gene_position=317	gene_product=conserved hypothetical protein	gene_strand=<	ks_quality_p_value=1	locus_tag=ECB_02652	major_base=T	major_cov=67/53	major_frequency=7.018e-01	minor_base=C	minor_cov=0/51	new_cov=0/51	new_seq=C	polymorphism_frequency=2.982e-01	polymorphism_score=51.3	prediction=polymorphism	ref_cov=67/53	ref_seq=T	snp_type=nonsynonymous	total_cov=67/104	transl_table=11
RA	61	.	REL606	2994830	0	A	C	bias_e_value=2.82163e-17	bias_p_value=6.24098e-24	consensus_reject=FREQUENCY_CUTOFF	consensus_score=499.6	fisher_strand_p_value=1.06684e-25	frequency=2.338e-01	ks_quality_p_value=1	major_base=A	major_cov=124/30	major_frequency=7.662e-01	minor_base=C	minor_cov=0/47	new_cov=0/47	no_show=1	polymorphism_frequency=2.338e-01	polymorphism_score=39.7	prediction=polymorphism	ref_cov=124/30	total_cov=124/77
RA	62	.	REL606	2998205	0	C	T	bias_e_value=6.35214e-12	bias_p_value=1.40499e-18	consensus_reject=FREQUENCY_CUTOFF	consensus_score=442.5	fisher_strand_p_value=3.05873e-20	frequency=2.183e-01	ks_quality_p_value=1	major_base=C	major_cov=41/113	major_frequency=7.817e-01	minor_base=T	minor_cov=43/0	new_cov=43/0	no_show=1	polymorphism_frequency=2.183e-01	polymorphism_score=68.8	prediction=polymorphism	ref_cov=41/113	total_cov=84/114
RA	63	.	REL606	3149152	0	T	G	bias_e_value=1.41523e-08	bias_p_value=3.13026e-15	consensus_reject=FREQUENCY_CUTOFF	consensus_score=390.4	fisher_strand_p_value=8.22968e-17	frequency=2.119e-01	ks_quality_p_value=1	major_base=T	major_cov=27/92	major_frequency=7.881e-01	minor_base=G	minor_cov=32/0	new_cov=32/0	no_show=1	polymorphism_frequency=2.119e-01	polymorphism_score=10.3	prediction=polymorphism	ref_cov=27/92	total_cov=59/92
RA	64	.	REL606	3172494	0	G	.	bias_e_value=3246570	bias_p_value=0.718086	consensus_score=920.2	fisher_strand_p_value=0.351759	frequency=1	gene_name=nlpI	gene_position=coding (8/885 nt)	gene_product=hypothetical protein	gene_strand=<	ks_quality_p_value=0.996757	locus_tag=ECB_03030	major_base=.	major_cov=129/69	major_frequency=9.950e-01	minor_base=A	minor_cov=0/1	new_cov=129/69	polymorphism_frequency=9.950e-01	polymorphism_score=-2.6	prediction=consensus	ref_cov=0/0	total_cov=129/70
RA	65	.	REL606	3259133	0	T	C	bias_e_value=1.28207e-22	bias_p_value=2.83573e-29	consensus_reject=FREQUENCY_CUTOFF	consensus_score=415.5	fisher_strand_p_value=3.99425e-31	frequency=2.584e-01	ks_quality_p_value=1	major_base=T	major_cov=119/13	major_frequency=7.416e-01	minor_base=C	minor_cov=0/46	new_cov=0/46	no_show=1	polymorphism_frequency=2.584e-01	polymorphism_score=49.4	prediction=polymorphism	ref_cov=119/13	total_cov=119/59
RA	66	.	REL606	3414588	0	A	C	bias_e_value=8.79603e-12	bias_p_value=1.94553e-18	consensus_reject=FREQUENCY_CUTOFF	consensus_score=355.6	fisher_strand_p_value=4.26643e-20	frequency=2.336e-01	ks_quality_p_value=1	major_base=A	major_cov=90/15	major_frequency=7.664e-01	minor_base=C	minor_cov=0/32	new_cov=0/32	no_show=1	polymorphism_frequency=2.336e-01	polymorphism_score=22.0	prediction=polymorphism	ref_cov=90/15	total_cov=90/47
RA	67	.	REL606	3414590	0	T	C	aa_new_seq=G	aa_position=215	aa_ref_seq=S	bias_e_value=3.4408e-17	bias_p_value=7.61046e-24	codon_new_seq=GGT	codon_number=215	codon_position=1	codon_ref_seq=AGT	consensus_reject=FREQUENCY_CUTOFF	consensus_score=313.7	fisher_strand_p_value=1.30544e-25	frequency=2.612e-01	gene_name=rtcA	gene_position=643	gene_product=RNA 3'-terminal-phosphate cyclase	gene_strand=<	ks_quality_p_value=1	locus_tag=ECB_03271	major_base=T	major_cov=92/7	major_frequency=7.388e-01	minor_base=C	minor_cov=0/35	new_cov=0/35	new_seq=C	polymorphism_frequency=2.612e-01	polymorphism_score=41.1	prediction=polymorphism	ref_cov=92/7	ref_seq=T	snp_type=nonsynonymous	total_cov=92/42	transl_table=11
RA	68	.	REL606	3481137	0	G	A	aa_new_seq=G	aa_position=42	aa_ref_seq=G	bias_e_value=889106	bias_p_value=0.196655	codon_new_seq=GGA	codon_number=42	codon_position=3	codon_ref_seq=GGG	consensus_score=55.4	fisher_strand_p_value=0.05	frequency=1	gene_name=rhsB	gene_position=126	gene_product=rhsB element core protein RshB	gene_strand=>	ks_quality_p_value=0.979167	locus_tag=ECB_03331	major_base=A	major_cov=0/19	major_frequency=9.500e-01	minor_base=G	minor_cov=1/0	new_cov=0/19	new_seq=A	polymorphism_frequency=9.500e-01	polymorphism_score=-3.3	prediction=consensus	ref_cov=1/0	ref_seq=G	snp_type=synonymous	total_cov=1/19	transl_table=11
RA	69	.	REL606	3481201	0	A	C	aa_new_seq=L	aa_position=64	aa_ref_seq=I	bias_e_value=2535120	bias_p_value=0.560726	codon_new_seq=CTT	codon_number=64	codon_position=1	codon_ref_seq=ATC	consensus_score=345.1	fisher_strand_p_value=0.297872	frequency=1	gene_name=rhsB	gene_position=190	gene_product=rhsB element core protein RshB	gene_strand=>	ks_quality_p_value=0.75559	locus_tag=ECB_03331	major_base=C	major_cov=27/66	major_frequency=9.894e-01	minor_base=A	minor_cov=1/0	new_cov=27/66	new_seq=C	polymorphism_frequency=9.894e-01	polymorphism_score=-4.1	prediction=consensus	ref_cov=1/0	ref_seq=A	snp_type=nonsynonymous	total_cov=28/66	transl_table=11
RA	70	.	REL606	3481203	0	C	T	aa_new_seq=L	aa_position=64	aa_ref_seq=I	bias_e_value=2485400	bias_p_value=0.549729	codon_new_seq=CTT	codon_number=64	codon_position=3	codon_ref_seq=ATC	consensus_score=345.5	fisher_strand_p_value=0.297872	frequency=1	gene_name=rhsB	gene_position=192	gene_product=rhsB element core protein RshB	gene_strand=>	ks_quality_p_value=0.731103	locus_tag=ECB_03331	major_base=T	major_cov=27/66	major_frequency=9.894e-01	minor_base=C	minor_cov=1/0	new_cov=27/66	new_seq=T	polymorphism_frequency=9.894e-01	polymorphism_score=-4.2	prediction=consensus	ref_cov=1/0	ref_seq=C	snp_type=synonymous	total_cov=28/66	transl_table=11
RA	71	.	REL606	3481214	0	C	G	aa_new_seq=G	aa_position=68	aa_ref_seq=A	bias_e_value=2453660	bias_p_value=0.542708	codon_new_seq=GGC	codon_number=68	codon_position=2	codon_ref_seq=GCC	consensus_score=548.6	fisher_strand_p_value=0.280822	frequency=1	gene_name=rhsB	gene_position=203	gene_product=rhsB element core protein RshB	gene_strand=>	ks_quality_p_value=0.759204	locus_tag=ECB_03331	major_base=G	major_cov=40/105	major_frequency=9.932e-01	minor_base=C	minor_cov=1/0	new_cov=40/105	new_seq=G	polymorphism_frequency=9.932e-01	polymorphism_score=-3.6	prediction=consensus	ref_cov=1/0	ref_seq=C	snp_type=nonsynonymous	total_cov=41/105	transl_table=11
RA	72	.	REL606	3544091	0	C	T	consensus_score=810.9	frequency=1	gene_name=dctA/yhjK	gene_position=intergenic (-20/+163)	gene_product=C4-dicarboxylate transport protein/predicted diguanylate cyclase	gene_strand=</<	locus_tag=ECB_03376/ECB_03377	major_base=T	major_cov=91/117	major_frequency=1.000e+00	minor_base=N	minor_cov=0/0	new_cov=91/117	polymorphism_frequency=1.000e+00	polymorphism_score=NA	prediction=consensus	ref_cov=0/0	snp_type=intergenic	total_cov=91/117
RA	73	.	REL606	3556582	0	G	C	bias_e_value=327.805	bias_p_value=7.25049e-05	consensus_reject=FREQUENCY_CUTOFF	consensus_score=105.2	fisher_strand_p_value=5.53268e-06	frequency=2.558e-01	ks_quality_p_value=1	major_base=G	major_cov=7/25	major_frequency=7.442e-01	minor_base=C	minor_cov=11/0	new_cov=11/0	no_show=1	polymorphism_frequency=2.558e-01	polymorphism_score=14.6	prediction=polymorphism	ref_cov=7/25	total_cov=18/25
RA	74	.	REL606	3602497	0	T	G	bias_e_value=3.65177e-12	bias_p_value=8.0771e-19	consensus_reject=FREQUENCY_CUTOFF	consensus_score=395.5	fisher_strand_p_value=1.73703e-20	frequency=2.143e-01	ks_quality_p_value=1	major_base=T	major_cov=19/102	major_frequency=7.857e-01	minor_base=G	minor_cov=33/0	new_cov=33/0	no_show=1	polymorphism_frequency=2.143e-01	polymorphism_score=19.0	prediction=polymorphism	ref_cov=19/102	total_cov=52/102
RA	75	.	REL606	3606985	0	A	C	bias_e_value=7.82894e-08	bias_p_value=1.73163e-14	consensus_reject=FREQUENCY_CUTOFF	consensus_score=303.2	fisher_strand_p_value=4.77318e-16	frequency=2.177e-01	ks_quality_p_value=1	major_base=A	major_cov=80/17	major_frequency=7.823e-01	minor_base=C	minor_cov=0/27	new_cov=0/27	no_show=1	polymorphism_frequency=2.177e-01	polymorphism_score=25.8	prediction=polymorphism	ref_cov=80/17	total_cov=80/44
RA	76	.	REL606	3719133	0	G	.	consensus_score=1133.0	frequency=1	gene_name=ECB_03525/ECB_03526	gene_position=intergenic (-10/+75)	gene_product=conserved hypothetical protein/hypothetical protein	gene_strand=</<	locus_tag=ECB_03525/ECB_03526	major_base=.	major_cov=138/103	major_frequency=1.000e+00	minor_base=N	minor_cov=0/0	new_cov=138/103	polymorphism_frequency=1.000e+00	polymorphism_score=NA	prediction=consensus	ref_cov=0/0	snp_type=intergenic	total_cov=138/103
RA	77	.	REL606	3731971	0	G	A	bias_e_value=8.49044e-09	bias_p_value=1.87794e-15	consensus_reject=FREQUENCY_CUTOFF	consensus_score=356.5	fisher_strand_p_value=4.87007e-17	frequency=2.412e-01	ks_quality_p_value=1	major_base=G	major_cov=89/40	major_frequency=7.588e-01	minor_base=A	minor_cov=0/41	new_cov=0/41	no_show=1	polymorphism_frequency=2.412e-01	polymorphism_score=41.9	prediction=polymorphism	ref_cov=89/40	total_cov=89/81
RA	78	.	REL606	3770422	0	C	T	consensus_score=926.9	frequency=1	gene_name=yidB/gyrB	gene_position=intergenic (-195/+45)	gene_product=hypothetical protein/DNA gyrase subunit B	gene_strand=</<	locus_tag=ECB_03581/ECB_03582	major_base=T	major_cov=87/148	major_frequency=1.000e+00	minor_base=N	minor_cov=0/0	new_cov=87/148	polymorphism_frequency=1.000e+00	polymorphism_score=NA	prediction=consensus	ref_cov=0/0	snp_type=intergenic	total_cov=87/148
RA	79	.	REL606	3787982	0	T	A	bias_e_value=3.60032e-27	bias_p_value=7.9633e-34	consensus_reject=FREQUENCY_CUTOFF	consensus_score=268.2	fisher_strand_p_value=9.75714e-36	frequency=3.439e-01	gene_name=yieF/yieG	gene_position=intergenic (+2/+52)	gene_product=chromate reductase, Class I, flavoprotein/predicted inner membrane protein	gene_strand=>/<	ks_quality_p_value=1	locus_tag=ECB_03597/ECB_03598	major_base=T	major_cov=97/6	major_frequency=6.561e-01	minor_base=A	minor_cov=0/54	new_cov=0/54	polymorphism_frequency=3.439e-01	polymorphism_score=123.3	prediction=polymorphism	ref_cov=97/6	snp_type=intergenic	total_cov=97/60
RA	80	.	REL606	3909638	0	T	G	bias_e_value=3.54173e-12	bias_p_value=7.83371e-19	consensus_reject=FREQUENCY_CUTOFF	consensus_score=343.8	fisher_strand_p_value=1.68355e-20	frequency=2.597e-01	ks_quality_p_value=1	major_base=T	major_cov=24/90	major_frequency=7.403e-01	minor_base=G	minor_cov=40/0	new_cov=40/0	no_show=1	polymorphism_frequency=2.597e-01	polymorphism_score=46.9	prediction=polymorphism	ref_cov=24/90	total_cov=64/90
RA	81	.	REL606	3937042	0	T	G	bias_e_value=0.00041618	bias_p_value=9.2052e-11	consensus_reject=FREQUENCY_CUTOFF	consensus_score=264.8	fisher_strand_p_value=3.35712e-12	frequency=2.136e-01	ks_quality_p_value=1	major_base=T	major_cov=17/64	major_frequency=7.864e-01	minor_base=G	minor_cov=22/0	new_cov=22/0	no_show=1	polymorphism_frequency=2.136e-01	polymorphism_score=10.6	prediction=polymorphism	ref_cov=17/64	total_cov=40/64
RA	82	.	REL606	3943694	0	C	T	consensus_score=52.6	deleted=1	frequency=1	major_base=T	major_cov=4/11	major_frequency=1.000e+00	minor_base=N	minor_cov=0/0	new_cov=4/11	polymorphism_frequency=1.000e+00	polymorphism_score=NA	prediction=consensus	ref_cov=0/0	total_cov=4/11
RA	83	.	REL606	4003575	0	A	C	bias_e_value=5.87794e-18	bias_p_value=1.3001e-24	consensus_reject=FREQUENCY_CUTOFF	consensus_score=581.2	fisher_strand_p_value=2.16339e-26	frequency=2.036e-01	ks_quality_p_value=1	major_base=A	major_cov=144/32	major_frequency=7.964e-01	minor_base=C	minor_cov=0/45	new_cov=0/45	no_show=1	polymorphism_frequency=2.036e-01	polymorphism_score=23.8	prediction=polymorphism	ref_cov=144/32	total_cov=144/77
RA	84	.	REL606	4006927	0	T	G	bias_e_value=1.50562e-24	bias_p_value=3.33019e-31	consensus_reject=FREQUENCY_CUTOFF	consensus_score=423.2	fisher_strand_p_value=4.41077e-33	frequency=3.093e-01	gene_name=sodA/kdgT	gene_position=intergenic (+77/-183)	gene_product=superoxide dismutase, Mn/2-keto-3-deoxygluconate permease	gene_strand=>/>	ks_quality_p_value=1	locus_tag=ECB_03794/ECB_03795	major_base=T	major_cov=20/114	major_frequency=6.907e-01	minor_base=G	minor_cov=60/0	new_cov=60/0	polymorphism_frequency=3.093e-01	polymorphism_score=28.2	prediction=polymorphism	ref_cov=20/114	snp_type=intergenic	total_cov=80/114
RA	85	.	REL606	4017167	0	G	T	bias_e_value=1.35669e-16	bias_p_value=3.00077e-23	consensus_reject=FREQUENCY_CUTOFF	consensus_score=394.5	fisher_strand_p_value=5.27359e-25	frequency=2.231e-01	ks_quality_p_value=1	major_base=G	major_cov=97/4	major_frequency=7.769e-01	minor_base=T	minor_cov=0/29	new_cov=0/29	no_show=1	polymorphism_frequency=2.231e-01	polymorphism_score=47.4	prediction=polymorphism	ref_cov=97/4	total_cov=98/33
RA	86	.	REL606	4017172	0	T	C	bias_e_value=1.05156e-15	bias_p_value=2.32588e-22	consensus_reject=FREQUENCY_CUTOFF	consensus_score=363.2	fisher_strand_p_value=4.24301e-24	frequency=2.448e-01	ks_quality_p_value=1	major_base=T	major_cov=100/8	major_frequency=7.552e-01	minor_base=C	minor_cov=1/34	new_cov=1/34	no_show=1	polymorphism_frequency=2.448e-01	polymorphism_score=26.7	prediction=polymorphism	ref_cov=100/8	total_cov=101/42
RA	87	.	REL606	4017848	0	T	G	bias_e_value=2.90551e-17	bias_p_value=6.42649e-24	consensus_reject=FREQUENCY_CUTOFF	consensus_score=384.6	fisher_strand_p_value=1.09911e-25	frequency=2.397e-01	ks_quality_p_value=1	major_base=T	major_cov=9/102	major_frequency=7.603e-01	minor_base=G	minor_cov=35/0	new_cov=35/0	no_show=1	polymorphism_frequency=2.397e-01	polymorphism_score=14.6	prediction=polymorphism	ref_cov=9/102	total_cov=45/102
RA	88	.	REL606	4033310	0	A	G	bias_e_value=1.45052e-13	bias_p_value=3.2083e-20	consensus_reject=FREQUENCY_CUTOFF	consensus_score=351.6	fisher_strand_p_value=6.44316e-22	frequency=2.609e-01	ks_quality_p_value=1	major_base=A	major_cov=24/95	major_frequency=7.391e-01	minor_base=G	minor_cov=42/0	new_cov=42/0	no_show=1	polymorphism_frequency=2.609e-01	polymorphism_score=23.6	prediction=polymorphism	ref_cov=24/95	total_cov=66/95
RA	89	.	REL606	4122797	0	T	.	consensus_score=950.9	frequency=1	gene_name=aceB	gene_position=coding (491/1602 nt)	gene_product=malate synthase	gene_strand=>	locus_tag=ECB_03886	major_base=.	major_cov=102/101	major_frequency=1.000e+00	minor_base=N	minor_cov=0/0	new_cov=102/101	polymorphism_frequency=1.000e+00	polymorphism_score=NA	prediction=consensus	ref_cov=0/0	total_cov=102/101
RA	90	.	REL606	4123258	0	A	C	bias_e_value=2.74976e-19	bias_p_value=6.082e-26	consensus_reject=FREQUENCY_CUTOFF	consensus_score=659.0	fisher_strand_p_value=9.62215e-28	frequency=2.151e-01	ks_quality_p_value=1	major_base=A	major_cov=152/45	major_frequency=7.849e-01	minor_base=C	minor_cov=0/54	new_cov=0/54	no_show=1	polymorphism_frequency=2.151e-01	polymorphism_score=24.0	prediction=polymorphism	ref_cov=152/45	total_cov=152/99
RA	91	.	REL606	4320445	0	T	G	aa_new_seq=G	aa_position=211	aa_ref_seq=V	bias_e_value=3.16412e-12	bias_p_value=6.9985e-19	codon_new_seq=GGG	codon_number=211	codon_position=2	codon_ref_seq=GTG	consensus_reject=FREQUENCY_CUTOFF	consensus_score=403.0	fisher_strand_p_value=1.50034e-20	frequency=2.919e-01	gene_name=aidB	gene_position=632	gene_product=isovaleryl CoA dehydrogenase	gene_strand=>	ks_quality_p_value=1	locus_tag=ECB_04054	major_base=T	major_cov=55/93	major_frequency=7.081e-01	minor_base=G	minor_cov=61/0	new_cov=61/0	new_seq=G	polymorphism_frequency=2.919e-01	polymorphism_score=74.4	prediction=polymorphism	ref_cov=55/93	ref_seq=T	snp_type=nonsynonymous	total_cov=116/93	transl_table=11
RA	92	.	REL606	4425877	0	T	G	bias_e_value=10022.3	bias_p_value=0.00221677	consensus_reject=FREQUENCY_CUTOFF	consensus_score=257.7	fisher_strand_p_value=0.000237171	frequency=2.177e-01	ks_quality_p_value=1	major_base=T	major_cov=66/31	major_frequency=7.823e-01	minor_base=G	minor_cov=27/0	new_cov=27/0	no_show=1	polymorphism_frequency=2.177e-01	polymorphism_score=27.1	prediction=polymorphism	ref_cov=66/31	total_cov=94/31
RA	93	.	REL606	4438232	0	T	G	bias_e_value=2.75329e-13	bias_p_value=6.08981e-20	consensus_reject=FREQUENCY_CUTOFF	consensus_score=403.2	fisher_strand_p_value=1.23928e-21	frequency=2.454e-01	ks_quality_p_value=1	major_base=T	major_cov=24/99	major_frequency=7.546e-01	minor_base=G	minor_cov=40/0	new_cov=40/0	no_show=1	polymorphism_frequency=2.454e-01	polymorphism_score=26.3	prediction=polymorphism	ref_cov=24/99	total_cov=64/99
RA	94	.	REL606	4483462	0	C	T	aa_new_seq=F	aa_position=44	aa_ref_seq=S	bias_e_value=1.06824e-30	bias_p_value=2.36276e-37	codon_new_seq=TTT	codon_number=44	codon_position=2	codon_ref_seq=TCT	consensus_reject=FREQUENCY_CUTOFF	consensus_score=173.4	fisher_strand_p_value=2.63014e-39	frequency=4.378e-01	gene_name=bglJ	gene_position=131	gene_product=DNA-binding transcriptional activator	gene_strand=>	ks_quality_p_value=1	locus_tag=ECB_04243	major_base=C	major_cov=36/104	major_frequency=5.622e-01	minor_base=T	minor_cov=109/0	new_cov=109/0	new_seq=T	polymorphism_frequency=4.378e-01	polymorphism_score=230.1	prediction=polymorphism	ref_cov=36/104	ref_seq=C	snp_type=nonsynonymous	total_cov=145/104	transl_table=11
RA	95	.	REL606	4496552	0	A	C	bias_e_value=2.75761e-12	bias_p_value=6.09937e-19	consensus_reject=FREQUENCY_CUTOFF	consensus_score=448.6	fisher_strand_p_value=1.30366e-20	frequency=2.013e-01	ks_quality_p_value=1	major_base=A	major_cov=108/19	major_frequency=7.987e-01	minor_base=C	minor_cov=0/32	new_cov=0/32	no_show=1	polymorphism_frequency=2.013e-01	polymorphism_score=12.9	prediction=polymorphism	ref_cov=108/19	total_cov=108/51
MC	96	.	REL606	549248	589790	679	1723	gene_name=[insB-6]–[insA-7]	gene_product=[insB-6],insA-6,nmpC,ybcU,ECB_00510,nohB,ECB_00512,ECB_00513,ECB_00514,ECB_00515,ECB_00516,ECB_00517,appY,ompT,envY,ybcH,nfrA,nfrB,nfrB,ECB_00524,yhhI,ECB_00526,ECB_00527,ECB_00528,ECB_00529,ECB_00530,cusS,cusR,cusC,ylcC,cusB,cusA,pheP,ybdG,nfnB,ybdF,ybdJ,ybdK,insJ-1,insK-1,insB-7,[insA-7]	left_inside_cov=98	left_outside_cov=102	locus_tag=[ECB_00504]–[ECB_00546]	right_inside_cov=95	right_outside_cov=100
MC	97	.	REL606	1456019	1469016	1368	1348	gene_name=[acpD]–[insJ-2]	gene_product=[acpD],[insK-2],insJ-2,hrpA,ydcF,aldA,gapC,insA-12,insB-12,cybB,ydcA,hokB,mokB,insK-2,[insJ-2]	left_inside_cov=97	left_outside_cov=107	locus_tag=[ECB_01367]–[ECB_00619_6]	right_inside_cov=98	right_outside_cov=99
MC	98	.	REL606	1879847	1885430	0	0	gene_name=[yoaE]–rrmA	gene_product=[yoaE],manX,manY,manZ,yobD,yebN,rrmA	left_inside_cov=0	left_outside_cov=161	locus_tag=[ECB_01786]–[ECB_01792]	right_inside_cov=0	right_outside_cov=268
MC	99	.	REL606	2062617	2064373	0	1380	gene_name=insK-2–[insJ-2]	gene_product=insK-2,[ECB_02013],[insJ-2]	left_inside_cov=0	left_outside_cov=158	locus_tag=[ECB_00620_9]–[ECB_00619_9]	right_inside_cov=98	right_outside_cov=99
MC	100	.	REL606	2942822	2963364	0	1343	gene_name=[ECB_02797]–[insJ-2]	gene_product=[ECB_02797],ECB_02798,yeeP,flu,yeeR,ECB_02802,yafZ,ECB_02804,yeeS,yeeT,yeeU,yeeV,yeeW,ECB_02810,ECB_02811,ECB_02812,ECB_02813,ECB_02814,ECB_02815,insK-2,[ECB_02816],[insJ-2]	left_inside_cov=0	left_outside_cov=263	locus_tag=[ECB_02797]–[ECB_00619_12]	right_inside_cov=95	right_outside_cov=99
MC	101	.	REL606	3481394	3484597	1061	761	gene_name=rhsB	gene_position=coding (383-3586/4236 nt)	gene_product=rhsB element core protein RshB	gene_strand=>	left_inside_cov=97	left_outside_cov=99	locus_tag=ECB_03331	right_inside_cov=94	right_outside_cov=101
MC	102	.	REL606	3628256	3630750	0	1018	gene_name=rhsA	gene_position=pseudogene (248-2742/5580 nt)	gene_product=rhsA element core protein RshA	gene_strand=>	left_inside_cov=98	left_outside_cov=99	locus_tag=ECB_03448	right_inside_cov=96	right_outside_cov=101
MC	103	.	REL606	3943672	3943838	26	136	gene_name=rrlA	gene_position=noncoding (1843-2009/2904 nt)	gene_product=23S ribosomal RNA	gene_strand=>	left_inside_cov=98	left_outside_cov=99	locus_tag=ECB_r00015	right_inside_cov=97	right_outside_cov=103
JC	104	.	REL606	1	1	REL606	4521141	-1	0	alignment_overlap=0	circular_chromosome=1	coverage_minus=139	coverage_plus=112	flanking_left=150	flanking_right=150	frequency=1	junction_possible_overlap_registers=149	key=REL606__1__1__REL606__4521141__-1__0____150__150__0__0	max_left=149	max_left_minus=149	max_left_plus=146	max_min_left=73	max_min_left_minus=70	max_min_left_plus=73	max_min_right=75	max_min_right_minus=72	max_min_right_plus=75	max_pos_hash_score=298	max_right=148	max_right_minus=140	max_right_plus=148	neg_log10_pos_hash_p_value=0.2	new_junction_coverage=1.15	new_junction_read_count=259	polymorphism_frequency=1.000e+00	pos_hash_score=95	prediction=consensus	side_1_annotate_key=gene	side_1_continuation=0	side_1_coverage=0.00	side_1_overlap=0	side_1_possible_overlap_registers=149	side_1_read_count=0	side_1_redundant=0	side_2_annotate_key=gene	side_2_continuation=0	side_2_coverage=0.00	side_2_overlap=0	side_2_possible_overlap_registers=149	side_2_read_count=0	side_2_redundant=0	total_non_overlap_reads=251
JC	105	.	REL606	253	-1	REL606	278	-1	0	alignment_overlap=10	coverage_minus=7	coverage_plus=1	flanking_left=150	flanking_right=150	frequency=3.727e-02	junction_possible_overlap_registers=139	key=REL606__253__-1__REL606__288__-1__10____150__150__0__0	max_left=60	max_left_minus=60	max_left_plus=1	max_min_left=60	max_min_left_minus=60	max_min_left_plus=1	max_min_right=0	max_min_right_minus=0	max_min_right_plus=0	max_pos_hash_score=278	max_right=139	max_right_minus=134	max_right_plus=139	neg_log10_pos_hash_p_value=12.0	new_junction_coverage=0.04	new_junction_read_count=8	no_show=1	polymorphism_frequency=3.727e-02	pos_hash_score=8	prediction=polymorphism	reject=COVERAGE_EVENNESS_SKEW,FREQUENCY_CUTOFF	side_1_annotate_key=gene	side_1_continuation=0	side_1_coverage=0.97	side_1_overlap=10	side_1_possible_overlap_registers=149	side_1_read_count=219	side_1_redundant=0	side_2_annotate_key=gene	side_2_continuation=0	side_2_coverage=0.99	side_2_overlap=0	side_2_possible_overlap_registers=139	side_2_read_count=209	side_2_redundant=0	total_non_overlap_reads=8
JC	106	.	REL606	6298	1	REL606	6316	1	0	alignment_overlap=18	coverage_minus=0	coverage_plus=4	flanking_left=150	flanking_right=150	frequency=2.483e-02	junction_possible_overlap_registers=131	key=REL606__6298__1__REL606__6298__1__18____150__150__0__0	max_left=109	max_left_minus=0	max_left_plus=109	max_min_left=49	max_min_left_minus=0	max_min_left_plus=49	max_min_right=54	max_min_right_minus=0	max_min_right_plus=54	max_pos_hash_score=262	max_right=83	max_right_minus=0	max_right_plus=83	neg_log10_pos_hash_p_value=14.0	new_junction_coverage=0.02	new_junction_read_count=4	no_show=1	polymorphism_frequency=2.483e-02	pos_hash_score=4	prediction=polymorphism	reject=COVERAGE_EVENNESS_SKEW,FREQUENCY_CUTOFF	side_1_annotate_key=gene	side_1_continuation=0	side_1_coverage=0.80	side_1_overlap=18	side_1_possible_overlap_registers=149	side_1_read_count=180	side_1_redundant=0	side_2_annotate_key=gene	side_2_continuation=0	side_2_coverage=0.79	side_2_overlap=0	side_2_possible_overlap_registers=131	side_2_read_count=156	side_2_redundant=0	total_non_overlap_reads=4
JC	107	.	REL606	6439	-1	REL606	6531	-1	0	alignment_overlap=9	coverage_minus=2	coverage_plus=2	flanking_left=150	flanking_right=150	frequency=1.957e-02	junction_possible_overlap_registers=140	key=REL606__6439__-1__REL606__6540__-1__9____150__150__0__0	max_left=101	max_left_minus=101	max_left_plus=47	max_min_left=47	max_min_left_minus=0	max_min_left_plus=47	max_min_right=56	max_min_right_minus=56	max_min_right_plus=0	max_pos_hash_score=280	max_right=94	max_right_minus=56	max_right_plus=94	neg_log10_pos_hash_p_value=15.4	new_junction_coverage=0.02	new_junction_read_count=4	no_show=1	polymorphism_frequency=1.957e-02	pos_hash_score=3	prediction=polymorphism	reject=COVERAGE_EVENNESS_SKEW,FREQUENCY_CUTOFF	side_1_annotate_key=gene	side_1_continuation=0	side_1_coverage=0.75	side_1_overlap=9	side_1_possible_overlap_registers=149	side_1_read_count=169	side_1_redundant=0	side_2_annotate_key=gene	side_2_continuation=0	side_2_coverage=1.14	side_2_overlap=0	side_2_possible_overlap_registers=140	side_2_read_count=242	side_2_redundant=0	total_non_overlap_reads=4
JC	108	.	REL606	48630	1	REL606	48726	1	0	alignment_overlap=10	coverage_minus=0	coverage_plus=5	flanking_left=150	flanking_right=150	frequency=3.043e-02	junction_possible_overlap_registers=139	key=REL606__48630__1__REL606__48716__1__10____150__150__0__0	max_left=137	max_left_minus=0	max_left_plus=137	max_min_left=45	max_min_left_minus=0	max_min_left_plus=45	max_min_right=48	max_min_right_minus=0	max_min_right_plus=48	max_pos_hash_score=278	max_right=95	max_right_minus=0	max_right_plus=95	neg_log10_pos_hash_p_value=14.5	new_junction_coverage=0.02	new_junction_read_count=5	no_show=1	polymorphism_frequency=3.043e-02	pos_hash_score=4	prediction=polymorphism	reject=COVERAGE_EVENNESS_SKEW,FREQUENCY_CUTOFF	side_1_annotate_key=gene	side_1_continuation=0	side_1_coverage=0.75	side_1_overlap=10	side_1_possible_overlap_registers=149	side_1_read_count=169	side_1_redundant=0	side_2_annotate_key=gene	side_2_continuation=0	side_2_coverage=0.77	side_2_overlap=0	side_2_possible_overlap_registers=139	side_2_read_count=161	side_2_redundant=0	total_non_overlap_reads=5
JC	109	.	REL606	68807	-1	REL606	68827	-1	0	alignment_overlap=9	coverage_minus=5	coverage_plus=0	flanking_left=150	flanking_right=150	frequency=2.102e-02	junction_possible_overlap_registers=140	key=REL606__68807__-1__REL606__68836__-1__9____150__150__0__0	max_left=90	max_left_minus=90	max_left_plus=0	max_min_left=50	max_min_left_minus=50	max_min_left_plus=0	max_min_right=51	max_min_right_minus=51	max_min_right_plus=0	max_pos_hash_score=280	max_right=135	max_right_minus=135	max_right_plus=0	neg_log10_pos_hash_p_value=13.8	new_junction_coverage=0.02	new_junction_read_count=5	no_show=1	polymorphism_frequency=2.102e-02	pos_hash_score=5	prediction=polymorphism	reject=COVERAGE_EVENNESS_SKEW,FREQUENCY_CUTOFF	side_1_annotate_key=gene	side_1_continuation=0	side_1_coverage=1.12	side_1_overlap=9	side_1_possible_overlap_registers=149	side_1_read_count=253	side_1_redundant=0	side_2_annotate_key=gene	side_2_continuation=0	side_2_coverage=1.08	side_2_overlap=0	side_2_possible_overlap_registers=140	side_2_read_count=228	side_2_redundant=0	total_non_overlap_reads=5
JC	110	.	REL606	69429	-1	REL606	69507	-1	0	alignment_overlap=9	coverage_minus=2	coverage_plus=1	flanking_left=150	flanking_right=150	frequency=1.403e-02	junction_possible_overlap_registers=140	key=REL606__69429__-1__REL606__69516__-1__9____150__150__0__0	max_left=106	max_left_minus=87	max_left_plus=106	max_min_left=45	max_min_left_minus=45	max_min_left_plus=0	max_min_right=54	max_min_right_minus=54	max_min_right_plus=35	max_pos_hash_score=280	max_right=96	max_right_minus=96	max_right_plus=35	neg_log10_pos_hash_p_value=15.4	new_junction_coverage=0.01	new_junction_read_count=3	no_show=1	polymorphism_frequency=1.403e-02	pos_hash_score=3	prediction=polymorphism	reject=COVERAGE_EVENNESS_SKEW,FREQUENCY_CUTOFF	side_1_annotate_key=gene	side_1_continuation=0	side_1_coverage=0.97	side_1_overlap=9	side_1_possible_overlap_registers=149	side_1_read_count=219	side_1_redundant=0	side_2_annotate_key=gene	side_2_continuation=0	side_2_coverage=1.02	side_2_overlap=0	side_2_possible_overlap_registers=140	side_2_read_count=216	side_2_redundant=0	total_non_overlap_reads=3
JC	111	.	REL606	78115	1	REL606	78256	1	0	alignment_overlap=10	coverage_minus=0	coverage_plus=7	flanking_left=150	flanking_right=150	frequency=3.192e-02	junction_possible_overlap_registers=139	key=REL606__78115__1__REL606__78246__1__10____150__150__0__0	max_left=130	max_left_minus=0	max_left_plus=130	max_min_left=0	max_min_left_minus=0	max_min_left_plus=0	max_min_right=50	max_min_right_minus=0	max_min_right_plus=50	max_pos_hash_score=278	max_right=50	max_right_minus=0	max_right_plus=50	neg_log10_pos_hash_p_value=13.1	new_junction_coverage=0.04	new_junction_read_count=8	no_show=1	polymorphism_frequency=3.192e-02	pos_hash_score=6	prediction=polymorphism	reject=COVERAGE_EVENNESS_SKEW,FREQUENCY_CUTOFF	side_1_annotate_key=gene	side_1_continuation=0	side_1_coverage=1.10	side_1_overlap=10	side_1_possible_overlap_registers=149	side_1_read_count=249	side_1_redundant=0	side_2_annotate_key=gene	side_2_continuation=0	side_2_coverage=1.20	side_2_overlap=0	side_2_possible_overlap_registers=139	side_2_read_count=253	side_2_redundant=0	total_non_overlap_reads=7
JC	112	.	REL606	84885	1	REL606	85007	1	0	alignment_overlap=11	coverage_minus=3	coverage_plus=1	flanking_left=150	flanking_right=150	frequency=1.568e-02	junction_possible_overlap_registers=138	key=REL606__84885__1__REL606__84996__1__11____150__150__0__0	max_left=124	max_left_minus=101	max_left_plus=124	max_min_left=69	max_min_left_minus=69	max_min_left_plus=0	max_min_right=51	max_min_right_minus=51	max_min_right_plus=15	max_pos_hash_score=276	max_right=70	max_right_minus=70	max_right_plus=15	neg_log10_pos_hash_p_value=14.4	new_junction_coverage=0.02	new_junction_read_count=4	no_show=1	polymorphism_frequency=1.568e-02	pos_hash_score=4	prediction=polymorphism	reject=COVERAGE_EVENNESS_SKEW,FREQUENCY_CUTOFF	side_1_annotate_key=gene	side_1_continuation=0	side_1_coverage=1.14	side_1_overlap=11	side_1_possible_overlap_registers=149	side_1_read_count=256	side_1_redundant=0	side_2_annotate_key=gene	side_2_continuation=0	side_2_coverage=1.27	side_2_overlap=0	side_2_possible_overlap_registers=138	side_2_read_count=265	side_2_redundant=0	total_non_overlap_reads=4
JC	113	.	REL606	109508	-1	REL606	109518	-1	0	alignment_overlap=8	coverage_minus=3	coverage_plus=0	flanking_left=150	flanking_right=150	frequency=1.758e-02	junction_possible_overlap_registers=141	key=REL606__109508__-1__REL606__109526__-1__8____150__150__0__0	max_left=102	max_left_minus=102	max_left_plus=0	max_min_left=37	max_min_left_minus=37	max_min_left_plus=0	max_min_right=40	max_min_right_minus=40	max_min_right_plus=0	max_pos_hash_score=282	max_right=108	max_right_minus=108	max_right_plus=0	neg_log10_pos_hash_p_value=15.4	new_junction_coverage=0.01	new_junction_read_count=3	no_show=1	polymorphism_frequency=1.758e-02	pos_hash_score=3	prediction=polymorphism	reject=COVERAGE_EVENNESS_SKEW,FREQUENCY_CUTOFF	side_1_annotate_key=gene	side_1_continuation=0	side_1_coverage=0.79	side_1_overlap=8	side_1_possible_overlap_registers=149	side_1_read_count=179	side_1_redundant=0	side_2_annotate_key=gene	side_2_continuation=0	side_2_coverage=0.78	side_2_overlap=0	side_2_possible_overlap_registers=141	side_2_read_count=166	side_2_redundant=0	total_non_overlap_reads=3
JC	114	.	REL606	134904	-1	REL606	134981	-1	0	alignment_overlap=9	coverage_minus=1	coverage_plus=3	flanking_left=150	flanking_right=150	frequency=1.583e-02	junction_possible_overlap_registers=140	key=REL606__134904__-1__REL606__134990__-1__9____150__150__0__0	max_left=125	max_left_minus=125	max_left_plus=110	max_min_left=62	max_min_left_minus=0	max_min_left_plus=62	max_min_right=32	max_min_right_minus=16	max_min_right_plus=32	max_pos_hash_score=280	max_right=79	max_right_minus=16	max_right_plus=79	neg_log10_pos_hash_p_value=14.6	new_junction_coverage=0.02	new_junction_read_count=4	no_show=1	polymorphism_frequency=1.583e-02	pos_hash_score=4	prediction=polymorphism	reject=COVERAGE_EVENNESS_SKEW,FREQUENCY_CUTOFF	side_1_annotate_key=gene	side_1_continuation=0	side_1_coverage=1.14	side_1_overlap=9	side_1_possible_overlap_registers=149	side_1_read_count=258	side_1_redundant=0	side_2_annotate_key=gene	side_2_continuation=0	side_2_coverage=1.20	side_2_overlap=0	side_2_possible_overlap_registers=140	side_2_read_count=255	side_2_redundant=0	total_non_overlap_reads=4
JC	115	.	REL606	204700	-1	REL606	204707	-1	0	alignment_overlap=7	coverage_minus=6	coverage_plus=0	flanking_left=150	flanking_right=150	frequency=3.033e-02	junction_possible_overlap_registers=142	key=REL606__204700__-1__REL606__204714__-1__7____150__150__0__0	max_left=130	max_left_minus=130	max_left_plus=0	max_min_left=70	max_min_left_minus=70	max_min_left_plus=0	max_min_right=52	max_min_right_minus=52	max_min_right_plus=0	max_pos_hash_score=284	max_right=83	max_right_minus=83	max_right_plus=0	neg_log10_pos_hash_p_value=14.0	new_junction_coverage=0.03	new_junction_read_count=6	no_show=1	polymorphism_frequency=3.033e-02	pos_hash_score=5	prediction=polymorphism	reject=COVERAGE_EVENNESS_SKEW,FREQUENCY_CUTOFF	side_1_annotate_key=gene	side_1_continuation=0	side_1_coverage=0.88	side_1_overlap=7	side_1_possible_overlap_registers=149	side_1_read_count=199	side_1_redundant=0	side_2_annotate_key=gene	side_2_continuation=0	side_2_coverage=0.90	side_2_overlap=0	side_2_possible_overlap_registers=142	side_2_read_count=194	side_2_redundant=0	total_non_overlap_reads=6
JC	116	.	REL606	222266	1	REL606	222651	1	0	alignment_overlap=10	coverage_minus=4	coverage_plus=3	flanking_left=150	flanking_right=150	frequency=3.428e-02	junction_possible_overlap_registers=139	key=REL606__222266__1__REL606__222641__1__10____150__150__0__0	max_left=133	max_left_minus=133	max_left_plus=111	max_min_left=53	max_min_left_minus=0	max_min_left_plus=53	max_min_right=43	max_min_right_minus=43	max_min_right_plus=20	max_pos_hash_score=278	max_right=88	max_right_minus=43	max_right_plus=88	neg_log10_pos_hash_p_value=13.1	new_junction_coverage=0.03	new_junction_read_count=7	no_show=1	polymorphism_frequency=3.428e-02	pos_hash_score=6	prediction=polymorphism	reject=COVERAGE_EVENNESS_SKEW,FREQUENCY_CUTOFF	side_1_annotate_key=gene	side_1_continuation=0	side_1_coverage=1.03	side_1_overlap=10	side_1_possible_overlap_registers=149	side_1_read_count=233	side_1_redundant=0	side_2_annotate_key=gene	side_2_continuation=0	side_2_coverage=0.84	side_2_overlap=0	side_2_possible_overlap_registers=139	side_2_read_count=177	side_2_redundant=0	total_non_overlap_reads=7
JC	117	.	REL606	229740	1	REL606	229761	1	0	alignment_overlap=9	coverage_minus=0	coverage_plus=4	flanking_left=150	flanking_right=150	frequency=NA	junction_possible_overlap_registers=140	key=REL606__229740__1__REL606__229752__1__9____150__150__1__1	max_left=107	max_left_minus=0	max_left_plus=107	max_min_left=0	max_min_left_minus=0	max_min_left_plus=0	max_min_right=45	max_min_right_minus=0	max_min_right_plus=45	max_pos_hash_score=280	max_right=45	max_right_minus=0	max_right_plus=45	neg_log10_pos_hash_p_value=15.4	new_junction_coverage=0.02	new_junction_read_count=4	no_show=1	polymorphism_frequency=NA	pos_hash_score=3	prediction=unknown	reject=COVERAGE_EVENNESS_SKEW	side_1_annotate_key=repeat	side_1_continuation=0	side_1_coverage=NA	side_1_overlap=9	side_1_read_count=NA	side_1_redundant=1	side_2_annotate_key=repeat	side_2_continuation=0	side_2_coverage=NA	side_2_overlap=0	side_2_possible_overlap_registers=NA	side_2_read_count=NA	side_2_redundant=1	total_non_overlap_reads=4
JC	118	.	REL606	232293	1	REL606	232318	1	0	alignment_overlap=7	coverage_minus=0	coverage_plus=9	flanking_left=150	flanking_right=150	frequency=NA	junction_possible_overlap_registers=142	key=REL606__232293__1__REL606__232311__1__7____150__150__1__1	max_left=107	max_left_minus=0	max_left_plus=107	max_min_left=66	max_min_left_minus=0	max_min_left_plus=66	max_min_right=65	max_min_right_minus=0	max_min_right_plus=65	max_pos_hash_score=284	max_right=77	max_right_minus=0	max_right_plus=77	neg_log10_pos_hash_p_value=12.7	new_junction_coverage=0.04	new_junction_read_count=9	no_show=1	polymorphism_frequency=NA	pos_hash_score=7	prediction=unknown	reject=COVERAGE_EVENNESS_SKEW	side_1_annotate_key=repeat	side_1_continuation=0	side_1_coverage=NA	side_1_overlap=7	side_1_read_count=NA	side_1_redundant=1	side_2_annotate_key=repeat	side_2_continuation=0	side_2_coverage=NA	side_2_overlap=0	side_2_possible_overlap_registers=NA	side_2_read_count=NA	side_2_redundant=1	total_non_overlap_reads=9
JC	119	.	REL606	232665	1	REL606	232824	1	0	alignment_overlap=8	coverage_minus=2	coverage_plus=1	flanking_left=150	flanking_right=150	frequency=NA	junction_possible_overlap_registers=141	key=REL606__232665__1__REL606__232816__1__8____150__150__1__1	max_left=49	max_left_minus=49	max_left_plus=41	max_min_left=49	max_min_left_minus=49	max_min_left_plus=41	max_min_right=0	max_min_right_minus=0	max_min_right_plus=0	max_pos_hash_score=282	max_right=101	max_right_minus=101	max_right_plus=100	neg_log10_pos_hash_p_value=15.4	new_junction_coverage=0.01	new_junction_read_count=3	no_show=1	polymorphism_frequency=NA	pos_hash_score=3	prediction=unknown	reject=COVERAGE_EVENNESS_SKEW	side_1_annotate_key=repeat	side_1_continuation=0	side_1_coverage=NA	side_1_overlap=8	side_1_read_count=NA	side_1_redundant=1	side_2_annotate_key=repeat	side_2_continuation=0	side_2_coverage=NA	side_2_overlap=0	side_2_possible_overlap_registers=NA	side_2_read_count=NA	side_2_redundant=1	total_non_overlap_reads=3
JC	120	.	REL606	233257	-1	REL606	3945075	-1	0	alignment_overlap=0	coverage_minus=3	coverage_plus=1	flanking_left=150	flanking_right=150	frequency=NA	junction_possible_overlap_registers=149	key=REL606__233257__-1__REL606__3945075__-1__0____150__150__1__1	max_left=133	max_left_minus=48	max_left_plus=133	max_min_left=48	max_min_left_minus=48	max_min_left_plus=0	max_min_right=17	max_min_right_minus=0	max_min_right_plus=17	max_pos_hash_score=298	max_right=112	max_right_minus=112	max_right_plus=17	neg_log10_pos_hash_p_value=15.9	new_junction_coverage=0.07	new_junction_read_count=15	no_show=1	polymorphism_frequency=NA	pos_hash_score=3	prediction=unknown	reject=COVERAGE_EVENNESS_SKEW	side_1_annotate_key=repeat	side_1_continuation=0	side_1_coverage=NA	side_1_overlap=0	side_1_read_count=NA	side_1_redundant=1	side_2_annotate_key=repeat	side_2_continuation=0	side_2_coverage=NA	side_2_overlap=0	side_2_possible_overlap_registers=NA	side_2_read_count=NA	side_2_redundant=1	total_non_overlap_reads=4
JC	121	.	REL606	257825	-1	REL606	257873	-1	0	alignment_overlap=8	coverage_minus=9	coverage_plus=2	flanking_left=150	flanking_right=150	frequency=4.803e-02	junction_possible_overlap_registers=141	key=REL606__257825__-1__REL606__257881__-1__8____150__150__0__0	max_left=84	max_left_minus=84	max_left_plus=17	max_min_left=64	max_min_left_minus=64	max_min_left_plus=17	max_min_right=66	max_min_right_minus=66	max_min_right_plus=0	max_pos_hash_score=282	max_right=141	max_right_minus=141	max_right_plus=140	neg_log10_pos_hash_p_value=11.6	new_junction_coverage=0.05	new_junction_read_count=11	no_show=1	polymorphism_frequency=4.803e-02	pos_hash_score=9	prediction=polymorphism	reject=COVERAGE_EVENNESS_SKEW,FREQUENCY_CUTOFF	side_1_annotate_key=gene	side_1_continuation=0	side_1_coverage=0.99	side_1_overlap=8	side_1_possible_overlap_registers=149	side_1_read_count=223	side_1_redundant=0	side_2_annotate_key=gene	side_2_continuation=0	side_2_coverage=1.05	side_2_overlap=0	side_2_possible_overlap_registers=141	side_2_read_count=225	side_2_redundant=0	total_non_overlap_reads=11
JC	122	.	REL606	269324	-1	REL606	269357	-1	0	alignment_overlap=10	coverage_minus=5	coverage_plus=0	flanking_left=150	flanking_right=150	frequency=1.692e-02	junction_possible_overlap_registers=139	key=REL606__269324__-1__REL606__269367__-1__10____150__150__0__0	max_left=108	max_left_minus=108	max_left_plus=0	max_min_left=65	max_min_left_minus=65	max_min_left_plus=0	max_min_right=70	max_min_right_minus=70	max_min_right_plus=0	max_pos_hash_score=278	max_right=134	max_right_minus=134	max_right_plus=0	neg_log10_pos_hash_p_value=13.8	new_junction_coverage=0.02	new_junction_read_count=5	no_show=1	polymorphism_frequency=1.692e-02	pos_hash_score=5	prediction=polymorphism	reject=COVERAGE_EVENNESS_SKEW,FREQUENCY_CUTOFF	side_1_annotate_key=gene	side_1_continuation=0	side_1_coverage=1.38	side_1_overlap=10	side_1_possible_overlap_registers=149	side_1_read_count=312	side_1_redundant=0	side_2_annotate_key=gene	side_2_continuation=0	side_2_coverage=1.38	side_2_overlap=0	side_2_possible_overlap_registers=139	side_2_read_count=290	side_2_redundant=0	total_non_overlap_reads=5
JC	123	.	REL606	295042	-1	REL606	295133	-1	0	alignment_overlap=7	coverage_minus=0	coverage_plus=5	flanking_left=150	flanking_right=150	frequency=2.296e-02	junction_possible_overlap_registers=142	key=REL606__295042__-1__REL606__295140__-1__7____150__150__0__0	max_left=115	max_left_minus=0	max_left_plus=115	max_min_left=69	max_min_left_minus=0	max_min_left_plus=69	max_min_right=38	max_min_right_minus=0	max_min_right_plus=38	max_pos_hash_score=284	max_right=77	max_right_minus=0	max_right_plus=77	neg_log10_pos_hash_p_value=14.7	new_junction_coverage=0.02	new_junction_read_count=5	no_show=1	polymorphism_frequency=2.296e-02	pos_hash_score=4	prediction=polymorphism	reject=COVERAGE_EVENNESS_SKEW,FREQUENCY_CUTOFF	side_1_annotate_key=gene	side_1_continuation=0	side_1_coverage=0.99	side_1_overlap=7	side_1_possible_overlap_registers=149	side_1_read_count=223	side_1_redundant=0	side_2_annotate_key=gene	side_2_continuation=0	side_2_coverage=0.99	side_2_overlap=0	side_2_possible_overlap_registers=142	side_2_read_count=213	side_2_redundant=0	total_non_overlap_reads=5
JC	124	.	REL606	310416	-1	REL606	310495	-1	0	alignment_overlap=9	coverage_minus=6	coverage_plus=0	flanking_left=150	flanking_right=150	frequency=2.551e-02	junction_possible_overlap_registers=140	key=REL606__310416__-1__REL606__310504__-1__9____150__150__0__0	max_left=110	max_left_minus=110	max_left_plus=0	max_min_left=58	max_min_left_minus=58	max_min_left_plus=0	max_min_right=30	max_min_right_minus=30	max_min_right_plus=0	max_pos_hash_score=280	max_right=96	max_right_minus=96	max_right_plus=0	neg_log10_pos_hash_p_value=13.8	new_junction_coverage=0.03	new_junction_read_count=6	no_show=1	polymorphism_frequency=2.551e-02	pos_hash_score=5	prediction=polymorphism	reject=COVERAGE_EVENNESS_SKEW,FREQUENCY_CUTOFF	side_1_annotate_key=gene	side_1_continuation=0	side_1_coverage=1.14	side_1_overlap=9	side_1_possible_overlap_registers=149	side_1_read_count=258	side_1_redundant=0	side_2_annotate_key=gene	side_2_continuation=0	side_2_coverage=1.02	side_2_overlap=0	side_2_possible_overlap_registers=140	side_2_read_count=216	side_2_redundant=0	total_non_overlap_reads=6
JC	125	.	REL606	316453	-1	REL606	316846	-1	0	alignment_overlap=10	coverage_minus=2	coverage_plus=2	flanking_left=150	flanking_right=150	frequency=1.289e-02	junction_possible_overlap_registers=139	key=REL606__316453__-1__REL606__316856__-1__10____150__150__0__0	max_left=135	max_left_minus=135	max_left_plus=68	max_min_left=68	max_min_left_minus=0	max_min_left_plus=68	max_min_right=59	max_min_right_minus=59	max_min_right_plus=0	max_pos_hash_score=278	max_right=86	max_right_minus=59	max_right_plus=86	neg_log10_pos_hash_p_value=14.5	new_junction_coverage=0.02	new_junction_read_count=4	no_show=1	polymorphism_frequency=1.289e-02	pos_hash_score=4	prediction=polymorphism	reject=COVERAGE_EVENNESS_SKEW,FREQUENCY_CUTOFF	side_1_annotate_key=gene	side_1_continuation=0	side_1_coverage=1.54	side_1_overlap=10	side_1_possible_overlap_registers=149	side_1_read_count=348	side_1_redundant=0	side_2_annotate_key=gene	side_2_continuation=0	side_2_coverage=1.37	side_2_overlap=0	side_2_possible_overlap_registers=139	side_2_read_count=288	side_2_redundant=0	total_non_overlap_reads=4
JC	126	.	REL606	320112	1	REL606	320158	1	0	alignment_overlap=8	coverage_minus=1	coverage_plus=4	flanking_left=150	flanking_right=150	frequency=3.206e-02	junction_possible_overlap_registers=141	key=REL606__320112__1__REL606__320150__1__8____150__150__0__0	max_left=134	max_left_minus=117	max_left_plus=134	max_min_left=0	max_min_left_minus=0	max_min_left_plus=0	max_min_right=43	max_min_right_minus=25	max_min_right_plus=43	max_pos_hash_score=282	max_right=43	max_right_minus=25	max_right_plus=43	neg_log10_pos_hash_p_value=13.9	new_junction_coverage=0.02	new_junction_read_count=5	no_show=1	polymorphism_frequency=3.206e-02	pos_hash_score=5	prediction=polymorphism	reject=COVERAGE_EVENNESS_SKEW,FREQUENCY_CUTOFF	side_1_annotate_key=gene	side_1_continuation=0	side_1_coverage=0.75	side_1_overlap=8	side_1_possible_overlap_registers=149	side_1_read_count=170	side_1_redundant=0	side_2_annotate_key=gene	side_2_continuation=0	side_2_coverage=0.66	side_2_overlap=0	side_2_possible_overlap_registers=141	side_2_read_count=141	side_2_redundant=0	total_non_overlap_reads=5
JC	127	.	REL606	332898	-1	REL606	332985	-1	0	alignment_overlap=7	coverage_minus=2	coverage_plus=2	flanking_left=150	flanking_right=150	frequency=1.620e-02	junction_possible_overlap_registers=142	key=REL606__332898__-1__REL606__332992__-1__7____150__150__0__0	max_left=105	max_left_minus=105	max_left_plus=60	max_min_left=60	max_min_left_minus=0	max_min_left_plus=60	max_min_right=40	max_min_right_minus=40	max_min_right_plus=0	max_pos_hash_score=284	max_right=83	max_right_minus=40	max_right_plus=83	neg_log10_pos_hash_p_value=15.5	new_junction_coverage=0.02	new_junction_read_count=4	no_show=1	polymorphism_frequency=1.620e-02	pos_hash_score=3	prediction=polymorphism	reject=COVERAGE_EVENNESS_SKEW,FREQUENCY_CUTOFF	side_1_annotate_key=gene	side_1_continuation=0	side_1_coverage=1.06	side_1_overlap=7	side_1_possible_overlap_registers=149	side_1_read_count=239	side_1_redundant=0	side_2_annotate_key=gene	side_2_continuation=0	side_2_coverage=1.20	side_2_overlap=0	side_2_possible_overlap_registers=142	side_2_read_count=258	side_2_redundant=0	total_non_overlap_reads=4
JC	128	.	REL606	340091	1	REL606	340119	1	0	alignment_overlap=11	coverage_minus=7	coverage_plus=8	flanking_left=150	flanking_right=150	frequency=6.517e-02	junction_possible_overlap_registers=138	key=REL606__340091__1__REL606__340108__1__11____150__150__0__0	max_left=133	max_left_minus=8	max_left_plus=133	max_min_left=17	max_min_left_minus=8	max_min_left_plus=17	max_min_right=47	max_min_right_minus=0	max_min_right_plus=47	max_pos_hash_score=276	max_right=131	max_right_minus=131	max_right_plus=123	neg_log10_pos_hash_p_value=11.4	new_junction_coverage=0.07	new_junction_read_count=15	no_show=1	polymorphism_frequency=6.517e-02	pos_hash_score=9	prediction=polymorphism	reject=COVERAGE_EVENNESS_SKEW,FREQUENCY_CUTOFF	side_1_annotate_key=gene	side_1_continuation=0	side_1_coverage=1.00	side_1_overlap=11	side_1_possible_overlap_registers=149	side_1_read_count=226	side_1_redundant=0	side_2_annotate_key=gene	side_2_continuation=0	side_2_coverage=1.06	side_2_overlap=0	side_2_possible_overlap_registers=138	side_2_read_count=221	side_2_redundant=0	total_non_overlap_reads=15
JC	129	.	REL606	347050	1	REL606	347068	1	0	alignment_overlap=18	coverage_minus=7	coverage_plus=8	flanking_left=150	flanking_right=150	frequency=8.020e-02	junction_possible_overlap_registers=131	key=REL606__347050__1__REL606__347050__1__18____150__150__0__0	max_left=126	max_left_minus=99	max_left_plus=126	max_min_left=62	max_min_left_minus=62	max_min_left_plus=20	max_min_right=44	max_min_right_minus=33	max_min_right_plus=44	max_pos_hash_score=262	max_right=125	max_right_minus=125	max_right_plus=107	neg_log10_pos_hash_p_value=9.1	new_junction_coverage=0.09	new_junction_read_count=17	polymorphism_frequency=8.020e-02	pos_hash_score=13	prediction=polymorphism	reject=COVERAGE_EVENNESS_SKEW,FREQUENCY_CUTOFF	side_1_annotate_key=gene	side_1_continuation=0	side_1_coverage=0.99	side_1_overlap=18	side_1_possible_overlap_registers=149	side_1_read_count=224	side_1_redundant=0	side_2_annotate_key=gene	side_2_continuation=0	side_2_coverage=0.97	side_2_overlap=0	side_2_possible_overlap_registers=131	side_2_read_count=193	side_2_redundant=0	total_non_overlap_reads=15
JC	130	.	REL606	357567	1	REL606	357595	1	0	alignment_overlap=7	coverage_minus=0	coverage_plus=5	flanking_left=150	flanking_right=150	frequency=2.429e-02	junction_possible_overlap_registers=142	key=REL606__357567__1__REL606__357588__1__7____150__150__0__0	max_left=112	max_left_minus=0	max_left_plus=112	max_min_left=1	max_min_left_minus=0	max_min_left_plus=1	max_min_right=61	max_min_right_minus=0	max_min_right_plus=61	max_pos_hash_score=284	max_right=139	max_right_minus=0	max_right_plus=139	neg_log10_pos_hash_p_value=14.7	new_junction_coverage=0.02	new_junction_read_count=5	no_show=1	polymorphism_frequency=2.429e-02	pos_hash_score=4	prediction=polymorphism	reject=COVERAGE_EVENNESS_SKEW,FREQUENCY_CUTOFF	side_1_annotate_key=gene	side_1_continuation=0	side_1_coverage=0.98	side_1_overlap=7	side_1_possible_overlap_registers=149	side_1_read_count=221	side_1_redundant=0	side_2_annotate_key=gene	side_2_continuation=0	side_2_coverage=0.89	side_2_overlap=0	side_2_possible_overlap_registers=142	side_2_read_count=191	side_2_redundant=0	total_non_overlap_reads=5
JC	131	.	REL606	364849	1	REL606	364937	1	0	alignment_overlap=9	coverage_minus=0	coverage_plus=8	flanking_left=150	flanking_right=150	frequency=3.588e-02	junction_possible_overlap_registers=140	key=REL606__364849__1__REL606__364928__1__9____150__150__0__0	max_left=128	max_left_minus=0	max_left_plus=128	max_min_left=0	max_min_left_minus=0	max_min_left_plus=0	max_min_right=59	max_min_right_minus=0	max_min_right_plus=59	max_pos_hash_score=280	max_right=59	max_right_minus=0	max_right_plus=59	neg_log10_pos_hash_p_value=13.2	new_junction_coverage=0.04	new_junction_read_count=8	no_show=1	polymorphism_frequency=3.588e-02	pos_hash_score=6	prediction=polymorphism	reject=COVERAGE_EVENNESS_SKEW,FREQUENCY_CUTOFF	side_1_annotate_key=gene	side_1_continuation=0	side_1_coverage=1.10	side_1_overlap=9	side_1_possible_overlap_registers=149	side_1_read_count=249	side_1_redundant=0	side_2_annotate_key=gene	side_2_continuation=0	side_2_coverage=0.92	side_2_overlap=0	side_2_possible_overlap_registers=140	side_2_read_count=196	side_2_redundant=0	total_non_overlap_reads=8
JC	132	.	REL606	392611	1	REL606	392694	1	0	alignment_overlap=8	coverage_minus=0	coverage_plus=5	flanking_left=150	flanking_right=150	frequency=1.876e-02	junction_possible_overlap_registers=141	key=REL606__392611__1__REL606__392686__1__8____150__150__0__0	max_left=139	max_left_minus=0	max_left_plus=139	max_min_left=41	max_min_left_minus=0	max_min_left_plus=41	max_min_right=64	max_min_right_minus=0	max_min_right_plus=64	max_pos_hash_score=282	max_right=101	max_right_minus=0	max_right_plus=101	neg_log10_pos_hash_p_value=13.9	new_junction_coverage=0.02	new_junction_read_count=5	no_show=1	polymorphism_frequency=1.876e-02	pos_hash_score=5	prediction=polymorphism	reject=COVERAGE_EVENNESS_SKEW,FREQUENCY_CUTOFF	side_1_annotate_key=gene	side_1_continuation=0	side_1_coverage=1.16	side_1_overlap=8	side_1_possible_overlap_registers=149	side_1_read_count=262	side_1_redundant=0	side_2_annotate_key=gene	side_2_continuation=0	side_2_coverage=1.29	side_2_overlap=0	side_2_possible_overlap_registers=141	side_2_read_count=275	side_2_redundant=0	total_non_overlap_reads=5
JC	133	.	REL606	399571	-1	REL606	399603	-1	0	alignment_overlap=10	coverage_minus=3	coverage_plus=2	flanking_left=150	flanking_right=150	frequency=3.088e-02	junction_possible_overlap_registers=139	key=REL606__399571__-1__REL606__399613__-1__10____150__150__0__0	max_left=134	max_left_minus=55	max_left_plus=134	max_min_left=55	max_min_left_minus=55	max_min_left_plus=0	max_min_right=18	max_min_right_minus=0	max_min_right_plus=18	max_pos_hash_score=278	max_right=104	max_right_minus=104	max_right_plus=18	neg_log10_pos_hash_p_value=13.8	new_junction_coverage=0.03	new_junction_read_count=7	no_show=1	polymorphism_frequency=3.088e-02	pos_hash_score=5	prediction=polymorphism	reject=COVERAGE_EVENNESS_SKEW,FREQUENCY_CUTOFF	side_1_annotate_key=gene	side_1_continuation=0	side_1_coverage=1.03	side_1_overlap=10	side_1_possible_overlap_registers=149	side_1_read_count=232	side_1_redundant=0	side_2_annotate_key=gene	side_2_continuation=0	side_2_coverage=1.06	side_2_overlap=0	side_2_possible_overlap_registers=139	side_2_read_count=223	side_2_redundant=0	total_non_overlap_reads=5
JC	134	.	REL606	412889	-1	REL606	412891	-1	0	alignment_overlap=12	coverage_minus=5	coverage_plus=2	flanking_left=150	flanking_right=150	frequency=3.899e-02	junction_possible_overlap_registers=137	key=REL606__412889__-1__REL606__412903__-1__12____150__150__0__0	max_left=132	max_left_minus=63	max_left_plus=132	max_min_left=63	max_min_left_minus=63	max_min_left_plus=6	max_min_right=6	max_min_right_minus=0	max_min_right_plus=6	max_pos_hash_score=274	max_right=132	max_right_minus=93	max_right_plus=132	neg_log10_pos_hash_p_value=13.0	new_junction_coverage=0.03	new_junction_read_count=7	no_show=1	polymorphism_frequency=3.899e-02	pos_hash_score=6	prediction=polymorphism	reject=COVERAGE_EVENNESS_SKEW,FREQUENCY_CUTOFF	side_1_annotate_key=gene	side_1_continuation=0	side_1_coverage=0.82	side_1_overlap=12	side_1_possible_overlap_registers=149	side_1_read_count=185	side_1_redundant=0	side_2_annotate_key=gene	side_2_continuation=0	side_2_coverage=0.84	side_2_overlap=0	side_2_possible_overlap_registers=137	side_2_read_count=175	side_2_redundant=0	total_non_overlap_reads=7
JC	135	.	REL606	419366	1	REL606	419427	1	0	alignment_overlap=11	coverage_minus=0	coverage_plus=4	flanking_left=150	flanking_right=150	frequency=1.875e-02	junction_possible_overlap_registers=138	key=REL606__419366__1__REL606__419416__1__11____150__150__0__0	max_left=107	max_left_minus=0	max_left_plus=107	max_min_left=0	max_min_left_minus=0	max_min_left_plus=0	max_min_right=61	max_min_right_minus=0	max_min_right_plus=61	max_pos_hash_score=276	max_right=61	max_right_minus=0	max_right_plus=61	neg_log10_pos_hash_p_value=15.2	new_junction_coverage=0.02	new_junction_read_count=4	no_show=1	polymorphism_frequency=1.875e-02	pos_hash_score=3	prediction=polymorphism	reject=COVERAGE_EVENNESS_SKEW,FREQUENCY_CUTOFF	side_1_annotate_key=gene	side_1_continuation=0	side_1_coverage=1.04	side_1_overlap=11	side_1_possible_overlap_registers=149	side_1_read_count=235	side_1_redundant=0	side_2_annotate_key=gene	side_2_continuation=0	side_2_coverage=0.96	side_2_overlap=0	side_2_possible_overlap_registers=138	side_2_read_count=201	side_2_redundant=0	total_non_overlap_reads=4
JC	136	.	REL606	432290	-1	REL606	591633	1	0	alignment_overlap=25	coverage_minus=6	coverage_plus=21	flanking_left=150	flanking_right=150	frequency=1.364e-01	junction_possible_overlap_registers=124	key=REL606__432290__-1__REL606__591608__1__25____150__150__1__0	max_left=118	max_left_minus=115	max_left_plus=118	max_min_left=56	max_min_left_minus=56	max_min_left_plus=29	max_min_right=59	max_min_right_minus=25	max_min_right_plus=59	max_pos_hash_score=248	max_right=103	max_right_minus=103	max_right_plus=96	neg_log10_pos_hash_p_value=10.0	new_junction_coverage=0.16	new_junction_read_count=30	polymorphism_frequency=1.364e-01	pos_hash_score=10	prediction=polymorphism	reject=COVERAGE_EVENNESS_SKEW,FREQUENCY_CUTOFF	side_1_annotate_key=repeat	side_1_continuation=0	side_1_coverage=NA	side_1_overlap=25	side_1_read_count=NA	side_1_redundant=1	side_2_annotate_key=gene	side_2_continuation=0	side_2_coverage=1.01	side_2_overlap=0	side_2_possible_overlap_registers=124	side_2_read_count=190	side_2_redundant=0	total_non_overlap_reads=27
JC	137	.	REL606	445298	1	REL606	445518	1	0	alignment_overlap=8	coverage_minus=2	coverage_plus=1	flanking_left=150	flanking_right=150	frequency=1.285e-02	junction_possible_overlap_registers=141	key=REL606__445298__1__REL606__445510__1__8____150__150__0__0	max_left=61	max_left_minus=61	max_left_plus=42	max_min_left=61	max_min_left_minus=61	max_min_left_plus=42	max_min_right=0	max_min_right_minus=0	max_min_right_plus=0	max_pos_hash_score=282	max_right=95	max_right_minus=95	max_right_plus=95	neg_log10_pos_hash_p_value=15.4	new_junction_coverage=0.01	new_junction_read_count=3	no_show=1	polymorphism_frequency=1.285e-02	pos_hash_score=3	prediction=polymorphism	reject=COVERAGE_EVENNESS_SKEW,FREQUENCY_CUTOFF	side_1_annotate_key=gene	side_1_continuation=0	side_1_coverage=1.25	side_1_overlap=8	side_1_possible_overlap_registers=149	side_1_read_count=282	side_1_redundant=0	side_2_annotate_key=gene	side_2_continuation=0	side_2_coverage=0.91	side_2_overlap=0	side_2_possible_overlap_registers=141	side_2_read_count=194	side_2_redundant=0	total_non_overlap_reads=3
JC	138	.	REL606	461115	1	REL606	462231	-1	0	alignment_overlap=1	coverage_minus=2	coverage_plus=2	flanking_left=150	flanking_right=150	frequency=1.938e-02	junction_possible_overlap_registers=148	key=REL606__461115__1__REL606__462232__-1__1____150__150__0__0	max_left=90	max_left_minus=90	max_left_plus=50	max_min_left=60	max_min_left_minus=60	max_min_left_plus=50	max_min_right=59	max_min_right_minus=59	max_min_right_plus=0	max_pos_hash_score=296	max_right=99	max_right_minus=89	max_right_plus=99	neg_log10_pos_hash_p_value=15.8	new_junction_coverage=0.02	new_junction_read_count=4	no_show=1	polymorphism_frequency=1.938e-02	pos_hash_score=3	prediction=polymorphism	reject=COVERAGE_EVENNESS_SKEW,FREQUENCY_CUTOFF	side_1_annotate_key=gene	side_1_continuation=0	side_1_coverage=0.81	side_1_overlap=1	side_1_possible_overlap_registers=149	side_1_read_count=183	side_1_redundant=0	side_2_annotate_key=gene	side_2_continuation=0	side_2_coverage=1.00	side_2_overlap=0	side_2_possible_overlap_registers=148	side_2_read_count=223	side_2_redundant=0	total_non_overlap_reads=4
JC	139	.	REL606	464051	1	REL606	667151	-1	0	alignment_overlap=2	coverage_minus=108	coverage_plus=174	flanking_left=150	flanking_right=150	frequency=1	junction_possible_overlap_registers=147	key=REL606__464049__1__REL606__667151__-1__2____150__150__0__1	max_left=145	max_left_minus=144	max_left_plus=145	max_min_left=73	max_min_left_minus=73	max_min_left_plus=67	max_min_right=74	max_min_right_minus=73	max_min_right_plus=74	max_pos_hash_score=294	max_right=144	max_right_minus=144	max_right_plus=144	neg_log10_pos_hash_p_value=0.1	new_junction_coverage=1.30	new_junction_read_count=290	polymorphism_frequency=1.000e+00	pos_hash_score=95	prediction=consensus	read_count_offset=3	side_1_annotate_key=gene	side_1_continuation=0	side_1_coverage=0.00	side_1_overlap=0	side_1_possible_overlap_registers=144	side_1_read_count=0	side_1_redundant=0	side_2_annotate_key=repeat	side_2_continuation=0	side_2_coverage=NA	side_2_overlap=2	side_2_possible_overlap_registers=NA	side_2_read_count=NA	side_2_redundant=1	total_non_overlap_reads=282
JC	140	.	REL606	464053	-1	REL606	588070	1	0	alignment_overlap=0	coverage_minus=115	coverage_plus=136	flanking_left=150	flanking_right=150	frequency=1	junction_possible_overlap_registers=149	key=REL606__464053__-1__REL606__588070__1__0____150__150__0__1	max_left=149	max_left_minus=148	max_left_plus=149	max_min_left=73	max_min_left_minus=73	max_min_left_plus=73	max_min_right=75	max_min_right_minus=66	max_min_right_plus=75	max_pos_hash_score=298	max_right=146	max_right_minus=146	max_right_plus=132	neg_log10_pos_hash_p_value=0.4	new_junction_coverage=1.34	new_junction_read_count=303	polymorphism_frequency=9.966e-01	pos_hash_score=84	prediction=consensus	read_count_offset=3	side_1_annotate_key=gene	side_1_continuation=0	side_1_coverage=0.00	side_1_overlap=0	side_1_possible_overlap_registers=146	side_1_read_count=1	side_1_redundant=0	side_2_annotate_key=repeat	side_2_continuation=0	side_2_coverage=NA	side_2_overlap=0	side_2_possible_overlap_registers=NA	side_2_read_count=NA	side_2_redundant=1	total_non_overlap_reads=251
JC	141	.	REL606	466847	-1	REL606	466850	-1	0	alignment_overlap=8	coverage_minus=4	coverage_plus=1	flanking_left=150	flanking_right=150	frequency=2.885e-02	junction_possible_overlap_registers=141	key=REL606__466847__-1__REL606__466858__-1__8____150__150__0__0	max_left=135	max_left_minus=135	max_left_plus=72	max_min_left=43	max_min_left_minus=43	max_min_left_plus=0	max_min_right=70	max_min_right_minus=7	max_min_right_plus=70	max_pos_hash_score=282	max_right=135	max_right_minus=135	max_right_plus=70	neg_log10_pos_hash_p_value=13.9	new_junction_coverage=0.02	new_junction_read_count=5	no_show=1	polymorphism_frequency=2.885e-02	pos_hash_score=5	prediction=polymorphism	reject=COVERAGE_EVENNESS_SKEW,FREQUENCY_CUTOFF	side_1_annotate_key=gene	side_1_continuation=0	side_1_coverage=0.78	side_1_overlap=8	side_1_possible_overlap_registers=149	side_1_read_count=175	side_1_redundant=0	side_2_annotate_key=gene	side_2_continuation=0	side_2_coverage=0.80	side_2_overlap=0	side_2_possible_overlap_registers=141	side_2_read_count=171	side_2_redundant=0	total_non_overlap_reads=5
JC	142	.	REL606	483511	1	REL606	483541	1	0	alignment_overlap=8	coverage_minus=0	coverage_plus=7	flanking_left=150	flanking_right=150	frequency=2.921e-02	junction_possible_overlap_registers=141	key=REL606__483511__1__REL606__483533__1__8____150__150__0__0	max_left=135	max_left_minus=0	max_left_plus=135	max_min_left=0	max_min_left_minus=0	max_min_left_plus=0	max_min_right=64	max_min_right_minus=0	max_min_right_plus=64	max_pos_hash_score=282	max_right=64	max_right_minus=0	max_right_plus=64	neg_log10_pos_hash_p_value=13.2	new_junction_coverage=0.03	new_junction_read_count=7	no_show=1	polymorphism_frequency=2.921e-02	pos_hash_score=6	prediction=polymorphism	reject=COVERAGE_EVENNESS_SKEW,FREQUENCY_CUTOFF	side_1_annotate_key=gene	side_1_continuation=0	side_1_coverage=1.05	side_1_overlap=8	side_1_possible_overlap_registers=149	side_1_read_count=236	side_1_redundant=0	side_2_annotate_key=gene	side_2_continuation=0	side_2_coverage=1.13	side_2_overlap=0	side_2_possible_overlap_registers=141	side_2_read_count=242	side_2_redundant=0	total_non_overlap_reads=7
JC	143	.	REL606	484447	-1	REL606	484507	-1	0	alignment_overlap=9	coverage_minus=4	coverage_plus=0	flanking_left=150	flanking_right=150	frequency=1.428e-02	junction_possible_overlap_registers=140	key=REL606__484447__-1__REL606__484516__-1__9____150__150__0__0	max_left=85	max_left_minus=85	max_left_plus=0	max_min_left=37	max_min_left_minus=37	max_min_left_plus=0	max_min_right=56	max_min_right_minus=56	max_min_right_plus=0	max_pos_hash_score=280	max_right=111	max_right_minus=111	max_right_plus=0	neg_log10_pos_hash_p_value=15.4	new_junction_coverage=0.02	new_junction_read_count=4	no_show=1	polymorphism_frequency=1.428e-02	pos_hash_score=3	prediction=polymorphism	reject=COVERAGE_EVENNESS_SKEW,FREQUENCY_CUTOFF	side_1_annotate_key=gene	side_1_continuation=0	side_1_coverage=1.38	side_1_overlap=9	side_1_possible_overlap_registers=149	side_1_read_count=311	side_1_redundant=0	side_2_annotate_key=gene	side_2_continuation=0	side_2_coverage=1.23	side_2_overlap=0	side_2_possible_overlap_registers=140	side_2_read_count=260	side_2_redundant=0	total_non_overlap_reads=4
JC	144	.	REL606	486955	-1	REL606	486970	-1	0	alignment_overlap=10	coverage_minus=4	coverage_plus=0	flanking_left=150	flanking_right=150	frequency=2.232e-02	junction_possible_overlap_registers=139	key=REL606__486955__-1__REL606__486980__-1__10____150__150__0__0	max_left=66	max_left_minus=66	max_left_plus=0	max_min_left=66	max_min_left_minus=66	max_min_left_plus=0	max_min_right=0	max_min_right_minus=0	max_min_right_plus=0	max_pos_hash_score=278	max_right=108	max_right_minus=108	max_right_plus=0	neg_log10_pos_hash_p_value=15.3	new_junction_coverage=0.02	new_junction_read_count=5	no_show=1	polymorphism_frequency=2.232e-02	pos_hash_score=3	prediction=polymorphism	reject=COVERAGE_EVENNESS_SKEW,FREQUENCY_CUTOFF	side_1_annotate_key=gene	side_1_continuation=0	side_1_coverage=1.05	side_1_overlap=10	side_1_possible_overlap_registers=149	side_1_read_count=237	side_1_redundant=0	side_2_annotate_key=gene	side_2_continuation=0	side_2_coverage=1.03	side_2_overlap=0	side_2_possible_overlap_registers=139	side_2_read_count=217	side_2_redundant=0	total_non_overlap_reads=4
JC	145	.	REL606	497820	1	REL606	497927	1	0	alignment_overlap=8	coverage_minus=0	coverage_plus=6	flanking_left=150	flanking_right=150	frequency=1	junction_possible_overlap_registers=141	key=REL606__497812__1__REL606__497927__1__8____150__150__1__0	max_left=131	max_left_minus=0	max_left_plus=131	max_min_left=62	max_min_left_minus=0	max_min_left_plus=62	max_min_right=70	max_min_right_minus=0	max_min_right_plus=70	max_pos_hash_score=282	max_right=117	max_right_minus=0	max_right_plus=117	neg_log10_pos_hash_p_value=13.2	new_junction_coverage=0.03	new_junction_read_count=6	no_show=1	polymorphism_frequency=1.000e+00	pos_hash_score=6	prediction=consensus	reject=COVERAGE_EVENNESS_SKEW	side_1_annotate_key=repeat	side_1_continuation=0	side_1_coverage=NA	side_1_overlap=0	side_1_read_count=NA	side_1_redundant=1	side_2_annotate_key=gene	side_2_continuation=0	side_2_coverage=0.00	side_2_overlap=8	side_2_possible_overlap_registers=149	side_2_read_count=0	side_2_redundant=0	total_non_overlap_reads=6
JC	146	.	REL606	509017	1	REL606	509198	1	0	alignment_overlap=9	coverage_minus=3	coverage_plus=2	flanking_left=150	flanking_right=150	frequency=1.754e-02	junction_possible_overlap_registers=140	key=REL606__509017__1__REL606__509189__1__9____150__150__0__0	max_left=97	max_left_minus=97	max_left_plus=69	max_min_left=69	max_min_left_minus=0	max_min_left_plus=69	max_min_right=46	max_min_right_minus=46	max_min_right_plus=0	max_pos_hash_score=280	max_right=72	max_right_minus=46	max_right_plus=72	neg_log10_pos_hash_p_value=15.4	new_junction_coverage=0.02	new_junction_read_count=5	no_show=1	polymorphism_frequency=1.754e-02	pos_hash_score=3	prediction=polymorphism	reject=COVERAGE_EVENNESS_SKEW,FREQUENCY_CUTOFF	side_1_annotate_key=gene	side_1_continuation=0	side_1_coverage=1.38	side_1_overlap=9	side_1_possible_overlap_registers=149	side_1_read_count=312	side_1_redundant=0	side_2_annotate_key=gene	side_2_continuation=0	side_2_coverage=1.26	side_2_overlap=0	side_2_possible_overlap_registers=140	side_2_read_count=267	side_2_redundant=0	total_non_overlap_reads=5
JC	147	.	REL606	519487	1	REL606	519536	1	0	alignment_overlap=8	coverage_minus=1	coverage_plus=6	flanking_left=150	flanking_right=150	frequency=2.807e-02	junction_possible_overlap_registers=141	key=REL606__519487__1__REL606__519528__1__8____150__150__0__0	max_left=134	max_left_minus=34	max_left_plus=134	max_min_left=34	max_min_left_minus=34	max_min_left_plus=0	max_min_right=48	max_min_right_minus=0	max_min_right_plus=48	max_pos_hash_score=282	max_right=108	max_right_minus=108	max_right_plus=48	neg_log10_pos_hash_p_value=12.6	new_junction_coverage=0.03	new_junction_read_count=7	no_show=1	polymorphism_frequency=2.807e-02	pos_hash_score=7	prediction=polymorphism	reject=COVERAGE_EVENNESS_SKEW,FREQUENCY_CUTOFF	side_1_annotate_key=gene	side_1_continuation=0	side_1_coverage=1.10	side_1_overlap=8	side_1_possible_overlap_registers=149	side_1_read_count=248	side_1_redundant=0	side_2_annotate_key=gene	side_2_continuation=0	side_2_coverage=1.17	side_2_overlap=0	side_2_possible_overlap_registers=141	side_2_read_count=250	side_2_redundant=0	total_non_overlap_reads=7
JC	148	.	REL606	519494	-1	REL606	519527	-1	0	alignment_overlap=8	coverage_minus=6	coverage_plus=1	flanking_left=150	flanking_right=150	frequency=2.729e-02	junction_possible_overlap_registers=141	key=REL606__519494__-1__REL606__519535__-1__8____150__150__0__0	max_left=56	max_left_minus=56	max_left_plus=9	max_min_left=56	max_min_left_minus=56	max_min_left_plus=9	max_min_right=0	max_min_right_minus=0	max_min_right_plus=0	max_pos_hash_score=282	max_right=130	max_right_minus=118	max_right_plus=130	neg_log10_pos_hash_p_value=13.2	new_junction_coverage=0.03	new_junction_read_count=7	no_show=1	polymorphism_frequency=2.729e-02	pos_hash_score=6	prediction=polymorphism	reject=COVERAGE_EVENNESS_SKEW,FREQUENCY_CUTOFF	side_1_annotate_key=gene	side_1_continuation=0	side_1_coverage=1.16	side_1_overlap=8	side_1_possible_overlap_registers=149	side_1_read_count=261	side_1_redundant=0	side_2_annotate_key=gene	side_2_continuation=0	side_2_coverage=1.18	side_2_overlap=0	side_2_possible_overlap_registers=141	side_2_read_count=252	side_2_redundant=0	total_non_overlap_reads=7
JC	149	.	REL606	526277	1	REL606	526330	1	0	alignment_overlap=8	coverage_minus=0	coverage_plus=6	flanking_left=150	flanking_right=150	frequency=2.458e-02	junction_possible_overlap_registers=141	key=REL606__526277__1__REL606__526322__1__8____150__150__0__0	max_left=138	max_left_minus=0	max_left_plus=138	max_min_left=0	max_min_left_minus=0	max_min_left_plus=0	max_min_right=52	max_min_right_minus=0	max_min_right_plus=52	max_pos_hash_score=282	max_right=52	max_right_minus=0	max_right_plus=52	neg_log10_pos_hash_p_value=13.2	new_junction_coverage=0.03	new_junction_read_count=6	no_show=1	polymorphism_frequency=2.458e-02	pos_hash_score=6	prediction=polymorphism	reject=COVERAGE_EVENNESS_SKEW,FREQUENCY_CUTOFF	side_1_annotate_key=gene	side_1_continuation=0	side_1_coverage=1.14	side_1_overlap=8	side_1_possible_overlap_registers=149	side_1_read_count=257	side_1_redundant=0	side_2_annotate_key=gene	side_2_continuation=0	side_2_coverage=1.09	side_2_overlap=0	side_2_possible_overlap_registers=141	side_2_read_count=233	side_2_redundant=0	total_non_overlap_reads=6
JC	150	.	REL606	590046	-1	REL606	1137052	-1	0	alignment_overlap=2	coverage_minus=106	coverage_plus=28	flanking_left=150	flanking_right=150	frequency=1	junction_possible_overlap_registers=147	key=REL606__590047__-1__REL606__1137053__-1__2____150__150__0__0	max_left=145	max_left_minus=145	max_left_plus=145	max_min_left=71	max_min_left_minus=71	max_min_left_plus=15	max_min_right=73	max_min_right_minus=73	max_min_right_plus=54	max_pos_hash_score=294	max_right=146	max_right_minus=146	max_right_plus=133	neg_log10_pos_hash_p_value=1.1	new_junction_coverage=0.64	new_junction_read_count=143	polymorphism_frequency=1.000e+00	pos_hash_score=66	prediction=consensus	read_count_offset=3	side_1_annotate_key=repeat	side_1_continuation=0	side_1_coverage=NA	side_1_overlap=1	side_1_read_count=NA	side_1_redundant=0	side_2_annotate_key=gene	side_2_continuation=0	side_2_coverage=0.00	side_2_overlap=1	side_2_possible_overlap_registers=145	side_2_read_count=0	side_2_redundant=0	total_non_overlap_reads=134
JC	151	.	REL606	590046	-1	REL606	1885431	1	0	alignment_overlap=1	coverage_minus=131	coverage_plus=97	flanking_left=150	flanking_right=150	frequency=1	junction_possible_overlap_registers=148	key=REL606__590047__-1__REL606__1885431__1__1____150__150__0__0	max_left=147	max_left_minus=143	max_left_plus=147	max_min_left=73	max_min_left_minus=72	max_min_left_plus=73	max_min_right=73	max_min_right_minus=73	max_min_right_plus=72	max_pos_hash_score=296	max_right=148	max_right_minus=148	max_right_plus=145	neg_log10_pos_hash_p_value=0.4	new_junction_coverage=1.05	new_junction_read_count=236	polymorphism_frequency=1.000e+00	pos_hash_score=82	prediction=consensus	side_1_annotate_key=repeat	side_1_continuation=0	side_1_coverage=NA	side_1_overlap=0	side_1_read_count=NA	side_1_redundant=0	side_2_annotate_key=gene	side_2_continuation=0	side_2_coverage=0.00	side_2_overlap=1	side_2_possible_overlap_registers=149	side_2_read_count=0	side_2_redundant=0	total_non_overlap_reads=228
JC	152	.	REL606	590046	-1	REL606	2062616	-1	0	alignment_overlap=3	coverage_minus=79	coverage_plus=75	flanking_left=150	flanking_right=150	frequency=1	junction_possible_overlap_registers=146	key=REL606__590049__-1__REL606__2062616__-1__3____150__150__0__0	max_left=131	max_left_minus=131	max_left_plus=129	max_min_left=70	max_min_left_minus=70	max_min_left_plus=70	max_min_right=72	max_min_right_minus=71	max_min_right_plus=72	max_pos_hash_score=292	max_right=144	max_right_minus=142	max_right_plus=144	neg_log10_pos_hash_p_value=0.9	new_junction_coverage=0.70	new_junction_read_count=155	polymorphism_frequency=1.000e+00	pos_hash_score=69	prediction=consensus	side_1_annotate_key=repeat	side_1_continuation=0	side_1_coverage=NA	side_1_overlap=0	side_1_read_count=NA	side_1_redundant=0	side_2_annotate_key=gene	side_2_continuation=0	side_2_coverage=0.00	side_2_overlap=3	side_2_possible_overlap_registers=149	side_2_read_count=0	side_2_redundant=0	total_non_overlap_reads=154
JC	153	.	REL606	590046	-1	REL606	3109396	-1	0	alignment_overlap=0	coverage_minus=148	coverage_plus=77	flanking_left=150	flanking_right=150	frequency=1	junction_possible_overlap_registers=149	key=REL606__590046__-1__REL606__3109396__-1__0____150__150__0__0	max_left=147	max_left_minus=146	max_left_plus=147	max_min_left=72	max_min_left_minus=72	max_min_left_plus=65	max_min_right=74	max_min_right_minus=74	max_min_right_plus=71	max_pos_hash_score=298	max_right=148	max_right_minus=145	max_right_plus=148	neg_log10_pos_hash_p_value=0.6	new_junction_coverage=1.05	new_junction_read_count=236	polymorphism_frequency=1.000e+00	pos_hash_score=77	prediction=consensus	read_count_offset=3	side_1_annotate_key=repeat	side_1_continuation=0	side_1_coverage=NA	side_1_overlap=0	side_1_read_count=NA	side_1_redundant=0	side_2_annotate_key=gene	side_2_continuation=0	side_2_coverage=0.00	side_2_overlap=0	side_2_possible_overlap_registers=146	side_2_read_count=0	side_2_redundant=0	total_non_overlap_reads=225
JC	154	.	REL606	590046	-1	REL606	3501576	1	0	alignment_overlap=5	coverage_minus=95	coverage_plus=170	flanking_left=150	flanking_right=150	frequency=1	junction_possible_overlap_registers=144	key=REL606__590049__-1__REL606__3501574__1__5____150__150__0__0	max_left=144	max_left_minus=143	max_left_plus=144	max_min_left=68	max_min_left_minus=68	max_min_left_plus=67	max_min_right=71	max_min_right_minus=71	max_min_right_plus=67	max_pos_hash_score=288	max_right=141	max_right_minus=141	max_right_plus=141	neg_log10_pos_hash_p_value=0.4	new_junction_coverage=1.23	new_junction_read_count=269	polymorphism_frequency=9.963e-01	pos_hash_score=80	prediction=consensus	read_count_offset=3	side_1_annotate_key=repeat	side_1_continuation=0	side_1_coverage=NA	side_1_overlap=2	side_1_read_count=NA	side_1_redundant=0	side_2_annotate_key=gene	side_2_continuation=0	side_2_coverage=0.00	side_2_overlap=3	side_2_possible_overlap_registers=144	side_2_read_count=1	side_2_redundant=0	total_non_overlap_reads=265
JC	155	.	REL606	603263	-1	REL606	603324	-1	0	alignment_overlap=9	coverage_minus=4	coverage_plus=1	flanking_left=150	flanking_right=150	frequency=2.093e-02	junction_possible_overlap_registers=140	key=REL606__603263__-1__REL606__603333__-1__9____150__150__0__0	max_left=106	max_left_minus=106	max_left_plus=79	max_min_left=42	max_min_left_minus=42	max_min_left_plus=0	max_min_right=62	max_min_right_minus=52	max_min_right_plus=62	max_pos_hash_score=280	max_right=103	max_right_minus=103	max_right_plus=62	neg_log10_pos_hash_p_value=13.8	new_junction_coverage=0.02	new_junction_read_count=5	no_show=1	polymorphism_frequency=2.093e-02	pos_hash_score=5	prediction=polymorphism	reject=COVERAGE_EVENNESS_SKEW,FREQUENCY_CUTOFF	side_1_annotate_key=gene	side_1_continuation=0	side_1_coverage=1.12	side_1_overlap=9	side_1_possible_overlap_registers=149	side_1_read_count=253	side_1_redundant=0	side_2_annotate_key=gene	side_2_continuation=0	side_2_coverage=1.09	side_2_overlap=0	side_2_possible_overlap_registers=140	side_2_read_count=230	side_2_redundant=0	total_non_overlap_reads=5
JC	156	.	REL606	606459	1	REL606	606501	1	0	alignment_overlap=9	coverage_minus=1	coverage_plus=4	flanking_left=150	flanking_right=150	frequency=2.250e-02	junction_possible_overlap_registers=140	key=REL606__606459__1__REL606__606492__1__9____150__150__0__0	max_left=110	max_left_minus=107	max_left_plus=110	max_min_left=0	max_min_left_minus=0	max_min_left_plus=0	max_min_right=55	max_min_right_minus=28	max_min_right_plus=55	max_pos_hash_score=280	max_right=55	max_right_minus=28	max_right_plus=55	neg_log10_pos_hash_p_value=13.8	new_junction_coverage=0.02	new_junction_read_count=5	no_show=1	polymorphism_frequency=2.250e-02	pos_hash_score=5	prediction=polymorphism	reject=COVERAGE_EVENNESS_SKEW,FREQUENCY_CUTOFF	side_1_annotate_key=gene	side_1_continuation=0	side_1_coverage=0.99	side_1_overlap=9	side_1_possible_overlap_registers=149	side_1_read_count=223	side_1_redundant=0	side_2_annotate_key=gene	side_2_continuation=0	side_2_coverage=1.06	side_2_overlap=0	side_2_possible_overlap_registers=140	side_2_read_count=225	side_2_redundant=0	total_non_overlap_reads=5
JC	157	.	REL606	606584	1	REL606	606615	1	0	alignment_overlap=9	coverage_minus=0	coverage_plus=7	flanking_left=150	flanking_right=150	frequency=3.396e-02	junction_possible_overlap_registers=140	key=REL606__606584__1__REL606__606606__1__9____150__150__0__0	max_left=134	max_left_minus=0	max_left_plus=134	max_min_left=61	max_min_left_minus=0	max_min_left_plus=61	max_min_right=37	max_min_right_minus=0	max_min_right_plus=37	max_pos_hash_score=280	max_right=110	max_right_minus=0	max_right_plus=110	neg_log10_pos_hash_p_value=13.8	new_junction_coverage=0.03	new_junction_read_count=7	no_show=1	polymorphism_frequency=3.396e-02	pos_hash_score=5	prediction=polymorphism	reject=COVERAGE_EVENNESS_SKEW,FREQUENCY_CUTOFF	side_1_annotate_key=gene	side_1_continuation=0	side_1_coverage=0.94	side_1_overlap=9	side_1_possible_overlap_registers=149	side_1_read_count=211	side_1_redundant=0	side_2_annotate_key=gene	side_2_continuation=0	side_2_coverage=0.94	side_2_overlap=0	side_2_possible_overlap_registers=140	side_2_read_count=200	side_2_redundant=0	total_non_overlap_reads=7
JC	158	.	REL606	625464	1	REL606	628396	-1	0	alignment_overlap=1	coverage_minus=260	coverage_plus=106	flanking_left=150	flanking_right=150	frequency=6.266e-01	junction_possible_overlap_registers=148	key=REL606__625464__1__REL606__628397__-1__1____150__150__0__0	max_left=148	max_left_minus=148	max_left_plus=144	max_min_left=74	max_min_left_minus=74	max_min_left_plus=63	max_min_right=74	max_min_right_minus=74	max_min_right_plus=63	max_pos_hash_score=296	max_right=146	max_right_minus=146	max_right_plus=143	neg_log10_pos_hash_p_value=0.1	new_junction_coverage=1.66	new_junction_read_count=372	polymorphism_frequency=6.266e-01	pos_hash_score=99	prediction=polymorphism	side_1_annotate_key=gene	side_1_continuation=0	side_1_coverage=1.03	side_1_overlap=1	side_1_possible_overlap_registers=149	side_1_read_count=232	side_1_redundant=0	side_2_annotate_key=gene	side_2_continuation=0	side_2_coverage=0.95	side_2_overlap=0	side_2_possible_overlap_registers=148	side_2_read_count=213	side_2_redundant=0	total_non_overlap_reads=366
JC	159	.	REL606	626287	1	REL606	626334	1	0	alignment_overlap=7	coverage_minus=0	coverage_plus=5	flanking_left=150	flanking_right=150	frequency=6.828e-03	junction_possible_overlap_registers=142	key=REL606__626287__1__REL606__626327__1__7____150__150__0__0	max_left=136	max_left_minus=0	max_left_plus=136	max_min_left=0	max_min_left_minus=0	max_min_left_plus=0	max_min_right=67	max_min_right_minus=0	max_min_right_plus=67	max_pos_hash_score=284	max_right=67	max_right_minus=0	max_right_plus=67	neg_log10_pos_hash_p_value=14.0	new_junction_coverage=0.02	new_junction_read_count=5	no_show=1	polymorphism_frequency=6.828e-03	pos_hash_score=5	prediction=polymorphism	reject=COVERAGE_EVENNESS_SKEW,FREQUENCY_CUTOFF	side_1_annotate_key=gene	side_1_continuation=0	side_1_coverage=3.53	side_1_overlap=7	side_1_possible_overlap_registers=149	side_1_read_count=797	side_1_redundant=0	side_2_annotate_key=gene	side_2_continuation=0	side_2_coverage=3.23	side_2_overlap=0	side_2_possible_overlap_registers=142	side_2_read_count=695	side_2_redundant=0	total_non_overlap_reads=5
JC	160	.	REL606	648019	1	REL606	649666	1	0	alignment_overlap=3	coverage_minus=2	coverage_plus=1	flanking_left=150	flanking_right=150	frequency=1.553e-02	junction_possible_overlap_registers=146	key=REL606__648019__1__REL606__649663__1__3____150__150__0__0	max_left=107	max_left_minus=107	max_left_plus=69	max_min_left=69	max_min_left_minus=48	max_min_left_plus=69	max_min_right=40	max_min_right_minus=40	max_min_right_plus=0	max_pos_hash_score=292	max_right=99	max_right_minus=99	max_right_plus=78	neg_log10_pos_hash_p_value=15.7	new_junction_coverage=0.01	new_junction_read_count=3	no_show=1	polymorphism_frequency=1.553e-02	pos_hash_score=3	prediction=polymorphism	reject=COVERAGE_EVENNESS_SKEW,FREQUENCY_CUTOFF	side_1_annotate_key=gene	side_1_continuation=0	side_1_coverage=0.82	side_1_overlap=3	side_1_possible_overlap_registers=149	side_1_read_count=185	side_1_redundant=0	side_2_annotate_key=gene	side_2_continuation=0	side_2_coverage=0.90	side_2_overlap=0	side_2_possible_overlap_registers=146	side_2_read_count=199	side_2_redundant=0	total_non_overlap_reads=3
JC	161	.	REL606	707236	1	REL606	707273	1	0	alignment_overlap=9	coverage_minus=2	coverage_plus=5	flanking_left=150	flanking_right=150	frequency=3.260e-02	junction_possible_overlap_registers=140	key=REL606__707236__1__REL606__707264__1__9____150__150__0__0	max_left=137	max_left_minus=109	max_left_plus=137	max_min_left=20	max_min_left_minus=20	max_min_left_plus=0	max_min_right=47	max_min_right_minus=32	max_min_right_plus=47	max_pos_hash_score=280	max_right=121	max_right_minus=121	max_right_plus=47	neg_log10_pos_hash_p_value=12.6	new_junction_coverage=0.03	new_junction_read_count=7	no_show=1	polymorphism_frequency=3.260e-02	pos_hash_score=7	prediction=polymorphism	reject=COVERAGE_EVENNESS_SKEW,FREQUENCY_CUTOFF	side_1_annotate_key=gene	side_1_continuation=0	side_1_coverage=1.00	side_1_overlap=9	side_1_possible_overlap_registers=149	side_1_read_count=225	side_1_redundant=0	side_2_annotate_key=gene	side_2_continuation=0	side_2_coverage=0.96	side_2_overlap=0	side_2_possible_overlap_registers=140	side_2_read_count=204	side_2_redundant=0	total_non_overlap_reads=7
JC	162	.	REL606	712958	1	REL606	3628109	1	0	alignment_overlap=11	coverage_minus=5	coverage_plus=1	flanking_left=150	flanking_right=150	frequency=3.010e-02	junction_possible_overlap_registers=138	key=REL606__712958__1__REL606__3628098__1__11____150__150__0__0	max_left=78	max_left_minus=77	max_left_plus=78	max_min_left=32	max_min_left_minus=32	max_min_left_plus=0	max_min_right=53	max_min_right_minus=53	max_min_right_plus=52	max_pos_hash_score=276	max_right=128	max_right_minus=128	max_right_plus=52	neg_log10_pos_hash_p_value=13.7	new_junction_coverage=0.03	new_junction_read_count=6	no_show=1	polymorphism_frequency=3.010e-02	pos_hash_score=5	prediction=polymorphism	reject=COVERAGE_EVENNESS_SKEW,FREQUENCY_CUTOFF	side_1_annotate_key=gene	side_1_continuation=0	side_1_coverage=0.50	side_1_overlap=11	side_1_possible_overlap_registers=149	side_1_read_count=113	side_1_redundant=0	side_2_annotate_key=gene	side_2_continuation=0	side_2_coverage=1.35	side_2_overlap=0	side_2_possible_overlap_registers=138	side_2_read_count=282	side_2_redundant=0	total_non_overlap_reads=6
JC	163	.	REL606	713137	1	REL606	3483840	1	0	alignment_overlap=4	coverage_minus=1	coverage_plus=4	flanking_left=150	flanking_right=150	frequency=1.098e-01	junction_possible_overlap_registers=145	key=REL606__713137__1__REL606__3483836__1__4____150__150__0__1	max_left=143	max_left_minus=126	max_left_plus=143	max_min_left=0	max_min_left_minus=0	max_min_left_plus=0	max_min_right=58	max_min_right_minus=20	max_min_right_plus=58	max_pos_hash_score=290	max_right=58	max_right_minus=20	max_right_plus=58	neg_log10_pos_hash_p_value=14.9	new_junction_coverage=0.05	new_junction_read_count=12	no_show=1	polymorphism_frequency=1.098e-01	pos_hash_score=4	prediction=polymorphism	reject=COVERAGE_EVENNESS_SKEW,FREQUENCY_CUTOFF	side_1_annotate_key=gene	side_1_continuation=0	side_1_coverage=0.44	side_1_overlap=4	side_1_possible_overlap_registers=149	side_1_read_count=100	side_1_redundant=0	side_2_annotate_key=repeat	side_2_continuation=0	side_2_coverage=NA	side_2_overlap=0	side_2_possible_overlap_registers=NA	side_2_read_count=NA	side_2_redundant=1	total_non_overlap_reads=5
JC	164	.	REL606	713137	1	REL606	3632283	1	0	alignment_overlap=8	coverage_minus=1	coverage_plus=4	flanking_left=150	flanking_right=150	frequency=3.322e-02	junction_possible_overlap_registers=141	key=REL606__713137__1__REL606__3632275__1__8____150__150__0__0	max_left=139	max_left_minus=122	max_left_plus=139	max_min_left=0	max_min_left_minus=0	max_min_left_plus=0	max_min_right=58	max_min_right_minus=20	max_min_right_plus=58	max_pos_hash_score=282	max_right=58	max_right_minus=20	max_right_plus=58	neg_log10_pos_hash_p_value=14.6	new_junction_coverage=0.04	new_junction_read_count=8	no_show=1	polymorphism_frequency=3.322e-02	pos_hash_score=4	prediction=polymorphism	reject=COVERAGE_EVENNESS_SKEW,FREQUENCY_CUTOFF	side_1_annotate_key=gene	side_1_continuation=0	side_1_coverage=0.44	side_1_overlap=8	side_1_possible_overlap_registers=149	side_1_read_count=100	side_1_redundant=0	side_2_annotate_key=gene	side_2_continuation=0	side_2_coverage=1.74	side_2_overlap=0	side_2_possible_overlap_registers=141	side_2_read_count=371	side_2_redundant=0	total_non_overlap_reads=5
JC	165	.	REL606	713144	-1	REL606	715038	-1	0	alignment_overlap=8	coverage_minus=5	coverage_plus=0	flanking_left=150	flanking_right=150	frequency=3.313e-02	junction_possible_overlap_registers=141	key=REL606__713144__-1__REL606__715046__-1__8____150__150__0__0	max_left=78	max_left_minus=78	max_left_plus=0	max_min_left=45	max_min_left_minus=45	max_min_left_plus=0	max_min_right=64	max_min_right_minus=64	max_min_right_plus=0	max_pos_hash_score=282	max_right=132	max_right_minus=132	max_right_plus=0	neg_log10_pos_hash_p_value=13.9	new_junction_coverage=0.03	new_junction_read_count=6	no_show=1	polymorphism_frequency=3.313e-02	pos_hash_score=5	prediction=polymorphism	reject=COVERAGE_EVENNESS_SKEW,FREQUENCY_CUTOFF	side_1_annotate_key=gene	side_1_continuation=0	side_1_coverage=0.47	side_1_overlap=8	side_1_possible_overlap_registers=149	side_1_read_count=107	side_1_redundant=0	side_2_annotate_key=gene	side_2_continuation=0	side_2_coverage=1.17	side_2_overlap=0	side_2_possible_overlap_registers=141	side_2_read_count=249	side_2_redundant=0	total_non_overlap_reads=5
JC	166	.	REL606	713144	-1	REL606	3483831	-1	0	alignment_overlap=3	coverage_minus=5	coverage_plus=0	flanking_left=150	flanking_right=150	frequency=1.027e-01	junction_possible_overlap_registers=146	key=REL606__713144__-1__REL606__3483834__-1__3____150__150__0__1	max_left=83	max_left_minus=83	max_left_plus=0	max_min_left=50	max_min_left_minus=50	max_min_left_plus=0	max_min_right=64	max_min_right_minus=64	max_min_right_plus=0	max_pos_hash_score=292	max_right=132	max_right_minus=132	max_right_plus=0	neg_log10_pos_hash_p_value=14.2	new_junction_coverage=0.05	new_junction_read_count=12	no_show=1	polymorphism_frequency=1.027e-01	pos_hash_score=5	prediction=polymorphism	reject=COVERAGE_EVENNESS_SKEW,FREQUENCY_CUTOFF	side_1_annotate_key=gene	side_1_continuation=0	side_1_coverage=0.47	side_1_overlap=3	side_1_possible_overlap_registers=149	side_1_read_count=107	side_1_redundant=0	side_2_annotate_key=repeat	side_2_continuation=0	side_2_coverage=NA	side_2_overlap=0	side_2_possible_overlap_registers=NA	side_2_read_count=NA	side_2_redundant=1	total_non_overlap_reads=5
JC	167	.	REL606	715008	1	REL606	715047	1	0	alignment_overlap=8	coverage_minus=1	coverage_plus=3	flanking_left=150	flanking_right=150	frequency=3.389e-02	junction_possible_overlap_registers=141	key=REL606__715008__1__REL606__715039__1__8____150__150__0__0	max_left=132	max_left_minus=132	max_left_plus=132	max_min_left=62	max_min_left_minus=0	max_min_left_plus=62	max_min_right=9	max_min_right_minus=9	max_min_right_plus=9	max_pos_hash_score=282	max_right=91	max_right_minus=9	max_right_plus=91	neg_log10_pos_hash_p_value=14.6	new_junction_coverage=0.04	new_junction_read_count=8	no_show=1	polymorphism_frequency=3.389e-02	pos_hash_score=4	prediction=polymorphism	reject=COVERAGE_EVENNESS_SKEW,FREQUENCY_CUTOFF	side_1_annotate_key=gene	side_1_continuation=0	side_1_coverage=0.98	side_1_overlap=8	side_1_possible_overlap_registers=149	side_1_read_count=221	side_1_redundant=0	side_2_annotate_key=gene	side_2_continuation=0	side_2_coverage=1.16	side_2_overlap=0	side_2_possible_overlap_registers=141	side_2_read_count=247	side_2_redundant=0	total_non_overlap_reads=4
JC	168	.	REL606	715015	-1	REL606	715038	-1	0	alignment_overlap=8	coverage_minus=5	coverage_plus=0	flanking_left=150	flanking_right=150	frequency=2.507e-02	junction_possible_overlap_registers=141	key=REL606__715015__-1__REL606__715046__-1__8____150__150__0__0	max_left=78	max_left_minus=78	max_left_plus=0	max_min_left=45	max_min_left_minus=45	max_min_left_plus=0	max_min_right=64	max_min_right_minus=64	max_min_right_plus=0	max_pos_hash_score=282	max_right=132	max_right_minus=132	max_right_plus=0	neg_log10_pos_hash_p_value=13.9	new_junction_coverage=0.03	new_junction_read_count=6	no_show=1	polymorphism_frequency=2.507e-02	pos_hash_score=5	prediction=polymorphism	reject=COVERAGE_EVENNESS_SKEW,FREQUENCY_CUTOFF	side_1_annotate_key=gene	side_1_continuation=0	side_1_coverage=1.02	side_1_overlap=8	side_1_possible_overlap_registers=149	side_1_read_count=230	side_1_redundant=0	side_2_annotate_key=gene	side_2_continuation=0	side_2_coverage=1.17	side_2_overlap=0	side_2_possible_overlap_registers=141	side_2_read_count=249	side_2_redundant=0	total_non_overlap_reads=5
JC	169	.	REL606	715015	-1	REL606	3483831	-1	0	alignment_overlap=3	coverage_minus=5	coverage_plus=0	flanking_left=150	flanking_right=150	frequency=5.055e-02	junction_possible_overlap_registers=146	key=REL606__715015__-1__REL606__3483834__-1__3____150__150__0__1	max_left=83	max_left_minus=83	max_left_plus=0	max_min_left=50	max_min_left_minus=50	max_min_left_plus=0	max_min_right=64	max_min_right_minus=64	max_min_right_plus=0	max_pos_hash_score=292	max_right=132	max_right_minus=132	max_right_plus=0	neg_log10_pos_hash_p_value=14.2	new_junction_coverage=0.05	new_junction_read_count=12	no_show=1	polymorphism_frequency=5.055e-02	pos_hash_score=5	prediction=polymorphism	reject=COVERAGE_EVENNESS_SKEW,FREQUENCY_CUTOFF	side_1_annotate_key=gene	side_1_continuation=0	side_1_coverage=1.02	side_1_overlap=3	side_1_possible_overlap_registers=149	side_1_read_count=230	side_1_redundant=0	side_2_annotate_key=repeat	side_2_continuation=0	side_2_coverage=NA	side_2_overlap=0	side_2_possible_overlap_registers=NA	side_2_read_count=NA	side_2_redundant=1	total_non_overlap_reads=5
JC	170	.	REL606	715046	-1	REL606	3483800	-1	0	alignment_overlap=8	coverage_minus=0	coverage_plus=5	flanking_left=150	flanking_right=150	frequency=4.720e-02	junction_possible_overlap_registers=141	key=REL606__715046__-1__REL606__3483808__-1__8____150__150__0__0	max_left=132	max_left_minus=0	max_left_plus=132	max_min_left=64	max_min_left_minus=0	max_min_left_plus=64	max_min_right=45	max_min_right_minus=0	max_min_right_plus=45	max_pos_hash_score=282	max_right=78	max_right_minus=0	max_right_plus=78	neg_log10_pos_hash_p_value=13.9	new_junction_coverage=0.03	new_junction_read_count=6	no_show=1	polymorphism_frequency=4.720e-02	pos_hash_score=5	prediction=polymorphism	reject=COVERAGE_EVENNESS_SKEW,FREQUENCY_CUTOFF	side_1_annotate_key=gene	side_1_continuation=0	side_1_coverage=1.14	side_1_overlap=8	side_1_possible_overlap_registers=149	side_1_read_count=256	side_1_redundant=0	side_2_annotate_key=gene	side_2_continuation=0	side_2_coverage=0.00	side_2_overlap=0	side_2_possible_overlap_registers=141	side_2_read_count=0	side_2_redundant=0	total_non_overlap_reads=5
JC	171	.	REL606	715046	-1	REL606	3632243	-1	0	alignment_overlap=8	coverage_minus=0	coverage_plus=5	flanking_left=150	flanking_right=150	frequency=2.596e-02	junction_possible_overlap_registers=141	key=REL606__715046__-1__REL606__3632251__-1__8____150__150__0__0	max_left=132	max_left_minus=0	max_left_plus=132	max_min_left=64	max_min_left_minus=0	max_min_left_plus=64	max_min_right=45	max_min_right_minus=0	max_min_right_plus=45	max_pos_hash_score=282	max_right=78	max_right_minus=0	max_right_plus=78	neg_log10_pos_hash_p_value=13.9	new_junction_coverage=0.03	new_junction_read_count=6	no_show=1	polymorphism_frequency=2.596e-02	pos_hash_score=5	prediction=polymorphism	reject=COVERAGE_EVENNESS_SKEW,FREQUENCY_CUTOFF	side_1_annotate_key=gene	side_1_continuation=0	side_1_coverage=1.14	side_1_overlap=8	side_1_possible_overlap_registers=149	side_1_read_count=256	side_1_redundant=0	side_2_annotate_key=gene	side_2_continuation=0	side_2_coverage=0.97	side_2_overlap=0	side_2_possible_overlap_registers=141	side_2_read_count=208	side_2_redundant=0	total_non_overlap_reads=5
JC	172	.	REL606	743635	1	REL606	743702	1	0	alignment_overlap=11	coverage_minus=0	coverage_plus=7	flanking_left=150	flanking_right=150	frequency=3.814e-02	junction_possible_overlap_registers=138	key=REL606__743635__1__REL606__743691__1__11____150__150__0__0	max_left=132	max_left_minus=0	max_left_plus=132	max_min_left=29	max_min_left_minus=0	max_min_left_plus=29	max_min_right=65	max_min_right_minus=0	max_min_right_plus=65	max_pos_hash_score=276	max_right=110	max_right_minus=0	max_right_plus=110	neg_log10_pos_hash_p_value=13.0	new_junction_coverage=0.03	new_junction_read_count=7	no_show=1	polymorphism_frequency=3.814e-02	pos_hash_score=6	prediction=polymorphism	reject=COVERAGE_EVENNESS_SKEW,FREQUENCY_CUTOFF	side_1_annotate_key=gene	side_1_continuation=0	side_1_coverage=0.90	side_1_overlap=11	side_1_possible_overlap_registers=149	side_1_read_count=202	side_1_redundant=0	side_2_annotate_key=gene	side_2_continuation=0	side_2_coverage=0.79	side_2_overlap=0	side_2_possible_overlap_registers=138	side_2_read_count=166	side_2_redundant=0	total_non_overlap_reads=7
JC	173	.	REL606	758295	1	REL606	758515	1	0	alignment_overlap=8	coverage_minus=3	coverage_plus=1	flanking_left=150	flanking_right=150	frequency=1.926e-02	junction_possible_overlap_registers=141	key=REL606__758295__1__REL606__758507__1__8____150__150__0__0	max_left=108	max_left_minus=108	max_left_plus=47	max_min_left=47	max_min_left_minus=0	max_min_left_plus=47	max_min_right=36	max_min_right_minus=36	max_min_right_plus=0	max_pos_hash_score=282	max_right=95	max_right_minus=36	max_right_plus=95	neg_log10_pos_hash_p_value=15.4	new_junction_coverage=0.02	new_junction_read_count=4	no_show=1	polymorphism_frequency=1.926e-02	pos_hash_score=3	prediction=polymorphism	reject=COVERAGE_EVENNESS_SKEW,FREQUENCY_CUTOFF	side_1_annotate_key=gene	side_1_continuation=0	side_1_coverage=1.04	side_1_overlap=8	side_1_possible_overlap_registers=149	side_1_read_count=234	side_1_redundant=0	side_2_annotate_key=gene	side_2_continuation=0	side_2_coverage=0.87	side_2_overlap=0	side_2_possible_overlap_registers=141	side_2_read_count=186	side_2_redundant=0	total_non_overlap_reads=4
JC	174	.	REL606	906858	-1	REL606	908291	-1	0	alignment_overlap=12	coverage_minus=1	coverage_plus=2	flanking_left=150	flanking_right=150	frequency=1.333e-02	junction_possible_overlap_registers=137	key=REL606__906858__-1__REL606__908303__-1__12____150__150__0__0	max_left=60	max_left_minus=60	max_left_plus=58	max_min_left=60	max_min_left_minus=60	max_min_left_plus=58	max_min_right=0	max_min_right_minus=0	max_min_right_plus=0	max_pos_hash_score=274	max_right=91	max_right_minus=78	max_right_plus=91	neg_log10_pos_hash_p_value=15.2	new_junction_coverage=0.01	new_junction_read_count=3	no_show=1	polymorphism_frequency=1.333e-02	pos_hash_score=3	prediction=polymorphism	reject=COVERAGE_EVENNESS_SKEW,FREQUENCY_CUTOFF	side_1_annotate_key=gene	side_1_continuation=0	side_1_coverage=1.14	side_1_overlap=12	side_1_possible_overlap_registers=149	side_1_read_count=258	side_1_redundant=0	side_2_annotate_key=gene	side_2_continuation=0	side_2_coverage=1.00	side_2_overlap=0	side_2_possible_overlap_registers=137	side_2_read_count=207	side_2_redundant=0	total_non_overlap_reads=3
JC	175	.	REL606	923260	1	REL606	923313	1	0	alignment_overlap=7	coverage_minus=1	coverage_plus=3	flanking_left=150	flanking_right=150	frequency=1.601e-02	junction_possible_overlap_registers=142	key=REL606__923260__1__REL606__923306__1__7____150__150__0__0	max_left=135	max_left_minus=41	max_left_plus=135	max_min_left=41	max_min_left_minus=41	max_min_left_plus=0	max_min_right=45	max_min_right_minus=0	max_min_right_plus=45	max_pos_hash_score=284	max_right=102	max_right_minus=102	max_right_plus=45	neg_log10_pos_hash_p_value=14.7	new_junction_coverage=0.02	new_junction_read_count=4	no_show=1	polymorphism_frequency=1.601e-02	pos_hash_score=4	prediction=polymorphism	reject=COVERAGE_EVENNESS_SKEW,FREQUENCY_CUTOFF	side_1_annotate_key=gene	side_1_continuation=0	side_1_coverage=1.15	side_1_overlap=7	side_1_possible_overlap_registers=149	side_1_read_count=260	side_1_redundant=0	side_2_annotate_key=gene	side_2_continuation=0	side_2_coverage=1.14	side_2_overlap=0	side_2_possible_overlap_registers=142	side_2_read_count=244	side_2_redundant=0	total_non_overlap_reads=4
JC	176	.	REL606	925983	-1	REL606	926040	-1	0	alignment_overlap=8	coverage_minus=8	coverage_plus=0	flanking_left=150	flanking_right=150	frequency=3.330e-02	junction_possible_overlap_registers=141	key=REL606__925983__-1__REL606__926048__-1__8____150__150__0__0	max_left=96	max_left_minus=96	max_left_plus=0	max_min_left=52	max_min_left_minus=52	max_min_left_plus=0	max_min_right=46	max_min_right_minus=46	max_min_right_plus=0	max_pos_hash_score=282	max_right=134	max_right_minus=134	max_right_plus=0	neg_log10_pos_hash_p_value=12.1	new_junction_coverage=0.04	new_junction_read_count=8	no_show=1	polymorphism_frequency=3.330e-02	pos_hash_score=8	prediction=polymorphism	reject=COVERAGE_EVENNESS_SKEW,FREQUENCY_CUTOFF	side_1_annotate_key=gene	side_1_continuation=0	side_1_coverage=1.03	side_1_overlap=8	side_1_possible_overlap_registers=149	side_1_read_count=232	side_1_redundant=0	side_2_annotate_key=gene	side_2_continuation=0	side_2_coverage=1.15	side_2_overlap=0	side_2_possible_overlap_registers=141	side_2_read_count=245	side_2_redundant=0	total_non_overlap_reads=8
JC	177	.	REL606	930565	-1	REL606	930833	-1	0	alignment_overlap=5	coverage_minus=2	coverage_plus=4	flanking_left=150	flanking_right=150	frequency=2.726e-02	junction_possible_overlap_registers=144	key=REL606__930565__-1__REL606__930838__-1__5____150__150__0__0	max_left=81	max_left_minus=81	max_left_plus=43	max_min_left=43	max_min_left_minus=33	max_min_left_plus=43	max_min_right=64	max_min_right_minus=64	max_min_right_plus=0	max_pos_hash_score=288	max_right=114	max_right_minus=112	max_right_plus=114	neg_log10_pos_hash_p_value=14.1	new_junction_coverage=0.03	new_junction_read_count=6	no_show=1	polymorphism_frequency=2.726e-02	pos_hash_score=5	prediction=polymorphism	reject=COVERAGE_EVENNESS_SKEW,FREQUENCY_CUTOFF	side_1_annotate_key=gene	side_1_continuation=0	side_1_coverage=0.90	side_1_overlap=5	side_1_possible_overlap_registers=149	side_1_read_count=204	side_1_redundant=0	side_2_annotate_key=gene	side_2_continuation=0	side_2_coverage=1.06	side_2_overlap=0	side_2_possible_overlap_registers=144	side_2_read_count=231	side_2_redundant=0	total_non_overlap_reads=6
JC	178	.	REL606	943973	1	REL606	1113096	1	0	alignment_overlap=9	coverage_minus=0	coverage_plus=11	flanking_left=150	flanking_right=150	frequency=8.932e-02	junction_possible_overlap_registers=140	key=REL606__943973__1__REL606__1113087__1__9____150__150__0__0	max_left=73	max_left_minus=0	max_left_plus=73	max_min_left=0	max_min_left_minus=0	max_min_left_plus=0	max_min_right=70	max_min_right_minus=0	max_min_right_plus=70	max_pos_hash_score=280	max_right=70	max_right_minus=0	max_right_plus=70	neg_log10_pos_hash_p_value=15.4	new_junction_coverage=0.08	new_junction_read_count=16	no_show=1	polymorphism_frequency=8.932e-02	pos_hash_score=3	prediction=polymorphism	reject=COVERAGE_EVENNESS_SKEW,FREQUENCY_CUTOFF	side_1_annotate_key=gene	side_1_continuation=0	side_1_coverage=0.86	side_1_overlap=9	side_1_possible_overlap_registers=149	side_1_read_count=194	side_1_redundant=0	side_2_annotate_key=gene	side_2_continuation=0	side_2_coverage=0.68	side_2_overlap=0	side_2_possible_overlap_registers=140	side_2_read_count=144	side_2_redundant=0	total_non_overlap_reads=11
JC	179	.	REL606	946464	1	REL606	946567	1	0	alignment_overlap=8	coverage_minus=1	coverage_plus=3	flanking_left=150	flanking_right=150	frequency=1.752e-02	junction_possible_overlap_registers=141	key=REL606__946464__1__REL606__946559__1__8____150__150__0__0	max_left=93	max_left_minus=66	max_left_plus=93	max_min_left=66	max_min_left_minus=66	max_min_left_plus=58	max_min_right=49	max_min_right_minus=0	max_min_right_plus=49	max_pos_hash_score=282	max_right=115	max_right_minus=76	max_right_plus=115	neg_log10_pos_hash_p_value=14.6	new_junction_coverage=0.02	new_junction_read_count=4	no_show=1	polymorphism_frequency=1.752e-02	pos_hash_score=4	prediction=polymorphism	reject=COVERAGE_EVENNESS_SKEW,FREQUENCY_CUTOFF	side_1_annotate_key=gene	side_1_continuation=0	side_1_coverage=1.11	side_1_overlap=8	side_1_possible_overlap_registers=149	side_1_read_count=250	side_1_redundant=0	side_2_annotate_key=gene	side_2_continuation=0	side_2_coverage=0.99	side_2_overlap=0	side_2_possible_overlap_registers=141	side_2_read_count=212	side_2_redundant=0	total_non_overlap_reads=4
JC	180	.	REL606	987473	1	REL606	987515	1	0	alignment_overlap=9	coverage_minus=0	coverage_plus=4	flanking_left=150	flanking_right=150	frequency=2.561e-02	junction_possible_overlap_registers=140	key=REL606__987473__1__REL606__987506__1__9____150__150__0__0	max_left=111	max_left_minus=0	max_left_plus=111	max_min_left=0	max_min_left_minus=0	max_min_left_plus=0	max_min_right=35	max_min_right_minus=0	max_min_right_plus=35	max_pos_hash_score=280	max_right=35	max_right_minus=0	max_right_plus=35	neg_log10_pos_hash_p_value=15.4	new_junction_coverage=0.02	new_junction_read_count=4	no_show=1	polymorphism_frequency=2.561e-02	pos_hash_score=3	prediction=polymorphism	reject=COVERAGE_EVENNESS_SKEW,FREQUENCY_CUTOFF	side_1_annotate_key=gene	side_1_continuation=0	side_1_coverage=0.70	side_1_overlap=9	side_1_possible_overlap_registers=149	side_1_read_count=159	side_1_redundant=0	side_2_annotate_key=gene	side_2_continuation=0	side_2_coverage=0.73	side_2_overlap=0	side_2_possible_overlap_registers=140	side_2_read_count=155	side_2_redundant=0	total_non_overlap_reads=4
JC	181	.	REL606	987481	-1	REL606	987505	-1	0	alignment_overlap=9	coverage_minus=5	coverage_plus=1	flanking_left=150	flanking_right=150	frequency=4.436e-02	junction_possible_overlap_registers=140	key=REL606__987481__-1__REL606__987514__-1__9____150__150__0__0	max_left=132	max_left_minus=121	max_left_plus=132	max_min_left=54	max_min_left_minus=54	max_min_left_plus=0	max_min_right=49	max_min_right_minus=49	max_min_right_plus=9	max_pos_hash_score=280	max_right=138	max_right_minus=138	max_right_plus=9	neg_log10_pos_hash_p_value=13.2	new_junction_coverage=0.03	new_junction_read_count=7	no_show=1	polymorphism_frequency=4.436e-02	pos_hash_score=6	prediction=polymorphism	reject=COVERAGE_EVENNESS_SKEW,FREQUENCY_CUTOFF	side_1_annotate_key=gene	side_1_continuation=0	side_1_coverage=0.69	side_1_overlap=9	side_1_possible_overlap_registers=149	side_1_read_count=156	side_1_redundant=0	side_2_annotate_key=gene	side_2_continuation=0	side_2_coverage=0.73	side_2_overlap=0	side_2_possible_overlap_registers=140	side_2_read_count=155	side_2_redundant=0	total_non_overlap_reads=6
JC	182	.	REL606	1033308	1	REL606	1033331	1	0	alignment_overlap=7	coverage_minus=1	coverage_plus=5	flanking_left=150	flanking_right=150	frequency=2.560e-02	junction_possible_overlap_registers=142	key=REL606__1033308__1__REL606__1033324__1__7____150__150__0__0	max_left=137	max_left_minus=124	max_left_plus=137	max_min_left=67	max_min_left_minus=0	max_min_left_plus=67	max_min_right=65	max_min_right_minus=19	max_min_right_plus=65	max_pos_hash_score=284	max_right=86	max_right_minus=19	max_right_plus=86	neg_log10_pos_hash_p_value=13.3	new_junction_coverage=0.03	new_junction_read_count=6	no_show=1	polymorphism_frequency=2.560e-02	pos_hash_score=6	prediction=polymorphism	reject=COVERAGE_EVENNESS_SKEW,FREQUENCY_CUTOFF	side_1_annotate_key=gene	side_1_continuation=0	side_1_coverage=1.06	side_1_overlap=7	side_1_possible_overlap_registers=149	side_1_read_count=239	side_1_redundant=0	side_2_annotate_key=gene	side_2_continuation=0	side_2_coverage=1.07	side_2_overlap=0	side_2_possible_overlap_registers=142	side_2_read_count=229	side_2_redundant=0	total_non_overlap_reads=6
JC	183	.	REL606	1063313	1	REL606	1063422	1	0	alignment_overlap=9	coverage_minus=0	coverage_plus=8	flanking_left=150	flanking_right=150	frequency=3.751e-02	junction_possible_overlap_registers=140	key=REL606__1063313__1__REL606__1063413__1__9____150__150__0__0	max_left=120	max_left_minus=0	max_left_plus=120	max_min_left=40	max_min_left_minus=0	max_min_left_plus=40	max_min_right=65	max_min_right_minus=0	max_min_right_plus=65	max_pos_hash_score=280	max_right=92	max_right_minus=0	max_right_plus=92	neg_log10_pos_hash_p_value=12.6	new_junction_coverage=0.04	new_junction_read_count=8	no_show=1	polymorphism_frequency=3.751e-02	pos_hash_score=7	prediction=polymorphism	reject=COVERAGE_EVENNESS_SKEW,FREQUENCY_CUTOFF	side_1_annotate_key=gene	side_1_continuation=0	side_1_coverage=0.91	side_1_overlap=9	side_1_possible_overlap_registers=149	side_1_read_count=206	side_1_redundant=0	side_2_annotate_key=gene	side_2_continuation=0	side_2_coverage=1.02	side_2_overlap=0	side_2_possible_overlap_registers=140	side_2_read_count=217	side_2_redundant=0	total_non_overlap_reads=8
JC	184	.	REL606	1091001	-1	REL606	1091032	-1	0	alignment_overlap=7	coverage_minus=5	coverage_plus=0	flanking_left=150	flanking_right=150	frequency=2.175e-02	junction_possible_overlap_registers=142	key=REL606__1091001__-1__REL606__1091039__-1__7____150__150__0__0	max_left=43	max_left_minus=43	max_left_plus=0	max_min_left=43	max_min_left_minus=43	max_min_left_plus=0	max_min_right=0	max_min_right_minus=0	max_min_right_plus=0	max_pos_hash_score=284	max_right=133	max_right_minus=133	max_right_plus=0	neg_log10_pos_hash_p_value=14.0	new_junction_coverage=0.02	new_junction_read_count=5	no_show=1	polymorphism_frequency=2.175e-02	pos_hash_score=5	prediction=polymorphism	reject=COVERAGE_EVENNESS_SKEW,FREQUENCY_CUTOFF	side_1_annotate_key=gene	side_1_continuation=0	side_1_coverage=1.07	side_1_overlap=7	side_1_possible_overlap_registers=149	side_1_read_count=241	side_1_redundant=0	side_2_annotate_key=gene	side_2_continuation=0	side_2_coverage=1.02	side_2_overlap=0	side_2_possible_overlap_registers=142	side_2_read_count=220	side_2_redundant=0	total_non_overlap_reads=5
JC	185	.	REL606	1092661	1	REL606	1092742	1	0	alignment_overlap=8	coverage_minus=0	coverage_plus=4	flanking_left=150	flanking_right=150	frequency=1.592e-02	junction_possible_overlap_registers=141	key=REL606__1092661__1__REL606__1092734__1__8____150__150__0__0	max_left=81	max_left_minus=0	max_left_plus=81	max_min_left=67	max_min_left_minus=0	max_min_left_plus=67	max_min_right=63	max_min_right_minus=0	max_min_right_plus=63	max_pos_hash_score=282	max_right=93	max_right_minus=0	max_right_plus=93	neg_log10_pos_hash_p_value=14.6	new_junction_coverage=0.02	new_junction_read_count=4	no_show=1	polymorphism_frequency=1.592e-02	pos_hash_score=4	prediction=polymorphism	reject=COVERAGE_EVENNESS_SKEW,FREQUENCY_CUTOFF	side_1_annotate_key=gene	side_1_continuation=0	side_1_coverage=1.11	side_1_overlap=8	side_1_possible_overlap_registers=149	side_1_read_count=250	side_1_redundant=0	side_2_annotate_key=gene	side_2_continuation=0	side_2_coverage=1.21	side_2_overlap=0	side_2_possible_overlap_registers=141	side_2_read_count=258	side_2_redundant=0	total_non_overlap_reads=4
JC	186	.	REL606	1095972	1	REL606	1096043	1	0	alignment_overlap=11	coverage_minus=1	coverage_plus=2	flanking_left=150	flanking_right=150	frequency=1.467e-02	junction_possible_overlap_registers=138	key=REL606__1095972__1__REL606__1096032__1__11____150__150__0__0	max_left=75	max_left_minus=50	max_left_plus=75	max_min_left=50	max_min_left_minus=50	max_min_left_plus=0	max_min_right=65	max_min_right_minus=0	max_min_right_plus=65	max_pos_hash_score=276	max_right=89	max_right_minus=89	max_right_plus=65	neg_log10_pos_hash_p_value=15.2	new_junction_coverage=0.01	new_junction_read_count=3	no_show=1	polymorphism_frequency=1.467e-02	pos_hash_score=3	prediction=polymorphism	reject=COVERAGE_EVENNESS_SKEW,FREQUENCY_CUTOFF	side_1_annotate_key=gene	side_1_continuation=0	side_1_coverage=0.95	side_1_overlap=11	side_1_possible_overlap_registers=149	side_1_read_count=215	side_1_redundant=0	side_2_annotate_key=gene	side_2_continuation=0	side_2_coverage=0.98	side_2_overlap=0	side_2_possible_overlap_registers=138	side_2_read_count=204	side_2_redundant=0	total_non_overlap_reads=3
JC	187	.	REL606	1100170	1	REL606	1100338	1	0	alignment_overlap=10	coverage_minus=3	coverage_plus=3	flanking_left=150	flanking_right=150	frequency=2.495e-02	junction_possible_overlap_registers=139	key=REL606__1100170__1__REL606__1100328__1__10____150__150__0__0	max_left=128	max_left_minus=85	max_left_plus=128	max_min_left=42	max_min_left_minus=42	max_min_left_plus=0	max_min_right=68	max_min_right_minus=55	max_min_right_plus=68	max_pos_hash_score=278	max_right=98	max_right_minus=98	max_right_plus=68	neg_log10_pos_hash_p_value=13.8	new_junction_coverage=0.03	new_junction_read_count=6	no_show=1	polymorphism_frequency=2.495e-02	pos_hash_score=5	prediction=polymorphism	reject=COVERAGE_EVENNESS_SKEW,FREQUENCY_CUTOFF	side_1_annotate_key=gene	side_1_continuation=0	side_1_coverage=1.20	side_1_overlap=10	side_1_possible_overlap_registers=149	side_1_read_count=270	side_1_redundant=0	side_2_annotate_key=gene	side_2_continuation=0	side_2_coverage=1.03	side_2_overlap=0	side_2_possible_overlap_registers=139	side_2_read_count=217	side_2_redundant=0	total_non_overlap_reads=6
JC	188	.	REL606	1100179	-1	REL606	1100327	-1	0	alignment_overlap=10	coverage_minus=5	coverage_plus=1	flanking_left=150	flanking_right=150	frequency=2.476e-02	junction_possible_overlap_registers=139	key=REL606__1100179__-1__REL606__1100337__-1__10____150__150__0__0	max_left=55	max_left_minus=55	max_left_plus=3	max_min_left=55	max_min_left_minus=55	max_min_left_plus=3	max_min_right=0	max_min_right_minus=0	max_min_right_plus=0	max_pos_hash_score=278	max_right=137	max_right_minus=116	max_right_plus=137	neg_log10_pos_hash_p_value=13.8	new_junction_coverage=0.03	new_junction_read_count=6	no_show=1	polymorphism_frequency=2.476e-02	pos_hash_score=5	prediction=polymorphism	reject=COVERAGE_EVENNESS_SKEW,FREQUENCY_CUTOFF	side_1_annotate_key=gene	side_1_continuation=0	side_1_coverage=1.21	side_1_overlap=10	side_1_possible_overlap_registers=149	side_1_read_count=274	side_1_redundant=0	side_2_annotate_key=gene	side_2_continuation=0	side_2_coverage=1.03	side_2_overlap=0	side_2_possible_overlap_registers=139	side_2_read_count=217	side_2_redundant=0	total_non_overlap_reads=6
JC	189	.	REL606	1112408	1	REL606	1112634	1	0	alignment_overlap=13	coverage_minus=6	coverage_plus=6	flanking_left=150	flanking_right=150	frequency=NA	junction_possible_overlap_registers=136	key=REL606__1112408__1__REL606__1112621__1__13____150__150__1__1	max_left=124	max_left_minus=83	max_left_plus=124	max_min_left=26	max_min_left_minus=9	max_min_left_plus=26	max_min_right=65	max_min_right_minus=65	max_min_right_plus=59	max_pos_hash_score=272	max_right=128	max_right_minus=128	max_right_plus=112	neg_log10_pos_hash_p_value=11.2	new_junction_coverage=0.06	new_junction_read_count=12	polymorphism_frequency=NA	pos_hash_score=9	prediction=unknown	reject=COVERAGE_EVENNESS_SKEW	side_1_annotate_key=repeat	side_1_continuation=0	side_1_coverage=NA	side_1_overlap=13	side_1_read_count=NA	side_1_redundant=1	side_2_annotate_key=repeat	side_2_continuation=0	side_2_coverage=NA	side_2_overlap=0	side_2_possible_overlap_registers=NA	side_2_read_count=NA	side_2_redundant=1	total_non_overlap_reads=12
JC	190	.	REL606	1113087	1	REL606	1113172	1	0	alignment_overlap=9	coverage_minus=14	coverage_plus=3	flanking_left=150	flanking_right=150	frequency=1.161e-01	junction_possible_overlap_registers=140	key=REL606__1113087__1__REL606__1113163__1__9____150__150__0__0	max_left=70	max_left_minus=70	max_left_plus=63	max_min_left=70	max_min_left_minus=70	max_min_left_plus=63	max_min_right=0	max_min_right_minus=0	max_min_right_plus=0	max_pos_hash_score=280	max_right=132	max_right_minus=132	max_right_plus=79	neg_log10_pos_hash_p_value=12.6	new_junction_coverage=0.08	new_junction_read_count=17	no_show=1	polymorphism_frequency=1.161e-01	pos_hash_score=7	prediction=polymorphism	reject=COVERAGE_EVENNESS_SKEW,FREQUENCY_CUTOFF	side_1_annotate_key=gene	side_1_continuation=0	side_1_coverage=0.67	side_1_overlap=9	side_1_possible_overlap_registers=149	side_1_read_count=150	side_1_redundant=0	side_2_annotate_key=gene	side_2_continuation=0	side_2_coverage=0.56	side_2_overlap=0	side_2_possible_overlap_registers=140	side_2_read_count=118	side_2_redundant=0	total_non_overlap_reads=17
JC	191	.	REL606	1114185	1	REL606	1114311	1	0	alignment_overlap=8	coverage_minus=1	coverage_plus=2	flanking_left=150	flanking_right=150	frequency=2.076e-02	junction_possible_overlap_registers=141	key=REL606__1114185__1__REL606__1114303__1__8____150__150__0__0	max_left=101	max_left_minus=101	max_left_plus=94	max_min_left=69	max_min_left_minus=0	max_min_left_plus=69	max_min_right=48	max_min_right_minus=41	max_min_right_plus=48	max_pos_hash_score=282	max_right=73	max_right_minus=41	max_right_plus=73	neg_log10_pos_hash_p_value=15.4	new_junction_coverage=0.02	new_junction_read_count=4	no_show=1	polymorphism_frequency=2.076e-02	pos_hash_score=3	prediction=polymorphism	reject=COVERAGE_EVENNESS_SKEW,FREQUENCY_CUTOFF	side_1_annotate_key=gene	side_1_continuation=0	side_1_coverage=0.87	side_1_overlap=8	side_1_possible_overlap_registers=149	side_1_read_count=197	side_1_redundant=0	side_2_annotate_key=gene	side_2_continuation=0	side_2_coverage=0.89	side_2_overlap=0	side_2_possible_overlap_registers=141	side_2_read_count=191	side_2_redundant=0	total_non_overlap_reads=3
JC	192	.	REL606	1137050	1	REL606	1272592	-1	0	alignment_overlap=0	coverage_minus=143	coverage_plus=82	flanking_left=150	flanking_right=150	frequency=1	junction_possible_overlap_registers=149	key=REL606__1137050__1__REL606__1272592__-1__0____150__150__0__1	max_left=147	max_left_minus=146	max_left_plus=147	max_min_left=71	max_min_left_minus=71	max_min_left_plus=63	max_min_right=75	max_min_right_minus=75	max_min_right_plus=75	max_pos_hash_score=298	max_right=147	max_right_minus=147	max_right_plus=147	neg_log10_pos_hash_p_value=0.3	new_junction_coverage=1.15	new_junction_read_count=259	polymorphism_frequency=1.000e+00	pos_hash_score=88	prediction=consensus	read_count_offset=3	side_1_annotate_key=gene	side_1_continuation=0	side_1_coverage=0.00	side_1_overlap=0	side_1_possible_overlap_registers=146	side_1_read_count=0	side_1_redundant=0	side_2_annotate_key=repeat	side_2_continuation=0	side_2_coverage=NA	side_2_overlap=0	side_2_possible_overlap_registers=NA	side_2_read_count=NA	side_2_redundant=1	total_non_overlap_reads=225
JC	193	.	REL606	1140587	-1	REL606	1140654	-1	0	alignment_overlap=10	coverage_minus=4	coverage_plus=0	flanking_left=150	flanking_right=150	frequency=1.982e-02	junction_possible_overlap_registers=139	key=REL606__1140587__-1__REL606__1140664__-1__10____150__150__0__0	max_left=95	max_left_minus=95	max_left_plus=0	max_min_left=52	max_min_left_minus=52	max_min_left_plus=0	max_min_right=42	max_min_right_minus=42	max_min_right_plus=0	max_pos_hash_score=278	max_right=107	max_right_minus=107	max_right_plus=0	neg_log10_pos_hash_p_value=14.5	new_junction_coverage=0.02	new_junction_read_count=4	no_show=1	polymorphism_frequency=1.982e-02	pos_hash_score=4	prediction=polymorphism	reject=COVERAGE_EVENNESS_SKEW,FREQUENCY_CUTOFF	side_1_annotate_key=gene	side_1_continuation=0	side_1_coverage=0.89	side_1_overlap=10	side_1_possible_overlap_registers=149	side_1_read_count=200	side_1_redundant=0	side_2_annotate_key=gene	side_2_continuation=0	side_2_coverage=0.99	side_2_overlap=0	side_2_possible_overlap_registers=139	side_2_read_count=209	side_2_redundant=0	total_non_overlap_reads=4
JC	194	.	REL606	1147152	1	REL606	1148293	1	0	alignment_overlap=8	coverage_minus=2	coverage_plus=1	flanking_left=150	flanking_right=150	frequency=1.342e-02	junction_possible_overlap_registers=141	key=REL606__1147152__1__REL606__1148285__1__8____150__150__0__0	max_left=62	max_left_minus=62	max_left_plus=44	max_min_left=62	max_min_left_minus=62	max_min_left_plus=44	max_min_right=0	max_min_right_minus=0	max_min_right_plus=0	max_pos_hash_score=282	max_right=98	max_right_minus=81	max_right_plus=98	neg_log10_pos_hash_p_value=15.4	new_junction_coverage=0.01	new_junction_read_count=3	no_show=1	polymorphism_frequency=1.342e-02	pos_hash_score=3	prediction=polymorphism	reject=COVERAGE_EVENNESS_SKEW,FREQUENCY_CUTOFF	side_1_annotate_key=gene	side_1_continuation=0	side_1_coverage=1.22	side_1_overlap=8	side_1_possible_overlap_registers=149	side_1_read_count=276	side_1_redundant=0	side_2_annotate_key=gene	side_2_continuation=0	side_2_coverage=0.84	side_2_overlap=0	side_2_possible_overlap_registers=141	side_2_read_count=180	side_2_redundant=0	total_non_overlap_reads=3
JC	195	.	REL606	1151607	1	REL606	1151628	1	0	alignment_overlap=9	coverage_minus=1	coverage_plus=3	flanking_left=150	flanking_right=150	frequency=1.587e-02	junction_possible_overlap_registers=140	key=REL606__1151607__1__REL606__1151619__1__9____150__150__0__0	max_left=96	max_left_minus=96	max_left_plus=95	max_min_left=20	max_min_left_minus=0	max_min_left_plus=20	max_min_right=48	max_min_right_minus=45	max_min_right_plus=48	max_pos_hash_score=280	max_right=121	max_right_minus=45	max_right_plus=121	neg_log10_pos_hash_p_value=14.6	new_junction_coverage=0.02	new_junction_read_count=4	no_show=1	polymorphism_frequency=1.587e-02	pos_hash_score=4	prediction=polymorphism	reject=COVERAGE_EVENNESS_SKEW,FREQUENCY_CUTOFF	side_1_annotate_key=gene	side_1_continuation=0	side_1_coverage=1.25	side_1_overlap=9	side_1_possible_overlap_registers=149	side_1_read_count=281	side_1_redundant=0	side_2_annotate_key=gene	side_2_continuation=0	side_2_coverage=1.09	side_2_overlap=0	side_2_possible_overlap_registers=140	side_2_read_count=232	side_2_redundant=0	total_non_overlap_reads=4
JC	196	.	REL606	1204087	-1	REL606	1204102	-1	0	alignment_overlap=7	coverage_minus=4	coverage_plus=0	flanking_left=150	flanking_right=150	frequency=2.343e-02	junction_possible_overlap_registers=142	key=REL606__1204087__-1__REL606__1204109__-1__7____150__150__0__0	max_left=118	max_left_minus=118	max_left_plus=0	max_min_left=57	max_min_left_minus=57	max_min_left_plus=0	max_min_right=61	max_min_right_minus=61	max_min_right_plus=0	max_pos_hash_score=284	max_right=98	max_right_minus=98	max_right_plus=0	neg_log10_pos_hash_p_value=14.7	new_junction_coverage=0.02	new_junction_read_count=4	no_show=1	polymorphism_frequency=2.343e-02	pos_hash_score=4	prediction=polymorphism	reject=COVERAGE_EVENNESS_SKEW,FREQUENCY_CUTOFF	side_1_annotate_key=gene	side_1_continuation=0	side_1_coverage=0.80	side_1_overlap=7	side_1_possible_overlap_registers=149	side_1_read_count=181	side_1_redundant=0	side_2_annotate_key=gene	side_2_continuation=0	side_2_coverage=0.75	side_2_overlap=0	side_2_possible_overlap_registers=142	side_2_read_count=161	side_2_redundant=0	total_non_overlap_reads=4
JC	197	.	REL606	1255175	-1	REL606	1255364	-1	0	alignment_overlap=4	coverage_minus=2	coverage_plus=1	flanking_left=150	flanking_right=150	frequency=1.619e-02	junction_possible_overlap_registers=145	key=REL606__1255175__-1__REL606__1255368__-1__4____150__150__0__0	max_left=110	max_left_minus=110	max_left_plus=43	max_min_left=43	max_min_left_minus=0	max_min_left_plus=43	max_min_right=73	max_min_right_minus=73	max_min_right_plus=0	max_pos_hash_score=290	max_right=103	max_right_minus=73	max_right_plus=103	neg_log10_pos_hash_p_value=15.7	new_junction_coverage=0.01	new_junction_read_count=3	no_show=1	polymorphism_frequency=1.619e-02	pos_hash_score=3	prediction=polymorphism	reject=COVERAGE_EVENNESS_SKEW,FREQUENCY_CUTOFF	side_1_annotate_key=gene	side_1_continuation=0	side_1_coverage=0.90	side_1_overlap=4	side_1_possible_overlap_registers=149	side_1_read_count=202	side_1_redundant=0	side_2_annotate_key=gene	side_2_continuation=0	side_2_coverage=0.77	side_2_overlap=0	side_2_possible_overlap_registers=145	side_2_read_count=168	side_2_redundant=0	total_non_overlap_reads=3
JC	198	.	REL606	1255363	-1	REL606	1255410	-1	0	alignment_overlap=7	coverage_minus=4	coverage_plus=2	flanking_left=150	flanking_right=150	frequency=3.550e-02	junction_possible_overlap_registers=142	key=REL606__1255363__-1__REL606__1255417__-1__7____150__150__0__0	max_left=107	max_left_minus=66	max_left_plus=107	max_min_left=66	max_min_left_minus=66	max_min_left_plus=0	max_min_right=36	max_min_right_minus=0	max_min_right_plus=36	max_pos_hash_score=284	max_right=111	max_right_minus=111	max_right_plus=36	neg_log10_pos_hash_p_value=14.0	new_junction_coverage=0.03	new_junction_read_count=6	no_show=1	polymorphism_frequency=3.550e-02	pos_hash_score=5	prediction=polymorphism	reject=COVERAGE_EVENNESS_SKEW,FREQUENCY_CUTOFF	side_1_annotate_key=gene	side_1_continuation=0	side_1_coverage=0.75	side_1_overlap=7	side_1_possible_overlap_registers=149	side_1_read_count=169	side_1_redundant=0	side_2_annotate_key=gene	side_2_continuation=0	side_2_coverage=0.77	side_2_overlap=0	side_2_possible_overlap_registers=142	side_2_read_count=165	side_2_redundant=0	total_non_overlap_reads=6
JC	199	.	REL606	1287425	1	REL606	1287488	1	0	alignment_overlap=8	coverage_minus=0	coverage_plus=3	flanking_left=150	flanking_right=150	frequency=1.847e-02	junction_possible_overlap_registers=141	key=REL606__1287425__1__REL606__1287480__1__8____150__150__0__0	max_left=119	max_left_minus=0	max_left_plus=119	max_min_left=0	max_min_left_minus=0	max_min_left_plus=0	max_min_right=70	max_min_right_minus=0	max_min_right_plus=70	max_pos_hash_score=282	max_right=70	max_right_minus=0	max_right_plus=70	neg_log10_pos_hash_p_value=15.4	new_junction_coverage=0.01	new_junction_read_count=3	no_show=1	polymorphism_frequency=1.847e-02	pos_hash_score=3	prediction=polymorphism	reject=COVERAGE_EVENNESS_SKEW,FREQUENCY_CUTOFF	side_1_annotate_key=gene	side_1_continuation=0	side_1_coverage=0.75	side_1_overlap=8	side_1_possible_overlap_registers=149	side_1_read_count=169	side_1_redundant=0	side_2_annotate_key=gene	side_2_continuation=0	side_2_coverage=0.74	side_2_overlap=0	side_2_possible_overlap_registers=141	side_2_read_count=159	side_2_redundant=0	total_non_overlap_reads=3
JC	200	.	REL606	1288902	1	REL606	1288989	1	0	alignment_overlap=10	coverage_minus=3	coverage_plus=2	flanking_left=150	flanking_right=150	frequency=2.400e-02	junction_possible_overlap_registers=139	key=REL606__1288902__1__REL606__1288979__1__10____150__150__0__0	max_left=134	max_left_minus=69	max_left_plus=134	max_min_left=69	max_min_left_minus=69	max_min_left_plus=62	max_min_right=6	max_min_right_minus=0	max_min_right_plus=6	max_pos_hash_score=278	max_right=78	max_right_minus=75	max_right_plus=78	neg_log10_pos_hash_p_value=14.5	new_junction_coverage=0.02	new_junction_read_count=5	no_show=1	polymorphism_frequency=2.400e-02	pos_hash_score=4	prediction=polymorphism	reject=COVERAGE_EVENNESS_SKEW,FREQUENCY_CUTOFF	side_1_annotate_key=gene	side_1_continuation=0	side_1_coverage=1.02	side_1_overlap=10	side_1_possible_overlap_registers=149	side_1_read_count=229	side_1_redundant=0	side_2_annotate_key=gene	side_2_continuation=0	side_2_coverage=0.92	side_2_overlap=0	side_2_possible_overlap_registers=139	side_2_read_count=193	side_2_redundant=0	total_non_overlap_reads=5
JC	201	.	REL606	1319919	-1	REL606	1319936	-1	0	alignment_overlap=8	coverage_minus=3	coverage_plus=1	flanking_left=150	flanking_right=150	frequency=2.301e-02	junction_possible_overlap_registers=141	key=REL606__1319919__-1__REL606__1319944__-1__8____150__150__0__0	max_left=99	max_left_minus=99	max_left_plus=3	max_min_left=70	max_min_left_minus=70	max_min_left_plus=3	max_min_right=43	max_min_right_minus=43	max_min_right_plus=0	max_pos_hash_score=282	max_right=139	max_right_minus=109	max_right_plus=139	neg_log10_pos_hash_p_value=14.6	new_junction_coverage=0.02	new_junction_read_count=4	no_show=1	polymorphism_frequency=2.301e-02	pos_hash_score=4	prediction=polymorphism	reject=COVERAGE_EVENNESS_SKEW,FREQUENCY_CUTOFF	side_1_annotate_key=gene	side_1_continuation=0	side_1_coverage=0.85	side_1_overlap=8	side_1_possible_overlap_registers=149	side_1_read_count=192	side_1_redundant=0	side_2_annotate_key=gene	side_2_continuation=0	side_2_coverage=0.74	side_2_overlap=0	side_2_possible_overlap_registers=141	side_2_read_count=158	side_2_redundant=0	total_non_overlap_reads=4
JC	202	.	REL606	1365122	1	REL606	1365183	1	0	alignment_overlap=10	coverage_minus=1	coverage_plus=7	flanking_left=150	flanking_right=150	frequency=4.027e-02	junction_possible_overlap_registers=139	key=REL606__1365122__1__REL606__1365173__1__10____150__150__0__0	max_left=121	max_left_minus=40	max_left_plus=121	max_min_left=57	max_min_left_minus=40	max_min_left_plus=57	max_min_right=62	max_min_right_minus=0	max_min_right_plus=62	max_pos_hash_score=278	max_right=100	max_right_minus=100	max_right_plus=85	neg_log10_pos_hash_p_value=12.5	new_junction_coverage=0.05	new_junction_read_count=11	no_show=1	polymorphism_frequency=4.027e-02	pos_hash_score=7	prediction=polymorphism	reject=COVERAGE_EVENNESS_SKEW,FREQUENCY_CUTOFF	side_1_annotate_key=gene	side_1_continuation=0	side_1_coverage=1.17	side_1_overlap=10	side_1_possible_overlap_registers=149	side_1_read_count=263	side_1_redundant=0	side_2_annotate_key=gene	side_2_continuation=0	side_2_coverage=1.33	side_2_overlap=0	side_2_possible_overlap_registers=139	side_2_read_count=279	side_2_redundant=0	total_non_overlap_reads=8
JC	203	.	REL606	1365131	-1	REL606	1365172	-1	0	alignment_overlap=10	coverage_minus=7	coverage_plus=1	flanking_left=150	flanking_right=150	frequency=3.024e-02	junction_possible_overlap_registers=139	key=REL606__1365131__-1__REL606__1365182__-1__10____150__150__0__0	max_left=100	max_left_minus=88	max_left_plus=100	max_min_left=65	max_min_left_minus=65	max_min_left_plus=0	max_min_right=52	max_min_right_minus=52	max_min_right_plus=40	max_pos_hash_score=278	max_right=120	max_right_minus=120	max_right_plus=40	neg_log10_pos_hash_p_value=12.5	new_junction_coverage=0.04	new_junction_read_count=8	no_show=1	polymorphism_frequency=3.024e-02	pos_hash_score=7	prediction=polymorphism	reject=COVERAGE_EVENNESS_SKEW,FREQUENCY_CUTOFF	side_1_annotate_key=gene	side_1_continuation=0	side_1_coverage=1.11	side_1_overlap=10	side_1_possible_overlap_registers=149	side_1_read_count=251	side_1_redundant=0	side_2_annotate_key=gene	side_2_continuation=0	side_2_coverage=1.33	side_2_overlap=0	side_2_possible_overlap_registers=139	side_2_read_count=279	side_2_redundant=0	total_non_overlap_reads=8
JC	204	.	REL606	1373585	-1	REL606	1373593	-1	0	alignment_overlap=8	coverage_minus=10	coverage_plus=1	flanking_left=150	flanking_right=150	frequency=4.279e-02	junction_possible_overlap_registers=141	key=REL606__1373585__-1__REL606__1373601__-1__8____150__150__0__0	max_left=87	max_left_minus=87	max_left_plus=29	max_min_left=58	max_min_left_minus=58	max_min_left_plus=29	max_min_right=60	max_min_right_minus=60	max_min_right_plus=0	max_pos_hash_score=282	max_right=134	max_right_minus=134	max_right_plus=113	neg_log10_pos_hash_p_value=11.1	new_junction_coverage=0.05	new_junction_read_count=11	polymorphism_frequency=4.279e-02	pos_hash_score=10	prediction=polymorphism	reject=COVERAGE_EVENNESS_SKEW,FREQUENCY_CUTOFF	side_1_annotate_key=gene	side_1_continuation=0	side_1_coverage=1.23	side_1_overlap=8	side_1_possible_overlap_registers=149	side_1_read_count=277	side_1_redundant=0	side_2_annotate_key=gene	side_2_continuation=0	side_2_coverage=1.08	side_2_overlap=0	side_2_possible_overlap_registers=141	side_2_read_count=230	side_2_redundant=0	total_non_overlap_reads=11
JC	205	.	REL606	1379052	1	REL606	1379103	1	0	alignment_overlap=8	coverage_minus=2	coverage_plus=3	flanking_left=150	flanking_right=150	frequency=1.874e-02	junction_possible_overlap_registers=141	key=REL606__1379052__1__REL606__1379095__1__8____150__150__0__0	max_left=123	max_left_minus=35	max_left_plus=123	max_min_left=35	max_min_left_minus=35	max_min_left_plus=35	max_min_right=66	max_min_right_minus=0	max_min_right_plus=66	max_pos_hash_score=282	max_right=133	max_right_minus=133	max_right_plus=103	neg_log10_pos_hash_p_value=13.9	new_junction_coverage=0.02	new_junction_read_count=5	no_show=1	polymorphism_frequency=1.874e-02	pos_hash_score=5	prediction=polymorphism	reject=COVERAGE_EVENNESS_SKEW,FREQUENCY_CUTOFF	side_1_annotate_key=gene	side_1_continuation=0	side_1_coverage=1.26	side_1_overlap=8	side_1_possible_overlap_registers=149	side_1_read_count=285	side_1_redundant=0	side_2_annotate_key=gene	side_2_continuation=0	side_2_coverage=1.19	side_2_overlap=0	side_2_possible_overlap_registers=141	side_2_read_count=254	side_2_redundant=0	total_non_overlap_reads=5
JC	206	.	REL606	1383168	1	REL606	1383244	1	0	alignment_overlap=11	coverage_minus=1	coverage_plus=2	flanking_left=150	flanking_right=150	frequency=1.254e-02	junction_possible_overlap_registers=138	key=REL606__1383168__1__REL606__1383233__1__11____150__150__0__0	max_left=98	max_left_minus=34	max_left_plus=98	max_min_left=43	max_min_left_minus=34	max_min_left_plus=43	max_min_right=41	max_min_right_minus=0	max_min_right_plus=41	max_pos_hash_score=276	max_right=105	max_right_minus=105	max_right_plus=96	neg_log10_pos_hash_p_value=15.2	new_junction_coverage=0.01	new_junction_read_count=3	no_show=1	polymorphism_frequency=1.254e-02	pos_hash_score=3	prediction=polymorphism	reject=COVERAGE_EVENNESS_SKEW,FREQUENCY_CUTOFF	side_1_annotate_key=gene	side_1_continuation=0	side_1_coverage=1.11	side_1_overlap=11	side_1_possible_overlap_registers=149	side_1_read_count=251	side_1_redundant=0	side_2_annotate_key=gene	side_2_continuation=0	side_2_coverage=1.15	side_2_overlap=0	side_2_possible_overlap_registers=138	side_2_read_count=240	side_2_redundant=0	total_non_overlap_reads=3
JC	207	.	REL606	1384100	1	REL606	1384169	1	0	alignment_overlap=8	coverage_minus=1	coverage_plus=4	flanking_left=150	flanking_right=150	frequency=2.113e-02	junction_possible_overlap_registers=141	key=REL606__1384100__1__REL606__1384161__1__8____150__150__0__0	max_left=126	max_left_minus=36	max_left_plus=126	max_min_left=36	max_min_left_minus=36	max_min_left_plus=36	max_min_right=41	max_min_right_minus=0	max_min_right_plus=41	max_pos_hash_score=282	max_right=133	max_right_minus=106	max_right_plus=133	neg_log10_pos_hash_p_value=13.9	new_junction_coverage=0.02	new_junction_read_count=5	no_show=1	polymorphism_frequency=2.113e-02	pos_hash_score=5	prediction=polymorphism	reject=COVERAGE_EVENNESS_SKEW,FREQUENCY_CUTOFF	side_1_annotate_key=gene	side_1_continuation=0	side_1_coverage=1.06	side_1_overlap=8	side_1_possible_overlap_registers=149	side_1_read_count=239	side_1_redundant=0	side_2_annotate_key=gene	side_2_continuation=0	side_2_coverage=1.11	side_2_overlap=0	side_2_possible_overlap_registers=141	side_2_read_count=237	side_2_redundant=0	total_non_overlap_reads=5
JC	208	.	REL606	1411233	1	REL606	1411255	1	0	alignment_overlap=5	coverage_minus=1	coverage_plus=4	flanking_left=150	flanking_right=150	frequency=2.586e-02	junction_possible_overlap_registers=144	key=REL606__1411233__1__REL606__1411250__1__5____150__150__0__0	max_left=144	max_left_minus=144	max_left_plus=124	max_min_left=64	max_min_left_minus=0	max_min_left_plus=64	max_min_right=43	max_min_right_minus=1	max_min_right_plus=43	max_pos_hash_score=288	max_right=81	max_right_minus=1	max_right_plus=81	neg_log10_pos_hash_p_value=14.1	new_junction_coverage=0.02	new_junction_read_count=5	no_show=1	polymorphism_frequency=2.586e-02	pos_hash_score=5	prediction=polymorphism	reject=COVERAGE_EVENNESS_SKEW,FREQUENCY_CUTOFF	side_1_annotate_key=gene	side_1_continuation=0	side_1_coverage=0.84	side_1_overlap=5	side_1_possible_overlap_registers=149	side_1_read_count=189	side_1_redundant=0	side_2_annotate_key=gene	side_2_continuation=0	side_2_coverage=0.89	side_2_overlap=0	side_2_possible_overlap_registers=144	side_2_read_count=194	side_2_redundant=0	total_non_overlap_reads=5
JC	209	.	REL606	1417972	1	REL606	1418052	1	0	alignment_overlap=6	coverage_minus=5	coverage_plus=3	flanking_left=150	flanking_right=150	frequency=3.515e-02	junction_possible_overlap_registers=143	key=REL606__1417972__1__REL606__1418046__1__6____150__150__0__0	max_left=68	max_left_minus=68	max_left_plus=46	max_min_left=68	max_min_left_minus=68	max_min_left_plus=46	max_min_right=0	max_min_right_minus=0	max_min_right_plus=0	max_pos_hash_score=286	max_right=129	max_right_minus=86	max_right_plus=129	neg_log10_pos_hash_p_value=14.0	new_junction_coverage=0.04	new_junction_read_count=8	no_show=1	polymorphism_frequency=3.515e-02	pos_hash_score=5	prediction=polymorphism	reject=COVERAGE_EVENNESS_SKEW,FREQUENCY_CUTOFF	side_1_annotate_key=gene	side_1_continuation=0	side_1_coverage=0.97	side_1_overlap=6	side_1_possible_overlap_registers=149	side_1_read_count=218	side_1_redundant=0	side_2_annotate_key=gene	side_2_continuation=0	side_2_coverage=1.06	side_2_overlap=0	side_2_possible_overlap_registers=143	side_2_read_count=230	side_2_redundant=0	total_non_overlap_reads=8
JC	210	.	REL606	1578147	1	REL606	1578197	1	0	alignment_overlap=10	coverage_minus=0	coverage_plus=3	flanking_left=150	flanking_right=150	frequency=3.331e-02	junction_possible_overlap_registers=139	key=REL606__1578147__1__REL606__1578187__1__10____150__150__0__0	max_left=110	max_left_minus=0	max_left_plus=110	max_min_left=65	max_min_left_minus=0	max_min_left_plus=65	max_min_right=51	max_min_right_minus=0	max_min_right_plus=51	max_pos_hash_score=278	max_right=73	max_right_minus=0	max_right_plus=73	neg_log10_pos_hash_p_value=15.3	new_junction_coverage=0.02	new_junction_read_count=4	no_show=1	polymorphism_frequency=3.331e-02	pos_hash_score=3	prediction=polymorphism	reject=COVERAGE_EVENNESS_SKEW,FREQUENCY_CUTOFF	side_1_annotate_key=gene	side_1_continuation=0	side_1_coverage=0.52	side_1_overlap=10	side_1_possible_overlap_registers=149	side_1_read_count=117	side_1_redundant=0	side_2_annotate_key=gene	side_2_continuation=0	side_2_coverage=0.58	side_2_overlap=0	side_2_possible_overlap_registers=139	side_2_read_count=123	side_2_redundant=0	total_non_overlap_reads=3
JC	211	.	REL606	1633391	-1	REL606	1633582	-1	0	alignment_overlap=5	coverage_minus=5	coverage_plus=4	flanking_left=150	flanking_right=150	frequency=4.322e-02	junction_possible_overlap_registers=144	key=REL606__1633391__-1__REL606__1633587__-1__5____150__150__0__0	max_left=122	max_left_minus=122	max_left_plus=47	max_min_left=49	max_min_left_minus=49	max_min_left_plus=47	max_min_right=56	max_min_right_minus=56	max_min_right_plus=0	max_pos_hash_score=288	max_right=99	max_right_minus=96	max_right_plus=99	neg_log10_pos_hash_p_value=14.1	new_junction_coverage=0.04	new_junction_read_count=9	no_show=1	polymorphism_frequency=4.322e-02	pos_hash_score=5	prediction=polymorphism	reject=COVERAGE_EVENNESS_SKEW,FREQUENCY_CUTOFF	side_1_annotate_key=gene	side_1_continuation=0	side_1_coverage=0.86	side_1_overlap=5	side_1_possible_overlap_registers=149	side_1_read_count=195	side_1_redundant=0	side_2_annotate_key=gene	side_2_continuation=0	side_2_coverage=0.96	side_2_overlap=0	side_2_possible_overlap_registers=144	side_2_read_count=210	side_2_redundant=0	total_non_overlap_reads=9
JC	212	.	REL606	1684849	-1	REL606	1685041	-1	0	alignment_overlap=9	coverage_minus=1	coverage_plus=3	flanking_left=150	flanking_right=150	frequency=2.042e-02	junction_possible_overlap_registers=140	key=REL606__1684849__-1__REL606__1685050__-1__9____150__150__0__0	max_left=107	max_left_minus=99	max_left_plus=107	max_min_left=0	max_min_left_minus=0	max_min_left_plus=0	max_min_right=70	max_min_right_minus=42	max_min_right_plus=70	max_pos_hash_score=280	max_right=70	max_right_minus=42	max_right_plus=70	neg_log10_pos_hash_p_value=15.4	new_junction_coverage=0.02	new_junction_read_count=4	no_show=1	polymorphism_frequency=2.042e-02	pos_hash_score=3	prediction=polymorphism	reject=COVERAGE_EVENNESS_SKEW,FREQUENCY_CUTOFF	side_1_annotate_key=gene	side_1_continuation=0	side_1_coverage=0.83	side_1_overlap=9	side_1_possible_overlap_registers=149	side_1_read_count=187	side_1_redundant=0	side_2_annotate_key=gene	side_2_continuation=0	side_2_coverage=0.98	side_2_overlap=0	side_2_possible_overlap_registers=140	side_2_read_count=208	side_2_redundant=0	total_non_overlap_reads=4
JC	213	.	REL606	1729736	-1	REL606	1879846	-1	0	alignment_overlap=1	coverage_minus=94	coverage_plus=55	flanking_left=150	flanking_right=150	frequency=1	junction_possible_overlap_registers=148	key=REL606__1729736__-1__REL606__1879847__-1__1____150__150__1__0	max_left=130	max_left_minus=130	max_left_plus=128	max_min_left=74	max_min_left_minus=74	max_min_left_plus=72	max_min_right=74	max_min_right_minus=73	max_min_right_plus=74	max_pos_hash_score=296	max_right=147	max_right_minus=147	max_right_plus=146	neg_log10_pos_hash_p_value=0.8	new_junction_coverage=0.67	new_junction_read_count=150	polymorphism_frequency=1.000e+00	pos_hash_score=73	prediction=consensus	side_1_annotate_key=repeat	side_1_continuation=0	side_1_coverage=NA	side_1_overlap=1	side_1_read_count=NA	side_1_redundant=1	side_2_annotate_key=gene	side_2_continuation=0	side_2_coverage=0.00	side_2_overlap=0	side_2_possible_overlap_registers=148	side_2_read_count=0	side_2_redundant=0	total_non_overlap_reads=149
JC	214	.	REL606	1764523	-1	REL606	1764536	-1	0	alignment_overlap=7	coverage_minus=5	coverage_plus=1	flanking_left=150	flanking_right=150	frequency=3.028e-02	junction_possible_overlap_registers=142	key=REL606__1764523__-1__REL606__1764543__-1__7____150__150__0__0	max_left=96	max_left_minus=96	max_left_plus=16	max_min_left=41	max_min_left_minus=41	max_min_left_plus=16	max_min_right=47	max_min_right_minus=47	max_min_right_plus=0	max_pos_hash_score=284	max_right=127	max_right_minus=104	max_right_plus=127	neg_log10_pos_hash_p_value=14.7	new_junction_coverage=0.03	new_junction_read_count=6	no_show=1	polymorphism_frequency=3.028e-02	pos_hash_score=4	prediction=polymorphism	reject=COVERAGE_EVENNESS_SKEW,FREQUENCY_CUTOFF	side_1_annotate_key=gene	side_1_continuation=0	side_1_coverage=0.91	side_1_overlap=7	side_1_possible_overlap_registers=149	side_1_read_count=206	side_1_redundant=0	side_2_annotate_key=gene	side_2_continuation=0	side_2_coverage=0.87	side_2_overlap=0	side_2_possible_overlap_registers=142	side_2_read_count=188	side_2_redundant=0	total_non_overlap_reads=6
JC	215	.	REL606	1774474	-1	REL606	1774886	-1	0	alignment_overlap=6	coverage_minus=1	coverage_plus=2	flanking_left=150	flanking_right=150	frequency=1.554e-02	junction_possible_overlap_registers=143	key=REL606__1774474__-1__REL606__1774892__-1__6____150__150__0__1	max_left=99	max_left_minus=99	max_left_plus=93	max_min_left=67	max_min_left_minus=0	max_min_left_plus=67	max_min_right=51	max_min_right_minus=45	max_min_right_plus=51	max_pos_hash_score=286	max_right=77	max_right_minus=45	max_right_plus=77	neg_log10_pos_hash_p_value=15.5	new_junction_coverage=0.01	new_junction_read_count=3	no_show=1	polymorphism_frequency=1.554e-02	pos_hash_score=3	prediction=polymorphism	reject=COVERAGE_EVENNESS_SKEW,FREQUENCY_CUTOFF	side_1_annotate_key=gene	side_1_continuation=0	side_1_coverage=0.88	side_1_overlap=6	side_1_possible_overlap_registers=149	side_1_read_count=198	side_1_redundant=0	side_2_annotate_key=repeat	side_2_continuation=0	side_2_coverage=NA	side_2_overlap=0	side_2_possible_overlap_registers=NA	side_2_read_count=NA	side_2_redundant=1	total_non_overlap_reads=3
JC	216	.	REL606	1804084	-1	REL606	1804118	-1	0	alignment_overlap=9	coverage_minus=6	coverage_plus=0	flanking_left=150	flanking_right=150	frequency=2.855e-02	junction_possible_overlap_registers=140	key=REL606__1804084__-1__REL606__1804127__-1__9____150__150__0__0	max_left=72	max_left_minus=72	max_left_plus=0	max_min_left=67	max_min_left_minus=67	max_min_left_plus=0	max_min_right=65	max_min_right_minus=65	max_min_right_plus=0	max_pos_hash_score=280	max_right=129	max_right_minus=129	max_right_plus=0	neg_log10_pos_hash_p_value=13.8	new_junction_coverage=0.03	new_junction_read_count=6	no_show=1	polymorphism_frequency=2.855e-02	pos_hash_score=5	prediction=polymorphism	reject=COVERAGE_EVENNESS_SKEW,FREQUENCY_CUTOFF	side_1_annotate_key=gene	side_1_continuation=0	side_1_coverage=0.93	side_1_overlap=9	side_1_possible_overlap_registers=149	side_1_read_count=209	side_1_redundant=0	side_2_annotate_key=gene	side_2_continuation=0	side_2_coverage=1.00	side_2_overlap=0	side_2_possible_overlap_registers=140	side_2_read_count=212	side_2_redundant=0	total_non_overlap_reads=6
JC	217	.	REL606	1853039	-1	REL606	1853056	-1	0	alignment_overlap=9	coverage_minus=4	coverage_plus=0	flanking_left=150	flanking_right=150	frequency=1.958e-02	junction_possible_overlap_registers=140	key=REL606__1853039__-1__REL606__1853065__-1__9____150__150__0__0	max_left=85	max_left_minus=85	max_left_plus=0	max_min_left=42	max_min_left_minus=42	max_min_left_plus=0	max_min_right=56	max_min_right_minus=56	max_min_right_plus=0	max_pos_hash_score=280	max_right=125	max_right_minus=125	max_right_plus=0	neg_log10_pos_hash_p_value=14.6	new_junction_coverage=0.02	new_junction_read_count=4	no_show=1	polymorphism_frequency=1.958e-02	pos_hash_score=4	prediction=polymorphism	reject=COVERAGE_EVENNESS_SKEW,FREQUENCY_CUTOFF	side_1_annotate_key=gene	side_1_continuation=0	side_1_coverage=0.98	side_1_overlap=9	side_1_possible_overlap_registers=149	side_1_read_count=221	side_1_redundant=0	side_2_annotate_key=gene	side_2_continuation=0	side_2_coverage=0.91	side_2_overlap=0	side_2_possible_overlap_registers=140	side_2_read_count=193	side_2_redundant=0	total_non_overlap_reads=4
JC	218	.	REL606	1854191	-1	REL606	1854206	-1	0	alignment_overlap=8	coverage_minus=4	coverage_plus=0	flanking_left=150	flanking_right=150	frequency=2.683e-02	junction_possible_overlap_registers=141	key=REL606__1854191__-1__REL606__1854214__-1__8____150__150__0__0	max_left=59	max_left_minus=59	max_left_plus=0	max_min_left=59	max_min_left_minus=59	max_min_left_plus=0	max_min_right=0	max_min_right_minus=0	max_min_right_plus=0	max_pos_hash_score=282	max_right=114	max_right_minus=114	max_right_plus=0	neg_log10_pos_hash_p_value=14.6	new_junction_coverage=0.02	new_junction_read_count=4	no_show=1	polymorphism_frequency=2.683e-02	pos_hash_score=4	prediction=polymorphism	reject=COVERAGE_EVENNESS_SKEW,FREQUENCY_CUTOFF	side_1_annotate_key=gene	side_1_continuation=0	side_1_coverage=0.64	side_1_overlap=8	side_1_possible_overlap_registers=149	side_1_read_count=145	side_1_redundant=0	side_2_annotate_key=gene	side_2_continuation=0	side_2_coverage=0.72	side_2_overlap=0	side_2_possible_overlap_registers=141	side_2_read_count=153	side_2_redundant=0	total_non_overlap_reads=4
JC	219	.	REL606	1856751	1	REL606	2264348	1	0	alignment_overlap=3	coverage_minus=5	coverage_plus=1	flanking_left=150	flanking_right=150	frequency=3.600e-01	junction_possible_overlap_registers=146	key=REL606__1856751__1__REL606__2264345__1__3____150__150__1__0	max_left=107	max_left_minus=107	max_left_plus=25	max_min_left=49	max_min_left_minus=49	max_min_left_plus=25	max_min_right=68	max_min_right_minus=68	max_min_right_plus=0	max_pos_hash_score=292	max_right=122	max_right_minus=90	max_right_plus=122	neg_log10_pos_hash_p_value=14.9	new_junction_coverage=0.04	new_junction_read_count=9	no_show=1	polymorphism_frequency=3.600e-01	pos_hash_score=4	prediction=polymorphism	reject=COVERAGE_EVENNESS_SKEW	side_1_annotate_key=repeat	side_1_continuation=0	side_1_coverage=NA	side_1_overlap=3	side_1_read_count=NA	side_1_redundant=1	side_2_annotate_key=gene	side_2_continuation=0	side_2_coverage=0.07	side_2_overlap=0	side_2_possible_overlap_registers=146	side_2_read_count=16	side_2_redundant=0	total_non_overlap_reads=6
JC	220	.	REL606	1856751	1	REL606	2264353	-1	0	alignment_overlap=3	coverage_minus=170	coverage_plus=88	flanking_left=150	flanking_right=150	frequency=1	junction_possible_overlap_registers=146	key=REL606__1856751__1__REL606__2264356__-1__3____150__150__1__0	max_left=143	max_left_minus=143	max_left_plus=142	max_min_left=72	max_min_left_minus=71	max_min_left_plus=72	max_min_right=72	max_min_right_minus=72	max_min_right_plus=70	max_pos_hash_score=292	max_right=146	max_right_minus=146	max_right_plus=145	neg_log10_pos_hash_p_value=0.1	new_junction_coverage=1.23	new_junction_read_count=272	polymorphism_frequency=9.847e-01	pos_hash_score=96	prediction=consensus	read_count_offset=8	side_1_annotate_key=repeat	side_1_continuation=0	side_1_coverage=NA	side_1_overlap=3	side_1_read_count=NA	side_1_redundant=1	side_2_annotate_key=gene	side_2_continuation=0	side_2_coverage=0.02	side_2_overlap=0	side_2_possible_overlap_registers=138	side_2_read_count=4	side_2_redundant=0	total_non_overlap_reads=258
JC	221	.	REL606	1924491	-1	REL606	1924493	-1	0	alignment_overlap=8	coverage_minus=2	coverage_plus=1	flanking_left=150	flanking_right=150	frequency=1.720e-02	junction_possible_overlap_registers=141	key=REL606__1924491__-1__REL606__1924501__-1__8____150__150__0__0	max_left=70	max_left_minus=70	max_left_plus=45	max_min_left=70	max_min_left_minus=70	max_min_left_plus=45	max_min_right=0	max_min_right_minus=0	max_min_right_plus=0	max_pos_hash_score=282	max_right=97	max_right_minus=93	max_right_plus=97	neg_log10_pos_hash_p_value=15.4	new_junction_coverage=0.01	new_junction_read_count=3	no_show=1	polymorphism_frequency=1.720e-02	pos_hash_score=3	prediction=polymorphism	reject=COVERAGE_EVENNESS_SKEW,FREQUENCY_CUTOFF	side_1_annotate_key=gene	side_1_continuation=0	side_1_coverage=0.84	side_1_overlap=8	side_1_possible_overlap_registers=149	side_1_read_count=189	side_1_redundant=0	side_2_annotate_key=gene	side_2_continuation=0	side_2_coverage=0.77	side_2_overlap=0	side_2_possible_overlap_registers=141	side_2_read_count=164	side_2_redundant=0	total_non_overlap_reads=3
JC	222	.	REL606	1946163	-1	REL606	1946352	-1	0	alignment_overlap=7	coverage_minus=3	coverage_plus=1	flanking_left=150	flanking_right=150	frequency=2.267e-02	junction_possible_overlap_registers=142	key=REL606__1946163__-1__REL606__1946359__-1__7____150__150__0__0	max_left=141	max_left_minus=141	max_left_plus=108	max_min_left=58	max_min_left_minus=58	max_min_left_plus=0	max_min_right=63	max_min_right_minus=63	max_min_right_plus=35	max_pos_hash_score=284	max_right=85	max_right_minus=85	max_right_plus=35	neg_log10_pos_hash_p_value=14.7	new_junction_coverage=0.02	new_junction_read_count=4	no_show=1	polymorphism_frequency=2.267e-02	pos_hash_score=4	prediction=polymorphism	reject=COVERAGE_EVENNESS_SKEW,FREQUENCY_CUTOFF	side_1_annotate_key=gene	side_1_continuation=0	side_1_coverage=0.77	side_1_overlap=7	side_1_possible_overlap_registers=149	side_1_read_count=174	side_1_redundant=0	side_2_annotate_key=gene	side_2_continuation=0	side_2_coverage=0.83	side_2_overlap=0	side_2_possible_overlap_registers=142	side_2_read_count=179	side_2_redundant=0	total_non_overlap_reads=4
JC	223	.	REL606	1982928	1	REL606	1983041	1	0	alignment_overlap=12	coverage_minus=5	coverage_plus=2	flanking_left=150	flanking_right=150	frequency=4.619e-02	junction_possible_overlap_registers=137	key=REL606__1982928__1__REL606__1983029__1__12____150__150__0__0	max_left=83	max_left_minus=83	max_left_plus=82	max_min_left=36	max_min_left_minus=36	max_min_left_plus=28	max_min_right=56	max_min_right_minus=55	max_min_right_plus=56	max_pos_hash_score=274	max_right=111	max_right_minus=111	max_right_plus=110	neg_log10_pos_hash_p_value=13.0	new_junction_coverage=0.03	new_junction_read_count=7	no_show=1	polymorphism_frequency=4.619e-02	pos_hash_score=6	prediction=polymorphism	reject=COVERAGE_EVENNESS_SKEW,FREQUENCY_CUTOFF	side_1_annotate_key=gene	side_1_continuation=0	side_1_coverage=0.71	side_1_overlap=12	side_1_possible_overlap_registers=149	side_1_read_count=160	side_1_redundant=0	side_2_annotate_key=gene	side_2_continuation=0	side_2_coverage=0.68	side_2_overlap=0	side_2_possible_overlap_registers=137	side_2_read_count=142	side_2_redundant=0	total_non_overlap_reads=7
JC	224	.	REL606	1982939	-1	REL606	1983028	-1	0	alignment_overlap=12	coverage_minus=0	coverage_plus=4	flanking_left=150	flanking_right=150	frequency=2.718e-02	junction_possible_overlap_registers=137	key=REL606__1982939__-1__REL606__1983040__-1__12____150__150__0__0	max_left=133	max_left_minus=0	max_left_plus=133	max_min_left=46	max_min_left_minus=0	max_min_left_plus=46	max_min_right=5	max_min_right_minus=0	max_min_right_plus=5	max_pos_hash_score=274	max_right=94	max_right_minus=0	max_right_plus=94	neg_log10_pos_hash_p_value=14.4	new_junction_coverage=0.02	new_junction_read_count=4	no_show=1	polymorphism_frequency=2.718e-02	pos_hash_score=4	prediction=polymorphism	reject=COVERAGE_EVENNESS_SKEW,FREQUENCY_CUTOFF	side_1_annotate_key=gene	side_1_continuation=0	side_1_coverage=0.70	side_1_overlap=12	side_1_possible_overlap_registers=149	side_1_read_count=157	side_1_redundant=0	side_2_annotate_key=gene	side_2_continuation=0	side_2_coverage=0.68	side_2_overlap=0	side_2_possible_overlap_registers=137	side_2_read_count=142	side_2_redundant=0	total_non_overlap_reads=4
JC	225	.	REL606	2010131	1	REL606	2010230	1	0	alignment_overlap=9	coverage_minus=2	coverage_plus=3	flanking_left=150	flanking_right=150	frequency=3.507e-02	junction_possible_overlap_registers=140	key=REL606__2010131__1__REL606__2010221__1__9____150__150__0__0	max_left=119	max_left_minus=82	max_left_plus=119	max_min_left=30	max_min_left_minus=0	max_min_left_plus=30	max_min_right=59	max_min_right_minus=59	max_min_right_plus=38	max_pos_hash_score=280	max_right=111	max_right_minus=59	max_right_plus=111	neg_log10_pos_hash_p_value=14.6	new_junction_coverage=0.02	new_junction_read_count=5	no_show=1	polymorphism_frequency=3.507e-02	pos_hash_score=4	prediction=polymorphism	reject=COVERAGE_EVENNESS_SKEW,FREQUENCY_CUTOFF	side_1_annotate_key=gene	side_1_continuation=0	side_1_coverage=0.65	side_1_overlap=9	side_1_possible_overlap_registers=149	side_1_read_count=147	side_1_redundant=0	side_2_annotate_key=gene	side_2_continuation=0	side_2_coverage=0.65	side_2_overlap=0	side_2_possible_overlap_registers=140	side_2_read_count=137	side_2_redundant=0	total_non_overlap_reads=5
JC	226	.	REL606	2033214	-1	REL606	2033242	-1	0	alignment_overlap=4	coverage_minus=4	coverage_plus=0	flanking_left=150	flanking_right=150	frequency=1.795e-02	junction_possible_overlap_registers=145	key=REL606__2033214__-1__REL606__2033246__-1__4____150__150__0__0	max_left=95	max_left_minus=95	max_left_plus=0	max_min_left=56	max_min_left_minus=56	max_min_left_plus=0	max_min_right=51	max_min_right_minus=51	max_min_right_plus=0	max_pos_hash_score=290	max_right=115	max_right_minus=115	max_right_plus=0	neg_log10_pos_hash_p_value=14.9	new_junction_coverage=0.02	new_junction_read_count=4	no_show=1	polymorphism_frequency=1.795e-02	pos_hash_score=4	prediction=polymorphism	reject=COVERAGE_EVENNESS_SKEW,FREQUENCY_CUTOFF	side_1_annotate_key=gene	side_1_continuation=0	side_1_coverage=1.05	side_1_overlap=4	side_1_possible_overlap_registers=149	side_1_read_count=237	side_1_redundant=0	side_2_annotate_key=gene	side_2_continuation=0	side_2_coverage=0.94	side_2_overlap=0	side_2_possible_overlap_registers=145	side_2_read_count=207	side_2_redundant=0	total_non_overlap_reads=4
JC	227	.	REL606	2080067	1	REL606	2080089	1	0	alignment_overlap=4	coverage_minus=1	coverage_plus=2	flanking_left=150	flanking_right=150	frequency=1.462e-02	junction_possible_overlap_registers=145	key=REL606__2080067__1__REL606__2080085__1__4____150__150__0__0	max_left=110	max_left_minus=110	max_left_plus=87	max_min_left=58	max_min_left_minus=0	max_min_left_plus=58	max_min_right=59	max_min_right_minus=36	max_min_right_plus=59	max_pos_hash_score=290	max_right=88	max_right_minus=36	max_right_plus=88	neg_log10_pos_hash_p_value=15.7	new_junction_coverage=0.01	new_junction_read_count=3	no_show=1	polymorphism_frequency=1.462e-02	pos_hash_score=3	prediction=polymorphism	reject=COVERAGE_EVENNESS_SKEW,FREQUENCY_CUTOFF	side_1_annotate_key=gene	side_1_continuation=0	side_1_coverage=0.90	side_1_overlap=4	side_1_possible_overlap_registers=149	side_1_read_count=204	side_1_redundant=0	side_2_annotate_key=gene	side_2_continuation=0	side_2_coverage=0.94	side_2_overlap=0	side_2_possible_overlap_registers=145	side_2_read_count=206	side_2_redundant=0	total_non_overlap_reads=3
JC	228	.	REL606	2090979	-1	REL606	2090989	-1	0	alignment_overlap=11	coverage_minus=4	coverage_plus=1	flanking_left=150	flanking_right=150	frequency=2.898e-02	junction_possible_overlap_registers=138	key=REL606__2090979__-1__REL606__2091000__-1__11____150__150__0__0	max_left=103	max_left_minus=103	max_left_plus=28	max_min_left=52	max_min_left_minus=52	max_min_left_plus=28	max_min_right=36	max_min_right_minus=36	max_min_right_plus=0	max_pos_hash_score=276	max_right=124	max_right_minus=124	max_right_plus=111	neg_log10_pos_hash_p_value=13.7	new_junction_coverage=0.02	new_junction_read_count=5	no_show=1	polymorphism_frequency=2.898e-02	pos_hash_score=5	prediction=polymorphism	reject=COVERAGE_EVENNESS_SKEW,FREQUENCY_CUTOFF	side_1_annotate_key=gene	side_1_continuation=0	side_1_coverage=0.78	side_1_overlap=11	side_1_possible_overlap_registers=149	side_1_read_count=176	side_1_redundant=0	side_2_annotate_key=gene	side_2_continuation=0	side_2_coverage=0.82	side_2_overlap=0	side_2_possible_overlap_registers=138	side_2_read_count=172	side_2_redundant=0	total_non_overlap_reads=5
JC	229	.	REL606	2108927	-1	REL606	2109019	-1	0	alignment_overlap=7	coverage_minus=5	coverage_plus=4	flanking_left=150	flanking_right=150	frequency=3.953e-02	junction_possible_overlap_registers=142	key=REL606__2108927__-1__REL606__2109026__-1__7____150__150__0__0	max_left=99	max_left_minus=99	max_left_plus=64	max_min_left=64	max_min_left_minus=64	max_min_left_plus=64	max_min_right=44	max_min_right_minus=44	max_min_right_plus=0	max_pos_hash_score=284	max_right=80	max_right_minus=80	max_right_plus=80	neg_log10_pos_hash_p_value=15.5	new_junction_coverage=0.05	new_junction_read_count=10	no_show=1	polymorphism_frequency=3.953e-02	pos_hash_score=3	prediction=polymorphism	reject=COVERAGE_EVENNESS_SKEW,FREQUENCY_CUTOFF	side_1_annotate_key=gene	side_1_continuation=0	side_1_coverage=1.14	side_1_overlap=7	side_1_possible_overlap_registers=149	side_1_read_count=256	side_1_redundant=0	side_2_annotate_key=gene	side_2_continuation=0	side_2_coverage=1.13	side_2_overlap=0	side_2_possible_overlap_registers=142	side_2_read_count=242	side_2_redundant=0	total_non_overlap_reads=9
JC	230	.	REL606	2146494	1	REL606	2146568	1	0	alignment_overlap=8	coverage_minus=0	coverage_plus=7	flanking_left=150	flanking_right=150	frequency=3.842e-02	junction_possible_overlap_registers=141	key=REL606__2146494__1__REL606__2146560__1__8____150__150__0__0	max_left=134	max_left_minus=0	max_left_plus=134	max_min_left=0	max_min_left_minus=0	max_min_left_plus=0	max_min_right=54	max_min_right_minus=0	max_min_right_plus=54	max_pos_hash_score=282	max_right=54	max_right_minus=0	max_right_plus=54	neg_log10_pos_hash_p_value=12.6	new_junction_coverage=0.03	new_junction_read_count=7	no_show=1	polymorphism_frequency=3.842e-02	pos_hash_score=7	prediction=polymorphism	reject=COVERAGE_EVENNESS_SKEW,FREQUENCY_CUTOFF	side_1_annotate_key=gene	side_1_continuation=0	side_1_coverage=0.79	side_1_overlap=8	side_1_possible_overlap_registers=149	side_1_read_count=179	side_1_redundant=0	side_2_annotate_key=gene	side_2_continuation=0	side_2_coverage=0.85	side_2_overlap=0	side_2_possible_overlap_registers=141	side_2_read_count=181	side_2_redundant=0	total_non_overlap_reads=7
JC	231	.	REL606	2165651	1	REL606	2165951	1	0	alignment_overlap=10	coverage_minus=2	coverage_plus=2	flanking_left=150	flanking_right=150	frequency=1.829e-02	junction_possible_overlap_registers=139	key=REL606__2165651__1__REL606__2165941__1__10____150__150__0__0	max_left=100	max_left_minus=100	max_left_plus=43	max_min_left=45	max_min_left_minus=45	max_min_left_plus=43	max_min_right=38	max_min_right_minus=38	max_min_right_plus=0	max_pos_hash_score=278	max_right=97	max_right_minus=95	max_right_plus=97	neg_log10_pos_hash_p_value=15.3	new_junction_coverage=0.02	new_junction_read_count=4	no_show=1	polymorphism_frequency=1.829e-02	pos_hash_score=3	prediction=polymorphism	reject=COVERAGE_EVENNESS_SKEW,FREQUENCY_CUTOFF	side_1_annotate_key=gene	side_1_continuation=0	side_1_coverage=0.90	side_1_overlap=10	side_1_possible_overlap_registers=149	side_1_read_count=203	side_1_redundant=0	side_2_annotate_key=gene	side_2_continuation=0	side_2_coverage=1.14	side_2_overlap=0	side_2_possible_overlap_registers=139	side_2_read_count=240	side_2_redundant=0	total_non_overlap_reads=4
JC	232	.	REL606	2179322	1	REL606	2179355	1	0	alignment_overlap=13	coverage_minus=0	coverage_plus=15	flanking_left=150	flanking_right=150	frequency=6.806e-02	junction_possible_overlap_registers=136	key=REL606__2179322__1__REL606__2179342__1__13____150__150__0__0	max_left=127	max_left_minus=0	max_left_plus=127	max_min_left=41	max_min_left_minus=0	max_min_left_plus=41	max_min_right=65	max_min_right_minus=0	max_min_right_plus=65	max_pos_hash_score=272	max_right=123	max_right_minus=0	max_right_plus=123	neg_log10_pos_hash_p_value=10.3	new_junction_coverage=0.07	new_junction_read_count=15	polymorphism_frequency=6.806e-02	pos_hash_score=11	prediction=polymorphism	reject=COVERAGE_EVENNESS_SKEW,FREQUENCY_CUTOFF	side_1_annotate_key=gene	side_1_continuation=0	side_1_coverage=1.03	side_1_overlap=13	side_1_possible_overlap_registers=149	side_1_read_count=232	side_1_redundant=0	side_2_annotate_key=gene	side_2_continuation=0	side_2_coverage=0.97	side_2_overlap=0	side_2_possible_overlap_registers=136	side_2_read_count=199	side_2_redundant=0	total_non_overlap_reads=15
JC	233	.	REL606	2179405	1	REL606	2179482	1	0	alignment_overlap=9	coverage_minus=2	coverage_plus=1	flanking_left=150	flanking_right=150	frequency=1.476e-02	junction_possible_overlap_registers=140	key=REL606__2179405__1__REL606__2179473__1__9____150__150__0__0	max_left=64	max_left_minus=64	max_left_plus=57	max_min_left=64	max_min_left_minus=64	max_min_left_plus=57	max_min_right=0	max_min_right_minus=0	max_min_right_plus=0	max_pos_hash_score=280	max_right=110	max_right_minus=110	max_right_plus=84	neg_log10_pos_hash_p_value=15.4	new_junction_coverage=0.01	new_junction_read_count=3	no_show=1	polymorphism_frequency=1.476e-02	pos_hash_score=3	prediction=polymorphism	reject=COVERAGE_EVENNESS_SKEW,FREQUENCY_CUTOFF	side_1_annotate_key=gene	side_1_continuation=0	side_1_coverage=0.84	side_1_overlap=9	side_1_possible_overlap_registers=149	side_1_read_count=189	side_1_redundant=0	side_2_annotate_key=gene	side_2_continuation=0	side_2_coverage=1.05	side_2_overlap=0	side_2_possible_overlap_registers=140	side_2_read_count=223	side_2_redundant=0	total_non_overlap_reads=3
JC	234	.	REL606	2198062	1	REL606	2198091	1	0	alignment_overlap=7	coverage_minus=0	coverage_plus=9	flanking_left=150	flanking_right=150	frequency=4.321e-02	junction_possible_overlap_registers=142	key=REL606__2198062__1__REL606__2198084__1__7____150__150__0__0	max_left=137	max_left_minus=0	max_left_plus=137	max_min_left=63	max_min_left_minus=0	max_min_left_plus=63	max_min_right=56	max_min_right_minus=0	max_min_right_plus=56	max_pos_hash_score=284	max_right=80	max_right_minus=0	max_right_plus=80	neg_log10_pos_hash_p_value=13.3	new_junction_coverage=0.04	new_junction_read_count=9	no_show=1	polymorphism_frequency=4.321e-02	pos_hash_score=6	prediction=polymorphism	reject=COVERAGE_EVENNESS_SKEW,FREQUENCY_CUTOFF	side_1_annotate_key=gene	side_1_continuation=0	side_1_coverage=0.98	side_1_overlap=7	side_1_possible_overlap_registers=149	side_1_read_count=222	side_1_redundant=0	side_2_annotate_key=gene	side_2_continuation=0	side_2_coverage=0.87	side_2_overlap=0	side_2_possible_overlap_registers=142	side_2_read_count=187	side_2_redundant=0	total_non_overlap_reads=9
JC	235	.	REL606	2208248	-1	REL606	2208354	-1	0	alignment_overlap=6	coverage_minus=2	coverage_plus=3	flanking_left=150	flanking_right=150	frequency=2.349e-02	junction_possible_overlap_registers=143	key=REL606__2208248__-1__REL606__2208360__-1__6____150__150__0__0	max_left=117	max_left_minus=117	max_left_plus=90	max_min_left=0	max_min_left_minus=0	max_min_left_plus=0	max_min_right=69	max_min_right_minus=42	max_min_right_plus=69	max_pos_hash_score=286	max_right=69	max_right_minus=42	max_right_plus=69	neg_log10_pos_hash_p_value=14.7	new_junction_coverage=0.02	new_junction_read_count=5	no_show=1	polymorphism_frequency=2.349e-02	pos_hash_score=4	prediction=polymorphism	reject=COVERAGE_EVENNESS_SKEW,FREQUENCY_CUTOFF	side_1_annotate_key=gene	side_1_continuation=0	side_1_coverage=0.91	side_1_overlap=6	side_1_possible_overlap_registers=149	side_1_read_count=205	side_1_redundant=0	side_2_annotate_key=gene	side_2_continuation=0	side_2_coverage=1.01	side_2_overlap=0	side_2_possible_overlap_registers=143	side_2_read_count=219	side_2_redundant=0	total_non_overlap_reads=5
JC	236	.	REL606	2220566	-1	REL606	2220567	-1	0	alignment_overlap=8	coverage_minus=10	coverage_plus=2	flanking_left=150	flanking_right=150	frequency=5.822e-02	junction_possible_overlap_registers=141	key=REL606__2220566__-1__REL606__2220575__-1__8____150__150__0__0	max_left=114	max_left_minus=114	max_left_plus=12	max_min_left=53	max_min_left_minus=53	max_min_left_plus=12	max_min_right=47	max_min_right_minus=47	max_min_right_plus=0	max_pos_hash_score=282	max_right=136	max_right_minus=136	max_right_plus=133	neg_log10_pos_hash_p_value=11.6	new_junction_coverage=0.06	new_junction_read_count=12	no_show=1	polymorphism_frequency=5.822e-02	pos_hash_score=9	prediction=polymorphism	reject=COVERAGE_EVENNESS_SKEW,FREQUENCY_CUTOFF	side_1_annotate_key=gene	side_1_continuation=0	side_1_coverage=0.89	side_1_overlap=8	side_1_possible_overlap_registers=149	side_1_read_count=201	side_1_redundant=0	side_2_annotate_key=gene	side_2_continuation=0	side_2_coverage=0.93	side_2_overlap=0	side_2_possible_overlap_registers=141	side_2_read_count=198	side_2_redundant=0	total_non_overlap_reads=12
JC	237	.	REL606	2247468	1	REL606	2247502	1	0	alignment_overlap=8	coverage_minus=0	coverage_plus=4	flanking_left=150	flanking_right=150	frequency=2.276e-02	junction_possible_overlap_registers=141	key=REL606__2247468__1__REL606__2247494__1__8____150__150__0__0	max_left=102	max_left_minus=0	max_left_plus=102	max_min_left=0	max_min_left_minus=0	max_min_left_plus=0	max_min_right=70	max_min_right_minus=0	max_min_right_plus=70	max_pos_hash_score=282	max_right=70	max_right_minus=0	max_right_plus=70	neg_log10_pos_hash_p_value=15.4	new_junction_coverage=0.02	new_junction_read_count=4	no_show=1	polymorphism_frequency=2.276e-02	pos_hash_score=3	prediction=polymorphism	reject=COVERAGE_EVENNESS_SKEW,FREQUENCY_CUTOFF	side_1_annotate_key=gene	side_1_continuation=0	side_1_coverage=0.78	side_1_overlap=8	side_1_possible_overlap_registers=149	side_1_read_count=176	side_1_redundant=0	side_2_annotate_key=gene	side_2_continuation=0	side_2_coverage=0.83	side_2_overlap=0	side_2_possible_overlap_registers=141	side_2_read_count=177	side_2_redundant=0	total_non_overlap_reads=4
JC	238	.	REL606	2264346	1	REL606	3448437	-1	0	alignment_overlap=1	coverage_minus=135	coverage_plus=141	flanking_left=150	flanking_right=150	frequency=1	junction_possible_overlap_registers=148	key=REL606__2264345__1__REL606__3448437__-1__1____150__150__0__1	max_left=148	max_left_minus=146	max_left_plus=148	max_min_left=74	max_min_left_minus=70	max_min_left_plus=74	max_min_right=69	max_min_right_minus=65	max_min_right_plus=69	max_pos_hash_score=296	max_right=144	max_right_minus=144	max_right_plus=143	neg_log10_pos_hash_p_value=0.1	new_junction_coverage=1.50	new_junction_read_count=336	polymorphism_frequency=9.876e-01	pos_hash_score=96	prediction=consensus	read_count_offset=8	side_1_annotate_key=gene	side_1_continuation=0	side_1_coverage=0.02	side_1_overlap=0	side_1_possible_overlap_registers=140	side_1_read_count=4	side_1_redundant=0	side_2_annotate_key=repeat	side_2_continuation=0	side_2_coverage=NA	side_2_overlap=1	side_2_possible_overlap_registers=NA	side_2_read_count=NA	side_2_redundant=1	total_non_overlap_reads=276
JC	239	.	REL606	2264355	-1	REL606	3448437	-1	0	alignment_overlap=1	coverage_minus=3	coverage_plus=2	flanking_left=150	flanking_right=150	frequency=1.852e-01	junction_possible_overlap_registers=148	key=REL606__2264356__-1__REL606__3448437__-1__1____150__150__0__1	max_left=110	max_left_minus=76	max_left_plus=110	max_min_left=47	max_min_left_minus=47	max_min_left_plus=40	max_min_right=73	max_min_right_minus=73	max_min_right_plus=39	max_pos_hash_score=296	max_right=113	max_right_minus=113	max_right_plus=109	neg_log10_pos_hash_p_value=14.3	new_junction_coverage=0.02	new_junction_read_count=5	no_show=1	polymorphism_frequency=1.852e-01	pos_hash_score=5	prediction=polymorphism	reject=COVERAGE_EVENNESS_SKEW,FREQUENCY_CUTOFF	side_1_annotate_key=gene	side_1_continuation=0	side_1_coverage=0.10	side_1_overlap=0	side_1_possible_overlap_registers=148	side_1_read_count=22	side_1_redundant=0	side_2_annotate_key=repeat	side_2_continuation=0	side_2_coverage=NA	side_2_overlap=1	side_2_possible_overlap_registers=NA	side_2_read_count=NA	side_2_redundant=1	total_non_overlap_reads=5
JC	240	.	REL606	2270454	-1	REL606	2270531	-1	0	alignment_overlap=5	coverage_minus=1	coverage_plus=3	flanking_left=150	flanking_right=150	frequency=1.840e-02	junction_possible_overlap_registers=144	key=REL606__2270454__-1__REL606__2270536__-1__5____150__150__0__0	max_left=91	max_left_minus=91	max_left_plus=67	max_min_left=67	max_min_left_minus=0	max_min_left_plus=67	max_min_right=54	max_min_right_minus=54	max_min_right_plus=0	max_pos_hash_score=288	max_right=79	max_right_minus=54	max_right_plus=79	neg_log10_pos_hash_p_value=15.6	new_junction_coverage=0.02	new_junction_read_count=4	no_show=1	polymorphism_frequency=1.840e-02	pos_hash_score=3	prediction=polymorphism	reject=COVERAGE_EVENNESS_SKEW,FREQUENCY_CUTOFF	side_1_annotate_key=gene	side_1_continuation=0	side_1_coverage=1.09	side_1_overlap=5	side_1_possible_overlap_registers=149	side_1_read_count=246	side_1_redundant=0	side_2_annotate_key=gene	side_2_continuation=0	side_2_coverage=0.87	side_2_overlap=0	side_2_possible_overlap_registers=144	side_2_read_count=189	side_2_redundant=0	total_non_overlap_reads=4
JC	241	.	REL606	2297251	-1	REL606	2297340	-1	0	alignment_overlap=7	coverage_minus=6	coverage_plus=0	flanking_left=150	flanking_right=150	frequency=2.304e-02	junction_possible_overlap_registers=142	key=REL606__2297251__-1__REL606__2297347__-1__7____150__150__0__0	max_left=89	max_left_minus=89	max_left_plus=0	max_min_left=60	max_min_left_minus=60	max_min_left_plus=0	max_min_right=55	max_min_right_minus=55	max_min_right_plus=0	max_pos_hash_score=284	max_right=114	max_right_minus=114	max_right_plus=0	neg_log10_pos_hash_p_value=14.0	new_junction_coverage=0.03	new_junction_read_count=6	no_show=1	polymorphism_frequency=2.304e-02	pos_hash_score=5	prediction=polymorphism	reject=COVERAGE_EVENNESS_SKEW,FREQUENCY_CUTOFF	side_1_annotate_key=gene	side_1_continuation=0	side_1_coverage=1.14	side_1_overlap=7	side_1_possible_overlap_registers=149	side_1_read_count=258	side_1_redundant=0	side_2_annotate_key=gene	side_2_continuation=0	side_2_coverage=1.22	side_2_overlap=0	side_2_possible_overlap_registers=142	side_2_read_count=263	side_2_redundant=0	total_non_overlap_reads=6
JC	242	.	REL606	2309038	1	REL606	2309072	1	0	alignment_overlap=8	coverage_minus=0	coverage_plus=6	flanking_left=150	flanking_right=150	frequency=2.684e-02	junction_possible_overlap_registers=141	key=REL606__2309038__1__REL606__2309064__1__8____150__150__0__0	max_left=138	max_left_minus=0	max_left_plus=138	max_min_left=0	max_min_left_minus=0	max_min_left_plus=0	max_min_right=68	max_min_right_minus=0	max_min_right_plus=68	max_pos_hash_score=282	max_right=68	max_right_minus=0	max_right_plus=68	neg_log10_pos_hash_p_value=13.2	new_junction_coverage=0.03	new_junction_read_count=6	no_show=1	polymorphism_frequency=2.684e-02	pos_hash_score=6	prediction=polymorphism	reject=COVERAGE_EVENNESS_SKEW,FREQUENCY_CUTOFF	side_1_annotate_key=gene	side_1_continuation=0	side_1_coverage=1.06	side_1_overlap=8	side_1_possible_overlap_registers=149	side_1_read_count=239	side_1_redundant=0	side_2_annotate_key=gene	side_2_continuation=0	side_2_coverage=0.98	side_2_overlap=0	side_2_possible_overlap_registers=141	side_2_read_count=209	side_2_redundant=0	total_non_overlap_reads=6
JC	243	.	REL606	2374341	-1	REL606	2374548	-1	0	alignment_overlap=11	coverage_minus=6	coverage_plus=0	flanking_left=150	flanking_right=150	frequency=4.564e-02	junction_possible_overlap_registers=138	key=REL606__2374341__-1__REL606__2374559__-1__11____150__150__0__0	max_left=105	max_left_minus=105	max_left_plus=0	max_min_left=67	max_min_left_minus=67	max_min_left_plus=0	max_min_right=65	max_min_right_minus=65	max_min_right_plus=0	max_pos_hash_score=276	max_right=138	max_right_minus=138	max_right_plus=0	neg_log10_pos_hash_p_value=13.7	new_junction_coverage=0.03	new_junction_read_count=6	no_show=1	polymorphism_frequency=4.564e-02	pos_hash_score=5	prediction=polymorphism	reject=COVERAGE_EVENNESS_SKEW,FREQUENCY_CUTOFF	side_1_annotate_key=gene	side_1_continuation=0	side_1_coverage=0.78	side_1_overlap=11	side_1_possible_overlap_registers=149	side_1_read_count=177	side_1_redundant=0	side_2_annotate_key=gene	side_2_continuation=0	side_2_coverage=0.42	side_2_overlap=0	side_2_possible_overlap_registers=138	side_2_read_count=87	side_2_redundant=0	total_non_overlap_reads=6
JC	244	.	REL606	2379256	-1	REL606	2379420	-1	0	alignment_overlap=10	coverage_minus=6	coverage_plus=0	flanking_left=150	flanking_right=150	frequency=2.356e-02	junction_possible_overlap_registers=139	key=REL606__2379256__-1__REL606__2379430__-1__10____150__150__0__0	max_left=121	max_left_minus=121	max_left_plus=0	max_min_left=54	max_min_left_minus=54	max_min_left_plus=0	max_min_right=70	max_min_right_minus=70	max_min_right_plus=0	max_pos_hash_score=278	max_right=139	max_right_minus=139	max_right_plus=0	neg_log10_pos_hash_p_value=13.1	new_junction_coverage=0.03	new_junction_read_count=6	no_show=1	polymorphism_frequency=2.356e-02	pos_hash_score=6	prediction=polymorphism	reject=COVERAGE_EVENNESS_SKEW,FREQUENCY_CUTOFF	side_1_annotate_key=gene	side_1_continuation=0	side_1_coverage=1.30	side_1_overlap=10	side_1_possible_overlap_registers=149	side_1_read_count=293	side_1_redundant=0	side_2_annotate_key=gene	side_2_continuation=0	side_2_coverage=1.06	side_2_overlap=0	side_2_possible_overlap_registers=139	side_2_read_count=224	side_2_redundant=0	total_non_overlap_reads=6
JC	245	.	REL606	2394351	-1	REL606	3284765	-1	-22	alignment_overlap=-22	coverage_minus=4	coverage_plus=0	flanking_left=150	flanking_right=150	frequency=1.991e-02	junction_possible_overlap_registers=127	key=REL606__2394351__-1__REL606__3284765__-1__-22__TAACATGTAGTTAAAACCTCTT__150__150__0__1	max_left=23	max_left_minus=23	max_left_plus=0	max_min_left=23	max_min_left_minus=23	max_min_left_plus=0	max_min_right=0	max_min_right_minus=0	max_min_right_plus=0	max_pos_hash_score=254	max_right=116	max_right_minus=116	max_right_plus=0	neg_log10_pos_hash_p_value=14.5	new_junction_coverage=0.02	new_junction_read_count=4	no_show=1	polymorphism_frequency=1.991e-02	pos_hash_score=3	prediction=polymorphism	reject=COVERAGE_EVENNESS_SKEW,FREQUENCY_CUTOFF	side_1_annotate_key=gene	side_1_continuation=0	side_1_coverage=1.02	side_1_overlap=0	side_1_possible_overlap_registers=149	side_1_read_count=231	side_1_redundant=0	side_2_annotate_key=repeat	side_2_continuation=0	side_2_coverage=NA	side_2_overlap=0	side_2_possible_overlap_registers=NA	side_2_read_count=NA	side_2_redundant=1	total_non_overlap_reads=4	unique_read_sequence=TAACATGTAGTTAAAACCTCTT
JC	246	.	REL606	2394465	-1	REL606	3284765	-1	-23	alignment_overlap=-23	coverage_minus=4	coverage_plus=0	flanking_left=150	flanking_right=150	frequency=2.193e-02	junction_possible_overlap_registers=126	key=REL606__2394465__-1__REL606__3284765__-1__-23__ATAACATGTAGTTAAAACCTCTT__150__150__0__1	max_left=22	max_left_minus=22	max_left_plus=0	max_min_left=22	max_min_left_minus=22	max_min_left_plus=0	max_min_right=0	max_min_right_minus=0	max_min_right_plus=0	max_pos_hash_score=252	max_right=116	max_right_minus=116	max_right_plus=0	neg_log10_pos_hash_p_value=14.4	new_junction_coverage=0.02	new_junction_read_count=4	no_show=1	polymorphism_frequency=2.193e-02	pos_hash_score=3	prediction=polymorphism	reject=COVERAGE_EVENNESS_SKEW,FREQUENCY_CUTOFF	side_1_annotate_key=gene	side_1_continuation=0	side_1_coverage=0.94	side_1_overlap=0	side_1_possible_overlap_registers=149	side_1_read_count=211	side_1_redundant=0	side_2_annotate_key=repeat	side_2_continuation=0	side_2_coverage=NA	side_2_overlap=0	side_2_possible_overlap_registers=NA	side_2_read_count=NA	side_2_redundant=1	total_non_overlap_reads=4	unique_read_sequence=ATAACATGTAGTTAAAACCTCTT
JC	247	.	REL606	2405498	-1	REL606	2405502	-1	0	alignment_overlap=12	coverage_minus=5	coverage_plus=2	flanking_left=150	flanking_right=150	frequency=3.410e-02	junction_possible_overlap_registers=137	key=REL606__2405498__-1__REL606__2405514__-1__12____150__150__0__0	max_left=69	max_left_minus=69	max_left_plus=16	max_min_left=50	max_min_left_minus=50	max_min_left_plus=16	max_min_right=69	max_min_right_minus=69	max_min_right_plus=0	max_pos_hash_score=274	max_right=125	max_right_minus=125	max_right_plus=123	neg_log10_pos_hash_p_value=12.4	new_junction_coverage=0.03	new_junction_read_count=7	no_show=1	polymorphism_frequency=3.410e-02	pos_hash_score=7	prediction=polymorphism	reject=COVERAGE_EVENNESS_SKEW,FREQUENCY_CUTOFF	side_1_annotate_key=gene	side_1_continuation=0	side_1_coverage=0.96	side_1_overlap=12	side_1_possible_overlap_registers=149	side_1_read_count=216	side_1_redundant=0	side_2_annotate_key=gene	side_2_continuation=0	side_2_coverage=0.95	side_2_overlap=0	side_2_possible_overlap_registers=137	side_2_read_count=198	side_2_redundant=0	total_non_overlap_reads=7
JC	248	.	REL606	2412785	-1	REL606	2412924	-1	0	alignment_overlap=9	coverage_minus=2	coverage_plus=2	flanking_left=150	flanking_right=150	frequency=1.727e-02	junction_possible_overlap_registers=140	key=REL606__2412785__-1__REL606__2412933__-1__9____150__150__0__0	max_left=126	max_left_minus=63	max_left_plus=126	max_min_left=63	max_min_left_minus=63	max_min_left_plus=39	max_min_right=15	max_min_right_minus=0	max_min_right_plus=15	max_pos_hash_score=280	max_right=102	max_right_minus=101	max_right_plus=102	neg_log10_pos_hash_p_value=14.6	new_junction_coverage=0.02	new_junction_read_count=4	no_show=1	polymorphism_frequency=1.727e-02	pos_hash_score=4	prediction=polymorphism	reject=COVERAGE_EVENNESS_SKEW,FREQUENCY_CUTOFF	side_1_annotate_key=gene	side_1_continuation=0	side_1_coverage=1.09	side_1_overlap=9	side_1_possible_overlap_registers=149	side_1_read_count=245	side_1_redundant=0	side_2_annotate_key=gene	side_2_continuation=0	side_2_coverage=1.06	side_2_overlap=0	side_2_possible_overlap_registers=140	side_2_read_count=225	side_2_redundant=0	total_non_overlap_reads=4
JC	249	.	REL606	2419456	-1	REL606	2419471	-1	0	alignment_overlap=9	coverage_minus=10	coverage_plus=1	flanking_left=150	flanking_right=150	frequency=4.215e-02	junction_possible_overlap_registers=140	key=REL606__2419456__-1__REL606__2419480__-1__9____150__150__0__0	max_left=111	max_left_minus=111	max_left_plus=1	max_min_left=65	max_min_left_minus=65	max_min_left_plus=1	max_min_right=70	max_min_right_minus=70	max_min_right_plus=0	max_pos_hash_score=280	max_right=140	max_right_minus=128	max_right_plus=140	neg_log10_pos_hash_p_value=11.0	new_junction_coverage=0.05	new_junction_read_count=11	polymorphism_frequency=4.215e-02	pos_hash_score=10	prediction=polymorphism	reject=COVERAGE_EVENNESS_SKEW,FREQUENCY_CUTOFF	side_1_annotate_key=gene	side_1_continuation=0	side_1_coverage=1.18	side_1_overlap=9	side_1_possible_overlap_registers=149	side_1_read_count=266	side_1_redundant=0	side_2_annotate_key=gene	side_2_continuation=0	side_2_coverage=1.18	side_2_overlap=0	side_2_possible_overlap_registers=140	side_2_read_count=250	side_2_redundant=0	total_non_overlap_reads=11
JC	250	.	REL606	2430602	1	REL606	2430662	1	0	alignment_overlap=8	coverage_minus=0	coverage_plus=7	flanking_left=150	flanking_right=150	frequency=2.928e-02	junction_possible_overlap_registers=141	key=REL606__2430602__1__REL606__2430654__1__8____150__150__0__0	max_left=138	max_left_minus=0	max_left_plus=138	max_min_left=58	max_min_left_minus=0	max_min_left_plus=58	max_min_right=57	max_min_right_minus=0	max_min_right_plus=57	max_pos_hash_score=282	max_right=84	max_right_minus=0	max_right_plus=84	neg_log10_pos_hash_p_value=13.2	new_junction_coverage=0.03	new_junction_read_count=7	no_show=1	polymorphism_frequency=2.928e-02	pos_hash_score=6	prediction=polymorphism	reject=COVERAGE_EVENNESS_SKEW,FREQUENCY_CUTOFF	side_1_annotate_key=gene	side_1_continuation=0	side_1_coverage=0.98	side_1_overlap=8	side_1_possible_overlap_registers=149	side_1_read_count=221	side_1_redundant=0	side_2_annotate_key=gene	side_2_continuation=0	side_2_coverage=1.19	side_2_overlap=0	side_2_possible_overlap_registers=141	side_2_read_count=255	side_2_redundant=0	total_non_overlap_reads=7
JC	251	.	REL606	2432326	1	REL606	2432356	1	0	alignment_overlap=7	coverage_minus=0	coverage_plus=3	flanking_left=150	flanking_right=150	frequency=1.678e-02	junction_possible_overlap_registers=142	key=REL606__2432326__1__REL606__2432349__1__7____150__150__0__0	max_left=111	max_left_minus=0	max_left_plus=111	max_min_left=0	max_min_left_minus=0	max_min_left_plus=0	max_min_right=54	max_min_right_minus=0	max_min_right_plus=54	max_pos_hash_score=284	max_right=54	max_right_minus=0	max_right_plus=54	neg_log10_pos_hash_p_value=15.5	new_junction_coverage=0.02	new_junction_read_count=4	no_show=1	polymorphism_frequency=1.678e-02	pos_hash_score=3	prediction=polymorphism	reject=COVERAGE_EVENNESS_SKEW,FREQUENCY_CUTOFF	side_1_annotate_key=gene	side_1_continuation=0	side_1_coverage=1.06	side_1_overlap=7	side_1_possible_overlap_registers=149	side_1_read_count=239	side_1_redundant=0	side_2_annotate_key=gene	side_2_continuation=0	side_2_coverage=1.12	side_2_overlap=0	side_2_possible_overlap_registers=142	side_2_read_count=241	side_2_redundant=0	total_non_overlap_reads=3
JC	252	.	REL606	2432335	-1	REL606	3092584	-1	0	alignment_overlap=8	coverage_minus=2	coverage_plus=1	flanking_left=150	flanking_right=150	frequency=1.446e-02	junction_possible_overlap_registers=141	key=REL606__2432335__-1__REL606__3092592__-1__8____150__150__0__0	max_left=101	max_left_minus=74	max_left_plus=101	max_min_left=2	max_min_left_minus=2	max_min_left_plus=0	max_min_right=66	max_min_right_minus=66	max_min_right_plus=41	max_pos_hash_score=282	max_right=140	max_right_minus=140	max_right_plus=41	neg_log10_pos_hash_p_value=15.4	new_junction_coverage=0.01	new_junction_read_count=3	no_show=1	polymorphism_frequency=1.446e-02	pos_hash_score=3	prediction=polymorphism	reject=COVERAGE_EVENNESS_SKEW,FREQUENCY_CUTOFF	side_1_annotate_key=gene	side_1_continuation=0	side_1_coverage=1.07	side_1_overlap=8	side_1_possible_overlap_registers=149	side_1_read_count=241	side_1_redundant=0	side_2_annotate_key=gene	side_2_continuation=0	side_2_coverage=0.85	side_2_overlap=0	side_2_possible_overlap_registers=141	side_2_read_count=181	side_2_redundant=0	total_non_overlap_reads=3
JC	253	.	REL606	2447995	-1	REL606	2448033	-1	0	alignment_overlap=8	coverage_minus=3	coverage_plus=0	flanking_left=150	flanking_right=150	frequency=1.219e-02	junction_possible_overlap_registers=141	key=REL606__2447995__-1__REL606__2448041__-1__8____150__150__0__0	max_left=50	max_left_minus=50	max_left_plus=0	max_min_left=50	max_min_left_minus=50	max_min_left_plus=0	max_min_right=0	max_min_right_minus=0	max_min_right_plus=0	max_pos_hash_score=282	max_right=108	max_right_minus=108	max_right_plus=0	neg_log10_pos_hash_p_value=15.4	new_junction_coverage=0.01	new_junction_read_count=3	no_show=1	polymorphism_frequency=1.219e-02	pos_hash_score=3	prediction=polymorphism	reject=COVERAGE_EVENNESS_SKEW,FREQUENCY_CUTOFF	side_1_annotate_key=gene	side_1_continuation=0	side_1_coverage=1.14	side_1_overlap=8	side_1_possible_overlap_registers=149	side_1_read_count=256	side_1_redundant=0	side_2_annotate_key=gene	side_2_continuation=0	side_2_coverage=1.14	side_2_overlap=0	side_2_possible_overlap_registers=141	side_2_read_count=244	side_2_redundant=0	total_non_overlap_reads=3
JC	254	.	REL606	2459379	-1	REL606	2459433	-1	0	alignment_overlap=9	coverage_minus=5	coverage_plus=0	flanking_left=150	flanking_right=150	frequency=2.936e-02	junction_possible_overlap_registers=140	key=REL606__2459379__-1__REL606__2459442__-1__9____150__150__0__0	max_left=88	max_left_minus=88	max_left_plus=0	max_min_left=58	max_min_left_minus=58	max_min_left_plus=0	max_min_right=65	max_min_right_minus=65	max_min_right_plus=0	max_pos_hash_score=280	max_right=124	max_right_minus=124	max_right_plus=0	neg_log10_pos_hash_p_value=13.8	new_junction_coverage=0.02	new_junction_read_count=5	no_show=1	polymorphism_frequency=2.936e-02	pos_hash_score=5	prediction=polymorphism	reject=COVERAGE_EVENNESS_SKEW,FREQUENCY_CUTOFF	side_1_annotate_key=gene	side_1_continuation=0	side_1_coverage=0.84	side_1_overlap=9	side_1_possible_overlap_registers=149	side_1_read_count=189	side_1_redundant=0	side_2_annotate_key=gene	side_2_continuation=0	side_2_coverage=0.72	side_2_overlap=0	side_2_possible_overlap_registers=140	side_2_read_count=153	side_2_redundant=0	total_non_overlap_reads=5
JC	255	.	REL606	2461049	1	REL606	2461076	1	0	alignment_overlap=11	coverage_minus=0	coverage_plus=3	flanking_left=150	flanking_right=150	frequency=1.418e-02	junction_possible_overlap_registers=138	key=REL606__2461049__1__REL606__2461065__1__11____150__150__0__0	max_left=99	max_left_minus=0	max_left_plus=99	max_min_left=0	max_min_left_minus=0	max_min_left_plus=0	max_min_right=67	max_min_right_minus=0	max_min_right_plus=67	max_pos_hash_score=276	max_right=67	max_right_minus=0	max_right_plus=67	neg_log10_pos_hash_p_value=15.2	new_junction_coverage=0.01	new_junction_read_count=3	no_show=1	polymorphism_frequency=1.418e-02	pos_hash_score=3	prediction=polymorphism	reject=COVERAGE_EVENNESS_SKEW,FREQUENCY_CUTOFF	side_1_annotate_key=gene	side_1_continuation=0	side_1_coverage=1.02	side_1_overlap=11	side_1_possible_overlap_registers=149	side_1_read_count=230	side_1_redundant=0	side_2_annotate_key=gene	side_2_continuation=0	side_2_coverage=0.98	side_2_overlap=0	side_2_possible_overlap_registers=138	side_2_read_count=204	side_2_redundant=0	total_non_overlap_reads=3
JC	256	.	REL606	2490243	1	REL606	2490793	1	0	alignment_overlap=9	coverage_minus=1	coverage_plus=3	flanking_left=150	flanking_right=150	frequency=1.993e-02	junction_possible_overlap_registers=140	key=REL606__2490243__1__REL606__2490784__1__9____150__150__0__0	max_left=91	max_left_minus=76	max_left_plus=91	max_min_left=43	max_min_left_minus=0	max_min_left_plus=43	max_min_right=65	max_min_right_minus=65	max_min_right_plus=48	max_pos_hash_score=280	max_right=113	max_right_minus=65	max_right_plus=113	neg_log10_pos_hash_p_value=14.6	new_junction_coverage=0.02	new_junction_read_count=4	no_show=1	polymorphism_frequency=1.993e-02	pos_hash_score=4	prediction=polymorphism	reject=COVERAGE_EVENNESS_SKEW,FREQUENCY_CUTOFF	side_1_annotate_key=gene	side_1_continuation=0	side_1_coverage=0.85	side_1_overlap=9	side_1_possible_overlap_registers=149	side_1_read_count=192	side_1_redundant=0	side_2_annotate_key=gene	side_2_continuation=0	side_2_coverage=1.01	side_2_overlap=0	side_2_possible_overlap_registers=140	side_2_read_count=213	side_2_redundant=0	total_non_overlap_reads=4
JC	257	.	REL606	2496213	1	REL606	2496440	1	0	alignment_overlap=7	coverage_minus=2	coverage_plus=1	flanking_left=150	flanking_right=150	frequency=1.346e-02	junction_possible_overlap_registers=142	key=REL606__2496213__1__REL606__2496433__1__7____150__150__0__0	max_left=107	max_left_minus=107	max_left_plus=49	max_min_left=49	max_min_left_minus=49	max_min_left_plus=49	max_min_right=36	max_min_right_minus=36	max_min_right_plus=0	max_pos_hash_score=284	max_right=89	max_right_minus=89	max_right_plus=89	neg_log10_pos_hash_p_value=15.5	new_junction_coverage=0.01	new_junction_read_count=3	no_show=1	polymorphism_frequency=1.346e-02	pos_hash_score=3	prediction=polymorphism	reject=COVERAGE_EVENNESS_SKEW,FREQUENCY_CUTOFF	side_1_annotate_key=gene	side_1_continuation=0	side_1_coverage=1.07	side_1_overlap=7	side_1_possible_overlap_registers=149	side_1_read_count=241	side_1_redundant=0	side_2_annotate_key=gene	side_2_continuation=0	side_2_coverage=0.98	side_2_overlap=0	side_2_possible_overlap_registers=142	side_2_read_count=210	side_2_redundant=0	total_non_overlap_reads=3
JC	258	.	REL606	2505270	1	REL606	2505345	1	0	alignment_overlap=9	coverage_minus=1	coverage_plus=4	flanking_left=150	flanking_right=150	frequency=2.298e-02	junction_possible_overlap_registers=140	key=REL606__2505270__1__REL606__2505336__1__9____150__150__0__0	max_left=92	max_left_minus=58	max_left_plus=92	max_min_left=68	max_min_left_minus=58	max_min_left_plus=68	max_min_right=49	max_min_right_minus=0	max_min_right_plus=49	max_pos_hash_score=280	max_right=125	max_right_minus=83	max_right_plus=125	neg_log10_pos_hash_p_value=13.8	new_junction_coverage=0.02	new_junction_read_count=5	no_show=1	polymorphism_frequency=2.298e-02	pos_hash_score=5	prediction=polymorphism	reject=COVERAGE_EVENNESS_SKEW,FREQUENCY_CUTOFF	side_1_annotate_key=gene	side_1_continuation=0	side_1_coverage=0.95	side_1_overlap=9	side_1_possible_overlap_registers=149	side_1_read_count=214	side_1_redundant=0	side_2_annotate_key=gene	side_2_continuation=0	side_2_coverage=1.06	side_2_overlap=0	side_2_possible_overlap_registers=140	side_2_read_count=224	side_2_redundant=0	total_non_overlap_reads=5
JC	259	.	REL606	2509370	-1	REL606	2509433	-1	0	alignment_overlap=3	coverage_minus=7	coverage_plus=0	flanking_left=150	flanking_right=150	frequency=3.410e-02	junction_possible_overlap_registers=146	key=REL606__2509370__-1__REL606__2509436__-1__3____150__150__0__0	max_left=92	max_left_minus=92	max_left_plus=0	max_min_left=40	max_min_left_minus=40	max_min_left_plus=0	max_min_right=57	max_min_right_minus=57	max_min_right_plus=0	max_pos_hash_score=292	max_right=146	max_right_minus=146	max_right_plus=0	neg_log10_pos_hash_p_value=12.9	new_junction_coverage=0.03	new_junction_read_count=7	no_show=1	polymorphism_frequency=3.410e-02	pos_hash_score=7	prediction=polymorphism	reject=COVERAGE_EVENNESS_SKEW,FREQUENCY_CUTOFF	side_1_annotate_key=gene	side_1_continuation=0	side_1_coverage=0.98	side_1_overlap=3	side_1_possible_overlap_registers=149	side_1_read_count=221	side_1_redundant=0	side_2_annotate_key=gene	side_2_continuation=0	side_2_coverage=0.81	side_2_overlap=0	side_2_possible_overlap_registers=146	side_2_read_count=180	side_2_redundant=0	total_non_overlap_reads=7
JC	260	.	REL606	2520028	1	REL606	2520233	1	0	alignment_overlap=3	coverage_minus=1	coverage_plus=2	flanking_left=150	flanking_right=150	frequency=1.062e-02	junction_possible_overlap_registers=146	key=REL606__2520028__1__REL606__2520230__1__3____150__150__0__0	max_left=96	max_left_minus=55	max_left_plus=96	max_min_left=55	max_min_left_minus=55	max_min_left_plus=0	max_min_right=52	max_min_right_minus=0	max_min_right_plus=52	max_pos_hash_score=292	max_right=92	max_right_minus=92	max_right_plus=52	neg_log10_pos_hash_p_value=15.7	new_junction_coverage=0.01	new_junction_read_count=3	no_show=1	polymorphism_frequency=1.062e-02	pos_hash_score=3	prediction=polymorphism	reject=COVERAGE_EVENNESS_SKEW,FREQUENCY_CUTOFF	side_1_annotate_key=gene	side_1_continuation=0	side_1_coverage=1.30	side_1_overlap=3	side_1_possible_overlap_registers=149	side_1_read_count=294	side_1_redundant=0	side_2_annotate_key=gene	side_2_continuation=0	side_2_coverage=1.23	side_2_overlap=0	side_2_possible_overlap_registers=146	side_2_read_count=271	side_2_redundant=0	total_non_overlap_reads=3
JC	261	.	REL606	2522661	1	REL606	2522720	1	0	alignment_overlap=8	coverage_minus=0	coverage_plus=5	flanking_left=150	flanking_right=150	frequency=1.957e-02	junction_possible_overlap_registers=141	key=REL606__2522661__1__REL606__2522712__1__8____150__150__0__0	max_left=102	max_left_minus=0	max_left_plus=102	max_min_left=68	max_min_left_minus=0	max_min_left_plus=68	max_min_right=59	max_min_right_minus=0	max_min_right_plus=59	max_pos_hash_score=282	max_right=74	max_right_minus=0	max_right_plus=74	neg_log10_pos_hash_p_value=14.6	new_junction_coverage=0.02	new_junction_read_count=5	no_show=1	polymorphism_frequency=1.957e-02	pos_hash_score=4	prediction=polymorphism	reject=COVERAGE_EVENNESS_SKEW,FREQUENCY_CUTOFF	side_1_annotate_key=gene	side_1_continuation=0	side_1_coverage=1.24	side_1_overlap=8	side_1_possible_overlap_registers=149	side_1_read_count=280	side_1_redundant=0	side_2_annotate_key=gene	side_2_continuation=0	side_2_coverage=1.11	side_2_overlap=0	side_2_possible_overlap_registers=141	side_2_read_count=236	side_2_redundant=0	total_non_overlap_reads=5
JC	262	.	REL606	2539198	-1	REL606	2539293	-1	0	alignment_overlap=10	coverage_minus=1	coverage_plus=5	flanking_left=150	flanking_right=150	frequency=2.983e-02	junction_possible_overlap_registers=139	key=REL606__2539198__-1__REL606__2539303__-1__10____150__150__0__0	max_left=54	max_left_minus=54	max_left_plus=45	max_min_left=54	max_min_left_minus=54	max_min_left_plus=45	max_min_right=0	max_min_right_minus=0	max_min_right_plus=0	max_pos_hash_score=278	max_right=97	max_right_minus=86	max_right_plus=97	neg_log10_pos_hash_p_value=15.3	new_junction_coverage=0.03	new_junction_read_count=6	no_show=1	polymorphism_frequency=2.983e-02	pos_hash_score=3	prediction=polymorphism	reject=COVERAGE_EVENNESS_SKEW,FREQUENCY_CUTOFF	side_1_annotate_key=gene	side_1_continuation=0	side_1_coverage=1.04	side_1_overlap=10	side_1_possible_overlap_registers=149	side_1_read_count=234	side_1_redundant=0	side_2_annotate_key=gene	side_2_continuation=0	side_2_coverage=0.82	side_2_overlap=0	side_2_possible_overlap_registers=139	side_2_read_count=172	side_2_redundant=0	total_non_overlap_reads=6
JC	263	.	REL606	2551099	-1	REL606	2551103	-1	0	alignment_overlap=11	coverage_minus=4	coverage_plus=1	flanking_left=150	flanking_right=150	frequency=2.341e-02	junction_possible_overlap_registers=138	key=REL606__2551099__-1__REL606__2551114__-1__11____150__150__0__0	max_left=74	max_left_minus=74	max_left_plus=3	max_min_left=38	max_min_left_minus=38	max_min_left_plus=3	max_min_right=65	max_min_right_minus=65	max_min_right_plus=0	max_pos_hash_score=276	max_right=136	max_right_minus=117	max_right_plus=136	neg_log10_pos_hash_p_value=13.7	new_junction_coverage=0.02	new_junction_read_count=5	no_show=1	polymorphism_frequency=2.341e-02	pos_hash_score=5	prediction=polymorphism	reject=COVERAGE_EVENNESS_SKEW,FREQUENCY_CUTOFF	side_1_annotate_key=gene	side_1_continuation=0	side_1_coverage=1.02	side_1_overlap=11	side_1_possible_overlap_registers=149	side_1_read_count=229	side_1_redundant=0	side_2_annotate_key=gene	side_2_continuation=0	side_2_coverage=0.98	side_2_overlap=0	side_2_possible_overlap_registers=138	side_2_read_count=205	side_2_redundant=0	total_non_overlap_reads=5
JC	264	.	REL606	2562971	-1	REL606	2562991	-1	0	alignment_overlap=6	coverage_minus=3	coverage_plus=0	flanking_left=150	flanking_right=150	frequency=1.109e-02	junction_possible_overlap_registers=143	key=REL606__2562971__-1__REL606__2562997__-1__6____150__150__0__0	max_left=105	max_left_minus=105	max_left_plus=0	max_min_left=58	max_min_left_minus=58	max_min_left_plus=0	max_min_right=39	max_min_right_minus=39	max_min_right_plus=0	max_pos_hash_score=286	max_right=112	max_right_minus=112	max_right_plus=0	neg_log10_pos_hash_p_value=15.5	new_junction_coverage=0.01	new_junction_read_count=3	no_show=1	polymorphism_frequency=1.109e-02	pos_hash_score=3	prediction=polymorphism	reject=COVERAGE_EVENNESS_SKEW,FREQUENCY_CUTOFF	side_1_annotate_key=gene	side_1_continuation=0	side_1_coverage=1.22	side_1_overlap=6	side_1_possible_overlap_registers=149	side_1_read_count=275	side_1_redundant=0	side_2_annotate_key=gene	side_2_continuation=0	side_2_coverage=1.25	side_2_overlap=0	side_2_possible_overlap_registers=143	side_2_read_count=271	side_2_redundant=0	total_non_overlap_reads=3
JC	265	.	REL606	2578669	1	REL606	2578770	1	0	alignment_overlap=11	coverage_minus=2	coverage_plus=5	flanking_left=150	flanking_right=150	frequency=3.361e-02	junction_possible_overlap_registers=138	key=REL606__2578669__1__REL606__2578759__1__11____150__150__0__0	max_left=94	max_left_minus=82	max_left_plus=94	max_min_left=0	max_min_left_minus=0	max_min_left_plus=0	max_min_right=69	max_min_right_minus=57	max_min_right_plus=69	max_pos_hash_score=276	max_right=69	max_right_minus=57	max_right_plus=69	neg_log10_pos_hash_p_value=13.0	new_junction_coverage=0.04	new_junction_read_count=8	no_show=1	polymorphism_frequency=3.361e-02	pos_hash_score=6	prediction=polymorphism	reject=COVERAGE_EVENNESS_SKEW,FREQUENCY_CUTOFF	side_1_annotate_key=gene	side_1_continuation=0	side_1_coverage=1.08	side_1_overlap=11	side_1_possible_overlap_registers=149	side_1_read_count=243	side_1_redundant=0	side_2_annotate_key=gene	side_2_continuation=0	side_2_coverage=1.13	side_2_overlap=0	side_2_possible_overlap_registers=138	side_2_read_count=235	side_2_redundant=0	total_non_overlap_reads=7
JC	266	.	REL606	2578679	-1	REL606	2578758	-1	0	alignment_overlap=11	coverage_minus=12	coverage_plus=3	flanking_left=150	flanking_right=150	frequency=5.846e-02	junction_possible_overlap_registers=138	key=REL606__2578679__-1__REL606__2578769__-1__11____150__150__0__0	max_left=94	max_left_minus=78	max_left_plus=94	max_min_left=57	max_min_left_minus=53	max_min_left_plus=57	max_min_right=62	max_min_right_minus=62	max_min_right_plus=45	max_pos_hash_score=276	max_right=137	max_right_minus=137	max_right_plus=82	neg_log10_pos_hash_p_value=11.9	new_junction_coverage=0.07	new_junction_read_count=15	no_show=1	polymorphism_frequency=5.846e-02	pos_hash_score=8	prediction=polymorphism	reject=COVERAGE_EVENNESS_SKEW,FREQUENCY_CUTOFF	side_1_annotate_key=gene	side_1_continuation=0	side_1_coverage=1.19	side_1_overlap=11	side_1_possible_overlap_registers=149	side_1_read_count=268	side_1_redundant=0	side_2_annotate_key=gene	side_2_continuation=0	side_2_coverage=1.13	side_2_overlap=0	side_2_possible_overlap_registers=138	side_2_read_count=235	side_2_redundant=0	total_non_overlap_reads=15
JC	267	.	REL606	2591041	-1	REL606	3944796	1	-19	alignment_overlap=-19	coverage_minus=1	coverage_plus=3	flanking_left=150	flanking_right=150	frequency=7.056e-01	junction_possible_overlap_registers=130	key=REL606__2591041__-1__REL606__3944796__1__-19__CTGTGCTCTGTCCTGTGTC__150__150__0__1	max_left=92	max_left_minus=92	max_left_plus=42	max_min_left=42	max_min_left_minus=0	max_min_left_plus=42	max_min_right=39	max_min_right_minus=39	max_min_right_plus=0	max_pos_hash_score=260	max_right=91	max_right_minus=39	max_right_plus=91	neg_log10_pos_hash_p_value=14.7	new_junction_coverage=0.12	new_junction_read_count=23	no_show=1	polymorphism_frequency=7.056e-01	pos_hash_score=3	prediction=polymorphism	reject=COVERAGE_EVENNESS_SKEW	side_1_annotate_key=gene	side_1_continuation=0	side_1_coverage=0.05	side_1_overlap=0	side_1_possible_overlap_registers=149	side_1_read_count=11	side_1_redundant=0	side_2_annotate_key=repeat	side_2_continuation=0	side_2_coverage=NA	side_2_overlap=0	side_2_possible_overlap_registers=NA	side_2_read_count=NA	side_2_redundant=1	total_non_overlap_reads=4	unique_read_sequence=CTGTGCTCTGTCCTGTGTC
JC	268	.	REL606	2591252	-1	REL606	2591395	-1	0	alignment_overlap=8	coverage_minus=1	coverage_plus=2	flanking_left=150	flanking_right=150	frequency=NA	junction_possible_overlap_registers=141	key=REL606__2591252__-1__REL606__2591403__-1__8____150__150__1__1	max_left=101	max_left_minus=100	max_left_plus=101	max_min_left=0	max_min_left_minus=0	max_min_left_plus=0	max_min_right=49	max_min_right_minus=41	max_min_right_plus=49	max_pos_hash_score=282	max_right=49	max_right_minus=41	max_right_plus=49	neg_log10_pos_hash_p_value=15.4	new_junction_coverage=0.01	new_junction_read_count=3	no_show=1	polymorphism_frequency=NA	pos_hash_score=3	prediction=unknown	reject=COVERAGE_EVENNESS_SKEW	side_1_annotate_key=repeat	side_1_continuation=0	side_1_coverage=NA	side_1_overlap=8	side_1_read_count=NA	side_1_redundant=1	side_2_annotate_key=repeat	side_2_continuation=0	side_2_coverage=NA	side_2_overlap=0	side_2_possible_overlap_registers=NA	side_2_read_count=NA	side_2_redundant=1	total_non_overlap_reads=3
JC	269	.	REL606	2603983	1	REL606	2604083	1	0	alignment_overlap=8	coverage_minus=3	coverage_plus=0	flanking_left=150	flanking_right=150	frequency=1.530e-02	junction_possible_overlap_registers=141	key=REL606__2603983__1__REL606__2604075__1__8____150__150__0__0	max_left=82	max_left_minus=82	max_left_plus=0	max_min_left=55	max_min_left_minus=55	max_min_left_plus=0	max_min_right=60	max_min_right_minus=60	max_min_right_plus=0	max_pos_hash_score=282	max_right=97	max_right_minus=97	max_right_plus=0	neg_log10_pos_hash_p_value=15.4	new_junction_coverage=0.01	new_junction_read_count=3	no_show=1	polymorphism_frequency=1.530e-02	pos_hash_score=3	prediction=polymorphism	reject=COVERAGE_EVENNESS_SKEW,FREQUENCY_CUTOFF	side_1_annotate_key=gene	side_1_continuation=0	side_1_coverage=0.89	side_1_overlap=8	side_1_possible_overlap_registers=149	side_1_read_count=200	side_1_redundant=0	side_2_annotate_key=gene	side_2_continuation=0	side_2_coverage=0.92	side_2_overlap=0	side_2_possible_overlap_registers=141	side_2_read_count=197	side_2_redundant=0	total_non_overlap_reads=3
JC	270	.	REL606	2615018	1	REL606	2615136	1	0	alignment_overlap=7	coverage_minus=3	coverage_plus=1	flanking_left=150	flanking_right=150	frequency=1.550e-02	junction_possible_overlap_registers=142	key=REL606__2615018__1__REL606__2615129__1__7____150__150__0__0	max_left=105	max_left_minus=105	max_left_plus=61	max_min_left=61	max_min_left_minus=0	max_min_left_plus=61	max_min_right=70	max_min_right_minus=70	max_min_right_plus=0	max_pos_hash_score=284	max_right=82	max_right_minus=70	max_right_plus=82	neg_log10_pos_hash_p_value=14.7	new_junction_coverage=0.02	new_junction_read_count=4	no_show=1	polymorphism_frequency=1.550e-02	pos_hash_score=4	prediction=polymorphism	reject=COVERAGE_EVENNESS_SKEW,FREQUENCY_CUTOFF	side_1_annotate_key=gene	side_1_continuation=0	side_1_coverage=1.29	side_1_overlap=7	side_1_possible_overlap_registers=149	side_1_read_count=292	side_1_redundant=0	side_2_annotate_key=gene	side_2_continuation=0	side_2_coverage=1.07	side_2_overlap=0	side_2_possible_overlap_registers=142	side_2_read_count=230	side_2_redundant=0	total_non_overlap_reads=4
JC	271	.	REL606	2629089	1	REL606	2629119	1	0	alignment_overlap=6	coverage_minus=0	coverage_plus=7	flanking_left=150	flanking_right=150	frequency=2.977e-02	junction_possible_overlap_registers=143	key=REL606__2629089__1__REL606__2629113__1__6____150__150__0__0	max_left=130	max_left_minus=0	max_left_plus=130	max_min_left=68	max_min_left_minus=0	max_min_left_plus=68	max_min_right=71	max_min_right_minus=0	max_min_right_plus=71	max_pos_hash_score=286	max_right=114	max_right_minus=0	max_right_plus=114	neg_log10_pos_hash_p_value=12.8	new_junction_coverage=0.03	new_junction_read_count=7	no_show=1	polymorphism_frequency=2.977e-02	pos_hash_score=7	prediction=polymorphism	reject=COVERAGE_EVENNESS_SKEW,FREQUENCY_CUTOFF	side_1_annotate_key=gene	side_1_continuation=0	side_1_coverage=1.06	side_1_overlap=6	side_1_possible_overlap_registers=149	side_1_read_count=240	side_1_redundant=0	side_2_annotate_key=gene	side_2_continuation=0	side_2_coverage=1.04	side_2_overlap=0	side_2_possible_overlap_registers=143	side_2_read_count=226	side_2_redundant=0	total_non_overlap_reads=7
JC	272	.	REL606	2636284	-1	REL606	2636483	-1	0	alignment_overlap=7	coverage_minus=2	coverage_plus=2	flanking_left=150	flanking_right=150	frequency=1.627e-02	junction_possible_overlap_registers=142	key=REL606__2636284__-1__REL606__2636490__-1__7____150__150__0__0	max_left=137	max_left_minus=137	max_left_plus=113	max_min_left=71	max_min_left_minus=71	max_min_left_plus=36	max_min_right=30	max_min_right_minus=6	max_min_right_plus=30	max_pos_hash_score=284	max_right=107	max_right_minus=72	max_right_plus=107	neg_log10_pos_hash_p_value=14.7	new_junction_coverage=0.02	new_junction_read_count=4	no_show=1	polymorphism_frequency=1.627e-02	pos_hash_score=4	prediction=polymorphism	reject=COVERAGE_EVENNESS_SKEW,FREQUENCY_CUTOFF	side_1_annotate_key=gene	side_1_continuation=0	side_1_coverage=1.24	side_1_overlap=7	side_1_possible_overlap_registers=149	side_1_read_count=280	side_1_redundant=0	side_2_annotate_key=gene	side_2_continuation=0	side_2_coverage=1.01	side_2_overlap=0	side_2_possible_overlap_registers=142	side_2_read_count=217	side_2_redundant=0	total_non_overlap_reads=4
JC	273	.	REL606	2691769	1	REL606	2691829	1	0	alignment_overlap=8	coverage_minus=0	coverage_plus=10	flanking_left=150	flanking_right=150	frequency=4.551e-02	junction_possible_overlap_registers=141	key=REL606__2691769__1__REL606__2691821__1__8____150__150__0__0	max_left=134	max_left_minus=0	max_left_plus=134	max_min_left=61	max_min_left_minus=0	max_min_left_plus=61	max_min_right=59	max_min_right_minus=0	max_min_right_plus=59	max_pos_hash_score=282	max_right=93	max_right_minus=0	max_right_plus=93	neg_log10_pos_hash_p_value=11.6	new_junction_coverage=0.05	new_junction_read_count=10	no_show=1	polymorphism_frequency=4.551e-02	pos_hash_score=9	prediction=polymorphism	reject=COVERAGE_EVENNESS_SKEW,FREQUENCY_CUTOFF	side_1_annotate_key=gene	side_1_continuation=0	side_1_coverage=1.03	side_1_overlap=8	side_1_possible_overlap_registers=149	side_1_read_count=233	side_1_redundant=0	side_2_annotate_key=gene	side_2_continuation=0	side_2_coverage=0.93	side_2_overlap=0	side_2_possible_overlap_registers=141	side_2_read_count=199	side_2_redundant=0	total_non_overlap_reads=10
JC	274	.	REL606	2713580	1	REL606	2713805	1	0	alignment_overlap=9	coverage_minus=2	coverage_plus=2	flanking_left=150	flanking_right=150	frequency=2.012e-02	junction_possible_overlap_registers=140	key=REL606__2713580__1__REL606__2713796__1__9____150__150__0__0	max_left=122	max_left_minus=122	max_left_plus=80	max_min_left=69	max_min_left_minus=0	max_min_left_plus=69	max_min_right=61	max_min_right_minus=45	max_min_right_plus=61	max_pos_hash_score=280	max_right=72	max_right_minus=45	max_right_plus=72	neg_log10_pos_hash_p_value=14.6	new_junction_coverage=0.02	new_junction_read_count=4	no_show=1	polymorphism_frequency=2.012e-02	pos_hash_score=4	prediction=polymorphism	reject=COVERAGE_EVENNESS_SKEW,FREQUENCY_CUTOFF	side_1_annotate_key=gene	side_1_continuation=0	side_1_coverage=0.90	side_1_overlap=9	side_1_possible_overlap_registers=149	side_1_read_count=204	side_1_redundant=0	side_2_annotate_key=gene	side_2_continuation=0	side_2_coverage=0.93	side_2_overlap=0	side_2_possible_overlap_registers=140	side_2_read_count=198	side_2_redundant=0	total_non_overlap_reads=4
JC	275	.	REL606	2730558	1	REL606	2730657	1	0	alignment_overlap=8	coverage_minus=0	coverage_plus=7	flanking_left=150	flanking_right=150	frequency=3.294e-02	junction_possible_overlap_registers=141	key=REL606__2730558__1__REL606__2730649__1__8____150__150__0__0	max_left=134	max_left_minus=0	max_left_plus=134	max_min_left=66	max_min_left_minus=0	max_min_left_plus=66	max_min_right=68	max_min_right_minus=0	max_min_right_plus=68	max_pos_hash_score=282	max_right=77	max_right_minus=0	max_right_plus=77	neg_log10_pos_hash_p_value=12.6	new_junction_coverage=0.03	new_junction_read_count=7	no_show=1	polymorphism_frequency=3.294e-02	pos_hash_score=7	prediction=polymorphism	reject=COVERAGE_EVENNESS_SKEW,FREQUENCY_CUTOFF	side_1_annotate_key=gene	side_1_continuation=0	side_1_coverage=0.99	side_1_overlap=8	side_1_possible_overlap_registers=149	side_1_read_count=224	side_1_redundant=0	side_2_annotate_key=gene	side_2_continuation=0	side_2_coverage=0.93	side_2_overlap=0	side_2_possible_overlap_registers=141	side_2_read_count=199	side_2_redundant=0	total_non_overlap_reads=7
JC	276	.	REL606	2737574	-1	REL606	2737578	-1	0	alignment_overlap=7	coverage_minus=3	coverage_plus=0	flanking_left=150	flanking_right=150	frequency=1.926e-02	junction_possible_overlap_registers=142	key=REL606__2737574__-1__REL606__2737585__-1__7____150__150__0__0	max_left=45	max_left_minus=45	max_left_plus=0	max_min_left=45	max_min_left_minus=45	max_min_left_plus=0	max_min_right=0	max_min_right_minus=0	max_min_right_plus=0	max_pos_hash_score=284	max_right=105	max_right_minus=105	max_right_plus=0	neg_log10_pos_hash_p_value=15.5	new_junction_coverage=0.01	new_junction_read_count=3	no_show=1	polymorphism_frequency=1.926e-02	pos_hash_score=3	prediction=polymorphism	reject=COVERAGE_EVENNESS_SKEW,FREQUENCY_CUTOFF	side_1_annotate_key=gene	side_1_continuation=0	side_1_coverage=0.71	side_1_overlap=7	side_1_possible_overlap_registers=149	side_1_read_count=160	side_1_redundant=0	side_2_annotate_key=gene	side_2_continuation=0	side_2_coverage=0.71	side_2_overlap=0	side_2_possible_overlap_registers=142	side_2_read_count=153	side_2_redundant=0	total_non_overlap_reads=3
JC	277	.	REL606	2868586	-1	REL606	2868609	-1	0	alignment_overlap=10	coverage_minus=3	coverage_plus=0	flanking_left=150	flanking_right=150	frequency=1.416e-02	junction_possible_overlap_registers=139	key=REL606__2868586__-1__REL606__2868619__-1__10____150__150__0__0	max_left=66	max_left_minus=66	max_left_plus=0	max_min_left=66	max_min_left_minus=66	max_min_left_plus=0	max_min_right=0	max_min_right_minus=0	max_min_right_plus=0	max_pos_hash_score=278	max_right=110	max_right_minus=110	max_right_plus=0	neg_log10_pos_hash_p_value=15.3	new_junction_coverage=0.01	new_junction_read_count=3	no_show=1	polymorphism_frequency=1.416e-02	pos_hash_score=3	prediction=polymorphism	reject=COVERAGE_EVENNESS_SKEW,FREQUENCY_CUTOFF	side_1_annotate_key=gene	side_1_continuation=0	side_1_coverage=0.94	side_1_overlap=10	side_1_possible_overlap_registers=149	side_1_read_count=213	side_1_redundant=0	side_2_annotate_key=gene	side_2_continuation=0	side_2_coverage=1.04	side_2_overlap=0	side_2_possible_overlap_registers=139	side_2_read_count=219	side_2_redundant=0	total_non_overlap_reads=3
JC	278	.	REL606	2881811	-1	REL606	2881869	-1	0	alignment_overlap=6	coverage_minus=0	coverage_plus=3	flanking_left=150	flanking_right=150	frequency=1.167e-02	junction_possible_overlap_registers=143	key=REL606__2881811__-1__REL606__2881875__-1__6____150__150__0__0	max_left=110	max_left_minus=0	max_left_plus=110	max_min_left=0	max_min_left_minus=0	max_min_left_plus=0	max_min_right=61	max_min_right_minus=0	max_min_right_plus=61	max_pos_hash_score=286	max_right=61	max_right_minus=0	max_right_plus=61	neg_log10_pos_hash_p_value=15.5	new_junction_coverage=0.01	new_junction_read_count=3	no_show=1	polymorphism_frequency=1.167e-02	pos_hash_score=3	prediction=polymorphism	reject=COVERAGE_EVENNESS_SKEW,FREQUENCY_CUTOFF	side_1_annotate_key=gene	side_1_continuation=0	side_1_coverage=1.18	side_1_overlap=6	side_1_possible_overlap_registers=149	side_1_read_count=266	side_1_redundant=0	side_2_annotate_key=gene	side_2_continuation=0	side_2_coverage=1.17	side_2_overlap=0	side_2_possible_overlap_registers=143	side_2_read_count=253	side_2_redundant=0	total_non_overlap_reads=3
JC	279	.	REL606	2942821	-1	REL606	3197834	-1	0	alignment_overlap=1	coverage_minus=90	coverage_plus=165	flanking_left=150	flanking_right=150	frequency=1	junction_possible_overlap_registers=148	key=REL606__2942822__-1__REL606__3197834__-1__1____150__150__0__1	max_left=145	max_left_minus=141	max_left_plus=145	max_min_left=74	max_min_left_minus=48	max_min_left_plus=74	max_min_right=74	max_min_right_minus=74	max_min_right_plus=69	max_pos_hash_score=296	max_right=146	max_right_minus=146	max_right_plus=145	neg_log10_pos_hash_p_value=0.4	new_junction_coverage=1.17	new_junction_read_count=261	polymorphism_frequency=1.000e+00	pos_hash_score=82	prediction=consensus	side_1_annotate_key=gene	side_1_continuation=0	side_1_coverage=0.00	side_1_overlap=0	side_1_possible_overlap_registers=148	side_1_read_count=0	side_1_redundant=0	side_2_annotate_key=repeat	side_2_continuation=0	side_2_coverage=NA	side_2_overlap=1	side_2_possible_overlap_registers=NA	side_2_read_count=NA	side_2_redundant=1	total_non_overlap_reads=255
JC	280	.	REL606	2983595	-1	REL606	2983657	-1	0	alignment_overlap=9	coverage_minus=3	coverage_plus=0	flanking_left=150	flanking_right=150	frequency=1.039e-02	junction_possible_overlap_registers=140	key=REL606__2983595__-1__REL606__2983666__-1__9____150__150__0__0	max_left=90	max_left_minus=90	max_left_plus=0	max_min_left=59	max_min_left_minus=59	max_min_left_plus=0	max_min_right=51	max_min_right_minus=51	max_min_right_plus=0	max_pos_hash_score=280	max_right=92	max_right_minus=92	max_right_plus=0	neg_log10_pos_hash_p_value=15.4	new_junction_coverage=0.01	new_junction_read_count=3	no_show=1	polymorphism_frequency=1.039e-02	pos_hash_score=3	prediction=polymorphism	reject=COVERAGE_EVENNESS_SKEW,FREQUENCY_CUTOFF	side_1_annotate_key=gene	side_1_continuation=0	side_1_coverage=1.21	side_1_overlap=9	side_1_possible_overlap_registers=149	side_1_read_count=272	side_1_redundant=0	side_2_annotate_key=gene	side_2_continuation=0	side_2_coverage=1.49	side_2_overlap=0	side_2_possible_overlap_registers=140	side_2_read_count=316	side_2_redundant=0	total_non_overlap_reads=3
JC	281	.	REL606	2983837	1	REL606	2983911	1	0	alignment_overlap=8	coverage_minus=1	coverage_plus=6	flanking_left=150	flanking_right=150	frequency=2.402e-02	junction_possible_overlap_registers=141	key=REL606__2983837__1__REL606__2983903__1__8____150__150__0__0	max_left=135	max_left_minus=68	max_left_plus=135	max_min_left=68	max_min_left_minus=68	max_min_left_plus=54	max_min_right=63	max_min_right_minus=0	max_min_right_plus=63	max_pos_hash_score=282	max_right=112	max_right_minus=74	max_right_plus=112	neg_log10_pos_hash_p_value=13.2	new_junction_coverage=0.03	new_junction_read_count=7	no_show=1	polymorphism_frequency=2.402e-02	pos_hash_score=6	prediction=polymorphism	reject=COVERAGE_EVENNESS_SKEW,FREQUENCY_CUTOFF	side_1_annotate_key=gene	side_1_continuation=0	side_1_coverage=1.25	side_1_overlap=8	side_1_possible_overlap_registers=149	side_1_read_count=282	side_1_redundant=0	side_2_annotate_key=gene	side_2_continuation=0	side_2_coverage=1.42	side_2_overlap=0	side_2_possible_overlap_registers=141	side_2_read_count=302	side_2_redundant=0	total_non_overlap_reads=7
JC	282	.	REL606	2997843	-1	REL606	2997916	-1	0	alignment_overlap=9	coverage_minus=0	coverage_plus=5	flanking_left=150	flanking_right=150	frequency=2.249e-02	junction_possible_overlap_registers=140	key=REL606__2997843__-1__REL606__2997925__-1__9____150__150__0__0	max_left=67	max_left_minus=0	max_left_plus=67	max_min_left=67	max_min_left_minus=0	max_min_left_plus=67	max_min_right=0	max_min_right_minus=0	max_min_right_plus=0	max_pos_hash_score=280	max_right=77	max_right_minus=0	max_right_plus=77	neg_log10_pos_hash_p_value=15.4	new_junction_coverage=0.02	new_junction_read_count=5	no_show=1	polymorphism_frequency=2.249e-02	pos_hash_score=3	prediction=polymorphism	reject=COVERAGE_EVENNESS_SKEW,FREQUENCY_CUTOFF	side_1_annotate_key=gene	side_1_continuation=0	side_1_coverage=1.05	side_1_overlap=9	side_1_possible_overlap_registers=149	side_1_read_count=237	side_1_redundant=0	side_2_annotate_key=gene	side_2_continuation=0	side_2_coverage=1.00	side_2_overlap=0	side_2_possible_overlap_registers=140	side_2_read_count=212	side_2_redundant=0	total_non_overlap_reads=5
JC	283	.	REL606	3013925	-1	REL606	3014185	-1	0	alignment_overlap=8	coverage_minus=2	coverage_plus=1	flanking_left=150	flanking_right=150	frequency=1.514e-02	junction_possible_overlap_registers=141	key=REL606__3013925__-1__REL606__3014193__-1__8____150__150__0__0	max_left=55	max_left_minus=55	max_left_plus=33	max_min_left=55	max_min_left_minus=55	max_min_left_plus=33	max_min_right=0	max_min_right_minus=0	max_min_right_plus=0	max_pos_hash_score=282	max_right=109	max_right_minus=104	max_right_plus=109	neg_log10_pos_hash_p_value=15.4	new_junction_coverage=0.01	new_junction_read_count=3	no_show=1	polymorphism_frequency=1.514e-02	pos_hash_score=3	prediction=polymorphism	reject=COVERAGE_EVENNESS_SKEW,FREQUENCY_CUTOFF	side_1_annotate_key=gene	side_1_continuation=0	side_1_coverage=0.89	side_1_overlap=8	side_1_possible_overlap_registers=149	side_1_read_count=200	side_1_redundant=0	side_2_annotate_key=gene	side_2_continuation=0	side_2_coverage=0.94	side_2_overlap=0	side_2_possible_overlap_registers=141	side_2_read_count=201	side_2_redundant=0	total_non_overlap_reads=3
JC	284	.	REL606	3059539	-1	REL606	3059546	-1	0	alignment_overlap=7	coverage_minus=3	coverage_plus=1	flanking_left=150	flanking_right=150	frequency=1.824e-02	junction_possible_overlap_registers=142	key=REL606__3059539__-1__REL606__3059553__-1__7____150__150__0__0	max_left=87	max_left_minus=87	max_left_plus=10	max_min_left=10	max_min_left_minus=0	max_min_left_plus=10	max_min_right=68	max_min_right_minus=68	max_min_right_plus=0	max_pos_hash_score=284	max_right=133	max_right_minus=68	max_right_plus=133	neg_log10_pos_hash_p_value=14.7	new_junction_coverage=0.02	new_junction_read_count=4	no_show=1	polymorphism_frequency=1.824e-02	pos_hash_score=4	prediction=polymorphism	reject=COVERAGE_EVENNESS_SKEW,FREQUENCY_CUTOFF	side_1_annotate_key=gene	side_1_continuation=0	side_1_coverage=0.99	side_1_overlap=7	side_1_possible_overlap_registers=149	side_1_read_count=224	side_1_redundant=0	side_2_annotate_key=gene	side_2_continuation=0	side_2_coverage=1.01	side_2_overlap=0	side_2_possible_overlap_registers=142	side_2_read_count=217	side_2_redundant=0	total_non_overlap_reads=4
JC	285	.	REL606	3070373	-1	REL606	3070416	-1	0	alignment_overlap=10	coverage_minus=5	coverage_plus=1	flanking_left=150	flanking_right=150	frequency=3.572e-02	junction_possible_overlap_registers=139	key=REL606__3070373__-1__REL606__3070426__-1__10____150__150__0__0	max_left=51	max_left_minus=51	max_left_plus=16	max_min_left=51	max_min_left_minus=51	max_min_left_plus=16	max_min_right=0	max_min_right_minus=0	max_min_right_plus=0	max_pos_hash_score=278	max_right=124	max_right_minus=124	max_right_plus=124	neg_log10_pos_hash_p_value=13.1	new_junction_coverage=0.03	new_junction_read_count=6	no_show=1	polymorphism_frequency=3.572e-02	pos_hash_score=6	prediction=polymorphism	reject=COVERAGE_EVENNESS_SKEW,FREQUENCY_CUTOFF	side_1_annotate_key=gene	side_1_continuation=0	side_1_coverage=0.86	side_1_overlap=10	side_1_possible_overlap_registers=149	side_1_read_count=194	side_1_redundant=0	side_2_annotate_key=gene	side_2_continuation=0	side_2_coverage=0.68	side_2_overlap=0	side_2_possible_overlap_registers=139	side_2_read_count=143	side_2_redundant=0	total_non_overlap_reads=6
JC	286	.	REL606	3077677	1	REL606	3077917	1	0	alignment_overlap=12	coverage_minus=3	coverage_plus=0	flanking_left=150	flanking_right=150	frequency=1.485e-02	junction_possible_overlap_registers=137	key=REL606__3077677__1__REL606__3077905__1__12____150__150__0__0	max_left=61	max_left_minus=61	max_left_plus=0	max_min_left=61	max_min_left_minus=61	max_min_left_plus=0	max_min_right=0	max_min_right_minus=0	max_min_right_plus=0	max_pos_hash_score=274	max_right=106	max_right_minus=106	max_right_plus=0	neg_log10_pos_hash_p_value=15.2	new_junction_coverage=0.01	new_junction_read_count=3	no_show=1	polymorphism_frequency=1.485e-02	pos_hash_score=3	prediction=polymorphism	reject=COVERAGE_EVENNESS_SKEW,FREQUENCY_CUTOFF	side_1_annotate_key=gene	side_1_continuation=0	side_1_coverage=1.10	side_1_overlap=12	side_1_possible_overlap_registers=149	side_1_read_count=249	side_1_redundant=0	side_2_annotate_key=gene	side_2_continuation=0	side_2_coverage=0.81	side_2_overlap=0	side_2_possible_overlap_registers=137	side_2_read_count=169	side_2_redundant=0	total_non_overlap_reads=3
JC	287	.	REL606	3094145	-1	REL606	3094235	-1	0	alignment_overlap=5	coverage_minus=1	coverage_plus=2	flanking_left=150	flanking_right=150	frequency=1.168e-02	junction_possible_overlap_registers=144	key=REL606__3094145__-1__REL606__3094240__-1__5____150__150__0__0	max_left=68	max_left_minus=68	max_left_plus=68	max_min_left=68	max_min_left_minus=68	max_min_left_plus=68	max_min_right=0	max_min_right_minus=0	max_min_right_plus=0	max_pos_hash_score=288	max_right=80	max_right_minus=77	max_right_plus=80	neg_log10_pos_hash_p_value=15.6	new_junction_coverage=0.01	new_junction_read_count=3	no_show=1	polymorphism_frequency=1.168e-02	pos_hash_score=3	prediction=polymorphism	reject=COVERAGE_EVENNESS_SKEW,FREQUENCY_CUTOFF	side_1_annotate_key=gene	side_1_continuation=0	side_1_coverage=1.22	side_1_overlap=5	side_1_possible_overlap_registers=149	side_1_read_count=276	side_1_redundant=0	side_2_annotate_key=gene	side_2_continuation=0	side_2_coverage=1.11	side_2_overlap=0	side_2_possible_overlap_registers=144	side_2_read_count=241	side_2_redundant=0	total_non_overlap_reads=3
JC	288	.	REL606	3109394	1	REL606	3196392	1	0	alignment_overlap=0	coverage_minus=112	coverage_plus=89	flanking_left=150	flanking_right=150	frequency=1	junction_possible_overlap_registers=149	key=REL606__3109394__1__REL606__3196392__1__0____150__150__0__1	max_left=145	max_left_minus=143	max_left_plus=145	max_min_left=73	max_min_left_minus=73	max_min_left_plus=70	max_min_right=75	max_min_right_minus=74	max_min_right_plus=75	max_pos_hash_score=298	max_right=131	max_right_minus=129	max_right_plus=131	neg_log10_pos_hash_p_value=0.8	new_junction_coverage=0.94	new_junction_read_count=212	polymorphism_frequency=1.000e+00	pos_hash_score=73	prediction=consensus	read_count_offset=3	side_1_annotate_key=gene	side_1_continuation=0	side_1_coverage=0.00	side_1_overlap=0	side_1_possible_overlap_registers=146	side_1_read_count=0	side_1_redundant=0	side_2_annotate_key=repeat	side_2_continuation=0	side_2_coverage=NA	side_2_overlap=0	side_2_possible_overlap_registers=NA	side_2_read_count=NA	side_2_redundant=1	total_non_overlap_reads=201
JC	289	.	REL606	3116617	1	REL606	3116670	1	0	alignment_overlap=10	coverage_minus=5	coverage_plus=3	flanking_left=150	flanking_right=150	frequency=4.655e-02	junction_possible_overlap_registers=139	key=REL606__3116617__1__REL606__3116660__1__10____150__150__0__0	max_left=118	max_left_minus=35	max_left_plus=118	max_min_left=35	max_min_left_minus=35	max_min_left_plus=0	max_min_right=57	max_min_right_minus=0	max_min_right_plus=57	max_pos_hash_score=278	max_right=108	max_right_minus=108	max_right_plus=57	neg_log10_pos_hash_p_value=13.1	new_junction_coverage=0.04	new_junction_read_count=8	no_show=1	polymorphism_frequency=4.655e-02	pos_hash_score=6	prediction=polymorphism	reject=COVERAGE_EVENNESS_SKEW,FREQUENCY_CUTOFF	side_1_annotate_key=gene	side_1_continuation=0	side_1_coverage=0.74	side_1_overlap=10	side_1_possible_overlap_registers=149	side_1_read_count=168	side_1_redundant=0	side_2_annotate_key=gene	side_2_continuation=0	side_2_coverage=0.81	side_2_overlap=0	side_2_possible_overlap_registers=139	side_2_read_count=171	side_2_redundant=0	total_non_overlap_reads=8
JC	290	.	REL606	3116626	-1	REL606	3116659	-1	0	alignment_overlap=10	coverage_minus=4	coverage_plus=3	flanking_left=150	flanking_right=150	frequency=4.212e-02	junction_possible_overlap_registers=139	key=REL606__3116626__-1__REL606__3116669__-1__10____150__150__0__0	max_left=129	max_left_minus=129	max_left_plus=105	max_min_left=52	max_min_left_minus=52	max_min_left_plus=0	max_min_right=35	max_min_right_minus=30	max_min_right_plus=35	max_pos_hash_score=278	max_right=89	max_right_minus=89	max_right_plus=35	neg_log10_pos_hash_p_value=13.8	new_junction_coverage=0.03	new_junction_read_count=7	no_show=1	polymorphism_frequency=4.212e-02	pos_hash_score=5	prediction=polymorphism	reject=COVERAGE_EVENNESS_SKEW,FREQUENCY_CUTOFF	side_1_annotate_key=gene	side_1_continuation=0	side_1_coverage=0.70	side_1_overlap=10	side_1_possible_overlap_registers=149	side_1_read_count=158	side_1_redundant=0	side_2_annotate_key=gene	side_2_continuation=0	side_2_coverage=0.81	side_2_overlap=0	side_2_possible_overlap_registers=139	side_2_read_count=171	side_2_redundant=0	total_non_overlap_reads=7
JC	291	.	REL606	3188366	-1	REL606	3189049	-1	0	alignment_overlap=8	coverage_minus=2	coverage_plus=2	flanking_left=150	flanking_right=150	frequency=1.782e-02	junction_possible_overlap_registers=141	key=REL606__3188366__-1__REL606__3189057__-1__8____150__150__0__0	max_left=114	max_left_minus=114	max_left_plus=92	max_min_left=0	max_min_left_minus=0	max_min_left_plus=0	max_min_right=52	max_min_right_minus=52	max_min_right_plus=50	max_pos_hash_score=282	max_right=52	max_right_minus=52	max_right_plus=50	neg_log10_pos_hash_p_value=14.6	new_junction_coverage=0.02	new_junction_read_count=4	no_show=1	polymorphism_frequency=1.782e-02	pos_hash_score=4	prediction=polymorphism	reject=COVERAGE_EVENNESS_SKEW,FREQUENCY_CUTOFF	side_1_annotate_key=gene	side_1_continuation=0	side_1_coverage=1.07	side_1_overlap=8	side_1_possible_overlap_registers=149	side_1_read_count=242	side_1_redundant=0	side_2_annotate_key=gene	side_2_continuation=0	side_2_coverage=0.99	side_2_overlap=0	side_2_possible_overlap_registers=141	side_2_read_count=212	side_2_redundant=0	total_non_overlap_reads=4
JC	292	.	REL606	3190772	-1	REL606	3190791	-1	0	alignment_overlap=9	coverage_minus=3	coverage_plus=1	flanking_left=150	flanking_right=150	frequency=1.717e-02	junction_possible_overlap_registers=140	key=REL606__3190772__-1__REL606__3190800__-1__9____150__150__0__0	max_left=121	max_left_minus=53	max_left_plus=121	max_min_left=53	max_min_left_minus=53	max_min_left_plus=0	max_min_right=20	max_min_right_minus=0	max_min_right_plus=20	max_pos_hash_score=280	max_right=107	max_right_minus=107	max_right_plus=20	neg_log10_pos_hash_p_value=14.6	new_junction_coverage=0.02	new_junction_read_count=4	no_show=1	polymorphism_frequency=1.717e-02	pos_hash_score=4	prediction=polymorphism	reject=COVERAGE_EVENNESS_SKEW,FREQUENCY_CUTOFF	side_1_annotate_key=gene	side_1_continuation=0	side_1_coverage=1.19	side_1_overlap=9	side_1_possible_overlap_registers=149	side_1_read_count=268	side_1_redundant=0	side_2_annotate_key=gene	side_2_continuation=0	side_2_coverage=0.97	side_2_overlap=0	side_2_possible_overlap_registers=140	side_2_read_count=206	side_2_redundant=0	total_non_overlap_reads=4
JC	293	.	REL606	3200219	1	REL606	3200237	1	0	alignment_overlap=7	coverage_minus=1	coverage_plus=2	flanking_left=150	flanking_right=150	frequency=1.800e-02	junction_possible_overlap_registers=142	key=REL606__3200219__1__REL606__3200230__1__7____150__150__0__0	max_left=95	max_left_minus=53	max_left_plus=95	max_min_left=53	max_min_left_minus=53	max_min_left_plus=0	max_min_right=54	max_min_right_minus=0	max_min_right_plus=54	max_pos_hash_score=284	max_right=90	max_right_minus=90	max_right_plus=54	neg_log10_pos_hash_p_value=15.5	new_junction_coverage=0.02	new_junction_read_count=4	no_show=1	polymorphism_frequency=1.800e-02	pos_hash_score=3	prediction=polymorphism	reject=COVERAGE_EVENNESS_SKEW,FREQUENCY_CUTOFF	side_1_annotate_key=gene	side_1_continuation=0	side_1_coverage=0.99	side_1_overlap=7	side_1_possible_overlap_registers=149	side_1_read_count=224	side_1_redundant=0	side_2_annotate_key=gene	side_2_continuation=0	side_2_coverage=1.04	side_2_overlap=0	side_2_possible_overlap_registers=142	side_2_read_count=223	side_2_redundant=0	total_non_overlap_reads=3
JC	294	.	REL606	3222061	-1	REL606	3222075	-1	0	alignment_overlap=8	coverage_minus=7	coverage_plus=0	flanking_left=150	flanking_right=150	frequency=2.496e-02	junction_possible_overlap_registers=141	key=REL606__3222061__-1__REL606__3222083__-1__8____150__150__0__0	max_left=65	max_left_minus=65	max_left_plus=0	max_min_left=65	max_min_left_minus=65	max_min_left_plus=0	max_min_right=0	max_min_right_minus=0	max_min_right_plus=0	max_pos_hash_score=282	max_right=141	max_right_minus=141	max_right_plus=0	neg_log10_pos_hash_p_value=12.6	new_junction_coverage=0.03	new_junction_read_count=7	no_show=1	polymorphism_frequency=2.496e-02	pos_hash_score=7	prediction=polymorphism	reject=COVERAGE_EVENNESS_SKEW,FREQUENCY_CUTOFF	side_1_annotate_key=gene	side_1_continuation=0	side_1_coverage=1.25	side_1_overlap=8	side_1_possible_overlap_registers=149	side_1_read_count=281	side_1_redundant=0	side_2_annotate_key=gene	side_2_continuation=0	side_2_coverage=1.32	side_2_overlap=0	side_2_possible_overlap_registers=141	side_2_read_count=281	side_2_redundant=0	total_non_overlap_reads=7
JC	295	.	REL606	3260103	1	REL606	3260424	1	0	alignment_overlap=12	coverage_minus=4	coverage_plus=3	flanking_left=150	flanking_right=150	frequency=2.422e-02	junction_possible_overlap_registers=137	key=REL606__3260103__1__REL606__3260412__1__12____150__150__0__0	max_left=135	max_left_minus=99	max_left_plus=135	max_min_left=55	max_min_left_minus=55	max_min_left_plus=9	max_min_right=40	max_min_right_minus=40	max_min_right_plus=32	max_pos_hash_score=274	max_right=129	max_right_minus=116	max_right_plus=129	neg_log10_pos_hash_p_value=12.4	new_junction_coverage=0.03	new_junction_read_count=7	no_show=1	polymorphism_frequency=2.422e-02	pos_hash_score=7	prediction=polymorphism	reject=COVERAGE_EVENNESS_SKEW,FREQUENCY_CUTOFF	side_1_annotate_key=gene	side_1_continuation=0	side_1_coverage=1.43	side_1_overlap=12	side_1_possible_overlap_registers=149	side_1_read_count=323	side_1_redundant=0	side_2_annotate_key=gene	side_2_continuation=0	side_2_coverage=1.29	side_2_overlap=0	side_2_possible_overlap_registers=137	side_2_read_count=267	side_2_redundant=0	total_non_overlap_reads=7
JC	296	.	REL606	3287573	-1	REL606	3287584	-1	0	alignment_overlap=11	coverage_minus=3	coverage_plus=0	flanking_left=150	flanking_right=150	frequency=1.840e-02	junction_possible_overlap_registers=138	key=REL606__3287573__-1__REL606__3287595__-1__11____150__150__0__0	max_left=97	max_left_minus=97	max_left_plus=0	max_min_left=33	max_min_left_minus=33	max_min_left_plus=0	max_min_right=64	max_min_right_minus=64	max_min_right_plus=0	max_pos_hash_score=276	max_right=106	max_right_minus=106	max_right_plus=0	neg_log10_pos_hash_p_value=15.2	new_junction_coverage=0.01	new_junction_read_count=3	no_show=1	polymorphism_frequency=1.840e-02	pos_hash_score=3	prediction=polymorphism	reject=COVERAGE_EVENNESS_SKEW,FREQUENCY_CUTOFF	side_1_annotate_key=gene	side_1_continuation=0	side_1_coverage=0.77	side_1_overlap=11	side_1_possible_overlap_registers=149	side_1_read_count=174	side_1_redundant=0	side_2_annotate_key=gene	side_2_continuation=0	side_2_coverage=0.76	side_2_overlap=0	side_2_possible_overlap_registers=138	side_2_read_count=159	side_2_redundant=0	total_non_overlap_reads=3
JC	297	.	REL606	3354053	1	REL606	3354321	1	0	alignment_overlap=5	coverage_minus=1	coverage_plus=2	flanking_left=150	flanking_right=150	frequency=1.202e-02	junction_possible_overlap_registers=144	key=REL606__3354053__1__REL606__3354316__1__5____150__150__0__0	max_left=77	max_left_minus=77	max_left_plus=75	max_min_left=0	max_min_left_minus=0	max_min_left_plus=0	max_min_right=71	max_min_right_minus=68	max_min_right_plus=71	max_pos_hash_score=288	max_right=71	max_right_minus=68	max_right_plus=71	neg_log10_pos_hash_p_value=15.6	new_junction_coverage=0.01	new_junction_read_count=3	no_show=1	polymorphism_frequency=1.202e-02	pos_hash_score=3	prediction=polymorphism	reject=COVERAGE_EVENNESS_SKEW,FREQUENCY_CUTOFF	side_1_annotate_key=gene	side_1_continuation=0	side_1_coverage=1.16	side_1_overlap=5	side_1_possible_overlap_registers=149	side_1_read_count=261	side_1_redundant=0	side_2_annotate_key=gene	side_2_continuation=0	side_2_coverage=1.11	side_2_overlap=0	side_2_possible_overlap_registers=144	side_2_read_count=241	side_2_redundant=0	total_non_overlap_reads=3
JC	298	.	REL606	3355769	-1	REL606	3355774	-1	0	alignment_overlap=9	coverage_minus=5	coverage_plus=0	flanking_left=150	flanking_right=150	frequency=2.318e-02	junction_possible_overlap_registers=140	key=REL606__3355769__-1__REL606__3355783__-1__9____150__150__0__0	max_left=77	max_left_minus=77	max_left_plus=0	max_min_left=39	max_min_left_minus=39	max_min_left_plus=0	max_min_right=65	max_min_right_minus=65	max_min_right_plus=0	max_pos_hash_score=280	max_right=136	max_right_minus=136	max_right_plus=0	neg_log10_pos_hash_p_value=13.8	new_junction_coverage=0.02	new_junction_read_count=5	no_show=1	polymorphism_frequency=2.318e-02	pos_hash_score=5	prediction=polymorphism	reject=COVERAGE_EVENNESS_SKEW,FREQUENCY_CUTOFF	side_1_annotate_key=gene	side_1_continuation=0	side_1_coverage=1.00	side_1_overlap=9	side_1_possible_overlap_registers=149	side_1_read_count=226	side_1_redundant=0	side_2_annotate_key=gene	side_2_continuation=0	side_2_coverage=0.99	side_2_overlap=0	side_2_possible_overlap_registers=140	side_2_read_count=209	side_2_redundant=0	total_non_overlap_reads=5
JC	299	.	REL606	3387872	-1	REL606	3387928	-1	0	alignment_overlap=10	coverage_minus=7	coverage_plus=1	flanking_left=150	flanking_right=150	frequency=3.857e-02	junction_possible_overlap_registers=139	key=REL606__3387872__-1__REL606__3387938__-1__10____150__150__0__0	max_left=116	max_left_minus=116	max_left_plus=81	max_min_left=30	max_min_left_minus=30	max_min_left_plus=0	max_min_right=61	max_min_right_minus=61	max_min_right_plus=59	max_pos_hash_score=278	max_right=131	max_right_minus=131	max_right_plus=59	neg_log10_pos_hash_p_value=12.0	new_junction_coverage=0.04	new_junction_read_count=8	no_show=1	polymorphism_frequency=3.857e-02	pos_hash_score=8	prediction=polymorphism	reject=COVERAGE_EVENNESS_SKEW,FREQUENCY_CUTOFF	side_1_annotate_key=gene	side_1_continuation=0	side_1_coverage=0.94	side_1_overlap=10	side_1_possible_overlap_registers=149	side_1_read_count=211	side_1_redundant=0	side_2_annotate_key=gene	side_2_continuation=0	side_2_coverage=0.96	side_2_overlap=0	side_2_possible_overlap_registers=139	side_2_read_count=202	side_2_redundant=0	total_non_overlap_reads=8
JC	300	.	REL606	3403099	-1	REL606	3403140	-1	0	alignment_overlap=9	coverage_minus=5	coverage_plus=1	flanking_left=150	flanking_right=150	frequency=2.650e-02	junction_possible_overlap_registers=140	key=REL606__3403099__-1__REL606__3403149__-1__9____150__150__0__0	max_left=97	max_left_minus=51	max_left_plus=97	max_min_left=51	max_min_left_minus=51	max_min_left_plus=0	max_min_right=44	max_min_right_minus=0	max_min_right_plus=44	max_pos_hash_score=280	max_right=121	max_right_minus=121	max_right_plus=44	neg_log10_pos_hash_p_value=13.2	new_junction_coverage=0.03	new_junction_read_count=6	no_show=1	polymorphism_frequency=2.650e-02	pos_hash_score=6	prediction=polymorphism	reject=COVERAGE_EVENNESS_SKEW,FREQUENCY_CUTOFF	side_1_annotate_key=gene	side_1_continuation=0	side_1_coverage=1.05	side_1_overlap=9	side_1_possible_overlap_registers=149	side_1_read_count=236	side_1_redundant=0	side_2_annotate_key=gene	side_2_continuation=0	side_2_coverage=1.03	side_2_overlap=0	side_2_possible_overlap_registers=140	side_2_read_count=219	side_2_redundant=0	total_non_overlap_reads=6
JC	301	.	REL606	3405242	1	REL606	3405266	1	0	alignment_overlap=7	coverage_minus=1	coverage_plus=2	flanking_left=150	flanking_right=150	frequency=1.075e-02	junction_possible_overlap_registers=142	key=REL606__3405242__1__REL606__3405259__1__7____150__150__0__0	max_left=110	max_left_minus=110	max_left_plus=101	max_min_left=0	max_min_left_minus=0	max_min_left_plus=0	max_min_right=42	max_min_right_minus=33	max_min_right_plus=42	max_pos_hash_score=284	max_right=42	max_right_minus=33	max_right_plus=42	neg_log10_pos_hash_p_value=15.5	new_junction_coverage=0.01	new_junction_read_count=3	no_show=1	polymorphism_frequency=1.075e-02	pos_hash_score=3	prediction=polymorphism	reject=COVERAGE_EVENNESS_SKEW,FREQUENCY_CUTOFF	side_1_annotate_key=gene	side_1_continuation=0	side_1_coverage=1.32	side_1_overlap=7	side_1_possible_overlap_registers=149	side_1_read_count=297	side_1_redundant=0	side_2_annotate_key=gene	side_2_continuation=0	side_2_coverage=1.25	side_2_overlap=0	side_2_possible_overlap_registers=142	side_2_read_count=269	side_2_redundant=0	total_non_overlap_reads=3
JC	302	.	REL606	3449375	1	REL606	3449434	1	0	alignment_overlap=10	coverage_minus=1	coverage_plus=5	flanking_left=150	flanking_right=150	frequency=3.197e-02	junction_possible_overlap_registers=139	key=REL606__3449375__1__REL606__3449424__1__10____150__150__0__0	max_left=128	max_left_minus=41	max_left_plus=128	max_min_left=67	max_min_left_minus=41	max_min_left_plus=67	max_min_right=35	max_min_right_minus=0	max_min_right_plus=35	max_pos_hash_score=278	max_right=99	max_right_minus=99	max_right_plus=73	neg_log10_pos_hash_p_value=13.1	new_junction_coverage=0.03	new_junction_read_count=6	no_show=1	polymorphism_frequency=3.197e-02	pos_hash_score=6	prediction=polymorphism	reject=COVERAGE_EVENNESS_SKEW,FREQUENCY_CUTOFF	side_1_annotate_key=gene	side_1_continuation=0	side_1_coverage=0.90	side_1_overlap=10	side_1_possible_overlap_registers=149	side_1_read_count=204	side_1_redundant=0	side_2_annotate_key=gene	side_2_continuation=0	side_2_coverage=0.82	side_2_overlap=0	side_2_possible_overlap_registers=139	side_2_read_count=173	side_2_redundant=0	total_non_overlap_reads=6
JC	303	.	REL606	3450037	1	REL606	3450390	1	0	alignment_overlap=8	coverage_minus=1	coverage_plus=2	flanking_left=150	flanking_right=150	frequency=1.378e-02	junction_possible_overlap_registers=141	key=REL606__3450037__1__REL606__3450382__1__8____150__150__0__0	max_left=105	max_left_minus=98	max_left_plus=105	max_min_left=34	max_min_left_minus=0	max_min_left_plus=34	max_min_right=44	max_min_right_minus=44	max_min_right_plus=37	max_pos_hash_score=282	max_right=108	max_right_minus=44	max_right_plus=108	neg_log10_pos_hash_p_value=15.4	new_junction_coverage=0.01	new_junction_read_count=3	no_show=1	polymorphism_frequency=1.378e-02	pos_hash_score=3	prediction=polymorphism	reject=COVERAGE_EVENNESS_SKEW,FREQUENCY_CUTOFF	side_1_annotate_key=gene	side_1_continuation=0	side_1_coverage=1.03	side_1_overlap=8	side_1_possible_overlap_registers=149	side_1_read_count=232	side_1_redundant=0	side_2_annotate_key=gene	side_2_continuation=0	side_2_coverage=0.98	side_2_overlap=0	side_2_possible_overlap_registers=141	side_2_read_count=210	side_2_redundant=0	total_non_overlap_reads=3
JC	304	.	REL606	3469389	1	REL606	3469501	1	0	alignment_overlap=10	coverage_minus=2	coverage_plus=4	flanking_left=150	flanking_right=150	frequency=3.189e-02	junction_possible_overlap_registers=139	key=REL606__3469389__1__REL606__3469491__1__10____150__150__0__0	max_left=124	max_left_minus=94	max_left_plus=124	max_min_left=49	max_min_left_minus=49	max_min_left_plus=45	max_min_right=64	max_min_right_minus=46	max_min_right_plus=64	max_pos_hash_score=278	max_right=95	max_right_minus=91	max_right_plus=95	neg_log10_pos_hash_p_value=13.1	new_junction_coverage=0.03	new_junction_read_count=6	no_show=1	polymorphism_frequency=3.189e-02	pos_hash_score=6	prediction=polymorphism	reject=COVERAGE_EVENNESS_SKEW,FREQUENCY_CUTOFF	side_1_annotate_key=gene	side_1_continuation=0	side_1_coverage=0.84	side_1_overlap=10	side_1_possible_overlap_registers=149	side_1_read_count=190	side_1_redundant=0	side_2_annotate_key=gene	side_2_continuation=0	side_2_coverage=0.89	side_2_overlap=0	side_2_possible_overlap_registers=139	side_2_read_count=187	side_2_redundant=0	total_non_overlap_reads=6
JC	305	.	REL606	3469398	-1	REL606	3469490	-1	0	alignment_overlap=10	coverage_minus=2	coverage_plus=3	flanking_left=150	flanking_right=150	frequency=2.699e-02	junction_possible_overlap_registers=139	key=REL606__3469398__-1__REL606__3469500__-1__10____150__150__0__0	max_left=95	max_left_minus=95	max_left_plus=86	max_min_left=58	max_min_left_minus=35	max_min_left_plus=58	max_min_right=54	max_min_right_minus=45	max_min_right_plus=54	max_pos_hash_score=278	max_right=105	max_right_minus=105	max_right_plus=94	neg_log10_pos_hash_p_value=13.8	new_junction_coverage=0.02	new_junction_read_count=5	no_show=1	polymorphism_frequency=2.699e-02	pos_hash_score=5	prediction=polymorphism	reject=COVERAGE_EVENNESS_SKEW,FREQUENCY_CUTOFF	side_1_annotate_key=gene	side_1_continuation=0	side_1_coverage=0.82	side_1_overlap=10	side_1_possible_overlap_registers=149	side_1_read_count=186	side_1_redundant=0	side_2_annotate_key=gene	side_2_continuation=0	side_2_coverage=0.89	side_2_overlap=0	side_2_possible_overlap_registers=139	side_2_read_count=187	side_2_redundant=0	total_non_overlap_reads=5
JC	306	.	REL606	3481698	1	REL606	3481712	1	0	alignment_overlap=9	coverage_minus=1	coverage_plus=10	flanking_left=150	flanking_right=150	frequency=1	junction_possible_overlap_registers=140	key=REL606__3481689__1__REL606__3481712__1__9____150__150__1__0	max_left=136	max_left_minus=14	max_left_plus=136	max_min_left=14	max_min_left_minus=14	max_min_left_plus=0	max_min_right=68	max_min_right_minus=0	max_min_right_plus=68	max_pos_hash_score=280	max_right=127	max_right_minus=127	max_right_plus=68	neg_log10_pos_hash_p_value=12.0	new_junction_coverage=0.05	new_junction_read_count=11	no_show=1	polymorphism_frequency=1.000e+00	pos_hash_score=8	prediction=consensus	reject=COVERAGE_EVENNESS_SKEW	side_1_annotate_key=repeat	side_1_continuation=0	side_1_coverage=NA	side_1_overlap=0	side_1_read_count=NA	side_1_redundant=1	side_2_annotate_key=gene	side_2_continuation=0	side_2_coverage=0.00	side_2_overlap=9	side_2_possible_overlap_registers=149	side_2_read_count=0	side_2_redundant=0	total_non_overlap_reads=11
JC	307	.	REL606	3482700	1	REL606	3482818	1	0	alignment_overlap=11	coverage_minus=4	coverage_plus=3	flanking_left=150	flanking_right=150	frequency=1	junction_possible_overlap_registers=138	key=REL606__3482689__1__REL606__3482818__1__11____150__150__1__0	max_left=121	max_left_minus=121	max_left_plus=110	max_min_left=40	max_min_left_minus=4	max_min_left_plus=40	max_min_right=52	max_min_right_minus=52	max_min_right_plus=52	max_pos_hash_score=276	max_right=135	max_right_minus=135	max_right_plus=99	neg_log10_pos_hash_p_value=13.0	new_junction_coverage=0.03	new_junction_read_count=7	no_show=1	polymorphism_frequency=1.000e+00	pos_hash_score=6	prediction=consensus	reject=COVERAGE_EVENNESS_SKEW	side_1_annotate_key=repeat	side_1_continuation=0	side_1_coverage=NA	side_1_overlap=0	side_1_read_count=NA	side_1_redundant=1	side_2_annotate_key=gene	side_2_continuation=0	side_2_coverage=0.00	side_2_overlap=11	side_2_possible_overlap_registers=149	side_2_read_count=0	side_2_redundant=0	total_non_overlap_reads=7
JC	308	.	REL606	3483808	-1	REL606	3483831	-1	0	alignment_overlap=3	coverage_minus=5	coverage_plus=0	flanking_left=150	flanking_right=150	frequency=1	junction_possible_overlap_registers=146	key=REL606__3483808__-1__REL606__3483834__-1__3____150__150__0__1	max_left=83	max_left_minus=83	max_left_plus=0	max_min_left=50	max_min_left_minus=50	max_min_left_plus=0	max_min_right=64	max_min_right_minus=64	max_min_right_plus=0	max_pos_hash_score=292	max_right=132	max_right_minus=132	max_right_plus=0	neg_log10_pos_hash_p_value=14.2	new_junction_coverage=0.05	new_junction_read_count=12	no_show=1	polymorphism_frequency=1.000e+00	pos_hash_score=5	prediction=consensus	reject=COVERAGE_EVENNESS_SKEW	side_1_annotate_key=gene	side_1_continuation=0	side_1_coverage=0.00	side_1_overlap=3	side_1_possible_overlap_registers=149	side_1_read_count=0	side_1_redundant=0	side_2_annotate_key=repeat	side_2_continuation=0	side_2_coverage=NA	side_2_overlap=0	side_2_possible_overlap_registers=NA	side_2_read_count=NA	side_2_redundant=1	total_non_overlap_reads=5
JC	309	.	REL606	3483831	-1	REL606	3632251	-1	0	alignment_overlap=3	coverage_minus=0	coverage_plus=5	flanking_left=150	flanking_right=150	frequency=4.994e-02	junction_possible_overlap_registers=146	key=REL606__3483834__-1__REL606__3632251__-1__3____150__150__1__0	max_left=132	max_left_minus=0	max_left_plus=132	max_min_left=64	max_min_left_minus=0	max_min_left_plus=64	max_min_right=50	max_min_right_minus=0	max_min_right_plus=50	max_pos_hash_score=292	max_right=83	max_right_minus=0	max_right_plus=83	neg_log10_pos_hash_p_value=14.2	new_junction_coverage=0.05	new_junction_read_count=12	no_show=1	polymorphism_frequency=4.994e-02	pos_hash_score=5	prediction=polymorphism	reject=COVERAGE_EVENNESS_SKEW,FREQUENCY_CUTOFF	side_1_annotate_key=repeat	side_1_continuation=0	side_1_coverage=NA	side_1_overlap=0	side_1_read_count=NA	side_1_redundant=1	side_2_annotate_key=gene	side_2_continuation=0	side_2_coverage=1.03	side_2_overlap=3	side_2_possible_overlap_registers=149	side_2_read_count=233	side_2_redundant=0	total_non_overlap_reads=5
JC	310	.	REL606	3500282	1	REL606	3500309	1	0	alignment_overlap=10	coverage_minus=1	coverage_plus=3	flanking_left=150	flanking_right=150	frequency=1.838e-02	junction_possible_overlap_registers=139	key=REL606__3500282__1__REL606__3500299__1__10____150__150__0__0	max_left=102	max_left_minus=9	max_left_plus=102	max_min_left=9	max_min_left_minus=9	max_min_left_plus=0	max_min_right=61	max_min_right_minus=0	max_min_right_plus=61	max_pos_hash_score=278	max_right=131	max_right_minus=131	max_right_plus=61	neg_log10_pos_hash_p_value=14.5	new_junction_coverage=0.02	new_junction_read_count=4	no_show=1	polymorphism_frequency=1.838e-02	pos_hash_score=4	prediction=polymorphism	reject=COVERAGE_EVENNESS_SKEW,FREQUENCY_CUTOFF	side_1_annotate_key=gene	side_1_continuation=0	side_1_coverage=1.03	side_1_overlap=10	side_1_possible_overlap_registers=149	side_1_read_count=233	side_1_redundant=0	side_2_annotate_key=gene	side_2_continuation=0	side_2_coverage=1.00	side_2_overlap=0	side_2_possible_overlap_registers=139	side_2_read_count=210	side_2_redundant=0	total_non_overlap_reads=4
JC	311	.	REL606	3501578	-1	REL606	3582223	1	0	alignment_overlap=0	coverage_minus=157	coverage_plus=117	flanking_left=150	flanking_right=150	frequency=1	junction_possible_overlap_registers=149	key=REL606__3501578__-1__REL606__3582223__1__0____150__150__0__1	max_left=149	max_left_minus=149	max_left_plus=147	max_min_left=74	max_min_left_minus=74	max_min_left_plus=73	max_min_right=75	max_min_right_minus=75	max_min_right_plus=68	max_pos_hash_score=298	max_right=147	max_right_minus=146	max_right_plus=147	neg_log10_pos_hash_p_value=0.1	new_junction_coverage=1.33	new_junction_read_count=299	polymorphism_frequency=9.966e-01	pos_hash_score=97	prediction=consensus	read_count_offset=3	side_1_annotate_key=gene	side_1_continuation=0	side_1_coverage=0.00	side_1_overlap=0	side_1_possible_overlap_registers=146	side_1_read_count=1	side_1_redundant=0	side_2_annotate_key=repeat	side_2_continuation=0	side_2_coverage=NA	side_2_overlap=0	side_2_possible_overlap_registers=NA	side_2_read_count=NA	side_2_redundant=1	total_non_overlap_reads=274
JC	312	.	REL606	3518972	1	REL606	3519261	1	0	alignment_overlap=7	coverage_minus=1	coverage_plus=2	flanking_left=150	flanking_right=150	frequency=1.435e-02	junction_possible_overlap_registers=142	key=REL606__3518972__1__REL606__3519254__1__7____150__150__0__0	max_left=97	max_left_minus=82	max_left_plus=97	max_min_left=39	max_min_left_minus=0	max_min_left_plus=39	max_min_right=61	max_min_right_minus=61	max_min_right_plus=46	max_pos_hash_score=284	max_right=104	max_right_minus=61	max_right_plus=104	neg_log10_pos_hash_p_value=15.5	new_junction_coverage=0.01	new_junction_read_count=3	no_show=1	polymorphism_frequency=1.435e-02	pos_hash_score=3	prediction=polymorphism	reject=COVERAGE_EVENNESS_SKEW,FREQUENCY_CUTOFF	side_1_annotate_key=gene	side_1_continuation=0	side_1_coverage=1.02	side_1_overlap=7	side_1_possible_overlap_registers=149	side_1_read_count=229	side_1_redundant=0	side_2_annotate_key=gene	side_2_continuation=0	side_2_coverage=0.90	side_2_overlap=0	side_2_possible_overlap_registers=142	side_2_read_count=194	side_2_redundant=0	total_non_overlap_reads=3
JC	313	.	REL606	3520175	1	REL606	3520203	1	0	alignment_overlap=7	coverage_minus=1	coverage_plus=9	flanking_left=150	flanking_right=150	frequency=5.687e-02	junction_possible_overlap_registers=142	key=REL606__3520175__1__REL606__3520196__1__7____150__150__0__0	max_left=137	max_left_minus=136	max_left_plus=137	max_min_left=71	max_min_left_minus=0	max_min_left_plus=71	max_min_right=53	max_min_right_minus=7	max_min_right_plus=53	max_pos_hash_score=284	max_right=113	max_right_minus=7	max_right_plus=113	neg_log10_pos_hash_p_value=12.1	new_junction_coverage=0.05	new_junction_read_count=10	no_show=1	polymorphism_frequency=5.687e-02	pos_hash_score=8	prediction=polymorphism	reject=COVERAGE_EVENNESS_SKEW,FREQUENCY_CUTOFF	side_1_annotate_key=gene	side_1_continuation=0	side_1_coverage=0.78	side_1_overlap=7	side_1_possible_overlap_registers=149	side_1_read_count=177	side_1_redundant=0	side_2_annotate_key=gene	side_2_continuation=0	side_2_coverage=0.76	side_2_overlap=0	side_2_possible_overlap_registers=142	side_2_read_count=163	side_2_redundant=0	total_non_overlap_reads=10
JC	314	.	REL606	3622722	-1	REL606	3622823	-1	0	alignment_overlap=3	coverage_minus=1	coverage_plus=2	flanking_left=150	flanking_right=150	frequency=1.219e-02	junction_possible_overlap_registers=146	key=REL606__3622722__-1__REL606__3622826__-1__3____150__150__0__0	max_left=74	max_left_minus=74	max_left_plus=63	max_min_left=63	max_min_left_minus=0	max_min_left_plus=63	max_min_right=73	max_min_right_minus=73	max_min_right_plus=0	max_pos_hash_score=292	max_right=85	max_right_minus=73	max_right_plus=85	neg_log10_pos_hash_p_value=15.7	new_junction_coverage=0.01	new_junction_read_count=3	no_show=1	polymorphism_frequency=1.219e-02	pos_hash_score=3	prediction=polymorphism	reject=COVERAGE_EVENNESS_SKEW,FREQUENCY_CUTOFF	side_1_annotate_key=gene	side_1_continuation=0	side_1_coverage=1.06	side_1_overlap=3	side_1_possible_overlap_registers=149	side_1_read_count=239	side_1_redundant=0	side_2_annotate_key=gene	side_2_continuation=0	side_2_coverage=1.14	side_2_overlap=0	side_2_possible_overlap_registers=146	side_2_read_count=252	side_2_redundant=0	total_non_overlap_reads=3
JC	315	.	REL606	3632244	1	REL606	3632283	1	0	alignment_overlap=8	coverage_minus=0	coverage_plus=5	flanking_left=150	flanking_right=150	frequency=2.288e-02	junction_possible_overlap_registers=141	key=REL606__3632244__1__REL606__3632275__1__8____150__150__0__0	max_left=141	max_left_minus=0	max_left_plus=141	max_min_left=0	max_min_left_minus=0	max_min_left_plus=0	max_min_right=58	max_min_right_minus=0	max_min_right_plus=58	max_pos_hash_score=282	max_right=58	max_right_minus=0	max_right_plus=58	neg_log10_pos_hash_p_value=15.4	new_junction_coverage=0.03	new_junction_read_count=7	no_show=1	polymorphism_frequency=2.288e-02	pos_hash_score=3	prediction=polymorphism	reject=COVERAGE_EVENNESS_SKEW,FREQUENCY_CUTOFF	side_1_annotate_key=gene	side_1_continuation=0	side_1_coverage=1.07	side_1_overlap=8	side_1_possible_overlap_registers=149	side_1_read_count=242	side_1_redundant=0	side_2_annotate_key=gene	side_2_continuation=0	side_2_coverage=1.73	side_2_overlap=0	side_2_possible_overlap_registers=141	side_2_read_count=369	side_2_redundant=0	total_non_overlap_reads=5
JC	316	.	REL606	3641582	-1	REL606	3641598	-1	0	alignment_overlap=7	coverage_minus=3	coverage_plus=1	flanking_left=150	flanking_right=150	frequency=1.976e-02	junction_possible_overlap_registers=142	key=REL606__3641582__-1__REL606__3641605__-1__7____150__150__0__0	max_left=76	max_left_minus=76	max_left_plus=59	max_min_left=59	max_min_left_minus=44	max_min_left_plus=59	max_min_right=67	max_min_right_minus=67	max_min_right_plus=0	max_pos_hash_score=284	max_right=136	max_right_minus=136	max_right_plus=84	neg_log10_pos_hash_p_value=14.7	new_junction_coverage=0.02	new_junction_read_count=4	no_show=1	polymorphism_frequency=1.976e-02	pos_hash_score=4	prediction=polymorphism	reject=COVERAGE_EVENNESS_SKEW,FREQUENCY_CUTOFF	side_1_annotate_key=gene	side_1_continuation=0	side_1_coverage=0.96	side_1_overlap=7	side_1_possible_overlap_registers=149	side_1_read_count=216	side_1_redundant=0	side_2_annotate_key=gene	side_2_continuation=0	side_2_coverage=0.89	side_2_overlap=0	side_2_possible_overlap_registers=142	side_2_read_count=191	side_2_redundant=0	total_non_overlap_reads=4
JC	317	.	REL606	3652526	-1	REL606	3652532	-1	0	alignment_overlap=8	coverage_minus=4	coverage_plus=1	flanking_left=150	flanking_right=150	frequency=2.070e-02	junction_possible_overlap_registers=141	key=REL606__3652526__-1__REL606__3652540__-1__8____150__150__0__0	max_left=46	max_left_minus=46	max_left_plus=33	max_min_left=46	max_min_left_minus=46	max_min_left_plus=33	max_min_right=0	max_min_right_minus=0	max_min_right_plus=0	max_pos_hash_score=282	max_right=116	max_right_minus=116	max_right_plus=109	neg_log10_pos_hash_p_value=13.9	new_junction_coverage=0.02	new_junction_read_count=5	no_show=1	polymorphism_frequency=2.070e-02	pos_hash_score=5	prediction=polymorphism	reject=COVERAGE_EVENNESS_SKEW,FREQUENCY_CUTOFF	side_1_annotate_key=gene	side_1_continuation=0	side_1_coverage=1.15	side_1_overlap=8	side_1_possible_overlap_registers=149	side_1_read_count=260	side_1_redundant=0	side_2_annotate_key=gene	side_2_continuation=0	side_2_coverage=1.06	side_2_overlap=0	side_2_possible_overlap_registers=141	side_2_read_count=227	side_2_redundant=0	total_non_overlap_reads=5
JC	318	.	REL606	3660960	-1	REL606	3661049	-1	0	alignment_overlap=8	coverage_minus=4	coverage_plus=0	flanking_left=150	flanking_right=150	frequency=1.799e-02	junction_possible_overlap_registers=141	key=REL606__3660960__-1__REL606__3661057__-1__8____150__150__0__0	max_left=93	max_left_minus=93	max_left_plus=0	max_min_left=69	max_min_left_minus=69	max_min_left_plus=0	max_min_right=49	max_min_right_minus=49	max_min_right_plus=0	max_pos_hash_score=282	max_right=121	max_right_minus=121	max_right_plus=0	neg_log10_pos_hash_p_value=14.6	new_junction_coverage=0.02	new_junction_read_count=4	no_show=1	polymorphism_frequency=1.799e-02	pos_hash_score=4	prediction=polymorphism	reject=COVERAGE_EVENNESS_SKEW,FREQUENCY_CUTOFF	side_1_annotate_key=gene	side_1_continuation=0	side_1_coverage=0.94	side_1_overlap=8	side_1_possible_overlap_registers=149	side_1_read_count=212	side_1_redundant=0	side_2_annotate_key=gene	side_2_continuation=0	side_2_coverage=1.11	side_2_overlap=0	side_2_possible_overlap_registers=141	side_2_read_count=236	side_2_redundant=0	total_non_overlap_reads=4
JC	319	.	REL606	3688339	-1	REL606	3688352	-1	0	alignment_overlap=9	coverage_minus=3	coverage_plus=0	flanking_left=150	flanking_right=150	frequency=1.416e-02	junction_possible_overlap_registers=140	key=REL606__3688339__-1__REL606__3688361__-1__9____150__150__0__0	max_left=68	max_left_minus=68	max_left_plus=0	max_min_left=68	max_min_left_minus=68	max_min_left_plus=0	max_min_right=0	max_min_right_minus=0	max_min_right_plus=0	max_pos_hash_score=280	max_right=89	max_right_minus=89	max_right_plus=0	neg_log10_pos_hash_p_value=15.4	new_junction_coverage=0.01	new_junction_read_count=3	no_show=1	polymorphism_frequency=1.416e-02	pos_hash_score=3	prediction=polymorphism	reject=COVERAGE_EVENNESS_SKEW,FREQUENCY_CUTOFF	side_1_annotate_key=gene	side_1_continuation=0	side_1_coverage=1.05	side_1_overlap=9	side_1_possible_overlap_registers=149	side_1_read_count=237	side_1_redundant=0	side_2_annotate_key=gene	side_2_continuation=0	side_2_coverage=0.92	side_2_overlap=0	side_2_possible_overlap_registers=140	side_2_read_count=195	side_2_redundant=0	total_non_overlap_reads=3
JC	320	.	REL606	3745176	-1	REL606	3745187	-1	0	alignment_overlap=11	coverage_minus=6	coverage_plus=0	flanking_left=150	flanking_right=150	frequency=3.206e-02	junction_possible_overlap_registers=138	key=REL606__3745176__-1__REL606__3745198__-1__11____150__150__0__0	max_left=54	max_left_minus=54	max_left_plus=0	max_min_left=54	max_min_left_minus=54	max_min_left_plus=0	max_min_right=0	max_min_right_minus=0	max_min_right_plus=0	max_pos_hash_score=276	max_right=118	max_right_minus=118	max_right_plus=0	neg_log10_pos_hash_p_value=13.0	new_junction_coverage=0.03	new_junction_read_count=7	no_show=1	polymorphism_frequency=3.206e-02	pos_hash_score=6	prediction=polymorphism	reject=COVERAGE_EVENNESS_SKEW,FREQUENCY_CUTOFF	side_1_annotate_key=gene	side_1_continuation=0	side_1_coverage=1.04	side_1_overlap=11	side_1_possible_overlap_registers=149	side_1_read_count=234	side_1_redundant=0	side_2_annotate_key=gene	side_2_continuation=0	side_2_coverage=0.99	side_2_overlap=0	side_2_possible_overlap_registers=138	side_2_read_count=206	side_2_redundant=0	total_non_overlap_reads=6
JC	321	.	REL606	3760747	1	REL606	3760776	1	0	alignment_overlap=8	coverage_minus=2	coverage_plus=7	flanking_left=150	flanking_right=150	frequency=3.914e-02	junction_possible_overlap_registers=141	key=REL606__3760747__1__REL606__3760768__1__8____150__150__0__0	max_left=121	max_left_minus=14	max_left_plus=121	max_min_left=66	max_min_left_minus=14	max_min_left_plus=66	max_min_right=71	max_min_right_minus=0	max_min_right_plus=71	max_pos_hash_score=282	max_right=128	max_right_minus=128	max_right_plus=79	neg_log10_pos_hash_p_value=12.6	new_junction_coverage=0.04	new_junction_read_count=9	no_show=1	polymorphism_frequency=3.914e-02	pos_hash_score=7	prediction=polymorphism	reject=COVERAGE_EVENNESS_SKEW,FREQUENCY_CUTOFF	side_1_annotate_key=gene	side_1_continuation=0	side_1_coverage=1.00	side_1_overlap=8	side_1_possible_overlap_registers=149	side_1_read_count=226	side_1_redundant=0	side_2_annotate_key=gene	side_2_continuation=0	side_2_coverage=1.07	side_2_overlap=0	side_2_possible_overlap_registers=141	side_2_read_count=228	side_2_redundant=0	total_non_overlap_reads=9
JC	322	.	REL606	3769530	-1	REL606	3769576	-1	0	alignment_overlap=8	coverage_minus=3	coverage_plus=1	flanking_left=150	flanking_right=150	frequency=1.807e-02	junction_possible_overlap_registers=141	key=REL606__3769530__-1__REL606__3769584__-1__8____150__150__0__0	max_left=96	max_left_minus=55	max_left_plus=96	max_min_left=55	max_min_left_minus=55	max_min_left_plus=0	max_min_right=46	max_min_right_minus=0	max_min_right_plus=46	max_pos_hash_score=282	max_right=137	max_right_minus=137	max_right_plus=46	neg_log10_pos_hash_p_value=14.6	new_junction_coverage=0.02	new_junction_read_count=4	no_show=1	polymorphism_frequency=1.807e-02	pos_hash_score=4	prediction=polymorphism	reject=COVERAGE_EVENNESS_SKEW,FREQUENCY_CUTOFF	side_1_annotate_key=gene	side_1_continuation=0	side_1_coverage=1.09	side_1_overlap=8	side_1_possible_overlap_registers=149	side_1_read_count=246	side_1_redundant=0	side_2_annotate_key=gene	side_2_continuation=0	side_2_coverage=0.95	side_2_overlap=0	side_2_possible_overlap_registers=141	side_2_read_count=202	side_2_redundant=0	total_non_overlap_reads=4
JC	323	.	REL606	3820180	1	REL606	3820219	1	0	alignment_overlap=12	coverage_minus=9	coverage_plus=9	flanking_left=150	flanking_right=150	frequency=9.897e-02	junction_possible_overlap_registers=137	key=REL606__3820180__1__REL606__3820207__1__12____150__150__0__0	max_left=137	max_left_minus=137	max_left_plus=125	max_min_left=61	max_min_left_minus=20	max_min_left_plus=61	max_min_right=67	max_min_right_minus=8	max_min_right_plus=67	max_pos_hash_score=274	max_right=135	max_right_minus=134	max_right_plus=135	neg_log10_pos_hash_p_value=9.5	new_junction_coverage=0.09	new_junction_read_count=18	polymorphism_frequency=9.897e-02	pos_hash_score=13	prediction=polymorphism	reject=COVERAGE_EVENNESS_SKEW,FREQUENCY_CUTOFF	side_1_annotate_key=gene	side_1_continuation=0	side_1_coverage=0.78	side_1_overlap=12	side_1_possible_overlap_registers=149	side_1_read_count=177	side_1_redundant=0	side_2_annotate_key=gene	side_2_continuation=0	side_2_coverage=0.80	side_2_overlap=0	side_2_possible_overlap_registers=137	side_2_read_count=165	side_2_redundant=0	total_non_overlap_reads=18
JC	324	.	REL606	3820796	-1	REL606	3820917	-1	0	alignment_overlap=7	coverage_minus=2	coverage_plus=3	flanking_left=150	flanking_right=150	frequency=2.680e-02	junction_possible_overlap_registers=142	key=REL606__3820796__-1__REL606__3820924__-1__7____150__150__0__0	max_left=122	max_left_minus=122	max_left_plus=38	max_min_left=54	max_min_left_minus=54	max_min_left_plus=38	max_min_right=21	max_min_right_minus=21	max_min_right_plus=0	max_pos_hash_score=284	max_right=121	max_right_minus=89	max_right_plus=121	neg_log10_pos_hash_p_value=14.0	new_junction_coverage=0.02	new_junction_read_count=5	no_show=1	polymorphism_frequency=2.680e-02	pos_hash_score=5	prediction=polymorphism	reject=COVERAGE_EVENNESS_SKEW,FREQUENCY_CUTOFF	side_1_annotate_key=gene	side_1_continuation=0	side_1_coverage=0.84	side_1_overlap=7	side_1_possible_overlap_registers=149	side_1_read_count=189	side_1_redundant=0	side_2_annotate_key=gene	side_2_continuation=0	side_2_coverage=0.85	side_2_overlap=0	side_2_possible_overlap_registers=142	side_2_read_count=183	side_2_redundant=0	total_non_overlap_reads=5
JC	325	.	REL606	3834434	1	REL606	3944796	1	-19	alignment_overlap=-19	coverage_minus=1	coverage_plus=3	flanking_left=150	flanking_right=150	frequency=7.250e-01	junction_possible_overlap_registers=130	key=REL606__3834434__1__REL606__3944796__1__-19__CTGTGCTCTGTCCTGTGTC__150__150__0__1	max_left=92	max_left_minus=92	max_left_plus=42	max_min_left=42	max_min_left_minus=0	max_min_left_plus=42	max_min_right=39	max_min_right_minus=39	max_min_right_plus=0	max_pos_hash_score=260	max_right=91	max_right_minus=39	max_right_plus=91	neg_log10_pos_hash_p_value=14.7	new_junction_coverage=0.12	new_junction_read_count=23	no_show=1	polymorphism_frequency=7.250e-01	pos_hash_score=3	prediction=polymorphism	reject=COVERAGE_EVENNESS_SKEW	side_1_annotate_key=gene	side_1_continuation=0	side_1_coverage=0.04	side_1_overlap=0	side_1_possible_overlap_registers=149	side_1_read_count=10	side_1_redundant=0	side_2_annotate_key=repeat	side_2_continuation=0	side_2_coverage=NA	side_2_overlap=0	side_2_possible_overlap_registers=NA	side_2_read_count=NA	side_2_redundant=1	total_non_overlap_reads=4	unique_read_sequence=CTGTGCTCTGTCCTGTGTC
JC	326	.	REL606	3834570	-1	REL606	3945075	-1	0	alignment_overlap=0	coverage_minus=3	coverage_plus=1	flanking_left=150	flanking_right=150	frequency=NA	junction_possible_overlap_registers=149	key=REL606__3834570__-1__REL606__3945075__-1__0____150__150__1__1	max_left=133	max_left_minus=48	max_left_plus=133	max_min_left=48	max_min_left_minus=48	max_min_left_plus=0	max_min_right=17	max_min_right_minus=0	max_min_right_plus=17	max_pos_hash_score=298	max_right=112	max_right_minus=112	max_right_plus=17	neg_log10_pos_hash_p_value=15.9	new_junction_coverage=0.08	new_junction_read_count=17	no_show=1	polymorphism_frequency=NA	pos_hash_score=3	prediction=unknown	reject=COVERAGE_EVENNESS_SKEW	side_1_annotate_key=repeat	side_1_continuation=0	side_1_coverage=NA	side_1_overlap=0	side_1_read_count=NA	side_1_redundant=1	side_2_annotate_key=repeat	side_2_continuation=0	side_2_coverage=NA	side_2_overlap=0	side_2_possible_overlap_registers=NA	side_2_read_count=NA	side_2_redundant=1	total_non_overlap_reads=4
JC	327	.	REL606	3843918	-1	REL606	3843935	-1	0	alignment_overlap=6	coverage_minus=3	coverage_plus=1	flanking_left=150	flanking_right=150	frequency=2.042e-02	junction_possible_overlap_registers=143	key=REL606__3843918__-1__REL606__3843941__-1__6____150__150__0__0	max_left=55	max_left_minus=55	max_left_plus=36	max_min_left=55	max_min_left_minus=55	max_min_left_plus=36	max_min_right=0	max_min_right_minus=0	max_min_right_plus=0	max_pos_hash_score=286	max_right=126	max_right_minus=126	max_right_plus=108	neg_log10_pos_hash_p_value=14.7	new_junction_coverage=0.02	new_junction_read_count=4	no_show=1	polymorphism_frequency=2.042e-02	pos_hash_score=4	prediction=polymorphism	reject=COVERAGE_EVENNESS_SKEW,FREQUENCY_CUTOFF	side_1_annotate_key=gene	side_1_continuation=0	side_1_coverage=0.90	side_1_overlap=6	side_1_possible_overlap_registers=149	side_1_read_count=204	side_1_redundant=0	side_2_annotate_key=gene	side_2_continuation=0	side_2_coverage=0.87	side_2_overlap=0	side_2_possible_overlap_registers=143	side_2_read_count=188	side_2_redundant=0	total_non_overlap_reads=4
JC	328	.	REL606	3860403	1	REL606	3860421	1	0	alignment_overlap=8	coverage_minus=1	coverage_plus=2	flanking_left=150	flanking_right=150	frequency=1.486e-02	junction_possible_overlap_registers=141	key=REL606__3860403__1__REL606__3860413__1__8____150__150__0__0	max_left=102	max_left_minus=85	max_left_plus=102	max_min_left=0	max_min_left_minus=0	max_min_left_plus=0	max_min_right=51	max_min_right_minus=51	max_min_right_plus=51	max_pos_hash_score=282	max_right=51	max_right_minus=51	max_right_plus=51	neg_log10_pos_hash_p_value=15.4	new_junction_coverage=0.01	new_junction_read_count=3	no_show=1	polymorphism_frequency=1.486e-02	pos_hash_score=3	prediction=polymorphism	reject=COVERAGE_EVENNESS_SKEW,FREQUENCY_CUTOFF	side_1_annotate_key=gene	side_1_continuation=0	side_1_coverage=0.93	side_1_overlap=8	side_1_possible_overlap_registers=149	side_1_read_count=209	side_1_redundant=0	side_2_annotate_key=gene	side_2_continuation=0	side_2_coverage=0.94	side_2_overlap=0	side_2_possible_overlap_registers=141	side_2_read_count=200	side_2_redundant=0	total_non_overlap_reads=3
JC	329	.	REL606	3865843	1	REL606	3865865	1	0	alignment_overlap=8	coverage_minus=0	coverage_plus=6	flanking_left=150	flanking_right=150	frequency=2.969e-02	junction_possible_overlap_registers=141	key=REL606__3865843__1__REL606__3865857__1__8____150__150__0__0	max_left=133	max_left_minus=0	max_left_plus=133	max_min_left=67	max_min_left_minus=0	max_min_left_plus=67	max_min_right=41	max_min_right_minus=0	max_min_right_plus=41	max_pos_hash_score=282	max_right=90	max_right_minus=0	max_right_plus=90	neg_log10_pos_hash_p_value=13.9	new_junction_coverage=0.03	new_junction_read_count=6	no_show=1	polymorphism_frequency=2.969e-02	pos_hash_score=5	prediction=polymorphism	reject=COVERAGE_EVENNESS_SKEW,FREQUENCY_CUTOFF	side_1_annotate_key=gene	side_1_continuation=0	side_1_coverage=0.89	side_1_overlap=8	side_1_possible_overlap_registers=149	side_1_read_count=201	side_1_redundant=0	side_2_annotate_key=gene	side_2_continuation=0	side_2_coverage=0.95	side_2_overlap=0	side_2_possible_overlap_registers=141	side_2_read_count=202	side_2_redundant=0	total_non_overlap_reads=6
JC	330	.	REL606	3900667	-1	REL606	3900764	-1	0	alignment_overlap=8	coverage_minus=4	coverage_plus=1	flanking_left=150	flanking_right=150	frequency=2.197e-02	junction_possible_overlap_registers=141	key=REL606__3900667__-1__REL606__3900772__-1__8____150__150__0__0	max_left=45	max_left_minus=40	max_left_plus=45	max_min_left=45	max_min_left_minus=40	max_min_left_plus=45	max_min_right=0	max_min_right_minus=0	max_min_right_plus=0	max_pos_hash_score=282	max_right=131	max_right_minus=131	max_right_plus=97	neg_log10_pos_hash_p_value=13.9	new_junction_coverage=0.02	new_junction_read_count=5	no_show=1	polymorphism_frequency=2.197e-02	pos_hash_score=5	prediction=polymorphism	reject=COVERAGE_EVENNESS_SKEW,FREQUENCY_CUTOFF	side_1_annotate_key=gene	side_1_continuation=0	side_1_coverage=1.06	side_1_overlap=8	side_1_possible_overlap_registers=149	side_1_read_count=239	side_1_redundant=0	side_2_annotate_key=gene	side_2_continuation=0	side_2_coverage=1.03	side_2_overlap=0	side_2_possible_overlap_registers=141	side_2_read_count=219	side_2_redundant=0	total_non_overlap_reads=5
JC	331	.	REL606	3913139	1	REL606	3913271	1	0	alignment_overlap=8	coverage_minus=2	coverage_plus=2	flanking_left=150	flanking_right=150	frequency=1.690e-02	junction_possible_overlap_registers=141	key=REL606__3913139__1__REL606__3913263__1__8____150__150__0__0	max_left=105	max_left_minus=105	max_left_plus=62	max_min_left=62	max_min_left_minus=0	max_min_left_plus=62	max_min_right=37	max_min_right_minus=37	max_min_right_plus=0	max_pos_hash_score=282	max_right=87	max_right_minus=37	max_right_plus=87	neg_log10_pos_hash_p_value=15.4	new_junction_coverage=0.02	new_junction_read_count=4	no_show=1	polymorphism_frequency=1.690e-02	pos_hash_score=3	prediction=polymorphism	reject=COVERAGE_EVENNESS_SKEW,FREQUENCY_CUTOFF	side_1_annotate_key=gene	side_1_continuation=0	side_1_coverage=1.03	side_1_overlap=8	side_1_possible_overlap_registers=149	side_1_read_count=233	side_1_redundant=0	side_2_annotate_key=gene	side_2_continuation=0	side_2_coverage=1.15	side_2_overlap=0	side_2_possible_overlap_registers=141	side_2_read_count=245	side_2_redundant=0	total_non_overlap_reads=4
JC	332	.	REL606	3938404	1	REL606	3938494	1	0	alignment_overlap=10	coverage_minus=1	coverage_plus=4	flanking_left=150	flanking_right=150	frequency=3.080e-02	junction_possible_overlap_registers=139	key=REL606__3938404__1__REL606__3938484__1__10____150__150__0__0	max_left=80	max_left_minus=10	max_left_plus=80	max_min_left=33	max_min_left_minus=10	max_min_left_plus=33	max_min_right=65	max_min_right_minus=0	max_min_right_plus=65	max_pos_hash_score=278	max_right=130	max_right_minus=130	max_right_plus=105	neg_log10_pos_hash_p_value=13.8	new_junction_coverage=0.03	new_junction_read_count=6	no_show=1	polymorphism_frequency=3.080e-02	pos_hash_score=5	prediction=polymorphism	reject=COVERAGE_EVENNESS_SKEW,FREQUENCY_CUTOFF	side_1_annotate_key=gene	side_1_continuation=0	side_1_coverage=1.02	side_1_overlap=10	side_1_possible_overlap_registers=149	side_1_read_count=229	side_1_redundant=0	side_2_annotate_key=gene	side_2_continuation=0	side_2_coverage=0.78	side_2_overlap=0	side_2_possible_overlap_registers=139	side_2_read_count=164	side_2_redundant=0	total_non_overlap_reads=5
JC	333	.	REL606	3979591	1	REL606	3979631	1	0	alignment_overlap=7	coverage_minus=0	coverage_plus=3	flanking_left=150	flanking_right=150	frequency=1.422e-02	junction_possible_overlap_registers=142	key=REL606__3979591__1__REL606__3979624__1__7____150__150__0__0	max_left=112	max_left_minus=0	max_left_plus=112	max_min_left=0	max_min_left_minus=0	max_min_left_plus=0	max_min_right=60	max_min_right_minus=0	max_min_right_plus=60	max_pos_hash_score=284	max_right=60	max_right_minus=0	max_right_plus=60	neg_log10_pos_hash_p_value=15.5	new_junction_coverage=0.01	new_junction_read_count=3	no_show=1	polymorphism_frequency=1.422e-02	pos_hash_score=3	prediction=polymorphism	reject=COVERAGE_EVENNESS_SKEW,FREQUENCY_CUTOFF	side_1_annotate_key=gene	side_1_continuation=0	side_1_coverage=0.94	side_1_overlap=7	side_1_possible_overlap_registers=149	side_1_read_count=212	side_1_redundant=0	side_2_annotate_key=gene	side_2_continuation=0	side_2_coverage=1.00	side_2_overlap=0	side_2_possible_overlap_registers=142	side_2_read_count=214	side_2_redundant=0	total_non_overlap_reads=3
JC	334	.	REL606	4016136	-1	REL606	4016141	-1	0	alignment_overlap=9	coverage_minus=3	coverage_plus=0	flanking_left=150	flanking_right=150	frequency=1.555e-02	junction_possible_overlap_registers=140	key=REL606__4016136__-1__REL606__4016150__-1__9____150__150__0__0	max_left=83	max_left_minus=83	max_left_plus=0	max_min_left=53	max_min_left_minus=53	max_min_left_plus=0	max_min_right=70	max_min_right_minus=70	max_min_right_plus=0	max_pos_hash_score=280	max_right=88	max_right_minus=88	max_right_plus=0	neg_log10_pos_hash_p_value=15.4	new_junction_coverage=0.01	new_junction_read_count=3	no_show=1	polymorphism_frequency=1.555e-02	pos_hash_score=3	prediction=polymorphism	reject=COVERAGE_EVENNESS_SKEW,FREQUENCY_CUTOFF	side_1_annotate_key=gene	side_1_continuation=0	side_1_coverage=0.90	side_1_overlap=9	side_1_possible_overlap_registers=149	side_1_read_count=202	side_1_redundant=0	side_2_annotate_key=gene	side_2_continuation=0	side_2_coverage=0.90	side_2_overlap=0	side_2_possible_overlap_registers=140	side_2_read_count=190	side_2_redundant=0	total_non_overlap_reads=3
JC	335	.	REL606	4071005	-1	REL606	4071075	-1	0	alignment_overlap=9	coverage_minus=5	coverage_plus=1	flanking_left=150	flanking_right=150	frequency=3.220e-02	junction_possible_overlap_registers=140	key=REL606__4071005__-1__REL606__4071084__-1__9____150__150__0__0	max_left=85	max_left_minus=51	max_left_plus=85	max_min_left=51	max_min_left_minus=51	max_min_left_plus=0	max_min_right=56	max_min_right_minus=0	max_min_right_plus=56	max_pos_hash_score=280	max_right=121	max_right_minus=121	max_right_plus=56	neg_log10_pos_hash_p_value=13.8	new_junction_coverage=0.03	new_junction_read_count=7	no_show=1	polymorphism_frequency=3.220e-02	pos_hash_score=5	prediction=polymorphism	reject=COVERAGE_EVENNESS_SKEW,FREQUENCY_CUTOFF	side_1_annotate_key=gene	side_1_continuation=0	side_1_coverage=0.97	side_1_overlap=9	side_1_possible_overlap_registers=149	side_1_read_count=219	side_1_redundant=0	side_2_annotate_key=gene	side_2_continuation=0	side_2_coverage=1.01	side_2_overlap=0	side_2_possible_overlap_registers=140	side_2_read_count=215	side_2_redundant=0	total_non_overlap_reads=6
JC	336	.	REL606	4078795	1	REL606	4119973	1	-19	alignment_overlap=-19	coverage_minus=1	coverage_plus=3	flanking_left=150	flanking_right=150	frequency=6.531e-01	junction_possible_overlap_registers=130	key=REL606__4078795__1__REL606__4119973__1__-19__CTGTGCTCTGTCCTGTGTC__150__150__0__1	max_left=92	max_left_minus=92	max_left_plus=42	max_min_left=42	max_min_left_minus=0	max_min_left_plus=42	max_min_right=39	max_min_right_minus=39	max_min_right_plus=0	max_pos_hash_score=260	max_right=91	max_right_minus=39	max_right_plus=91	neg_log10_pos_hash_p_value=14.7	new_junction_coverage=0.12	new_junction_read_count=23	no_show=1	polymorphism_frequency=6.531e-01	pos_hash_score=3	prediction=polymorphism	reject=COVERAGE_EVENNESS_SKEW	side_1_annotate_key=gene	side_1_continuation=0	side_1_coverage=0.06	side_1_overlap=0	side_1_possible_overlap_registers=149	side_1_read_count=14	side_1_redundant=0	side_2_annotate_key=repeat	side_2_continuation=0	side_2_coverage=NA	side_2_overlap=0	side_2_possible_overlap_registers=NA	side_2_read_count=NA	side_2_redundant=1	total_non_overlap_reads=4	unique_read_sequence=CTGTGCTCTGTCCTGTGTC
JC	337	.	REL606	4106340	-1	REL606	4106389	-1	0	alignment_overlap=7	coverage_minus=5	coverage_plus=0	flanking_left=150	flanking_right=150	frequency=3.256e-02	junction_possible_overlap_registers=142	key=REL606__4106340__-1__REL606__4106396__-1__7____150__150__0__0	max_left=43	max_left_minus=43	max_left_plus=0	max_min_left=43	max_min_left_minus=43	max_min_left_plus=0	max_min_right=0	max_min_right_minus=0	max_min_right_plus=0	max_pos_hash_score=284	max_right=135	max_right_minus=135	max_right_plus=0	neg_log10_pos_hash_p_value=14.0	new_junction_coverage=0.03	new_junction_read_count=6	no_show=1	polymorphism_frequency=3.256e-02	pos_hash_score=5	prediction=polymorphism	reject=COVERAGE_EVENNESS_SKEW,FREQUENCY_CUTOFF	side_1_annotate_key=gene	side_1_continuation=0	side_1_coverage=0.80	side_1_overlap=7	side_1_possible_overlap_registers=149	side_1_read_count=180	side_1_redundant=0	side_2_annotate_key=gene	side_2_continuation=0	side_2_coverage=0.86	side_2_overlap=0	side_2_possible_overlap_registers=142	side_2_read_count=185	side_2_redundant=0	total_non_overlap_reads=5
JC	338	.	REL606	4107141	1	REL606	4107178	1	0	alignment_overlap=11	coverage_minus=1	coverage_plus=9	flanking_left=150	flanking_right=150	frequency=4.054e-02	junction_possible_overlap_registers=138	key=REL606__4107141__1__REL606__4107167__1__11____150__150__0__0	max_left=134	max_left_minus=117	max_left_plus=134	max_min_left=51	max_min_left_minus=0	max_min_left_plus=51	max_min_right=51	max_min_right_minus=22	max_min_right_plus=51	max_pos_hash_score=276	max_right=89	max_right_minus=22	max_right_plus=89	neg_log10_pos_hash_p_value=10.9	new_junction_coverage=0.05	new_junction_read_count=10	polymorphism_frequency=4.054e-02	pos_hash_score=10	prediction=polymorphism	reject=COVERAGE_EVENNESS_SKEW,FREQUENCY_CUTOFF	side_1_annotate_key=gene	side_1_continuation=0	side_1_coverage=1.12	side_1_overlap=11	side_1_possible_overlap_registers=149	side_1_read_count=253	side_1_redundant=0	side_2_annotate_key=gene	side_2_continuation=0	side_2_coverage=1.14	side_2_overlap=0	side_2_possible_overlap_registers=138	side_2_read_count=239	side_2_redundant=0	total_non_overlap_reads=10
JC	339	.	REL606	4109038	-1	REL606	4109103	-1	0	alignment_overlap=7	coverage_minus=5	coverage_plus=1	flanking_left=150	flanking_right=150	frequency=2.711e-02	junction_possible_overlap_registers=142	key=REL606__4109038__-1__REL606__4109110__-1__7____150__150__0__0	max_left=115	max_left_minus=83	max_left_plus=115	max_min_left=65	max_min_left_minus=65	max_min_left_plus=0	max_min_right=63	max_min_right_minus=63	max_min_right_plus=28	max_pos_hash_score=284	max_right=113	max_right_minus=113	max_right_plus=28	neg_log10_pos_hash_p_value=13.3	new_junction_coverage=0.03	new_junction_read_count=6	no_show=1	polymorphism_frequency=2.711e-02	pos_hash_score=6	prediction=polymorphism	reject=COVERAGE_EVENNESS_SKEW,FREQUENCY_CUTOFF	side_1_annotate_key=gene	side_1_continuation=0	side_1_coverage=1.07	side_1_overlap=7	side_1_possible_overlap_registers=149	side_1_read_count=241	side_1_redundant=0	side_2_annotate_key=gene	side_2_continuation=0	side_2_coverage=0.94	side_2_overlap=0	side_2_possible_overlap_registers=142	side_2_read_count=201	side_2_redundant=0	total_non_overlap_reads=6
JC	340	.	REL606	4145328	1	REL606	4145986	1	0	alignment_overlap=12	coverage_minus=1	coverage_plus=3	flanking_left=150	flanking_right=150	frequency=1.373e-02	junction_possible_overlap_registers=137	key=REL606__4145328__1__REL606__4145974__1__12____150__150__0__0	max_left=64	max_left_minus=55	max_left_plus=64	max_min_left=64	max_min_left_minus=55	max_min_left_plus=64	max_min_right=0	max_min_right_minus=0	max_min_right_plus=0	max_pos_hash_score=274	max_right=107	max_right_minus=83	max_right_plus=107	neg_log10_pos_hash_p_value=15.2	new_junction_coverage=0.02	new_junction_read_count=4	no_show=1	polymorphism_frequency=1.373e-02	pos_hash_score=3	prediction=polymorphism	reject=COVERAGE_EVENNESS_SKEW,FREQUENCY_CUTOFF	side_1_annotate_key=gene	side_1_continuation=0	side_1_coverage=1.38	side_1_overlap=12	side_1_possible_overlap_registers=149	side_1_read_count=312	side_1_redundant=0	side_2_annotate_key=gene	side_2_continuation=0	side_2_coverage=1.39	side_2_overlap=0	side_2_possible_overlap_registers=137	side_2_read_count=288	side_2_redundant=0	total_non_overlap_reads=4
JC	341	.	REL606	4151423	-1	REL606	4151429	-1	0	alignment_overlap=10	coverage_minus=4	coverage_plus=3	flanking_left=150	flanking_right=150	frequency=2.683e-02	junction_possible_overlap_registers=139	key=REL606__4151423__-1__REL606__4151439__-1__10____150__150__0__0	max_left=131	max_left_minus=85	max_left_plus=131	max_min_left=51	max_min_left_minus=51	max_min_left_plus=0	max_min_right=65	max_min_right_minus=65	max_min_right_plus=9	max_pos_hash_score=278	max_right=132	max_right_minus=132	max_right_plus=9	neg_log10_pos_hash_p_value=13.8	new_junction_coverage=0.03	new_junction_read_count=7	no_show=1	polymorphism_frequency=2.683e-02	pos_hash_score=5	prediction=polymorphism	reject=COVERAGE_EVENNESS_SKEW,FREQUENCY_CUTOFF	side_1_annotate_key=gene	side_1_continuation=0	side_1_coverage=1.21	side_1_overlap=10	side_1_possible_overlap_registers=149	side_1_read_count=272	side_1_redundant=0	side_2_annotate_key=gene	side_2_continuation=0	side_2_coverage=1.21	side_2_overlap=0	side_2_possible_overlap_registers=139	side_2_read_count=254	side_2_redundant=0	total_non_overlap_reads=7
JC	342	.	REL606	4163538	-1	REL606	4163545	-1	0	alignment_overlap=10	coverage_minus=4	coverage_plus=4	flanking_left=150	flanking_right=150	frequency=3.337e-02	junction_possible_overlap_registers=139	key=REL606__4163538__-1__REL606__4163555__-1__10____150__150__0__0	max_left=132	max_left_minus=79	max_left_plus=132	max_min_left=59	max_min_left_minus=59	max_min_left_plus=1	max_min_right=66	max_min_right_minus=66	max_min_right_plus=10	max_pos_hash_score=278	max_right=139	max_right_minus=99	max_right_plus=139	neg_log10_pos_hash_p_value=12.0	new_junction_coverage=0.04	new_junction_read_count=8	no_show=1	polymorphism_frequency=3.337e-02	pos_hash_score=8	prediction=polymorphism	reject=COVERAGE_EVENNESS_SKEW,FREQUENCY_CUTOFF	side_1_annotate_key=gene	side_1_continuation=0	side_1_coverage=1.16	side_1_overlap=10	side_1_possible_overlap_registers=149	side_1_read_count=262	side_1_redundant=0	side_2_annotate_key=gene	side_2_continuation=0	side_2_coverage=1.04	side_2_overlap=0	side_2_possible_overlap_registers=139	side_2_read_count=219	side_2_redundant=0	total_non_overlap_reads=8
JC	343	.	REL606	4195333	1	REL606	4195409	1	0	alignment_overlap=9	coverage_minus=0	coverage_plus=6	flanking_left=150	flanking_right=150	frequency=1.997e-02	junction_possible_overlap_registers=140	key=REL606__4195333__1__REL606__4195400__1__9____150__150__0__0	max_left=140	max_left_minus=0	max_left_plus=140	max_min_left=50	max_min_left_minus=0	max_min_left_plus=50	max_min_right=43	max_min_right_minus=0	max_min_right_plus=43	max_pos_hash_score=280	max_right=100	max_right_minus=0	max_right_plus=100	neg_log10_pos_hash_p_value=13.2	new_junction_coverage=0.03	new_junction_read_count=6	no_show=1	polymorphism_frequency=1.997e-02	pos_hash_score=6	prediction=polymorphism	reject=COVERAGE_EVENNESS_SKEW,FREQUENCY_CUTOFF	side_1_annotate_key=gene	side_1_continuation=0	side_1_coverage=1.32	side_1_overlap=9	side_1_possible_overlap_registers=149	side_1_read_count=298	side_1_redundant=0	side_2_annotate_key=gene	side_2_continuation=0	side_2_coverage=1.46	side_2_overlap=0	side_2_possible_overlap_registers=140	side_2_read_count=309	side_2_redundant=0	total_non_overlap_reads=6
JC	344	.	REL606	4209768	-1	REL606	4209898	-1	0	alignment_overlap=7	coverage_minus=3	coverage_plus=3	flanking_left=150	flanking_right=150	frequency=2.559e-02	junction_possible_overlap_registers=142	key=REL606__4209768__-1__REL606__4209905__-1__7____150__150__0__0	max_left=69	max_left_minus=69	max_left_plus=29	max_min_left=69	max_min_left_minus=69	max_min_left_plus=29	max_min_right=0	max_min_right_minus=0	max_min_right_plus=0	max_pos_hash_score=284	max_right=125	max_right_minus=101	max_right_plus=125	neg_log10_pos_hash_p_value=13.3	new_junction_coverage=0.03	new_junction_read_count=6	no_show=1	polymorphism_frequency=2.559e-02	pos_hash_score=6	prediction=polymorphism	reject=COVERAGE_EVENNESS_SKEW,FREQUENCY_CUTOFF	side_1_annotate_key=gene	side_1_continuation=0	side_1_coverage=1.04	side_1_overlap=7	side_1_possible_overlap_registers=149	side_1_read_count=234	side_1_redundant=0	side_2_annotate_key=gene	side_2_continuation=0	side_2_coverage=1.09	side_2_overlap=0	side_2_possible_overlap_registers=142	side_2_read_count=234	side_2_redundant=0	total_non_overlap_reads=6
JC	345	.	REL606	4215824	1	REL606	4215864	1	0	alignment_overlap=8	coverage_minus=1	coverage_plus=5	flanking_left=150	flanking_right=150	frequency=2.387e-02	junction_possible_overlap_registers=141	key=REL606__4215824__1__REL606__4215856__1__8____150__150__0__0	max_left=126	max_left_minus=126	max_left_plus=93	max_min_left=0	max_min_left_minus=0	max_min_left_plus=0	max_min_right=55	max_min_right_minus=16	max_min_right_plus=55	max_pos_hash_score=282	max_right=55	max_right_minus=16	max_right_plus=55	neg_log10_pos_hash_p_value=13.9	new_junction_coverage=0.03	new_junction_read_count=6	no_show=1	polymorphism_frequency=2.387e-02	pos_hash_score=5	prediction=polymorphism	reject=COVERAGE_EVENNESS_SKEW,FREQUENCY_CUTOFF	side_1_annotate_key=gene	side_1_continuation=0	side_1_coverage=1.17	side_1_overlap=8	side_1_possible_overlap_registers=149	side_1_read_count=265	side_1_redundant=0	side_2_annotate_key=gene	side_2_continuation=0	side_2_coverage=1.12	side_2_overlap=0	side_2_possible_overlap_registers=141	side_2_read_count=240	side_2_redundant=0	total_non_overlap_reads=6
JC	346	.	REL606	4222843	1	REL606	4223029	1	0	alignment_overlap=12	coverage_minus=3	coverage_plus=3	flanking_left=150	flanking_right=150	frequency=2.906e-02	junction_possible_overlap_registers=137	key=REL606__4222843__1__REL606__4223017__1__12____150__150__0__0	max_left=131	max_left_minus=93	max_left_plus=131	max_min_left=68	max_min_left_minus=0	max_min_left_plus=68	max_min_right=69	max_min_right_minus=69	max_min_right_plus=12	max_pos_hash_score=274	max_right=70	max_right_minus=69	max_right_plus=70	neg_log10_pos_hash_p_value=13.0	new_junction_coverage=0.03	new_junction_read_count=6	no_show=1	polymorphism_frequency=2.906e-02	pos_hash_score=6	prediction=polymorphism	reject=COVERAGE_EVENNESS_SKEW,FREQUENCY_CUTOFF	side_1_annotate_key=gene	side_1_continuation=0	side_1_coverage=1.05	side_1_overlap=12	side_1_possible_overlap_registers=149	side_1_read_count=236	side_1_redundant=0	side_2_annotate_key=gene	side_2_continuation=0	side_2_coverage=0.89	side_2_overlap=0	side_2_possible_overlap_registers=137	side_2_read_count=184	side_2_redundant=0	total_non_overlap_reads=6
JC	347	.	REL606	4226269	1	REL606	4226419	1	0	alignment_overlap=9	coverage_minus=4	coverage_plus=2	flanking_left=150	flanking_right=150	frequency=2.438e-02	junction_possible_overlap_registers=140	key=REL606__4226269__1__REL606__4226410__1__9____150__150__0__0	max_left=133	max_left_minus=133	max_left_plus=99	max_min_left=35	max_min_left_minus=35	max_min_left_plus=0	max_min_right=70	max_min_right_minus=8	max_min_right_plus=70	max_pos_hash_score=280	max_right=133	max_right_minus=133	max_right_plus=70	neg_log10_pos_hash_p_value=13.8	new_junction_coverage=0.03	new_junction_read_count=6	no_show=1	polymorphism_frequency=2.438e-02	pos_hash_score=5	prediction=polymorphism	reject=COVERAGE_EVENNESS_SKEW,FREQUENCY_CUTOFF	side_1_annotate_key=gene	side_1_continuation=0	side_1_coverage=1.16	side_1_overlap=9	side_1_possible_overlap_registers=149	side_1_read_count=262	side_1_redundant=0	side_2_annotate_key=gene	side_2_continuation=0	side_2_coverage=1.10	side_2_overlap=0	side_2_possible_overlap_registers=140	side_2_read_count=234	side_2_redundant=0	total_non_overlap_reads=6
JC	348	.	REL606	4227745	1	REL606	4227789	1	0	alignment_overlap=9	coverage_minus=1	coverage_plus=14	flanking_left=150	flanking_right=150	frequency=5.473e-02	junction_possible_overlap_registers=140	key=REL606__4227745__1__REL606__4227780__1__9____150__150__0__0	max_left=138	max_left_minus=138	max_left_plus=130	max_min_left=0	max_min_left_minus=0	max_min_left_plus=0	max_min_right=62	max_min_right_minus=3	max_min_right_plus=62	max_pos_hash_score=280	max_right=62	max_right_minus=3	max_right_plus=62	neg_log10_pos_hash_p_value=11.0	new_junction_coverage=0.07	new_junction_read_count=15	polymorphism_frequency=5.473e-02	pos_hash_score=10	prediction=polymorphism	reject=COVERAGE_EVENNESS_SKEW,FREQUENCY_CUTOFF	side_1_annotate_key=gene	side_1_continuation=0	side_1_coverage=1.17	side_1_overlap=9	side_1_possible_overlap_registers=149	side_1_read_count=263	side_1_redundant=0	side_2_annotate_key=gene	side_2_continuation=0	side_2_coverage=1.28	side_2_overlap=0	side_2_possible_overlap_registers=140	side_2_read_count=271	side_2_redundant=0	total_non_overlap_reads=15
JC	349	.	REL606	4234494	1	REL606	4234529	1	0	alignment_overlap=9	coverage_minus=1	coverage_plus=6	flanking_left=150	flanking_right=150	frequency=3.332e-02	junction_possible_overlap_registers=140	key=REL606__4234494__1__REL606__4234520__1__9____150__150__0__0	max_left=138	max_left_minus=6	max_left_plus=138	max_min_left=68	max_min_left_minus=6	max_min_left_plus=68	max_min_right=19	max_min_right_minus=0	max_min_right_plus=19	max_pos_hash_score=280	max_right=135	max_right_minus=135	max_right_plus=109	neg_log10_pos_hash_p_value=12.6	new_junction_coverage=0.03	new_junction_read_count=7	no_show=1	polymorphism_frequency=3.332e-02	pos_hash_score=7	prediction=polymorphism	reject=COVERAGE_EVENNESS_SKEW,FREQUENCY_CUTOFF	side_1_annotate_key=gene	side_1_continuation=0	side_1_coverage=0.94	side_1_overlap=9	side_1_possible_overlap_registers=149	side_1_read_count=213	side_1_redundant=0	side_2_annotate_key=gene	side_2_continuation=0	side_2_coverage=0.97	side_2_overlap=0	side_2_possible_overlap_registers=140	side_2_read_count=206	side_2_redundant=0	total_non_overlap_reads=7
JC	350	.	REL606	4234502	-1	REL606	4234519	-1	0	alignment_overlap=9	coverage_minus=15	coverage_plus=0	flanking_left=150	flanking_right=150	frequency=6.803e-02	junction_possible_overlap_registers=140	key=REL606__4234502__-1__REL606__4234528__-1__9____150__150__0__0	max_left=86	max_left_minus=86	max_left_plus=0	max_min_left=68	max_min_left_minus=68	max_min_left_plus=0	max_min_right=55	max_min_right_minus=55	max_min_right_plus=0	max_pos_hash_score=280	max_right=124	max_right_minus=124	max_right_plus=0	neg_log10_pos_hash_p_value=12.0	new_junction_coverage=0.07	new_junction_read_count=15	no_show=1	polymorphism_frequency=6.803e-02	pos_hash_score=8	prediction=polymorphism	reject=COVERAGE_EVENNESS_SKEW,FREQUENCY_CUTOFF	side_1_annotate_key=gene	side_1_continuation=0	side_1_coverage=0.96	side_1_overlap=9	side_1_possible_overlap_registers=149	side_1_read_count=216	side_1_redundant=0	side_2_annotate_key=gene	side_2_continuation=0	side_2_coverage=0.98	side_2_overlap=0	side_2_possible_overlap_registers=140	side_2_read_count=208	side_2_redundant=0	total_non_overlap_reads=15
JC	351	.	REL606	4256893	1	REL606	4256887	-1	0	alignment_overlap=13	coverage_minus=98	coverage_plus=88	flanking_left=150	flanking_right=150	frequency=1	junction_possible_overlap_registers=136	key=REL606__4256893__1__REL606__4256900__-1__13____150__150__0__0	max_left=134	max_left_minus=134	max_left_plus=132	max_min_left=67	max_min_left_minus=66	max_min_left_plus=67	max_min_right=68	max_min_right_minus=68	max_min_right_plus=68	max_pos_hash_score=272	max_right=134	max_right_minus=134	max_right_plus=131	neg_log10_pos_hash_p_value=0.7	new_junction_coverage=0.91	new_junction_read_count=188	polymorphism_frequency=9.899e-01	pos_hash_score=69	prediction=consensus	side_1_annotate_key=gene	side_1_continuation=0	side_1_coverage=0.01	side_1_overlap=13	side_1_possible_overlap_registers=149	side_1_read_count=2	side_1_redundant=0	side_2_annotate_key=gene	side_2_continuation=0	side_2_coverage=0.01	side_2_overlap=0	side_2_possible_overlap_registers=136	side_2_read_count=2	side_2_redundant=0	total_non_overlap_reads=186
JC	352	.	REL606	4276310	1	REL606	4276421	1	0	alignment_overlap=9	coverage_minus=0	coverage_plus=4	flanking_left=150	flanking_right=150	frequency=2.221e-02	junction_possible_overlap_registers=140	key=REL606__4276310__1__REL606__4276412__1__9____150__150__0__0	max_left=106	max_left_minus=0	max_left_plus=106	max_min_left=61	max_min_left_minus=0	max_min_left_plus=61	max_min_right=60	max_min_right_minus=0	max_min_right_plus=60	max_pos_hash_score=280	max_right=79	max_right_minus=0	max_right_plus=79	neg_log10_pos_hash_p_value=14.6	new_junction_coverage=0.02	new_junction_read_count=4	no_show=1	polymorphism_frequency=2.221e-02	pos_hash_score=4	prediction=polymorphism	reject=COVERAGE_EVENNESS_SKEW,FREQUENCY_CUTOFF	side_1_annotate_key=gene	side_1_continuation=0	side_1_coverage=0.79	side_1_overlap=9	side_1_possible_overlap_registers=149	side_1_read_count=179	side_1_redundant=0	side_2_annotate_key=gene	side_2_continuation=0	side_2_coverage=0.87	side_2_overlap=0	side_2_possible_overlap_registers=140	side_2_read_count=184	side_2_redundant=0	total_non_overlap_reads=4
JC	353	.	REL606	4296269	-1	REL606	4296291	-1	0	alignment_overlap=7	coverage_minus=6	coverage_plus=0	flanking_left=150	flanking_right=150	frequency=2.375e-02	junction_possible_overlap_registers=142	key=REL606__4296269__-1__REL606__4296298__-1__7____150__150__0__0	max_left=77	max_left_minus=77	max_left_plus=0	max_min_left=38	max_min_left_minus=38	max_min_left_plus=0	max_min_right=71	max_min_right_minus=71	max_min_right_plus=0	max_pos_hash_score=284	max_right=131	max_right_minus=131	max_right_plus=0	neg_log10_pos_hash_p_value=14.0	new_junction_coverage=0.03	new_junction_read_count=6	no_show=1	polymorphism_frequency=2.375e-02	pos_hash_score=5	prediction=polymorphism	reject=COVERAGE_EVENNESS_SKEW,FREQUENCY_CUTOFF	side_1_annotate_key=gene	side_1_continuation=0	side_1_coverage=1.12	side_1_overlap=7	side_1_possible_overlap_registers=149	side_1_read_count=252	side_1_redundant=0	side_2_annotate_key=gene	side_2_continuation=0	side_2_coverage=1.18	side_2_overlap=0	side_2_possible_overlap_registers=142	side_2_read_count=253	side_2_redundant=0	total_non_overlap_reads=6
JC	354	.	REL606	4314713	1	REL606	4314774	1	0	alignment_overlap=15	coverage_minus=1	coverage_plus=6	flanking_left=150	flanking_right=150	frequency=3.362e-02	junction_possible_overlap_registers=134	key=REL606__4314713__1__REL606__4314759__1__15____150__150__0__0	max_left=131	max_left_minus=35	max_left_plus=131	max_min_left=66	max_min_left_minus=35	max_min_left_plus=66	max_min_right=9	max_min_right_minus=0	max_min_right_plus=9	max_pos_hash_score=268	max_right=100	max_right_minus=100	max_right_plus=88	neg_log10_pos_hash_p_value=13.4	new_junction_coverage=0.03	new_junction_read_count=7	no_show=1	polymorphism_frequency=3.362e-02	pos_hash_score=5	prediction=polymorphism	reject=COVERAGE_EVENNESS_SKEW,FREQUENCY_CUTOFF	side_1_annotate_key=gene	side_1_continuation=0	side_1_coverage=0.95	side_1_overlap=15	side_1_possible_overlap_registers=149	side_1_read_count=214	side_1_redundant=0	side_2_annotate_key=gene	side_2_continuation=0	side_2_coverage=1.04	side_2_overlap=0	side_2_possible_overlap_registers=134	side_2_read_count=210	side_2_redundant=0	total_non_overlap_reads=7
JC	355	.	REL606	4315164	1	REL606	4315247	1	0	alignment_overlap=10	coverage_minus=3	coverage_plus=3	flanking_left=150	flanking_right=150	frequency=2.658e-02	junction_possible_overlap_registers=139	key=REL606__4315164__1__REL606__4315237__1__10____150__150__0__0	max_left=130	max_left_minus=130	max_left_plus=128	max_min_left=65	max_min_left_minus=65	max_min_left_plus=0	max_min_right=69	max_min_right_minus=69	max_min_right_plus=59	max_pos_hash_score=278	max_right=75	max_right_minus=75	max_right_plus=59	neg_log10_pos_hash_p_value=13.1	new_junction_coverage=0.03	new_junction_read_count=6	no_show=1	polymorphism_frequency=2.658e-02	pos_hash_score=6	prediction=polymorphism	reject=COVERAGE_EVENNESS_SKEW,FREQUENCY_CUTOFF	side_1_annotate_key=gene	side_1_continuation=0	side_1_coverage=1.09	side_1_overlap=10	side_1_possible_overlap_registers=149	side_1_read_count=246	side_1_redundant=0	side_2_annotate_key=gene	side_2_continuation=0	side_2_coverage=1.00	side_2_overlap=0	side_2_possible_overlap_registers=139	side_2_read_count=210	side_2_redundant=0	total_non_overlap_reads=6
JC	356	.	REL606	4315173	-1	REL606	4315236	-1	0	alignment_overlap=10	coverage_minus=7	coverage_plus=2	flanking_left=150	flanking_right=150	frequency=3.982e-02	junction_possible_overlap_registers=139	key=REL606__4315173__-1__REL606__4315246__-1__10____150__150__0__0	max_left=110	max_left_minus=110	max_left_plus=88	max_min_left=57	max_min_left_minus=57	max_min_left_plus=0	max_min_right=64	max_min_right_minus=30	max_min_right_plus=64	max_pos_hash_score=278	max_right=133	max_right_minus=133	max_right_plus=64	neg_log10_pos_hash_p_value=11.4	new_junction_coverage=0.04	new_junction_read_count=9	polymorphism_frequency=3.982e-02	pos_hash_score=9	prediction=polymorphism	reject=COVERAGE_EVENNESS_SKEW,FREQUENCY_CUTOFF	side_1_annotate_key=gene	side_1_continuation=0	side_1_coverage=1.06	side_1_overlap=10	side_1_possible_overlap_registers=149	side_1_read_count=238	side_1_redundant=0	side_2_annotate_key=gene	side_2_continuation=0	side_2_coverage=1.01	side_2_overlap=0	side_2_possible_overlap_registers=139	side_2_read_count=212	side_2_redundant=0	total_non_overlap_reads=9
JC	357	.	REL606	4347141	-1	REL606	4348261	-1	0	alignment_overlap=8	coverage_minus=3	coverage_plus=1	flanking_left=150	flanking_right=150	frequency=2.102e-02	junction_possible_overlap_registers=141	key=REL606__4347141__-1__REL606__4348269__-1__8____150__150__0__0	max_left=137	max_left_minus=137	max_left_plus=69	max_min_left=69	max_min_left_minus=45	max_min_left_plus=69	max_min_right=4	max_min_right_minus=4	max_min_right_plus=0	max_pos_hash_score=282	max_right=99	max_right_minus=99	max_right_plus=73	neg_log10_pos_hash_p_value=14.6	new_junction_coverage=0.02	new_junction_read_count=4	no_show=1	polymorphism_frequency=2.102e-02	pos_hash_score=4	prediction=polymorphism	reject=COVERAGE_EVENNESS_SKEW,FREQUENCY_CUTOFF	side_1_annotate_key=gene	side_1_continuation=0	side_1_coverage=0.86	side_1_overlap=8	side_1_possible_overlap_registers=149	side_1_read_count=195	side_1_redundant=0	side_2_annotate_key=gene	side_2_continuation=0	side_2_coverage=0.88	side_2_overlap=0	side_2_possible_overlap_registers=141	side_2_read_count=188	side_2_redundant=0	total_non_overlap_reads=4
JC	358	.	REL606	4378239	-1	REL606	4378310	-1	0	alignment_overlap=4	coverage_minus=3	coverage_plus=8	flanking_left=150	flanking_right=150	frequency=5.320e-02	junction_possible_overlap_registers=145	key=REL606__4378239__-1__REL606__4378314__-1__4____150__150__0__0	max_left=110	max_left_minus=110	max_left_plus=103	max_min_left=0	max_min_left_minus=0	max_min_left_plus=0	max_min_right=71	max_min_right_minus=36	max_min_right_plus=71	max_pos_hash_score=290	max_right=71	max_right_minus=36	max_right_plus=71	neg_log10_pos_hash_p_value=15.7	new_junction_coverage=0.05	new_junction_read_count=11	no_show=1	polymorphism_frequency=5.320e-02	pos_hash_score=3	prediction=polymorphism	reject=COVERAGE_EVENNESS_SKEW,FREQUENCY_CUTOFF	side_1_annotate_key=gene	side_1_continuation=0	side_1_coverage=0.74	side_1_overlap=4	side_1_possible_overlap_registers=149	side_1_read_count=167	side_1_redundant=0	side_2_annotate_key=gene	side_2_continuation=0	side_2_coverage=1.04	side_2_overlap=0	side_2_possible_overlap_registers=145	side_2_read_count=229	side_2_redundant=0	total_non_overlap_reads=11
JC	359	.	REL606	4393436	-1	REL606	4393521	-1	0	alignment_overlap=8	coverage_minus=1	coverage_plus=4	flanking_left=150	flanking_right=150	frequency=2.755e-02	junction_possible_overlap_registers=141	key=REL606__4393436__-1__REL606__4393529__-1__8____150__150__0__0	max_left=90	max_left_minus=90	max_left_plus=56	max_min_left=56	max_min_left_minus=0	max_min_left_plus=56	max_min_right=52	max_min_right_minus=52	max_min_right_plus=0	max_pos_hash_score=282	max_right=87	max_right_minus=52	max_right_plus=87	neg_log10_pos_hash_p_value=15.4	new_junction_coverage=0.02	new_junction_read_count=5	no_show=1	polymorphism_frequency=2.755e-02	pos_hash_score=3	prediction=polymorphism	reject=COVERAGE_EVENNESS_SKEW,FREQUENCY_CUTOFF	side_1_annotate_key=gene	side_1_continuation=0	side_1_coverage=0.83	side_1_overlap=8	side_1_possible_overlap_registers=149	side_1_read_count=187	side_1_redundant=0	side_2_annotate_key=gene	side_2_continuation=0	side_2_coverage=0.82	side_2_overlap=0	side_2_possible_overlap_registers=141	side_2_read_count=176	side_2_redundant=0	total_non_overlap_reads=5
JC	360	.	REL606	4424888	1	REL606	4425376	1	0	alignment_overlap=10	coverage_minus=3	coverage_plus=1	flanking_left=150	flanking_right=150	frequency=1.553e-02	junction_possible_overlap_registers=139	key=REL606__4424888__1__REL606__4425366__1__10____150__150__0__0	max_left=98	max_left_minus=98	max_left_plus=51	max_min_left=67	max_min_left_minus=67	max_min_left_plus=51	max_min_right=42	max_min_right_minus=42	max_min_right_plus=0	max_pos_hash_score=278	max_right=131	max_right_minus=131	max_right_plus=89	neg_log10_pos_hash_p_value=14.5	new_junction_coverage=0.02	new_junction_read_count=4	no_show=1	polymorphism_frequency=1.553e-02	pos_hash_score=4	prediction=polymorphism	reject=COVERAGE_EVENNESS_SKEW,FREQUENCY_CUTOFF	side_1_annotate_key=gene	side_1_continuation=0	side_1_coverage=1.04	side_1_overlap=10	side_1_possible_overlap_registers=149	side_1_read_count=235	side_1_redundant=0	side_2_annotate_key=gene	side_2_continuation=0	side_2_coverage=1.37	side_2_overlap=0	side_2_possible_overlap_registers=139	side_2_read_count=288	side_2_redundant=0	total_non_overlap_reads=4
JC	361	.	REL606	4426947	-1	REL606	4426959	-1	0	alignment_overlap=7	coverage_minus=6	coverage_plus=2	flanking_left=150	flanking_right=150	frequency=3.716e-02	junction_possible_overlap_registers=142	key=REL606__4426947__-1__REL606__4426966__-1__7____150__150__0__0	max_left=84	max_left_minus=84	max_left_plus=16	max_min_left=35	max_min_left_minus=35	max_min_left_plus=16	max_min_right=71	max_min_right_minus=71	max_min_right_plus=0	max_pos_hash_score=284	max_right=140	max_right_minus=134	max_right_plus=140	neg_log10_pos_hash_p_value=12.7	new_junction_coverage=0.04	new_junction_read_count=8	no_show=1	polymorphism_frequency=3.716e-02	pos_hash_score=7	prediction=polymorphism	reject=COVERAGE_EVENNESS_SKEW,FREQUENCY_CUTOFF	side_1_annotate_key=gene	side_1_continuation=0	side_1_coverage=0.98	side_1_overlap=7	side_1_possible_overlap_registers=149	side_1_read_count=221	side_1_redundant=0	side_2_annotate_key=gene	side_2_continuation=0	side_2_coverage=0.95	side_2_overlap=0	side_2_possible_overlap_registers=142	side_2_read_count=204	side_2_redundant=0	total_non_overlap_reads=8
JC	362	.	REL606	4472542	1	REL606	4472562	1	0	alignment_overlap=7	coverage_minus=1	coverage_plus=3	flanking_left=150	flanking_right=150	frequency=1.610e-02	junction_possible_overlap_registers=142	key=REL606__4472542__1__REL606__4472555__1__7____150__150__0__0	max_left=123	max_left_minus=123	max_left_plus=87	max_min_left=70	max_min_left_minus=0	max_min_left_plus=70	max_min_right=70	max_min_right_minus=20	max_min_right_plus=70	max_pos_hash_score=284	max_right=73	max_right_minus=20	max_right_plus=73	neg_log10_pos_hash_p_value=14.7	new_junction_coverage=0.02	new_junction_read_count=4	no_show=1	polymorphism_frequency=1.610e-02	pos_hash_score=4	prediction=polymorphism	reject=COVERAGE_EVENNESS_SKEW,FREQUENCY_CUTOFF	side_1_annotate_key=gene	side_1_continuation=0	side_1_coverage=1.14	side_1_overlap=7	side_1_possible_overlap_registers=149	side_1_read_count=258	side_1_redundant=0	side_2_annotate_key=gene	side_2_continuation=0	side_2_coverage=1.13	side_2_overlap=0	side_2_possible_overlap_registers=142	side_2_read_count=243	side_2_redundant=0	total_non_overlap_reads=4
JC	363	.	REL606	4491142	-1	REL606	4491148	-1	0	alignment_overlap=8	coverage_minus=4	coverage_plus=1	flanking_left=150	flanking_right=150	frequency=2.031e-02	junction_possible_overlap_registers=141	key=REL606__4491142__-1__REL606__4491156__-1__8____150__150__0__0	max_left=81	max_left_minus=81	max_left_plus=65	max_min_left=70	max_min_left_minus=70	max_min_left_plus=65	max_min_right=61	max_min_right_minus=61	max_min_right_plus=0	max_pos_hash_score=282	max_right=79	max_right_minus=79	max_right_plus=77	neg_log10_pos_hash_p_value=13.9	new_junction_coverage=0.02	new_junction_read_count=5	no_show=1	polymorphism_frequency=2.031e-02	pos_hash_score=5	prediction=polymorphism	reject=COVERAGE_EVENNESS_SKEW,FREQUENCY_CUTOFF	side_1_annotate_key=gene	side_1_continuation=0	side_1_coverage=1.12	side_1_overlap=8	side_1_possible_overlap_registers=149	side_1_read_count=253	side_1_redundant=0	side_2_annotate_key=gene	side_2_continuation=0	side_2_coverage=1.14	side_2_overlap=0	side_2_possible_overlap_registers=141	side_2_read_count=243	side_2_redundant=0	total_non_overlap_reads=5
JC	364	.	REL606	4499201	-1	REL606	4499297	-1	0	alignment_overlap=5	coverage_minus=1	coverage_plus=2	flanking_left=150	flanking_right=150	frequency=1.425e-02	junction_possible_overlap_registers=144	key=REL606__4499201__-1__REL606__4499302__-1__5____150__150__0__0	max_left=109	max_left_minus=109	max_left_plus=98	max_min_left=55	max_min_left_minus=0	max_min_left_plus=55	max_min_right=47	max_min_right_minus=36	max_min_right_plus=47	max_pos_hash_score=288	max_right=90	max_right_minus=36	max_right_plus=90	neg_log10_pos_hash_p_value=15.6	new_junction_coverage=0.01	new_junction_read_count=3	no_show=1	polymorphism_frequency=1.425e-02	pos_hash_score=3	prediction=polymorphism	reject=COVERAGE_EVENNESS_SKEW,FREQUENCY_CUTOFF	side_1_annotate_key=gene	side_1_continuation=0	side_1_coverage=1.04	side_1_overlap=5	side_1_possible_overlap_registers=149	side_1_read_count=235	side_1_redundant=0	side_2_annotate_key=gene	side_2_continuation=0	side_2_coverage=0.86	side_2_overlap=0	side_2_possible_overlap_registers=144	side_2_read_count=188	side_2_redundant=0	total_non_overlap_reads=3
UN	365	.	REL606	15527	16583
UN	366	.	REL606	17137	18290
UN	367	.	REL606	24881	25358
UN	368	.	REL606	228113	228360
UN	369	.	REL606	228647	229839
UN	370	.	REL606	230127	230245
UN	371	.	REL606	230439	233115
UN	372	.	REL606	242847	243326
UN	373	.	REL606	264376	264867
UN	374	.	REL606	354853	355339
UN	375	.	REL606	378333	378824
UN	376	.	REL606	431092	432151
UN	377	.	REL606	497014	499636
UN	378	.	REL606	499926	500195
UN	379	.	REL606	547791	548278
UN	380	.	REL606	549296	589755
UN	381	.	REL606	590431	591490
UN	382	.	REL606	618830	619321
UN	383	.	REL606	633691	634177
UN	384	.	REL606	643077	644237
UN	385	.	REL606	665834	667006
UN	386	.	REL606	713313	713392
UN	387	.	REL606	1111694	1112664
UN	388	.	REL606	1194780	1195268
UN	389	.	REL606	1271295	1272448
UN	390	.	REL606	1324788	1324788
UN	391	.	REL606	1324790	1325278
UN	392	.	REL606	1422791	1423759
UN	393	.	REL606	1425190	1425323
UN	394	.	REL606	1428200	1428206
UN	395	.	REL606	1428930	1428934
UN	396	.	REL606	1432138	1432620
UN	397	.	REL606	1446746	1447730
UN	398	.	REL606	1456091	1468969
UN	399	.	REL606	1505004	1505074
UN	400	.	REL606	1505927	1505965
UN	401	.	REL606	1507208	1509828
UN	402	.	REL606	1510114	1510389
UN	403	.	REL606	1510392	1510392
UN	404	.	REL606	1513439	1513456
UN	405	.	REL606	1552292	1552352
UN	406	.	REL606	1607717	1607726
UN	407	.	REL606	1608449	1608455
UN	408	.	REL606	1612402	1612531
UN	409	.	REL606	1613534	1614569
UN	410	.	REL606	1614850	1615821
UN	411	.	REL606	1728439	1729592
UN	412	.	REL606	1774823	1775976
UN	413	.	REL606	1856892	1857946
UN	414	.	REL606	1879847	1885430
UN	415	.	REL606	1973094	1973094
UN	416	.	REL606	1973096	1973588
UN	417	.	REL606	2062617	2064290
UN	418	.	REL606	2070740	2071235
UN	419	.	REL606	2085215	2085701
UN	420	.	REL606	2204886	2205377
UN	421	.	REL606	2349593	2350080
UN	422	.	REL606	2390649	2391708
UN	423	.	REL606	2561530	2561991
UN	424	.	REL606	2591049	2595936
UN	425	.	REL606	2599286	2600440
UN	426	.	REL606	2627674	2628040
UN	427	.	REL606	2717796	2718855
UN	428	.	REL606	2719383	2720536
UN	429	.	REL606	2767128	2767615
UN	430	.	REL606	2767617	2767617
UN	431	.	REL606	2827657	2828626
UN	432	.	REL606	2844556	2845719
UN	433	.	REL606	2942822	2963321
UN	434	.	REL606	3196535	3197689
UN	435	.	REL606	3281593	3283928
UN	436	.	REL606	3284339	3286218
UN	437	.	REL606	3286382	3286382
UN	438	.	REL606	3286384	3286536
UN	439	.	REL606	3328203	3328390
UN	440	.	REL606	3363389	3363879
UN	441	.	REL606	3447238	3448292
UN	442	.	REL606	3481147	3481172
UN	443	.	REL606	3481434	3484537
UN	444	.	REL606	3486461	3486513
UN	445	.	REL606	3527706	3527767
UN	446	.	REL606	3582367	3583522
UN	447	.	REL606	3628287	3630722
UN	448	.	REL606	3631109	3631697
UN	449	.	REL606	3632976	3632991
UN	450	.	REL606	3673914	3674405
UN	451	.	REL606	3826097	3827250
UN	452	.	REL606	3829541	3834426
UN	453	.	REL606	3939711	3941398
UN	454	.	REL606	3941680	3941953
UN	455	.	REL606	3942112	3943157
UN	456	.	REL606	3943696	3943815
UN	457	.	REL606	3944189	3944909
UN	458	.	REL606	4036323	4037476
UN	459	.	REL606	4073777	4075345
UN	460	.	REL606	4075917	4076041
UN	461	.	REL606	4076300	4077379
UN	462	.	REL606	4077670	4078786
UN	463	.	REL606	4083566	4083749
UN	464	.	REL606	4115032	4120077
UN	465	.	REL606	4256888	4256892
UN	466	.	REL606	4343242	4344395
UN	467	.	REL606	4418440	4418560
UN	468	.	REL606	4423011	4423130
UN	469	.	REL606	4434308	4434799
UN	470	.	REL606	4450537	4451028
UN	471	.	REL606	4503045	4504208
