# Supplementary material for: Genomic and phenotypic evolution of Escherichia coli in a novel citrate-only resource environment
Source: eLife. 2020 May 29;9:e55414. doi: 10.7554/eLife.55414 (PMC7299349; doi:10.7554/eLife.55414)
Supplement: Supplementary file 5. [file elife-55414-supp5.zip › S4File_genomes-by-environment/DM25-gd/ZDBp917_minus_ZDB67.gd]

#=GENOME_DIFF	1.0
#=TITLE	ZDBp917_minus_ZDB67
DEL	1	63	REL606	549926	39972	between=IS1	gene_name=[ybcU]–[insK-1]	gene_product=[ybcU],ECB_00510,nohB,ECB_00512,ECB_00513,ECB_00514,ECB_00515,ECB_00516,ECB_00517,appY,ompT,envY,ybcH,nfrA,nfrB,nfrB,ECB_00524,yhhI,ECB_00526,ECB_00527,ECB_00528,ECB_00529,ECB_00530,cusS,cusR,cusC,ylcC,cusB,cusA,pheP,ybdG,nfnB,ybdF,ybdJ,ybdK,insJ-1,insK-1,insB-7,insA-7,[insK-1]	genes_inactivated=ECB_00510,nohB,ECB_00512,ECB_00513,ECB_00514,ECB_00515,ECB_00516,ECB_00517,appY,ompT,envY,ybcH,nfrA,nfrB,nfrB,ECB_00524,yhhI,ECB_00526,ECB_00527,ECB_00528,ECB_00529,ECB_00530,cusS,cusR,cusC,ylcC,cusB,cusA,pheP,ybdG,nfnB,ybdF,ybdJ,ybdK,insJ-1,insK-1,insB-7,insA-7,insK-1	genes_overlapping=ybcU	locus_tag=[ECB_00509]–[ECB_00544_2]	locus_tags_inactivated=ECB_00510,ECB_00511,ECB_00512,ECB_00513,ECB_00514,ECB_00515,ECB_00516,ECB_00517,ECB_00518,ECB_00519,ECB_00520,ECB_00521,ECB_00522,ECB_00523_1,ECB_00523_2,ECB_00524,ECB_00525,ECB_00526,ECB_00527,ECB_00528,ECB_00529,ECB_00530,ECB_00531,ECB_00532,ECB_00533,ECB_00534,ECB_00535,ECB_00536,ECB_00537,ECB_00538,ECB_00539,ECB_00540,ECB_00541,ECB_00542,ECB_00543,ECB_00544_1,ECB_00545,ECB_00546,ECB_00544_2	locus_tags_overlapping=ECB_00509	mutation_category=large_deletion	position_end=589897	position_start=549926
DEL	2	20	REL606	665705	1	gene_name=gltL/insJ-2	gene_position=intergenic (-75/-51)	gene_product=ATP-binding protein of glutamate/aspartate transport system; b0652_1/IS150 hypothetical protein	gene_strand=</>	genes_promoter=gltL	locus_tag=ECB_00618_1/ECB_00619_3	locus_tags_promoter=ECB_00618_1	mutation_category=small_indel	position_end=665705	position_start=665705
SNP	3	21	REL606	736739	T	gene_name=gltA/sdhC	gene_position=intergenic (-459/-250)	gene_product=citrate synthase/succinate dehydrogenase cytochrome b556 large membrane subunit	gene_strand=</>	locus_tag=ECB_00680/ECB_00681	mutation_category=snp_intergenic	position_end=736739	position_start=736739	snp_type=intergenic
DEL	4	64,100	REL606	1455172	774	gene_name=[ynbD]–[acpD]	gene_product=[ynbD],[acpD]	genes_inactivated=ynbD	genes_overlapping=acpD	locus_tag=[ECB_01366]–[ECB_01367]	locus_tags_inactivated=ECB_01366	locus_tags_overlapping=ECB_01367	mediated=IS150	mutation_category=large_deletion	position_end=1455945	position_start=1455172
DEL	5	34	REL606	1915305	1	gene_name=yebK	gene_position=coding (391/870 nt)	gene_product=predicted DNA-binding transcriptional regulator	gene_strand=>	genes_inactivated=yebK	locus_tag=ECB_01824	locus_tags_inactivated=ECB_01824	mutation_category=small_indel	position_end=1915305	position_start=1915305	repeat_length=1	repeat_new_copies=7	repeat_ref_copies=8	repeat_seq=A
INS	6	39	REL606	2600587	T	gene_name=yfiH	gene_position=pseudogene (659/2178 nt)	gene_product=hypothetical protein	gene_strand=<	genes_inactivated=yfiH	locus_tag=ECB_02483	locus_tags_inactivated=ECB_02483	mutation_category=small_indel	position_end=2600587	position_start=2600587
MOB	7	80,165	REL606	3398568	IS150	1	3	gene_name=yhgF/feoA	gene_position=intergenic (+395/-41)	gene_product=predicted transcriptional accessory protein/ferrous iron transport protein A	gene_strand=>/>	genes_promoter=feoA	locus_tag=ECB_03259/ECB_03260	locus_tags_promoter=ECB_03260	mutation_category=mobile_element_insertion	position_end=3398570	position_start=3398568	repeat_size=1443
SNP	8	56	REL606	4091094	G	aa_new_seq=R	aa_position=952	aa_ref_seq=Q	codon_new_seq=CGG	codon_number=952	codon_position=2	codon_ref_seq=CAG	gene_name=rpoB	gene_position=2855	gene_product=DNA-directed RNA polymerase subunit beta	gene_strand=>	genes_overlapping=rpoB	locus_tag=ECB_03863	locus_tags_overlapping=ECB_03863	mutation_category=snp_nonsynonymous	position_end=4091094	position_start=4091094	snp_type=nonsynonymous	transl_table=11
MOB	9	187,188	REL606	4122957	IS150	-1	4	gene_name=aceB	gene_position=coding (651-654/1602 nt)	gene_product=malate synthase	gene_strand=>	genes_inactivated=aceB	locus_tag=ECB_03886	locus_tags_inactivated=ECB_03886	mutation_category=mobile_element_insertion	position_end=4122960	position_start=4122957	repeat_size=1443
SNP	10	57	REL606	4134124	T	aa_new_seq=C	aa_position=27	aa_ref_seq=R	codon_new_seq=TGC	codon_number=27	codon_position=1	codon_ref_seq=CGC	gene_name=yjbB	gene_position=79	gene_product=predicted transporter	gene_strand=>	genes_overlapping=yjbB	locus_tag=ECB_03892	locus_tags_overlapping=ECB_03892	mutation_category=snp_nonsynonymous	position_end=4134124	position_start=4134124	snp_type=nonsynonymous	transl_table=11
INS	11	62	REL606	4502903	A	gene_name=smp/insJ-2	gene_position=intergenic (-16/-50)	gene_product=hypothetical protein/IS150 hypothetical protein	gene_strand=</>	genes_promoter=smp	locus_tag=ECB_04263/ECB_00619_17	locus_tags_promoter=ECB_04263	mutation_category=small_indel	position_end=4502903	position_start=4502903
RA	12	.	REL606	72313	0	T	C	aa_new_seq=G	aa_position=92	aa_ref_seq=D	codon_new_seq=GGC	codon_number=92	codon_position=2	codon_ref_seq=GAC	consensus_score=674.0	frequency=1	gene_name=araA	gene_position=275	gene_product=L-arabinose isomerase	gene_strand=<	locus_tag=ECB_00064	major_base=C	major_cov=108/63	major_frequency=1.000e+00	minor_base=N	minor_cov=0/0	new_cov=108/63	new_seq=C	polymorphism_frequency=1.000e+00	polymorphism_score=NA	prediction=consensus	ref_cov=0/0	ref_seq=T	snp_type=nonsynonymous	total_cov=108/63	transl_table=11
RA	13	.	REL606	155943	0	T	G	aa_new_seq=A	aa_position=191	aa_ref_seq=A	bias_e_value=7.3976e-10	bias_p_value=1.63622e-16	codon_new_seq=GCC	codon_number=191	codon_position=3	codon_ref_seq=GCA	consensus_reject=FREQUENCY_CUTOFF	consensus_score=299.7	fisher_strand_p_value=3.98456e-18	frequency=2.708e-01	gene_name=yadL	gene_position=573	gene_product=predicted fimbrial-like adhesin protein	gene_strand=<	ks_quality_p_value=1	locus_tag=ECB_00136	major_base=T	major_cov=26/79	major_frequency=7.292e-01	minor_base=G	minor_cov=39/0	new_cov=39/0	new_seq=G	polymorphism_frequency=2.708e-01	polymorphism_score=42.8	prediction=polymorphism	ref_cov=26/79	ref_seq=T	snp_type=synonymous	total_cov=67/79	transl_table=11
RA	14	.	REL606	179982	0	T	G	aa_new_seq=G	aa_position=196	aa_ref_seq=G	bias_e_value=2.26199e-09	bias_p_value=5.00315e-16	codon_new_seq=GGG	codon_number=196	codon_position=3	codon_ref_seq=GGT	consensus_reject=FREQUENCY_CUTOFF	consensus_score=244.5	fisher_strand_p_value=1.25335e-17	frequency=2.768e-01	gene_name=yadQ	gene_position=588	gene_product=chloride channel protein	gene_strand=>	ks_quality_p_value=1	locus_tag=ECB_00154	major_base=T	major_cov=13/68	major_frequency=7.232e-01	minor_base=G	minor_cov=31/0	new_cov=31/0	new_seq=G	polymorphism_frequency=2.768e-01	polymorphism_score=21.0	prediction=polymorphism	ref_cov=13/68	ref_seq=T	snp_type=synonymous	total_cov=44/68	transl_table=11
RA	15	.	REL606	403502	0	T	G	aa_new_seq=G	aa_position=60	aa_ref_seq=G	bias_e_value=0.000631699	bias_p_value=1.39721e-10	codon_new_seq=GGG	codon_number=60	codon_position=3	codon_ref_seq=GGT	consensus_reject=FREQUENCY_CUTOFF	consensus_score=104.2	fisher_strand_p_value=5.1774e-12	frequency=3.247e-01	gene_name=ribD	gene_position=180	gene_product=fused diaminohydroxyphosphoribosylaminopyrimidine deaminase and 5-amino-6-(5-phosphoribosylamino) uracil reductase	gene_strand=>	ks_quality_p_value=1	locus_tag=ECB_00362	major_base=T	major_cov=11/41	major_frequency=6.753e-01	minor_base=G	minor_cov=25/0	new_cov=25/0	new_seq=G	polymorphism_frequency=3.247e-01	polymorphism_score=13.7	prediction=polymorphism	ref_cov=11/41	ref_seq=T	snp_type=synonymous	total_cov=36/41	transl_table=11
RA	16	.	REL606	448737	0	T	C	consensus_score=640.2	frequency=1	gene_name=tesB/ybaY	gene_position=intergenic (-62/-156)	gene_product=acyl-CoA thioesterase II/predicted outer membrane lipoprotein	gene_strand=</>	locus_tag=ECB_00404/ECB_00405	major_base=C	major_cov=70/90	major_frequency=1.000e+00	minor_base=N	minor_cov=0/0	new_cov=70/90	polymorphism_frequency=1.000e+00	polymorphism_score=NA	prediction=consensus	ref_cov=0/0	snp_type=intergenic	total_cov=70/90
RA	17	.	REL606	628836	0	A	C	bias_e_value=0.00015963	bias_p_value=3.53075e-11	consensus_reject=FREQUENCY_CUTOFF	consensus_score=265.2	fisher_strand_p_value=1.24262e-12	frequency=2.222e-01	ks_quality_p_value=1	major_base=A	major_cov=65/19	major_frequency=7.778e-01	minor_base=C	minor_cov=0/24	new_cov=0/24	no_show=1	polymorphism_frequency=2.222e-01	polymorphism_score=19.2	prediction=polymorphism	ref_cov=65/19	total_cov=65/43
RA	18	.	REL606	632402	0	A	T	bias_e_value=0.0426656	bias_p_value=9.4369e-09	consensus_reject=FREQUENCY_CUTOFF	consensus_score=238.7	fisher_strand_p_value=4.17628e-10	frequency=2.315e-01	ks_quality_p_value=1	major_base=A	major_cov=28/55	major_frequency=7.685e-01	minor_base=T	minor_cov=25/0	new_cov=25/0	no_show=1	polymorphism_frequency=2.315e-01	polymorphism_score=27.0	prediction=polymorphism	ref_cov=28/55	total_cov=53/55
RA	19	.	REL606	632407	0	C	T	bias_e_value=0.00152272	bias_p_value=3.36799e-10	consensus_reject=FREQUENCY_CUTOFF	consensus_score=223.2	fisher_strand_p_value=1.29178e-11	frequency=2.455e-01	ks_quality_p_value=1	major_base=C	major_cov=25/58	major_frequency=7.545e-01	minor_base=T	minor_cov=27/0	new_cov=27/0	no_show=1	polymorphism_frequency=2.455e-01	polymorphism_score=40.9	prediction=polymorphism	ref_cov=25/58	total_cov=52/58
RA	20	.	REL606	665705	0	G	.	consensus_score=751.6	frequency=1	gene_name=gltL/insJ-2	gene_position=intergenic (-75/-51)	gene_product=ATP-binding protein of glutamate/aspartate transport system; b0652_1/IS150 hypothetical protein	gene_strand=</>	locus_tag=ECB_00618_1/ECB_00619_3	major_base=.	major_cov=85/81	major_frequency=1.000e+00	minor_base=N	minor_cov=0/0	new_cov=85/81	polymorphism_frequency=1.000e+00	polymorphism_score=NA	prediction=consensus	ref_cov=0/0	snp_type=intergenic	total_cov=85/81
RA	21	.	REL606	736739	0	G	T	bias_e_value=3711150	bias_p_value=0.820844	consensus_score=493.6	fisher_strand_p_value=0.469231	frequency=1	gene_name=gltA/sdhC	gene_position=intergenic (-459/-250)	gene_product=citrate synthase/succinate dehydrogenase cytochrome b556 large membrane subunit	gene_strand=</>	ks_quality_p_value=0.990386	locus_tag=ECB_00680/ECB_00681	major_base=T	major_cov=60/69	major_frequency=9.923e-01	minor_base=G	minor_cov=1/0	new_cov=60/69	polymorphism_frequency=9.923e-01	polymorphism_score=-3.2	prediction=consensus	ref_cov=1/0	snp_type=intergenic	total_cov=61/69
RA	22	.	REL606	956056	0	A	C	bias_e_value=3.83421e-11	bias_p_value=8.48061e-18	consensus_reject=FREQUENCY_CUTOFF	consensus_score=397.3	fisher_strand_p_value=1.92326e-19	frequency=2.242e-01	ks_quality_p_value=1	major_base=A	major_cov=100/28	major_frequency=7.758e-01	minor_base=C	minor_cov=0/37	new_cov=0/37	no_show=1	polymorphism_frequency=2.242e-01	polymorphism_score=19.6	prediction=polymorphism	ref_cov=100/28	total_cov=100/65
RA	23	.	REL606	1005127	0	A	C	bias_e_value=0.0573213	bias_p_value=1.26785e-08	consensus_reject=FREQUENCY_CUTOFF	consensus_score=246.1	fisher_strand_p_value=5.68865e-10	frequency=2.500e-01	ks_quality_p_value=1	major_base=A	major_cov=54/36	major_frequency=7.500e-01	minor_base=C	minor_cov=0/30	new_cov=0/30	no_show=1	polymorphism_frequency=2.500e-01	polymorphism_score=16.7	prediction=polymorphism	ref_cov=54/36	total_cov=54/66
RA	24	.	REL606	1020103	0	T	G	bias_e_value=4.15451	bias_p_value=9.18906e-07	consensus_reject=FREQUENCY_CUTOFF	consensus_score=198.6	fisher_strand_p_value=5.16877e-08	frequency=2.118e-01	ks_quality_p_value=1	major_base=T	major_cov=21/46	major_frequency=7.882e-01	minor_base=G	minor_cov=18/0	new_cov=18/0	no_show=1	polymorphism_frequency=2.118e-01	polymorphism_score=15.2	prediction=polymorphism	ref_cov=21/46	total_cov=39/46
RA	25	.	REL606	1262066	0	A	C	bias_e_value=7.04413e-12	bias_p_value=1.55804e-18	consensus_reject=FREQUENCY_CUTOFF	consensus_score=265.2	fisher_strand_p_value=3.39976e-20	frequency=2.975e-01	gene_name=ychM/prsA	gene_position=intergenic (-92/+33)	gene_product=predicted transporter/ribose-phosphate pyrophosphokinase	gene_strand=</<	ks_quality_p_value=1	locus_tag=ECB_01181/ECB_01182	major_base=A	major_cov=72/13	major_frequency=7.025e-01	minor_base=C	minor_cov=0/36	new_cov=0/36	polymorphism_frequency=2.975e-01	polymorphism_score=10.3	prediction=polymorphism	ref_cov=72/13	snp_type=intergenic	total_cov=72/49
RA	26	.	REL606	1323710	0	T	G	bias_e_value=13.654	bias_p_value=3.02004e-06	consensus_reject=FREQUENCY_CUTOFF	consensus_score=261.6	fisher_strand_p_value=1.82872e-07	frequency=2.105e-01	ks_quality_p_value=1	major_base=T	major_cov=41/49	major_frequency=7.895e-01	minor_base=G	minor_cov=24/0	new_cov=24/0	no_show=1	polymorphism_frequency=2.105e-01	polymorphism_score=11.1	prediction=polymorphism	ref_cov=41/49	total_cov=65/49
RA	27	.	REL606	1347144	0	A	T	bias_e_value=0.0115152	bias_p_value=2.54696e-09	consensus_reject=FREQUENCY_CUTOFF	consensus_score=277.2	fisher_strand_p_value=1.06279e-10	frequency=2.056e-01	ks_quality_p_value=1	major_base=A	major_cov=23/62	major_frequency=7.944e-01	minor_base=T	minor_cov=22/0	new_cov=22/0	no_show=1	polymorphism_frequency=2.056e-01	polymorphism_score=25.3	prediction=polymorphism	ref_cov=23/62	total_cov=45/62
RA	28	.	REL606	1377441	0	A	C	bias_e_value=3.53926e-13	bias_p_value=7.82825e-20	consensus_reject=FREQUENCY_CUTOFF	consensus_score=346.2	fisher_strand_p_value=1.60141e-21	frequency=2.446e-01	ks_quality_p_value=1	major_base=A	major_cov=91/14	major_frequency=7.554e-01	minor_base=C	minor_cov=0/34	new_cov=0/34	no_show=1	polymorphism_frequency=2.446e-01	polymorphism_score=12.6	prediction=polymorphism	ref_cov=91/14	total_cov=91/48
RA	29	.	REL606	1490899	0	A	G	aa_new_seq=G	aa_position=55	aa_ref_seq=G	bias_e_value=1.47064e-14	bias_p_value=3.2528e-21	codon_new_seq=GGG	codon_number=55	codon_position=3	codon_ref_seq=GGA	consensus_reject=FREQUENCY_CUTOFF	consensus_score=257.7	fisher_strand_p_value=6.23996e-23	frequency=3.026e-01	gene_name=ydcU	gene_position=165	gene_product=predicted spermidine/putrescine transporter subunit	gene_strand=>	ks_quality_p_value=1	locus_tag=ECB_01399	major_base=A	major_cov=21/85	major_frequency=6.974e-01	minor_base=G	minor_cov=46/0	new_cov=46/0	new_seq=G	polymorphism_frequency=3.026e-01	polymorphism_score=76.2	prediction=polymorphism	ref_cov=21/85	ref_seq=A	snp_type=synonymous	total_cov=67/85	transl_table=11
RA	30	.	REL606	1618762	0	A	C	bias_e_value=6.01527e-13	bias_p_value=1.33048e-19	consensus_reject=FREQUENCY_CUTOFF	consensus_score=329.4	fisher_strand_p_value=2.75222e-21	frequency=2.690e-01	gene_name=rem/hokD	gene_position=intergenic (-132/+85)	gene_product=predicted protein/small toxic polypeptide	gene_strand=</<	ks_quality_p_value=1	locus_tag=ECB_01531/ECB_01532	major_base=A	major_cov=87/19	major_frequency=7.310e-01	minor_base=C	minor_cov=0/39	new_cov=0/39	polymorphism_frequency=2.690e-01	polymorphism_score=24.5	prediction=polymorphism	ref_cov=87/19	snp_type=intergenic	total_cov=87/58
RA	31	.	REL606	1688229	0	A	C	aa_new_seq=P	aa_position=92	aa_ref_seq=T	bias_e_value=2.28535e-12	bias_p_value=5.05481e-19	codon_new_seq=CCC	codon_number=92	codon_position=1	codon_ref_seq=ACC	consensus_reject=FREQUENCY_CUTOFF	consensus_score=318.8	fisher_strand_p_value=1.07599e-20	frequency=2.624e-01	gene_name=nth	gene_position=274	gene_product=DNA glycosylase and apyrimidinic (AP) lyase (endonuclease III)	gene_strand=>	ks_quality_p_value=1	locus_tag=ECB_01603	major_base=A	major_cov=86/18	major_frequency=7.376e-01	minor_base=C	minor_cov=0/37	new_cov=0/37	new_seq=C	polymorphism_frequency=2.624e-01	polymorphism_score=31.7	prediction=polymorphism	ref_cov=86/18	ref_seq=A	snp_type=nonsynonymous	total_cov=86/55	transl_table=11
RA	32	.	REL606	1802013	0	G	A	bias_e_value=9.34303e-22	bias_p_value=2.06652e-28	consensus_reject=FREQUENCY_CUTOFF	consensus_score=319.2	fisher_strand_p_value=2.99581e-30	frequency=2.448e-01	ks_quality_p_value=1	major_base=G	major_cov=105/3	major_frequency=7.552e-01	minor_base=A	minor_cov=0/35	new_cov=0/35	no_show=1	polymorphism_frequency=2.448e-01	polymorphism_score=69.8	prediction=polymorphism	ref_cov=105/3	total_cov=105/38
RA	33	.	REL606	1911672	0	T	C	bias_e_value=1.20094e-10	bias_p_value=2.65628e-17	consensus_reject=FREQUENCY_CUTOFF	consensus_score=352.8	fisher_strand_p_value=6.18796e-19	frequency=2.246e-01	ks_quality_p_value=1	major_base=T	major_cov=90/17	major_frequency=7.754e-01	minor_base=C	minor_cov=0/31	new_cov=0/31	no_show=1	polymorphism_frequency=2.246e-01	polymorphism_score=24.2	prediction=polymorphism	ref_cov=90/17	total_cov=90/48
RA	34	.	REL606	1915298	0	A	.	bias_e_value=3777620	bias_p_value=0.835547	consensus_score=1036.9	fisher_strand_p_value=0.484444	frequency=1	gene_name=yebK	gene_position=coding (384/870 nt)	gene_product=predicted DNA-binding transcriptional regulator	gene_strand=>	ks_quality_p_value=1	locus_tag=ECB_01824	major_base=.	major_cov=116/108	major_frequency=9.956e-01	minor_base=A	minor_cov=0/1	new_cov=116/108	polymorphism_frequency=9.956e-01	polymorphism_score=-2.8	prediction=consensus	ref_cov=0/1	total_cov=116/109
RA	35	.	REL606	2005805	0	C	T	aa_new_seq=K	aa_position=181	aa_ref_seq=E	codon_new_seq=AAA	codon_number=181	codon_position=1	codon_ref_seq=GAA	consensus_score=701.3	frequency=1	gene_name=insD	gene_position=541	gene_product=IS2 insertion element transposase InsAB'	gene_strand=<	locus_tag=ECB_01904	major_base=T	major_cov=77/105	major_frequency=1.000e+00	minor_base=N	minor_cov=0/0	new_cov=77/105	new_seq=T	polymorphism_frequency=1.000e+00	polymorphism_score=NA	prediction=consensus	ref_cov=0/0	ref_seq=C	snp_type=nonsynonymous	total_cov=77/105	transl_table=11
RA	36	.	REL606	2173900	0	A	C	bias_e_value=4.26659e-17	bias_p_value=9.43698e-24	consensus_reject=FREQUENCY_CUTOFF	consensus_score=461.8	fisher_strand_p_value=1.62485e-25	frequency=2.437e-01	ks_quality_p_value=1	major_base=A	major_cov=119/30	major_frequency=7.563e-01	minor_base=C	minor_cov=0/48	new_cov=0/48	no_show=1	polymorphism_frequency=2.437e-01	polymorphism_score=47.2	prediction=polymorphism	ref_cov=119/30	total_cov=119/78
RA	37	.	REL606	2238337	0	A	C	bias_e_value=1.66389e-10	bias_p_value=3.68024e-17	consensus_reject=FREQUENCY_CUTOFF	consensus_score=305.6	fisher_strand_p_value=8.64056e-19	frequency=3.090e-01	gene_name=inaA/yfaH	gene_position=intergenic (-149/-66)	gene_product=hypothetical protein/hypothetical protein	gene_strand=</>	ks_quality_p_value=1	locus_tag=ECB_02163/ECB_02164	major_base=A	major_cov=79/44	major_frequency=6.910e-01	minor_base=C	minor_cov=0/55	new_cov=0/55	polymorphism_frequency=3.090e-01	polymorphism_score=69.6	prediction=polymorphism	ref_cov=79/44	snp_type=intergenic	total_cov=79/99
RA	38	.	REL606	2492802	0	A	C	bias_e_value=0.00363633	bias_p_value=8.04296e-10	consensus_reject=FREQUENCY_CUTOFF	consensus_score=281.6	fisher_strand_p_value=3.19589e-11	frequency=2.342e-01	ks_quality_p_value=1	major_base=A	major_cov=59/26	major_frequency=7.658e-01	minor_base=C	minor_cov=0/26	new_cov=0/26	no_show=1	polymorphism_frequency=2.342e-01	polymorphism_score=11.5	prediction=polymorphism	ref_cov=59/26	total_cov=59/52
RA	39	.	REL606	2600583	1	.	T	consensus_score=453.2	frequency=1	gene_name=yfiH	gene_position=pseudogene (663/2178 nt)	gene_product=hypothetical protein	gene_strand=<	locus_tag=ECB_02483	major_base=T	major_cov=51/69	major_frequency=1.000e+00	minor_base=N	minor_cov=0/0	new_cov=51/69	polymorphism_frequency=1.000e+00	polymorphism_score=NA	prediction=consensus	ref_cov=0/0	snp_type=pseudogene	total_cov=51/69
RA	40	.	REL606	2774220	0	T	C	bias_e_value=0.477653	bias_p_value=1.05649e-07	consensus_reject=FREQUENCY_CUTOFF	consensus_score=302.3	fisher_strand_p_value=5.26613e-09	frequency=2.109e-01	ks_quality_p_value=1	major_base=T	major_cov=58/43	major_frequency=7.891e-01	minor_base=C	minor_cov=0/27	new_cov=0/27	no_show=1	polymorphism_frequency=2.109e-01	polymorphism_score=16.9	prediction=polymorphism	ref_cov=58/43	total_cov=58/71
RA	41	.	REL606	2945750	0	A	C	bias_e_value=0.051709	bias_p_value=1.14372e-08	consensus_reject=FREQUENCY_CUTOFF	consensus_score=352.9	fisher_strand_p_value=5.10696e-10	frequency=2.171e-01	ks_quality_p_value=1	major_base=A	major_cov=65/54	major_frequency=7.829e-01	minor_base=C	minor_cov=0/33	new_cov=0/33	no_show=1	polymorphism_frequency=2.171e-01	polymorphism_score=10.4	prediction=polymorphism	ref_cov=65/54	total_cov=65/88
RA	42	.	REL606	3217772	0	A	C	bias_e_value=6.01966	bias_p_value=1.33145e-06	consensus_reject=FREQUENCY_CUTOFF	consensus_score=295.6	fisher_strand_p_value=7.65867e-08	frequency=2.205e-01	ks_quality_p_value=1	major_base=A	major_cov=51/48	major_frequency=7.795e-01	minor_base=C	minor_cov=0/28	new_cov=0/28	no_show=1	polymorphism_frequency=2.205e-01	polymorphism_score=21.7	prediction=polymorphism	ref_cov=51/48	total_cov=51/76
RA	43	.	REL606	3259133	0	T	C	aa_new_seq=G	aa_position=625	aa_ref_seq=D	bias_e_value=1.72405e-12	bias_p_value=3.81332e-19	codon_new_seq=GGT	codon_number=625	codon_position=2	codon_ref_seq=GAT	consensus_reject=FREQUENCY_CUTOFF	consensus_score=299.5	fisher_strand_p_value=8.06771e-21	frequency=2.593e-01	gene_name=yhdA	gene_position=1874	gene_product=conserved inner membrane protein	gene_strand=<	ks_quality_p_value=1	locus_tag=ECB_03111	major_base=T	major_cov=85/15	major_frequency=7.407e-01	minor_base=C	minor_cov=0/35	new_cov=0/35	new_seq=C	polymorphism_frequency=2.593e-01	polymorphism_score=40.7	prediction=polymorphism	ref_cov=85/15	ref_seq=T	snp_type=nonsynonymous	total_cov=85/50	transl_table=11
RA	44	.	REL606	3414590	0	T	C	aa_new_seq=G	aa_position=215	aa_ref_seq=S	bias_e_value=2.5129e-08	bias_p_value=5.55811e-15	codon_new_seq=GGT	codon_number=215	codon_position=1	codon_ref_seq=AGT	consensus_reject=FREQUENCY_CUTOFF	consensus_score=193.8	fisher_strand_p_value=1.48428e-16	frequency=2.593e-01	gene_name=rtcA	gene_position=643	gene_product=RNA 3'-terminal-phosphate cyclase	gene_strand=<	ks_quality_p_value=1	locus_tag=ECB_03271	major_base=T	major_cov=57/3	major_frequency=7.407e-01	minor_base=C	minor_cov=0/21	new_cov=0/21	new_seq=C	polymorphism_frequency=2.593e-01	polymorphism_score=19.7	prediction=polymorphism	ref_cov=57/3	ref_seq=T	snp_type=nonsynonymous	total_cov=57/24	transl_table=11
RA	45	.	REL606	3481137	0	G	A	consensus_score=20.7	deleted=1	frequency=1	major_base=A	major_cov=2/8	major_frequency=1.000e+00	minor_base=N	minor_cov=0/0	new_cov=2/8	polymorphism_frequency=1.000e+00	polymorphism_score=NA	prediction=consensus	ref_cov=0/0	total_cov=2/8
RA	46	.	REL606	3544091	0	C	T	consensus_score=641.5	frequency=1	gene_name=dctA/yhjK	gene_position=intergenic (-20/+163)	gene_product=C4-dicarboxylate transport protein/predicted diguanylate cyclase	gene_strand=</<	locus_tag=ECB_03376/ECB_03377	major_base=T	major_cov=76/92	major_frequency=1.000e+00	minor_base=N	minor_cov=0/0	new_cov=76/92	polymorphism_frequency=1.000e+00	polymorphism_score=NA	prediction=consensus	ref_cov=0/0	snp_type=intergenic	total_cov=76/92
RA	47	.	REL606	3602497	0	T	G	bias_e_value=7.24055e-14	bias_p_value=1.60149e-20	consensus_reject=FREQUENCY_CUTOFF	consensus_score=310.5	fisher_strand_p_value=3.17109e-22	frequency=2.344e-01	ks_quality_p_value=1	major_base=T	major_cov=8/90	major_frequency=7.656e-01	minor_base=G	minor_cov=30/0	new_cov=30/0	no_show=1	polymorphism_frequency=2.344e-01	polymorphism_score=24.0	prediction=polymorphism	ref_cov=8/90	total_cov=38/90
RA	48	.	REL606	3606985	0	A	C	aa_new_seq=F	aa_position=198	aa_ref_seq=L	bias_e_value=0.0279076	bias_p_value=6.17269e-09	codon_new_seq=TTC	codon_number=198	codon_position=3	codon_ref_seq=TTA	consensus_reject=FREQUENCY_CUTOFF	consensus_score=161.3	fisher_strand_p_value=2.67908e-10	frequency=2.821e-01	gene_name=yiaN	gene_position=594	gene_product=predicted transporter	gene_strand=>	ks_quality_p_value=1	locus_tag=ECB_03430	major_base=A	major_cov=42/14	major_frequency=7.179e-01	minor_base=C	minor_cov=0/22	new_cov=0/22	new_seq=C	polymorphism_frequency=2.821e-01	polymorphism_score=13.2	prediction=polymorphism	ref_cov=42/14	ref_seq=A	snp_type=nonsynonymous	total_cov=43/36	transl_table=11
RA	49	.	REL606	3787982	0	T	A	bias_e_value=2.39278e-22	bias_p_value=5.29242e-29	consensus_reject=FREQUENCY_CUTOFF	consensus_score=307.4	fisher_strand_p_value=7.52167e-31	frequency=2.754e-01	gene_name=yieF/yieG	gene_position=intergenic (+2/+52)	gene_product=chromate reductase, Class I, flavoprotein/predicted inner membrane protein	gene_strand=>/<	ks_quality_p_value=1	locus_tag=ECB_03597/ECB_03598	major_base=T	major_cov=97/3	major_frequency=7.246e-01	minor_base=A	minor_cov=0/38	new_cov=0/38	polymorphism_frequency=2.754e-01	polymorphism_score=82.0	prediction=polymorphism	ref_cov=97/3	snp_type=intergenic	total_cov=97/41
RA	50	.	REL606	3909638	0	T	G	bias_e_value=0.0407383	bias_p_value=9.01063e-09	consensus_reject=FREQUENCY_CUTOFF	consensus_score=267.7	fisher_strand_p_value=3.97912e-10	frequency=2.212e-01	ks_quality_p_value=1	major_base=T	major_cov=30/58	major_frequency=7.788e-01	minor_base=G	minor_cov=25/0	new_cov=25/0	no_show=1	polymorphism_frequency=2.212e-01	polymorphism_score=10.2	prediction=polymorphism	ref_cov=30/58	total_cov=55/58
RA	51	.	REL606	3943694	0	C	T	consensus_score=45.2	deleted=1	frequency=1	major_base=T	major_cov=2/11	major_frequency=1.000e+00	minor_base=N	minor_cov=0/0	new_cov=2/11	polymorphism_frequency=1.000e+00	polymorphism_score=NA	prediction=consensus	ref_cov=0/0	total_cov=2/11
RA	52	.	REL606	4003575	0	A	C	aa_new_seq=F	aa_position=140	aa_ref_seq=L	bias_e_value=4.90958e-10	bias_p_value=1.08592e-16	codon_new_seq=TTC	codon_number=140	codon_position=3	codon_ref_seq=TTA	consensus_reject=FREQUENCY_CUTOFF	consensus_score=342.3	fisher_strand_p_value=2.61766e-18	frequency=2.533e-01	gene_name=rhaS	gene_position=420	gene_product=DNA-binding transcriptional activator, L-rhamnose-binding	gene_strand=>	ks_quality_p_value=1	locus_tag=ECB_03791	major_base=A	major_cov=85/27	major_frequency=7.467e-01	minor_base=C	minor_cov=0/38	new_cov=0/38	new_seq=C	polymorphism_frequency=2.533e-01	polymorphism_score=24.3	prediction=polymorphism	ref_cov=85/27	ref_seq=A	snp_type=nonsynonymous	total_cov=85/65	transl_table=11
RA	53	.	REL606	4017167	0	G	T	aa_new_seq=K	aa_position=156	aa_ref_seq=N	bias_e_value=2.82008e-10	bias_p_value=6.23755e-17	codon_new_seq=AAA	codon_number=156	codon_position=3	codon_ref_seq=AAC	consensus_reject=FREQUENCY_CUTOFF	consensus_score=236.7	fisher_strand_p_value=1.48328e-18	frequency=2.747e-01	gene_name=yiiQ	gene_position=468	gene_product=hypothetical protein	gene_strand=<	ks_quality_p_value=1	locus_tag=ECB_03805	major_base=G	major_cov=62/4	major_frequency=7.253e-01	minor_base=T	minor_cov=0/25	new_cov=0/25	new_seq=T	polymorphism_frequency=2.747e-01	polymorphism_score=47.5	prediction=polymorphism	ref_cov=62/4	ref_seq=G	snp_type=nonsynonymous	total_cov=62/29	transl_table=11
RA	54	.	REL606	4017172	0	T	C	aa_new_seq=E	aa_position=155	aa_ref_seq=K	bias_e_value=1.17991e-08	bias_p_value=2.60977e-15	codon_new_seq=GAA	codon_number=155	codon_position=1	codon_ref_seq=AAA	consensus_reject=FREQUENCY_CUTOFF	consensus_score=229.5	fisher_strand_p_value=6.82775e-17	frequency=2.816e-01	gene_name=yiiQ	gene_position=463	gene_product=hypothetical protein	gene_strand=<	ks_quality_p_value=1	locus_tag=ECB_03805	major_base=T	major_cov=63/11	major_frequency=7.184e-01	minor_base=C	minor_cov=0/29	new_cov=0/29	new_seq=C	polymorphism_frequency=2.816e-01	polymorphism_score=25.1	prediction=polymorphism	ref_cov=63/11	ref_seq=T	snp_type=nonsynonymous	total_cov=63/40	transl_table=11
RA	55	.	REL606	4033310	0	A	G	aa_new_seq=I	aa_position=5	aa_ref_seq=I	bias_e_value=1.87567e-07	bias_p_value=4.14866e-14	codon_new_seq=ATC	codon_number=5	codon_position=3	codon_ref_seq=ATT	consensus_reject=FREQUENCY_CUTOFF	consensus_score=273.8	fisher_strand_p_value=1.17261e-15	frequency=2.713e-01	gene_name=ECB_03822	gene_position=15	gene_product=putative outer membrane lipoprotein	gene_strand=<	ks_quality_p_value=1	locus_tag=ECB_03822	major_base=A	major_cov=25/69	major_frequency=7.287e-01	minor_base=G	minor_cov=35/0	new_cov=35/0	new_seq=G	polymorphism_frequency=2.713e-01	polymorphism_score=21.4	prediction=polymorphism	ref_cov=25/69	ref_seq=A	snp_type=synonymous	total_cov=60/69	transl_table=11
RA	56	.	REL606	4091094	0	A	G	aa_new_seq=R	aa_position=952	aa_ref_seq=Q	codon_new_seq=CGG	codon_number=952	codon_position=2	codon_ref_seq=CAG	consensus_score=658.4	frequency=1	gene_name=rpoB	gene_position=2855	gene_product=DNA-directed RNA polymerase subunit beta	gene_strand=>	locus_tag=ECB_03863	major_base=G	major_cov=87/79	major_frequency=1.000e+00	minor_base=N	minor_cov=0/0	new_cov=87/79	new_seq=G	polymorphism_frequency=1.000e+00	polymorphism_score=NA	prediction=consensus	ref_cov=0/0	ref_seq=A	snp_type=nonsynonymous	total_cov=87/79	transl_table=11
RA	57	.	REL606	4134124	0	C	T	aa_new_seq=C	aa_position=27	aa_ref_seq=R	codon_new_seq=TGC	codon_number=27	codon_position=1	codon_ref_seq=CGC	consensus_score=740.0	frequency=1	gene_name=yjbB	gene_position=79	gene_product=predicted transporter	gene_strand=>	locus_tag=ECB_03892	major_base=T	major_cov=89/105	major_frequency=1.000e+00	minor_base=N	minor_cov=0/0	new_cov=89/105	new_seq=T	polymorphism_frequency=1.000e+00	polymorphism_score=NA	prediction=consensus	ref_cov=0/0	ref_seq=C	snp_type=nonsynonymous	total_cov=89/105	transl_table=11
RA	58	.	REL606	4274963	0	T	G	aa_new_seq=G	aa_position=65	aa_ref_seq=G	bias_e_value=7.47462e-05	bias_p_value=1.65326e-11	codon_new_seq=GGG	codon_number=65	codon_position=3	codon_ref_seq=GGT	consensus_reject=FREQUENCY_CUTOFF	consensus_score=246.9	fisher_strand_p_value=5.66188e-13	frequency=2.823e-01	gene_name=fxsA	gene_position=195	gene_product=inner membrane protein	gene_strand=>	ks_quality_p_value=1	locus_tag=ECB_04010	major_base=T	major_cov=30/59	major_frequency=7.177e-01	minor_base=G	minor_cov=35/0	new_cov=35/0	new_seq=G	polymorphism_frequency=2.823e-01	polymorphism_score=24.3	prediction=polymorphism	ref_cov=30/59	ref_seq=T	snp_type=synonymous	total_cov=65/59	transl_table=11
RA	59	.	REL606	4320445	0	T	G	aa_new_seq=G	aa_position=211	aa_ref_seq=V	bias_e_value=3.64234e-06	bias_p_value=8.05624e-13	codon_new_seq=GGG	codon_number=211	codon_position=2	codon_ref_seq=GTG	consensus_reject=FREQUENCY_CUTOFF	consensus_score=253.6	fisher_strand_p_value=2.49242e-14	frequency=3.250e-01	gene_name=aidB	gene_position=632	gene_product=isovaleryl CoA dehydrogenase	gene_strand=>	ks_quality_p_value=1	locus_tag=ECB_04054	major_base=T	major_cov=48/60	major_frequency=6.750e-01	minor_base=G	minor_cov=52/0	new_cov=52/0	new_seq=G	polymorphism_frequency=3.250e-01	polymorphism_score=77.4	prediction=polymorphism	ref_cov=48/60	ref_seq=T	snp_type=nonsynonymous	total_cov=100/60	transl_table=11
RA	60	.	REL606	4425877	0	T	G	aa_new_seq=P	aa_position=133	aa_ref_seq=H	bias_e_value=1114.67	bias_p_value=0.000246546	codon_new_seq=CCC	codon_number=133	codon_position=2	codon_ref_seq=CAC	consensus_reject=FREQUENCY_CUTOFF	consensus_score=166.3	fisher_strand_p_value=2.09401e-05	frequency=2.747e-01	gene_name=fecD	gene_position=398	gene_product=iron-dicitrate transporter subunit	gene_strand=<	ks_quality_p_value=1	locus_tag=ECB_04154	major_base=T	major_cov=38/28	major_frequency=7.253e-01	minor_base=G	minor_cov=25/0	new_cov=25/0	new_seq=G	polymorphism_frequency=2.747e-01	polymorphism_score=14.7	prediction=polymorphism	ref_cov=38/28	ref_seq=T	snp_type=nonsynonymous	total_cov=63/28	transl_table=11
RA	61	.	REL606	4483462	0	C	T	aa_new_seq=F	aa_position=44	aa_ref_seq=S	bias_e_value=4.89728e-21	bias_p_value=1.0832e-27	codon_new_seq=TTT	codon_number=44	codon_position=2	codon_ref_seq=TCT	consensus_reject=FREQUENCY_CUTOFF	consensus_score=138.5	fisher_strand_p_value=1.60953e-29	frequency=4.327e-01	gene_name=bglJ	gene_position=131	gene_product=DNA-binding transcriptional activator	gene_strand=>	ks_quality_p_value=1	locus_tag=ECB_04243	major_base=C	major_cov=21/76	major_frequency=5.673e-01	minor_base=T	minor_cov=74/0	new_cov=74/0	new_seq=T	polymorphism_frequency=4.327e-01	polymorphism_score=147.2	prediction=polymorphism	ref_cov=21/76	ref_seq=C	snp_type=nonsynonymous	total_cov=96/76	transl_table=11
RA	62	.	REL606	4502900	1	.	A	bias_e_value=4518910	bias_p_value=0.999507	consensus_score=737.7	fisher_strand_p_value=1	frequency=1	gene_name=smp/insJ-2	gene_position=intergenic (-13/-53)	gene_product=hypothetical protein/IS150 hypothetical protein	gene_strand=</>	ks_quality_p_value=0.968761	locus_tag=ECB_04263/ECB_00619_17	major_base=A	major_cov=102/89	major_frequency=9.845e-01	minor_base=.	minor_cov=2/1	new_cov=102/89	polymorphism_frequency=9.845e-01	polymorphism_score=1.9	prediction=consensus	ref_cov=2/1	snp_type=intergenic	total_cov=104/90
MC	63	.	REL606	549255	589792	672	1725	gene_name=[insB-6]–[insA-7]	gene_product=[insB-6],insA-6,nmpC,ybcU,ECB_00510,nohB,ECB_00512,ECB_00513,ECB_00514,ECB_00515,ECB_00516,ECB_00517,appY,ompT,envY,ybcH,nfrA,nfrB,nfrB,ECB_00524,yhhI,ECB_00526,ECB_00527,ECB_00528,ECB_00529,ECB_00530,cusS,cusR,cusC,ylcC,cusB,cusA,pheP,ybdG,nfnB,ybdF,ybdJ,ybdK,insJ-1,insK-1,insB-7,[insA-7]	left_inside_cov=69	left_outside_cov=71	locus_tag=[ECB_00504]–[ECB_00546]	right_inside_cov=67	right_outside_cov=74
MC	64	.	REL606	1455172	1457282	0	1334	gene_name=[ynbD]–[insJ-2]	gene_product=[ynbD],insK-2,[acpD],[insJ-2]	left_inside_cov=0	left_outside_cov=212	locus_tag=[ECB_01366]–[ECB_00619_5]	right_inside_cov=67	right_outside_cov=78
MC	65	.	REL606	3481078	3484597	1346	926	gene_name=rhsB	gene_position=coding (67-3586/4236 nt)	gene_product=rhsB element core protein RshB	gene_strand=>	left_inside_cov=70	left_outside_cov=82	locus_tag=ECB_03331	right_inside_cov=70	right_outside_cov=74
MC	66	.	REL606	3628289	3629734	0	0	gene_name=rhsA	gene_position=pseudogene (281-1726/5580 nt)	gene_product=rhsA element core protein RshA	gene_strand=>	left_inside_cov=0	left_outside_cov=303	locus_tag=ECB_03448	right_inside_cov=0	right_outside_cov=298
MC	67	.	REL606	3943680	3943829	18	127	gene_name=rrlA	gene_position=noncoding (1851-2000/2904 nt)	gene_product=23S ribosomal RNA	gene_strand=>	left_inside_cov=69	left_outside_cov=71	locus_tag=ECB_r00015	right_inside_cov=70	right_outside_cov=72
JC	68	.	REL606	1	1	REL606	4521141	-1	0	alignment_overlap=0	circular_chromosome=1	coverage_minus=107	coverage_plus=82	flanking_left=150	flanking_right=150	frequency=1	junction_possible_overlap_registers=149	key=REL606__1__1__REL606__4521141__-1__0____150__150__0__0	max_left=149	max_left_minus=149	max_left_plus=143	max_min_left=73	max_min_left_minus=73	max_min_left_plus=73	max_min_right=75	max_min_right_minus=72	max_min_right_plus=75	max_pos_hash_score=298	max_right=149	max_right_minus=147	max_right_plus=149	neg_log10_pos_hash_p_value=0.1	new_junction_coverage=1.09	new_junction_read_count=189	polymorphism_frequency=1.000e+00	pos_hash_score=85	prediction=consensus	side_1_annotate_key=gene	side_1_continuation=0	side_1_coverage=0.00	side_1_overlap=0	side_1_possible_overlap_registers=149	side_1_read_count=0	side_1_redundant=0	side_2_annotate_key=gene	side_2_continuation=0	side_2_coverage=0.00	side_2_overlap=0	side_2_possible_overlap_registers=149	side_2_read_count=0	side_2_redundant=0	total_non_overlap_reads=189
JC	69	.	REL606	58157	1	REL606	58222	1	0	alignment_overlap=8	coverage_minus=0	coverage_plus=3	flanking_left=150	flanking_right=150	frequency=2.296e-02	junction_possible_overlap_registers=141	key=REL606__58157__1__REL606__58214__1__8____150__150__0__0	max_left=95	max_left_minus=0	max_left_plus=95	max_min_left=70	max_min_left_minus=0	max_min_left_plus=70	max_min_right=66	max_min_right_minus=0	max_min_right_plus=66	max_pos_hash_score=282	max_right=72	max_right_minus=0	max_right_plus=72	neg_log10_pos_hash_p_value=13.0	new_junction_coverage=0.02	new_junction_read_count=3	no_show=1	polymorphism_frequency=2.296e-02	pos_hash_score=3	prediction=polymorphism	reject=COVERAGE_EVENNESS_SKEW,FREQUENCY_CUTOFF	side_1_annotate_key=gene	side_1_continuation=0	side_1_coverage=0.82	side_1_overlap=8	side_1_possible_overlap_registers=149	side_1_read_count=142	side_1_redundant=0	side_2_annotate_key=gene	side_2_continuation=0	side_2_coverage=0.74	side_2_overlap=0	side_2_possible_overlap_registers=141	side_2_read_count=121	side_2_redundant=0	total_non_overlap_reads=3
JC	70	.	REL606	63922	1	REL606	63955	1	0	alignment_overlap=9	coverage_minus=0	coverage_plus=6	flanking_left=150	flanking_right=150	frequency=3.988e-02	junction_possible_overlap_registers=140	key=REL606__63922__1__REL606__63946__1__9____150__150__0__0	max_left=133	max_left_minus=0	max_left_plus=133	max_min_left=67	max_min_left_minus=0	max_min_left_plus=67	max_min_right=56	max_min_right_minus=0	max_min_right_plus=56	max_pos_hash_score=280	max_right=74	max_right_minus=0	max_right_plus=74	neg_log10_pos_hash_p_value=10.9	new_junction_coverage=0.04	new_junction_read_count=6	no_show=1	polymorphism_frequency=3.988e-02	pos_hash_score=6	prediction=polymorphism	reject=COVERAGE_EVENNESS_SKEW,FREQUENCY_CUTOFF	side_1_annotate_key=gene	side_1_continuation=0	side_1_coverage=0.87	side_1_overlap=9	side_1_possible_overlap_registers=149	side_1_read_count=150	side_1_redundant=0	side_2_annotate_key=gene	side_2_continuation=0	side_2_coverage=0.91	side_2_overlap=0	side_2_possible_overlap_registers=140	side_2_read_count=148	side_2_redundant=0	total_non_overlap_reads=6
JC	71	.	REL606	95298	1	REL606	95396	1	0	alignment_overlap=3	coverage_minus=3	coverage_plus=2	flanking_left=150	flanking_right=150	frequency=2.764e-02	junction_possible_overlap_registers=146	key=REL606__95298__1__REL606__95393__1__3____150__150__0__0	max_left=93	max_left_minus=93	max_left_plus=89	max_min_left=56	max_min_left_minus=0	max_min_left_plus=56	max_min_right=58	max_min_right_minus=54	max_min_right_plus=58	max_pos_hash_score=292	max_right=91	max_right_minus=54	max_right_plus=91	neg_log10_pos_hash_p_value=13.2	new_junction_coverage=0.03	new_junction_read_count=5	no_show=1	polymorphism_frequency=2.764e-02	pos_hash_score=3	prediction=polymorphism	reject=COVERAGE_EVENNESS_SKEW,FREQUENCY_CUTOFF	side_1_annotate_key=gene	side_1_continuation=0	side_1_coverage=0.94	side_1_overlap=3	side_1_possible_overlap_registers=149	side_1_read_count=162	side_1_redundant=0	side_2_annotate_key=gene	side_2_continuation=0	side_2_coverage=1.14	side_2_overlap=0	side_2_possible_overlap_registers=146	side_2_read_count=193	side_2_redundant=0	total_non_overlap_reads=5
JC	72	.	REL606	191375	1	REL606	191413	1	0	alignment_overlap=7	coverage_minus=0	coverage_plus=5	flanking_left=150	flanking_right=150	frequency=2.933e-02	junction_possible_overlap_registers=142	key=REL606__191375__1__REL606__191406__1__7____150__150__0__0	max_left=137	max_left_minus=0	max_left_plus=137	max_min_left=0	max_min_left_minus=0	max_min_left_plus=0	max_min_right=65	max_min_right_minus=0	max_min_right_plus=65	max_pos_hash_score=284	max_right=65	max_right_minus=0	max_right_plus=65	neg_log10_pos_hash_p_value=11.6	new_junction_coverage=0.03	new_junction_read_count=5	no_show=1	polymorphism_frequency=2.933e-02	pos_hash_score=5	prediction=polymorphism	reject=COVERAGE_EVENNESS_SKEW,FREQUENCY_CUTOFF	side_1_annotate_key=gene	side_1_continuation=0	side_1_coverage=0.87	side_1_overlap=7	side_1_possible_overlap_registers=149	side_1_read_count=151	side_1_redundant=0	side_2_annotate_key=gene	side_2_continuation=0	side_2_coverage=1.13	side_2_overlap=0	side_2_possible_overlap_registers=142	side_2_read_count=187	side_2_redundant=0	total_non_overlap_reads=5
JC	73	.	REL606	232293	1	REL606	232318	1	0	alignment_overlap=7	coverage_minus=1	coverage_plus=7	flanking_left=150	flanking_right=150	frequency=NA	junction_possible_overlap_registers=142	key=REL606__232293__1__REL606__232311__1__7____150__150__1__1	max_left=135	max_left_minus=61	max_left_plus=135	max_min_left=64	max_min_left_minus=61	max_min_left_plus=64	max_min_right=49	max_min_right_minus=0	max_min_right_plus=49	max_pos_hash_score=284	max_right=82	max_right_minus=82	max_right_plus=79	neg_log10_pos_hash_p_value=11.0	new_junction_coverage=0.06	new_junction_read_count=10	no_show=1	polymorphism_frequency=NA	pos_hash_score=6	prediction=unknown	reject=COVERAGE_EVENNESS_SKEW	side_1_annotate_key=repeat	side_1_continuation=0	side_1_coverage=NA	side_1_overlap=7	side_1_read_count=NA	side_1_redundant=1	side_2_annotate_key=repeat	side_2_continuation=0	side_2_coverage=NA	side_2_overlap=0	side_2_possible_overlap_registers=NA	side_2_read_count=NA	side_2_redundant=1	total_non_overlap_reads=8
JC	74	.	REL606	261742	-1	REL606	261967	-1	0	alignment_overlap=10	coverage_minus=2	coverage_plus=1	flanking_left=150	flanking_right=150	frequency=1.705e-02	junction_possible_overlap_registers=139	key=REL606__261742__-1__REL606__261977__-1__10____150__150__0__0	max_left=110	max_left_minus=110	max_left_plus=90	max_min_left=0	max_min_left_minus=0	max_min_left_plus=0	max_min_right=50	max_min_right_minus=35	max_min_right_plus=50	max_pos_hash_score=278	max_right=50	max_right_minus=35	max_right_plus=50	neg_log10_pos_hash_p_value=12.9	new_junction_coverage=0.02	new_junction_read_count=3	no_show=1	polymorphism_frequency=1.705e-02	pos_hash_score=3	prediction=polymorphism	reject=COVERAGE_EVENNESS_SKEW,FREQUENCY_CUTOFF	side_1_annotate_key=gene	side_1_continuation=0	side_1_coverage=1.12	side_1_overlap=10	side_1_possible_overlap_registers=149	side_1_read_count=194	side_1_redundant=0	side_2_annotate_key=gene	side_2_continuation=0	side_2_coverage=1.02	side_2_overlap=0	side_2_possible_overlap_registers=139	side_2_read_count=165	side_2_redundant=0	total_non_overlap_reads=3
JC	75	.	REL606	273172	-1	REL606	273263	-1	0	alignment_overlap=10	coverage_minus=3	coverage_plus=1	flanking_left=150	flanking_right=150	frequency=2.815e-02	junction_possible_overlap_registers=139	key=REL606__273172__-1__REL606__273273__-1__10____150__150__0__0	max_left=83	max_left_minus=71	max_left_plus=83	max_min_left=39	max_min_left_minus=39	max_min_left_plus=0	max_min_right=68	max_min_right_minus=68	max_min_right_plus=57	max_pos_hash_score=278	max_right=135	max_right_minus=135	max_right_plus=57	neg_log10_pos_hash_p_value=12.1	new_junction_coverage=0.02	new_junction_read_count=4	no_show=1	polymorphism_frequency=2.815e-02	pos_hash_score=4	prediction=polymorphism	reject=COVERAGE_EVENNESS_SKEW,FREQUENCY_CUTOFF	side_1_annotate_key=gene	side_1_continuation=0	side_1_coverage=0.84	side_1_overlap=10	side_1_possible_overlap_registers=149	side_1_read_count=146	side_1_redundant=0	side_2_annotate_key=gene	side_2_continuation=0	side_2_coverage=0.87	side_2_overlap=0	side_2_possible_overlap_registers=139	side_2_read_count=140	side_2_redundant=0	total_non_overlap_reads=4
JC	76	.	REL606	310416	-1	REL606	310495	-1	0	alignment_overlap=9	coverage_minus=7	coverage_plus=1	flanking_left=150	flanking_right=150	frequency=5.232e-02	junction_possible_overlap_registers=140	key=REL606__310416__-1__REL606__310504__-1__9____150__150__0__0	max_left=82	max_left_minus=82	max_left_plus=81	max_min_left=48	max_min_left_minus=48	max_min_left_plus=0	max_min_right=67	max_min_right_minus=67	max_min_right_plus=60	max_pos_hash_score=280	max_right=134	max_right_minus=134	max_right_plus=60	neg_log10_pos_hash_p_value=9.8	new_junction_coverage=0.05	new_junction_read_count=8	polymorphism_frequency=5.232e-02	pos_hash_score=8	prediction=polymorphism	reject=COVERAGE_EVENNESS_SKEW,FREQUENCY_CUTOFF	side_1_annotate_key=gene	side_1_continuation=0	side_1_coverage=0.88	side_1_overlap=9	side_1_possible_overlap_registers=149	side_1_read_count=152	side_1_redundant=0	side_2_annotate_key=gene	side_2_continuation=0	side_2_coverage=0.90	side_2_overlap=0	side_2_possible_overlap_registers=140	side_2_read_count=147	side_2_redundant=0	total_non_overlap_reads=8
JC	77	.	REL606	414020	1	REL606	414091	1	0	alignment_overlap=9	coverage_minus=1	coverage_plus=3	flanking_left=150	flanking_right=150	frequency=2.933e-02	junction_possible_overlap_registers=140	key=REL606__414020__1__REL606__414082__1__9____150__150__0__0	max_left=127	max_left_minus=55	max_left_plus=127	max_min_left=55	max_min_left_minus=55	max_min_left_plus=0	max_min_right=39	max_min_right_minus=0	max_min_right_plus=39	max_pos_hash_score=280	max_right=86	max_right_minus=86	max_right_plus=39	neg_log10_pos_hash_p_value=12.2	new_junction_coverage=0.02	new_junction_read_count=4	no_show=1	polymorphism_frequency=2.933e-02	pos_hash_score=4	prediction=polymorphism	reject=COVERAGE_EVENNESS_SKEW,FREQUENCY_CUTOFF	side_1_annotate_key=gene	side_1_continuation=0	side_1_coverage=0.79	side_1_overlap=9	side_1_possible_overlap_registers=149	side_1_read_count=137	side_1_redundant=0	side_2_annotate_key=gene	side_2_continuation=0	side_2_coverage=0.84	side_2_overlap=0	side_2_possible_overlap_registers=140	side_2_read_count=136	side_2_redundant=0	total_non_overlap_reads=4
JC	78	.	REL606	466847	-1	REL606	466850	-1	0	alignment_overlap=8	coverage_minus=4	coverage_plus=1	flanking_left=150	flanking_right=150	frequency=3.903e-02	junction_possible_overlap_registers=141	key=REL606__466847__-1__REL606__466858__-1__8____150__150__0__0	max_left=70	max_left_minus=70	max_left_plus=17	max_min_left=70	max_min_left_minus=70	max_min_left_plus=17	max_min_right=0	max_min_right_minus=0	max_min_right_plus=0	max_pos_hash_score=282	max_right=125	max_right_minus=111	max_right_plus=125	neg_log10_pos_hash_p_value=11.6	new_junction_coverage=0.03	new_junction_read_count=5	no_show=1	polymorphism_frequency=3.903e-02	pos_hash_score=5	prediction=polymorphism	reject=COVERAGE_EVENNESS_SKEW,FREQUENCY_CUTOFF	side_1_annotate_key=gene	side_1_continuation=0	side_1_coverage=0.73	side_1_overlap=8	side_1_possible_overlap_registers=149	side_1_read_count=127	side_1_redundant=0	side_2_annotate_key=gene	side_2_continuation=0	side_2_coverage=0.77	side_2_overlap=0	side_2_possible_overlap_registers=141	side_2_read_count=126	side_2_redundant=0	total_non_overlap_reads=5
JC	79	.	REL606	588070	1	REL606	626690	1	0	alignment_overlap=0	coverage_minus=73	coverage_plus=57	flanking_left=150	flanking_right=150	frequency=2.518e-01	junction_possible_overlap_registers=149	key=REL606__588070__1__REL606__626690__1__0____150__150__1__0	max_left=146	max_left_minus=145	max_left_plus=146	max_min_left=73	max_min_left_minus=73	max_min_left_plus=71	max_min_right=75	max_min_right_minus=75	max_min_right_plus=65	max_pos_hash_score=298	max_right=147	max_right_minus=147	max_right_plus=146	neg_log10_pos_hash_p_value=0.8	new_junction_coverage=0.82	new_junction_read_count=142	polymorphism_frequency=2.518e-01	pos_hash_score=62	prediction=polymorphism	side_1_annotate_key=repeat	side_1_continuation=0	side_1_coverage=NA	side_1_overlap=0	side_1_read_count=NA	side_1_redundant=1	side_2_annotate_key=gene	side_2_continuation=0	side_2_coverage=2.44	side_2_overlap=0	side_2_possible_overlap_registers=149	side_2_read_count=422	side_2_redundant=0	total_non_overlap_reads=130
JC	80	.	REL606	590046	-1	REL606	3398568	1	0	alignment_overlap=2	coverage_minus=100	coverage_plus=99	flanking_left=150	flanking_right=150	frequency=1	junction_possible_overlap_registers=147	key=REL606__590048__-1__REL606__3398568__1__2____150__150__0__0	max_left=147	max_left_minus=143	max_left_plus=147	max_min_left=72	max_min_left_minus=72	max_min_left_plus=68	max_min_right=72	max_min_right_minus=72	max_min_right_plus=71	max_pos_hash_score=294	max_right=145	max_right_minus=145	max_right_plus=145	neg_log10_pos_hash_p_value=0.3	new_junction_coverage=1.17	new_junction_read_count=199	polymorphism_frequency=1.000e+00	pos_hash_score=73	prediction=consensus	read_count_offset=3	side_1_annotate_key=repeat	side_1_continuation=0	side_1_coverage=NA	side_1_overlap=0	side_1_read_count=NA	side_1_redundant=0	side_2_annotate_key=gene	side_2_continuation=0	side_2_coverage=0.00	side_2_overlap=2	side_2_possible_overlap_registers=146	side_2_read_count=0	side_2_redundant=0	total_non_overlap_reads=199
JC	81	.	REL606	603255	1	REL606	603334	1	0	alignment_overlap=9	coverage_minus=0	coverage_plus=8	flanking_left=150	flanking_right=150	frequency=5.053e-02	junction_possible_overlap_registers=140	key=REL606__603255__1__REL606__603325__1__9____150__150__0__0	max_left=136	max_left_minus=0	max_left_plus=136	max_min_left=47	max_min_left_minus=0	max_min_left_plus=47	max_min_right=60	max_min_right_minus=0	max_min_right_plus=60	max_pos_hash_score=280	max_right=94	max_right_minus=0	max_right_plus=94	neg_log10_pos_hash_p_value=10.9	new_junction_coverage=0.05	new_junction_read_count=8	no_show=1	polymorphism_frequency=5.053e-02	pos_hash_score=6	prediction=polymorphism	reject=COVERAGE_EVENNESS_SKEW,FREQUENCY_CUTOFF	side_1_annotate_key=gene	side_1_continuation=0	side_1_coverage=0.90	side_1_overlap=9	side_1_possible_overlap_registers=149	side_1_read_count=155	side_1_redundant=0	side_2_annotate_key=gene	side_2_continuation=0	side_2_coverage=0.95	side_2_overlap=0	side_2_possible_overlap_registers=140	side_2_read_count=155	side_2_redundant=0	total_non_overlap_reads=8
JC	82	.	REL606	625464	1	REL606	628396	-1	0	alignment_overlap=1	coverage_minus=129	coverage_plus=35	flanking_left=150	flanking_right=150	frequency=5.259e-01	junction_possible_overlap_registers=148	key=REL606__625464__1__REL606__628397__-1__1____150__150__0__0	max_left=148	max_left_minus=148	max_left_plus=146	max_min_left=73	max_min_left_minus=73	max_min_left_plus=46	max_min_right=74	max_min_right_minus=74	max_min_right_plus=61	max_pos_hash_score=296	max_right=146	max_right_minus=146	max_right_plus=143	neg_log10_pos_hash_p_value=0.3	new_junction_coverage=0.98	new_junction_read_count=168	polymorphism_frequency=5.259e-01	pos_hash_score=77	prediction=polymorphism	side_1_annotate_key=gene	side_1_continuation=0	side_1_coverage=0.94	side_1_overlap=1	side_1_possible_overlap_registers=149	side_1_read_count=163	side_1_redundant=0	side_2_annotate_key=gene	side_2_continuation=0	side_2_coverage=0.82	side_2_overlap=0	side_2_possible_overlap_registers=148	side_2_read_count=141	side_2_redundant=0	total_non_overlap_reads=164
JC	83	.	REL606	626692	-1	REL606	644382	-1	0	alignment_overlap=0	coverage_minus=64	coverage_plus=40	flanking_left=150	flanking_right=150	frequency=1.981e-01	junction_possible_overlap_registers=149	key=REL606__626692__-1__REL606__644382__-1__0____150__150__0__1	max_left=145	max_left_minus=139	max_left_plus=145	max_min_left=74	max_min_left_minus=68	max_min_left_plus=74	max_min_right=72	max_min_right_minus=49	max_min_right_plus=72	max_pos_hash_score=298	max_right=146	max_right_minus=146	max_right_plus=133	neg_log10_pos_hash_p_value=2.1	new_junction_coverage=0.61	new_junction_read_count=106	polymorphism_frequency=1.981e-01	pos_hash_score=44	prediction=polymorphism	reject=FREQUENCY_CUTOFF	side_1_annotate_key=gene	side_1_continuation=0	side_1_coverage=2.48	side_1_overlap=0	side_1_possible_overlap_registers=149	side_1_read_count=429	side_1_redundant=0	side_2_annotate_key=repeat	side_2_continuation=0	side_2_coverage=NA	side_2_overlap=0	side_2_possible_overlap_registers=NA	side_2_read_count=NA	side_2_redundant=1	total_non_overlap_reads=104
JC	84	.	REL606	628615	-1	REL606	628720	-1	0	alignment_overlap=5	coverage_minus=2	coverage_plus=2	flanking_left=150	flanking_right=150	frequency=2.211e-02	junction_possible_overlap_registers=144	key=REL606__628615__-1__REL606__628725__-1__5____150__150__0__0	max_left=98	max_left_minus=98	max_left_plus=53	max_min_left=58	max_min_left_minus=58	max_min_left_plus=53	max_min_right=47	max_min_right_minus=47	max_min_right_plus=0	max_pos_hash_score=288	max_right=105	max_right_minus=87	max_right_plus=105	neg_log10_pos_hash_p_value=12.4	new_junction_coverage=0.02	new_junction_read_count=4	no_show=1	polymorphism_frequency=2.211e-02	pos_hash_score=4	prediction=polymorphism	reject=COVERAGE_EVENNESS_SKEW,FREQUENCY_CUTOFF	side_1_annotate_key=gene	side_1_continuation=0	side_1_coverage=1.07	side_1_overlap=5	side_1_possible_overlap_registers=149	side_1_read_count=186	side_1_redundant=0	side_2_annotate_key=gene	side_2_continuation=0	side_2_coverage=1.04	side_2_overlap=0	side_2_possible_overlap_registers=144	side_2_read_count=174	side_2_redundant=0	total_non_overlap_reads=4
JC	85	.	REL606	687491	1	REL606	687521	1	0	alignment_overlap=8	coverage_minus=0	coverage_plus=5	flanking_left=150	flanking_right=150	frequency=3.136e-02	junction_possible_overlap_registers=141	key=REL606__687491__1__REL606__687513__1__8____150__150__0__0	max_left=122	max_left_minus=0	max_left_plus=122	max_min_left=56	max_min_left_minus=0	max_min_left_plus=56	max_min_right=37	max_min_right_minus=0	max_min_right_plus=37	max_pos_hash_score=282	max_right=109	max_right_minus=0	max_right_plus=109	neg_log10_pos_hash_p_value=11.6	new_junction_coverage=0.03	new_junction_read_count=5	no_show=1	polymorphism_frequency=3.136e-02	pos_hash_score=5	prediction=polymorphism	reject=COVERAGE_EVENNESS_SKEW,FREQUENCY_CUTOFF	side_1_annotate_key=gene	side_1_continuation=0	side_1_coverage=0.88	side_1_overlap=8	side_1_possible_overlap_registers=149	side_1_read_count=152	side_1_redundant=0	side_2_annotate_key=gene	side_2_continuation=0	side_2_coverage=1.01	side_2_overlap=0	side_2_possible_overlap_registers=141	side_2_read_count=165	side_2_redundant=0	total_non_overlap_reads=5
JC	86	.	REL606	743635	1	REL606	743702	1	0	alignment_overlap=11	coverage_minus=0	coverage_plus=3	flanking_left=150	flanking_right=150	frequency=2.571e-02	junction_possible_overlap_registers=138	key=REL606__743635__1__REL606__743691__1__11____150__150__0__0	max_left=90	max_left_minus=0	max_left_plus=90	max_min_left=0	max_min_left_minus=0	max_min_left_plus=0	max_min_right=59	max_min_right_minus=0	max_min_right_plus=59	max_pos_hash_score=276	max_right=59	max_right_minus=0	max_right_plus=59	neg_log10_pos_hash_p_value=12.8	new_junction_coverage=0.02	new_junction_read_count=3	no_show=1	polymorphism_frequency=2.571e-02	pos_hash_score=3	prediction=polymorphism	reject=COVERAGE_EVENNESS_SKEW,FREQUENCY_CUTOFF	side_1_annotate_key=gene	side_1_continuation=0	side_1_coverage=0.75	side_1_overlap=11	side_1_possible_overlap_registers=149	side_1_read_count=130	side_1_redundant=0	side_2_annotate_key=gene	side_2_continuation=0	side_2_coverage=0.67	side_2_overlap=0	side_2_possible_overlap_registers=138	side_2_read_count=107	side_2_redundant=0	total_non_overlap_reads=3
JC	87	.	REL606	757620	-1	REL606	757889	-1	0	alignment_overlap=5	coverage_minus=2	coverage_plus=2	flanking_left=150	flanking_right=150	frequency=2.466e-02	junction_possible_overlap_registers=144	key=REL606__757620__-1__REL606__757894__-1__5____150__150__0__0	max_left=106	max_left_minus=106	max_left_plus=72	max_min_left=72	max_min_left_minus=0	max_min_left_plus=72	max_min_right=47	max_min_right_minus=47	max_min_right_plus=0	max_pos_hash_score=288	max_right=73	max_right_minus=47	max_right_plus=73	neg_log10_pos_hash_p_value=13.1	new_junction_coverage=0.02	new_junction_read_count=4	no_show=1	polymorphism_frequency=2.466e-02	pos_hash_score=3	prediction=polymorphism	reject=COVERAGE_EVENNESS_SKEW,FREQUENCY_CUTOFF	side_1_annotate_key=gene	side_1_continuation=0	side_1_coverage=0.79	side_1_overlap=5	side_1_possible_overlap_registers=149	side_1_read_count=136	side_1_redundant=0	side_2_annotate_key=gene	side_2_continuation=0	side_2_coverage=1.11	side_2_overlap=0	side_2_possible_overlap_registers=144	side_2_read_count=185	side_2_redundant=0	total_non_overlap_reads=4
JC	88	.	REL606	758295	1	REL606	758515	1	0	alignment_overlap=8	coverage_minus=3	coverage_plus=1	flanking_left=150	flanking_right=150	frequency=2.926e-02	junction_possible_overlap_registers=141	key=REL606__758295__1__REL606__758507__1__8____150__150__0__0	max_left=129	max_left_minus=129	max_left_plus=87	max_min_left=0	max_min_left_minus=0	max_min_left_plus=0	max_min_right=55	max_min_right_minus=36	max_min_right_plus=55	max_pos_hash_score=282	max_right=55	max_right_minus=36	max_right_plus=55	neg_log10_pos_hash_p_value=12.2	new_junction_coverage=0.02	new_junction_read_count=4	no_show=1	polymorphism_frequency=2.926e-02	pos_hash_score=4	prediction=polymorphism	reject=COVERAGE_EVENNESS_SKEW,FREQUENCY_CUTOFF	side_1_annotate_key=gene	side_1_continuation=0	side_1_coverage=0.92	side_1_overlap=8	side_1_possible_overlap_registers=149	side_1_read_count=160	side_1_redundant=0	side_2_annotate_key=gene	side_2_continuation=0	side_2_coverage=0.70	side_2_overlap=0	side_2_possible_overlap_registers=141	side_2_read_count=114	side_2_redundant=0	total_non_overlap_reads=4
JC	89	.	REL606	766131	-1	REL606	766199	-1	0	alignment_overlap=8	coverage_minus=2	coverage_plus=1	flanking_left=150	flanking_right=150	frequency=2.207e-02	junction_possible_overlap_registers=141	key=REL606__766131__-1__REL606__766207__-1__8____150__150__0__0	max_left=73	max_left_minus=45	max_left_plus=73	max_min_left=45	max_min_left_minus=45	max_min_left_plus=0	max_min_right=69	max_min_right_minus=0	max_min_right_plus=69	max_pos_hash_score=282	max_right=103	max_right_minus=103	max_right_plus=69	neg_log10_pos_hash_p_value=13.0	new_junction_coverage=0.02	new_junction_read_count=3	no_show=1	polymorphism_frequency=2.207e-02	pos_hash_score=3	prediction=polymorphism	reject=COVERAGE_EVENNESS_SKEW,FREQUENCY_CUTOFF	side_1_annotate_key=gene	side_1_continuation=0	side_1_coverage=0.77	side_1_overlap=8	side_1_possible_overlap_registers=149	side_1_read_count=133	side_1_redundant=0	side_2_annotate_key=gene	side_2_continuation=0	side_2_coverage=0.85	side_2_overlap=0	side_2_possible_overlap_registers=141	side_2_read_count=140	side_2_redundant=0	total_non_overlap_reads=3
JC	90	.	REL606	812414	-1	REL606	812522	-1	0	alignment_overlap=10	coverage_minus=4	coverage_plus=2	flanking_left=150	flanking_right=150	frequency=4.449e-02	junction_possible_overlap_registers=139	key=REL606__812414__-1__REL606__812532__-1__10____150__150__0__0	max_left=42	max_left_minus=42	max_left_plus=39	max_min_left=42	max_min_left_minus=42	max_min_left_plus=39	max_min_right=0	max_min_right_minus=0	max_min_right_plus=0	max_pos_hash_score=278	max_right=138	max_right_minus=138	max_right_plus=104	neg_log10_pos_hash_p_value=10.8	new_junction_coverage=0.04	new_junction_read_count=6	no_show=1	polymorphism_frequency=4.449e-02	pos_hash_score=6	prediction=polymorphism	reject=COVERAGE_EVENNESS_SKEW,FREQUENCY_CUTOFF	side_1_annotate_key=gene	side_1_continuation=0	side_1_coverage=0.80	side_1_overlap=10	side_1_possible_overlap_registers=149	side_1_read_count=138	side_1_redundant=0	side_2_annotate_key=gene	side_2_continuation=0	side_2_coverage=0.80	side_2_overlap=0	side_2_possible_overlap_registers=139	side_2_read_count=129	side_2_redundant=0	total_non_overlap_reads=6
JC	91	.	REL606	1033308	1	REL606	1033331	1	0	alignment_overlap=7	coverage_minus=0	coverage_plus=4	flanking_left=150	flanking_right=150	frequency=2.835e-02	junction_possible_overlap_registers=142	key=REL606__1033308__1__REL606__1033324__1__7____150__150__0__0	max_left=136	max_left_minus=0	max_left_plus=136	max_min_left=62	max_min_left_minus=0	max_min_left_plus=62	max_min_right=65	max_min_right_minus=0	max_min_right_plus=65	max_pos_hash_score=284	max_right=86	max_right_minus=0	max_right_plus=86	neg_log10_pos_hash_p_value=12.3	new_junction_coverage=0.02	new_junction_read_count=4	no_show=1	polymorphism_frequency=2.835e-02	pos_hash_score=4	prediction=polymorphism	reject=COVERAGE_EVENNESS_SKEW,FREQUENCY_CUTOFF	side_1_annotate_key=gene	side_1_continuation=0	side_1_coverage=0.83	side_1_overlap=7	side_1_possible_overlap_registers=149	side_1_read_count=144	side_1_redundant=0	side_2_annotate_key=gene	side_2_continuation=0	side_2_coverage=0.83	side_2_overlap=0	side_2_possible_overlap_registers=142	side_2_read_count=137	side_2_redundant=0	total_non_overlap_reads=4
JC	92	.	REL606	1063313	1	REL606	1063422	1	0	alignment_overlap=9	coverage_minus=0	coverage_plus=5	flanking_left=150	flanking_right=150	frequency=3.879e-02	junction_possible_overlap_registers=140	key=REL606__1063313__1__REL606__1063413__1__9____150__150__0__0	max_left=119	max_left_minus=0	max_left_plus=119	max_min_left=59	max_min_left_minus=0	max_min_left_plus=59	max_min_right=53	max_min_right_minus=0	max_min_right_plus=53	max_pos_hash_score=280	max_right=139	max_right_minus=0	max_right_plus=139	neg_log10_pos_hash_p_value=11.5	new_junction_coverage=0.03	new_junction_read_count=5	no_show=1	polymorphism_frequency=3.879e-02	pos_hash_score=5	prediction=polymorphism	reject=COVERAGE_EVENNESS_SKEW,FREQUENCY_CUTOFF	side_1_annotate_key=gene	side_1_continuation=0	side_1_coverage=0.69	side_1_overlap=9	side_1_possible_overlap_registers=149	side_1_read_count=119	side_1_redundant=0	side_2_annotate_key=gene	side_2_continuation=0	side_2_coverage=0.84	side_2_overlap=0	side_2_possible_overlap_registers=140	side_2_read_count=136	side_2_redundant=0	total_non_overlap_reads=5
JC	93	.	REL606	1176287	-1	REL606	1176387	-1	0	alignment_overlap=5	coverage_minus=1	coverage_plus=4	flanking_left=150	flanking_right=150	frequency=3.005e-02	junction_possible_overlap_registers=144	key=REL606__1176287__-1__REL606__1176392__-1__5____150__150__0__0	max_left=97	max_left_minus=97	max_left_plus=97	max_min_left=51	max_min_left_minus=0	max_min_left_plus=51	max_min_right=54	max_min_right_minus=42	max_min_right_plus=54	max_pos_hash_score=288	max_right=94	max_right_minus=42	max_right_plus=94	neg_log10_pos_hash_p_value=12.4	new_junction_coverage=0.03	new_junction_read_count=5	no_show=1	polymorphism_frequency=3.005e-02	pos_hash_score=4	prediction=polymorphism	reject=COVERAGE_EVENNESS_SKEW,FREQUENCY_CUTOFF	side_1_annotate_key=gene	side_1_continuation=0	side_1_coverage=0.89	side_1_overlap=5	side_1_possible_overlap_registers=149	side_1_read_count=154	side_1_redundant=0	side_2_annotate_key=gene	side_2_continuation=0	side_2_coverage=1.04	side_2_overlap=0	side_2_possible_overlap_registers=144	side_2_read_count=174	side_2_redundant=0	total_non_overlap_reads=5
JC	94	.	REL606	1243765	-1	REL606	1243747	-1	0	alignment_overlap=18	coverage_minus=1	coverage_plus=4	flanking_left=150	flanking_right=150	frequency=4.092e-02	junction_possible_overlap_registers=131	key=REL606__1243765__-1__REL606__1243765__-1__18____150__150__0__0	max_left=93	max_left_minus=39	max_left_plus=93	max_min_left=54	max_min_left_minus=39	max_min_left_plus=54	max_min_right=55	max_min_right_minus=0	max_min_right_plus=55	max_pos_hash_score=262	max_right=106	max_right_minus=93	max_right_plus=106	neg_log10_pos_hash_p_value=11.0	new_junction_coverage=0.04	new_junction_read_count=6	no_show=1	polymorphism_frequency=4.092e-02	pos_hash_score=5	prediction=polymorphism	reject=COVERAGE_EVENNESS_SKEW,FREQUENCY_CUTOFF	side_1_annotate_key=gene	side_1_continuation=0	side_1_coverage=0.90	side_1_overlap=18	side_1_possible_overlap_registers=149	side_1_read_count=155	side_1_redundant=0	side_2_annotate_key=gene	side_2_continuation=0	side_2_coverage=0.95	side_2_overlap=0	side_2_possible_overlap_registers=131	side_2_read_count=145	side_2_redundant=0	total_non_overlap_reads=5
JC	95	.	REL606	1250345	-1	REL606	1250398	-1	0	alignment_overlap=3	coverage_minus=3	coverage_plus=0	flanking_left=150	flanking_right=150	frequency=2.592e-02	junction_possible_overlap_registers=146	key=REL606__1250345__-1__REL606__1250401__-1__3____150__150__0__0	max_left=100	max_left_minus=100	max_left_plus=0	max_min_left=49	max_min_left_minus=49	max_min_left_plus=0	max_min_right=47	max_min_right_minus=47	max_min_right_plus=0	max_pos_hash_score=292	max_right=107	max_right_minus=107	max_right_plus=0	neg_log10_pos_hash_p_value=13.2	new_junction_coverage=0.02	new_junction_read_count=3	no_show=1	polymorphism_frequency=2.592e-02	pos_hash_score=3	prediction=polymorphism	reject=COVERAGE_EVENNESS_SKEW,FREQUENCY_CUTOFF	side_1_annotate_key=gene	side_1_continuation=0	side_1_coverage=0.72	side_1_overlap=3	side_1_possible_overlap_registers=149	side_1_read_count=125	side_1_redundant=0	side_2_annotate_key=gene	side_2_continuation=0	side_2_coverage=0.61	side_2_overlap=0	side_2_possible_overlap_registers=146	side_2_read_count=103	side_2_redundant=0	total_non_overlap_reads=3
JC	96	.	REL606	1289201	1	REL606	1289281	1	0	alignment_overlap=8	coverage_minus=3	coverage_plus=1	flanking_left=150	flanking_right=150	frequency=3.329e-02	junction_possible_overlap_registers=141	key=REL606__1289201__1__REL606__1289273__1__8____150__150__0__0	max_left=65	max_left_minus=65	max_left_plus=24	max_min_left=65	max_min_left_minus=65	max_min_left_plus=24	max_min_right=0	max_min_right_minus=0	max_min_right_plus=0	max_pos_hash_score=282	max_right=118	max_right_minus=108	max_right_plus=118	neg_log10_pos_hash_p_value=12.2	new_junction_coverage=0.02	new_junction_read_count=4	no_show=1	polymorphism_frequency=3.329e-02	pos_hash_score=4	prediction=polymorphism	reject=COVERAGE_EVENNESS_SKEW,FREQUENCY_CUTOFF	side_1_annotate_key=gene	side_1_continuation=0	side_1_coverage=0.72	side_1_overlap=8	side_1_possible_overlap_registers=149	side_1_read_count=125	side_1_redundant=0	side_2_annotate_key=gene	side_2_continuation=0	side_2_coverage=0.70	side_2_overlap=0	side_2_possible_overlap_registers=141	side_2_read_count=114	side_2_redundant=0	total_non_overlap_reads=4
JC	97	.	REL606	1365122	1	REL606	1365183	1	0	alignment_overlap=10	coverage_minus=0	coverage_plus=3	flanking_left=150	flanking_right=150	frequency=1.775e-02	junction_possible_overlap_registers=139	key=REL606__1365122__1__REL606__1365173__1__10____150__150__0__0	max_left=106	max_left_minus=0	max_left_plus=106	max_min_left=21	max_min_left_minus=0	max_min_left_plus=21	max_min_right=42	max_min_right_minus=0	max_min_right_plus=42	max_pos_hash_score=278	max_right=119	max_right_minus=0	max_right_plus=119	neg_log10_pos_hash_p_value=12.9	new_junction_coverage=0.02	new_junction_read_count=3	no_show=1	polymorphism_frequency=1.775e-02	pos_hash_score=3	prediction=polymorphism	reject=COVERAGE_EVENNESS_SKEW,FREQUENCY_CUTOFF	side_1_annotate_key=gene	side_1_continuation=0	side_1_coverage=0.95	side_1_overlap=10	side_1_possible_overlap_registers=149	side_1_read_count=164	side_1_redundant=0	side_2_annotate_key=gene	side_2_continuation=0	side_2_coverage=1.11	side_2_overlap=0	side_2_possible_overlap_registers=139	side_2_read_count=179	side_2_redundant=0	total_non_overlap_reads=3
JC	98	.	REL606	1365359	1	REL606	1365512	1	0	alignment_overlap=6	coverage_minus=2	coverage_plus=1	flanking_left=150	flanking_right=150	frequency=1.640e-02	junction_possible_overlap_registers=143	key=REL606__1365359__1__REL606__1365506__1__6____150__150__0__0	max_left=43	max_left_minus=43	max_left_plus=32	max_min_left=43	max_min_left_minus=43	max_min_left_plus=32	max_min_right=0	max_min_right_minus=0	max_min_right_plus=0	max_pos_hash_score=286	max_right=112	max_right_minus=112	max_right_plus=112	neg_log10_pos_hash_p_value=13.1	new_junction_coverage=0.02	new_junction_read_count=3	no_show=1	polymorphism_frequency=1.640e-02	pos_hash_score=3	prediction=polymorphism	reject=COVERAGE_EVENNESS_SKEW,FREQUENCY_CUTOFF	side_1_annotate_key=gene	side_1_continuation=0	side_1_coverage=1.02	side_1_overlap=6	side_1_possible_overlap_registers=149	side_1_read_count=176	side_1_redundant=0	side_2_annotate_key=gene	side_2_continuation=0	side_2_coverage=1.15	side_2_overlap=0	side_2_possible_overlap_registers=143	side_2_read_count=191	side_2_redundant=0	total_non_overlap_reads=3
JC	99	.	REL606	1390484	-1	REL606	1390546	-1	0	alignment_overlap=8	coverage_minus=3	coverage_plus=3	flanking_left=150	flanking_right=150	frequency=3.757e-02	junction_possible_overlap_registers=141	key=REL606__1390484__-1__REL606__1390554__-1__8____150__150__0__0	max_left=108	max_left_minus=108	max_left_plus=102	max_min_left=29	max_min_left_minus=29	max_min_left_plus=15	max_min_right=61	max_min_right_minus=34	max_min_right_plus=61	max_pos_hash_score=282	max_right=127	max_right_minus=120	max_right_plus=127	neg_log10_pos_hash_p_value=11.0	new_junction_coverage=0.04	new_junction_read_count=7	no_show=1	polymorphism_frequency=3.757e-02	pos_hash_score=6	prediction=polymorphism	reject=COVERAGE_EVENNESS_SKEW,FREQUENCY_CUTOFF	side_1_annotate_key=gene	side_1_continuation=0	side_1_coverage=1.01	side_1_overlap=8	side_1_possible_overlap_registers=149	side_1_read_count=174	side_1_redundant=0	side_2_annotate_key=gene	side_2_continuation=0	side_2_coverage=1.18	side_2_overlap=0	side_2_possible_overlap_registers=141	side_2_read_count=194	side_2_redundant=0	total_non_overlap_reads=6
JC	100	.	REL606	1455171	-1	REL606	1467671	1	0	alignment_overlap=0	coverage_minus=76	coverage_plus=119	flanking_left=150	flanking_right=150	frequency=1	junction_possible_overlap_registers=149	key=REL606__1455171__-1__REL606__1467671__1__0____150__150__0__1	max_left=145	max_left_minus=141	max_left_plus=145	max_min_left=74	max_min_left_minus=74	max_min_left_plus=74	max_min_right=72	max_min_right_minus=64	max_min_right_plus=72	max_pos_hash_score=298	max_right=146	max_right_minus=146	max_right_plus=146	neg_log10_pos_hash_p_value=0.3	new_junction_coverage=1.22	new_junction_read_count=211	polymorphism_frequency=1.000e+00	pos_hash_score=76	prediction=consensus	side_1_annotate_key=gene	side_1_continuation=0	side_1_coverage=0.00	side_1_overlap=0	side_1_possible_overlap_registers=149	side_1_read_count=0	side_1_redundant=0	side_2_annotate_key=repeat	side_2_continuation=0	side_2_coverage=NA	side_2_overlap=0	side_2_possible_overlap_registers=NA	side_2_read_count=NA	side_2_redundant=1	total_non_overlap_reads=195
JC	101	.	REL606	1530847	1	REL606	1537125	-1	0	alignment_overlap=0	coverage_minus=261	coverage_plus=398	flanking_left=150	flanking_right=150	frequency=7.910e-01	junction_possible_overlap_registers=149	key=REL606__1530847__1__REL606__1537125__-1__0____150__150__0__0	max_left=149	max_left_minus=146	max_left_plus=149	max_min_left=74	max_min_left_minus=74	max_min_left_plus=71	max_min_right=74	max_min_right_minus=73	max_min_right_plus=74	max_pos_hash_score=298	max_right=149	max_right_minus=149	max_right_plus=148	neg_log10_pos_hash_p_value=0.0	new_junction_coverage=3.86	new_junction_read_count=668	polymorphism_frequency=7.910e-01	pos_hash_score=153	prediction=polymorphism	side_1_annotate_key=gene	side_1_continuation=0	side_1_coverage=0.99	side_1_overlap=0	side_1_possible_overlap_registers=149	side_1_read_count=171	side_1_redundant=0	side_2_annotate_key=gene	side_2_continuation=0	side_2_coverage=1.05	side_2_overlap=0	side_2_possible_overlap_registers=149	side_2_read_count=182	side_2_redundant=0	total_non_overlap_reads=659
JC	102	.	REL606	1534682	-1	REL606	1534688	-1	0	alignment_overlap=9	coverage_minus=8	coverage_plus=0	flanking_left=150	flanking_right=150	frequency=1.075e-02	junction_possible_overlap_registers=140	key=REL606__1534682__-1__REL606__1534697__-1__9____150__150__0__0	max_left=77	max_left_minus=77	max_left_plus=0	max_min_left=55	max_min_left_minus=55	max_min_left_plus=0	max_min_right=64	max_min_right_minus=64	max_min_right_plus=0	max_pos_hash_score=280	max_right=135	max_right_minus=135	max_right_plus=0	neg_log10_pos_hash_p_value=10.3	new_junction_coverage=0.05	new_junction_read_count=8	no_show=1	polymorphism_frequency=1.075e-02	pos_hash_score=7	prediction=polymorphism	reject=COVERAGE_EVENNESS_SKEW,FREQUENCY_CUTOFF	side_1_annotate_key=gene	side_1_continuation=0	side_1_coverage=4.58	side_1_overlap=9	side_1_possible_overlap_registers=149	side_1_read_count=792	side_1_redundant=0	side_2_annotate_key=gene	side_2_continuation=0	side_2_coverage=4.48	side_2_overlap=0	side_2_possible_overlap_registers=140	side_2_read_count=728	side_2_redundant=0	total_non_overlap_reads=8
JC	103	.	REL606	1578156	-1	REL606	1578186	-1	0	alignment_overlap=10	coverage_minus=6	coverage_plus=0	flanking_left=150	flanking_right=150	frequency=4.629e-02	junction_possible_overlap_registers=139	key=REL606__1578156__-1__REL606__1578196__-1__10____150__150__0__0	max_left=100	max_left_minus=100	max_left_plus=0	max_min_left=32	max_min_left_minus=32	max_min_left_plus=0	max_min_right=57	max_min_right_minus=57	max_min_right_plus=0	max_pos_hash_score=278	max_right=135	max_right_minus=135	max_right_plus=0	neg_log10_pos_hash_p_value=11.4	new_junction_coverage=0.04	new_junction_read_count=6	no_show=1	polymorphism_frequency=4.629e-02	pos_hash_score=5	prediction=polymorphism	reject=COVERAGE_EVENNESS_SKEW,FREQUENCY_CUTOFF	side_1_annotate_key=gene	side_1_continuation=0	side_1_coverage=0.76	side_1_overlap=10	side_1_possible_overlap_registers=149	side_1_read_count=131	side_1_redundant=0	side_2_annotate_key=gene	side_2_continuation=0	side_2_coverage=0.77	side_2_overlap=0	side_2_possible_overlap_registers=139	side_2_read_count=125	side_2_redundant=0	total_non_overlap_reads=6
JC	104	.	REL606	1595380	-1	REL606	1595529	-1	0	alignment_overlap=10	coverage_minus=1	coverage_plus=3	flanking_left=150	flanking_right=150	frequency=2.354e-02	junction_possible_overlap_registers=139	key=REL606__1595380__-1__REL606__1595539__-1__10____150__150__0__0	max_left=83	max_left_minus=83	max_left_plus=77	max_min_left=56	max_min_left_minus=0	max_min_left_plus=56	max_min_right=65	max_min_right_minus=57	max_min_right_plus=65	max_pos_hash_score=278	max_right=84	max_right_minus=57	max_right_plus=84	neg_log10_pos_hash_p_value=12.1	new_junction_coverage=0.02	new_junction_read_count=4	no_show=1	polymorphism_frequency=2.354e-02	pos_hash_score=4	prediction=polymorphism	reject=COVERAGE_EVENNESS_SKEW,FREQUENCY_CUTOFF	side_1_annotate_key=gene	side_1_continuation=0	side_1_coverage=1.13	side_1_overlap=10	side_1_possible_overlap_registers=149	side_1_read_count=196	side_1_redundant=0	side_2_annotate_key=gene	side_2_continuation=0	side_2_coverage=0.92	side_2_overlap=0	side_2_possible_overlap_registers=139	side_2_read_count=149	side_2_redundant=0	total_non_overlap_reads=4
JC	105	.	REL606	1618311	-1	REL606	1618325	-1	0	alignment_overlap=7	coverage_minus=3	coverage_plus=0	flanking_left=150	flanking_right=150	frequency=1.910e-02	junction_possible_overlap_registers=142	key=REL606__1618311__-1__REL606__1618332__-1__7____150__150__0__0	max_left=83	max_left_minus=83	max_left_plus=0	max_min_left=63	max_min_left_minus=63	max_min_left_plus=0	max_min_right=60	max_min_right_minus=60	max_min_right_plus=0	max_pos_hash_score=284	max_right=85	max_right_minus=85	max_right_plus=0	neg_log10_pos_hash_p_value=13.0	new_junction_coverage=0.02	new_junction_read_count=3	no_show=1	polymorphism_frequency=1.910e-02	pos_hash_score=3	prediction=polymorphism	reject=COVERAGE_EVENNESS_SKEW,FREQUENCY_CUTOFF	side_1_annotate_key=gene	side_1_continuation=0	side_1_coverage=0.96	side_1_overlap=7	side_1_possible_overlap_registers=149	side_1_read_count=166	side_1_redundant=0	side_2_annotate_key=gene	side_2_continuation=0	side_2_coverage=0.91	side_2_overlap=0	side_2_possible_overlap_registers=142	side_2_read_count=150	side_2_redundant=0	total_non_overlap_reads=3
JC	106	.	REL606	1729736	-1	REL606	1755884	1	0	alignment_overlap=0	coverage_minus=3	coverage_plus=3	flanking_left=150	flanking_right=150	frequency=6.019e-02	junction_possible_overlap_registers=149	key=REL606__1729736__-1__REL606__1755884__1__0____150__150__1__0	max_left=147	max_left_minus=147	max_left_plus=145	max_min_left=37	max_min_left_minus=37	max_min_left_plus=0	max_min_right=44	max_min_right_minus=44	max_min_right_plus=42	max_pos_hash_score=298	max_right=113	max_right_minus=113	max_right_plus=42	neg_log10_pos_hash_p_value=11.4	new_junction_coverage=0.08	new_junction_read_count=13	no_show=1	polymorphism_frequency=6.019e-02	pos_hash_score=6	prediction=polymorphism	reject=COVERAGE_EVENNESS_SKEW,FREQUENCY_CUTOFF	side_1_annotate_key=repeat	side_1_continuation=0	side_1_coverage=NA	side_1_overlap=0	side_1_read_count=NA	side_1_redundant=1	side_2_annotate_key=gene	side_2_continuation=0	side_2_coverage=1.17	side_2_overlap=0	side_2_possible_overlap_registers=149	side_2_read_count=203	side_2_redundant=0	total_non_overlap_reads=6
JC	107	.	REL606	1764523	-1	REL606	1764536	-1	0	alignment_overlap=7	coverage_minus=7	coverage_plus=0	flanking_left=150	flanking_right=150	frequency=4.028e-02	junction_possible_overlap_registers=142	key=REL606__1764523__-1__REL606__1764543__-1__7____150__150__0__0	max_left=96	max_left_minus=96	max_left_plus=0	max_min_left=44	max_min_left_minus=44	max_min_left_plus=0	max_min_right=46	max_min_right_minus=46	max_min_right_plus=0	max_pos_hash_score=284	max_right=102	max_right_minus=102	max_right_plus=0	neg_log10_pos_hash_p_value=13.0	new_junction_coverage=0.04	new_junction_read_count=7	no_show=1	polymorphism_frequency=4.028e-02	pos_hash_score=3	prediction=polymorphism	reject=COVERAGE_EVENNESS_SKEW,FREQUENCY_CUTOFF	side_1_annotate_key=gene	side_1_continuation=0	side_1_coverage=1.03	side_1_overlap=7	side_1_possible_overlap_registers=149	side_1_read_count=179	side_1_redundant=0	side_2_annotate_key=gene	side_2_continuation=0	side_2_coverage=0.99	side_2_overlap=0	side_2_possible_overlap_registers=142	side_2_read_count=163	side_2_redundant=0	total_non_overlap_reads=7
JC	108	.	REL606	1804084	-1	REL606	1804118	-1	0	alignment_overlap=9	coverage_minus=7	coverage_plus=0	flanking_left=150	flanking_right=150	frequency=3.984e-02	junction_possible_overlap_registers=140	key=REL606__1804084__-1__REL606__1804127__-1__9____150__150__0__0	max_left=110	max_left_minus=110	max_left_plus=0	max_min_left=52	max_min_left_minus=52	max_min_left_plus=0	max_min_right=55	max_min_right_minus=55	max_min_right_plus=0	max_pos_hash_score=280	max_right=127	max_right_minus=127	max_right_plus=0	neg_log10_pos_hash_p_value=10.3	new_junction_coverage=0.04	new_junction_read_count=7	no_show=1	polymorphism_frequency=3.984e-02	pos_hash_score=7	prediction=polymorphism	reject=COVERAGE_EVENNESS_SKEW,FREQUENCY_CUTOFF	side_1_annotate_key=gene	side_1_continuation=0	side_1_coverage=1.02	side_1_overlap=9	side_1_possible_overlap_registers=149	side_1_read_count=176	side_1_redundant=0	side_2_annotate_key=gene	side_2_continuation=0	side_2_coverage=1.06	side_2_overlap=0	side_2_possible_overlap_registers=140	side_2_read_count=172	side_2_redundant=0	total_non_overlap_reads=7
JC	109	.	REL606	1817550	1	REL606	1817581	1	0	alignment_overlap=6	coverage_minus=1	coverage_plus=12	flanking_left=150	flanking_right=150	frequency=6.868e-02	junction_possible_overlap_registers=143	key=REL606__1817550__1__REL606__1817575__1__6____150__150__0__0	max_left=132	max_left_minus=132	max_left_plus=131	max_min_left=54	max_min_left_minus=0	max_min_left_plus=54	max_min_right=57	max_min_right_minus=12	max_min_right_plus=57	max_pos_hash_score=286	max_right=88	max_right_minus=12	max_right_plus=88	neg_log10_pos_hash_p_value=9.5	new_junction_coverage=0.08	new_junction_read_count=13	polymorphism_frequency=6.868e-02	pos_hash_score=9	prediction=polymorphism	reject=COVERAGE_EVENNESS_SKEW,FREQUENCY_CUTOFF	side_1_annotate_key=gene	side_1_continuation=0	side_1_coverage=1.06	side_1_overlap=6	side_1_possible_overlap_registers=149	side_1_read_count=184	side_1_redundant=0	side_2_annotate_key=gene	side_2_continuation=0	side_2_coverage=1.06	side_2_overlap=0	side_2_possible_overlap_registers=143	side_2_read_count=176	side_2_redundant=0	total_non_overlap_reads=13
JC	110	.	REL606	1856751	1	REL606	2264348	1	0	alignment_overlap=3	coverage_minus=0	coverage_plus=4	flanking_left=150	flanking_right=150	frequency=1.429e-01	junction_possible_overlap_registers=146	key=REL606__1856751__1__REL606__2264345__1__3____150__150__1__0	max_left=113	max_left_minus=0	max_left_plus=113	max_min_left=58	max_min_left_minus=0	max_min_left_plus=58	max_min_right=47	max_min_right_minus=0	max_min_right_plus=47	max_pos_hash_score=292	max_right=90	max_right_minus=0	max_right_plus=90	neg_log10_pos_hash_p_value=12.5	new_junction_coverage=0.02	new_junction_read_count=4	no_show=1	polymorphism_frequency=1.429e-01	pos_hash_score=4	prediction=polymorphism	reject=COVERAGE_EVENNESS_SKEW,FREQUENCY_CUTOFF	side_1_annotate_key=repeat	side_1_continuation=0	side_1_coverage=NA	side_1_overlap=3	side_1_read_count=NA	side_1_redundant=1	side_2_annotate_key=gene	side_2_continuation=0	side_2_coverage=0.14	side_2_overlap=0	side_2_possible_overlap_registers=146	side_2_read_count=24	side_2_redundant=0	total_non_overlap_reads=4
JC	111	.	REL606	1856751	1	REL606	2264353	-1	0	alignment_overlap=3	coverage_minus=128	coverage_plus=79	flanking_left=150	flanking_right=150	frequency=1	junction_possible_overlap_registers=146	key=REL606__1856751__1__REL606__2264356__-1__3____150__150__1__0	max_left=144	max_left_minus=143	max_left_plus=144	max_min_left=72	max_min_left_minus=72	max_min_left_plus=71	max_min_right=72	max_min_right_minus=72	max_min_right_plus=65	max_pos_hash_score=292	max_right=146	max_right_minus=146	max_right_plus=145	neg_log10_pos_hash_p_value=0.2	new_junction_coverage=1.29	new_junction_read_count=219	polymorphism_frequency=9.857e-01	pos_hash_score=79	prediction=consensus	read_count_offset=8	side_1_annotate_key=repeat	side_1_continuation=0	side_1_coverage=NA	side_1_overlap=3	side_1_read_count=NA	side_1_redundant=1	side_2_annotate_key=gene	side_2_continuation=0	side_2_coverage=0.02	side_2_overlap=0	side_2_possible_overlap_registers=138	side_2_read_count=3	side_2_redundant=0	total_non_overlap_reads=207
JC	112	.	REL606	1938579	1	REL606	1938601	1	0	alignment_overlap=7	coverage_minus=1	coverage_plus=3	flanking_left=150	flanking_right=150	frequency=2.876e-02	junction_possible_overlap_registers=142	key=REL606__1938579__1__REL606__1938594__1__7____150__150__0__0	max_left=111	max_left_minus=109	max_left_plus=111	max_min_left=16	max_min_left_minus=0	max_min_left_plus=16	max_min_right=42	max_min_right_minus=34	max_min_right_plus=42	max_pos_hash_score=284	max_right=127	max_right_minus=34	max_right_plus=127	neg_log10_pos_hash_p_value=12.3	new_junction_coverage=0.02	new_junction_read_count=4	no_show=1	polymorphism_frequency=2.876e-02	pos_hash_score=4	prediction=polymorphism	reject=COVERAGE_EVENNESS_SKEW,FREQUENCY_CUTOFF	side_1_annotate_key=gene	side_1_continuation=0	side_1_coverage=0.84	side_1_overlap=7	side_1_possible_overlap_registers=149	side_1_read_count=146	side_1_redundant=0	side_2_annotate_key=gene	side_2_continuation=0	side_2_coverage=0.79	side_2_overlap=0	side_2_possible_overlap_registers=142	side_2_read_count=131	side_2_redundant=0	total_non_overlap_reads=4
JC	113	.	REL606	1940284	-1	REL606	1940288	-1	0	alignment_overlap=13	coverage_minus=3	coverage_plus=0	flanking_left=150	flanking_right=150	frequency=1.450e-02	junction_possible_overlap_registers=136	key=REL606__1940284__-1__REL606__1940301__-1__13____150__150__0__0	max_left=57	max_left_minus=57	max_left_plus=0	max_min_left=57	max_min_left_minus=57	max_min_left_plus=0	max_min_right=0	max_min_right_minus=0	max_min_right_plus=0	max_pos_hash_score=272	max_right=100	max_right_minus=100	max_right_plus=0	neg_log10_pos_hash_p_value=12.7	new_junction_coverage=0.02	new_junction_read_count=3	no_show=1	polymorphism_frequency=1.450e-02	pos_hash_score=3	prediction=polymorphism	reject=COVERAGE_EVENNESS_SKEW,FREQUENCY_CUTOFF	side_1_annotate_key=gene	side_1_continuation=0	side_1_coverage=1.27	side_1_overlap=13	side_1_possible_overlap_registers=149	side_1_read_count=220	side_1_redundant=0	side_2_annotate_key=gene	side_2_continuation=0	side_2_coverage=1.31	side_2_overlap=0	side_2_possible_overlap_registers=136	side_2_read_count=207	side_2_redundant=0	total_non_overlap_reads=3
JC	114	.	REL606	2008363	-1	REL606	2008759	-1	0	alignment_overlap=9	coverage_minus=1	coverage_plus=2	flanking_left=150	flanking_right=150	frequency=1.672e-02	junction_possible_overlap_registers=140	key=REL606__2008363__-1__REL606__2008768__-1__9____150__150__0__0	max_left=64	max_left_minus=64	max_left_plus=62	max_min_left=64	max_min_left_minus=64	max_min_left_plus=62	max_min_right=0	max_min_right_minus=0	max_min_right_plus=0	max_pos_hash_score=280	max_right=80	max_right_minus=77	max_right_plus=80	neg_log10_pos_hash_p_value=12.9	new_junction_coverage=0.02	new_junction_read_count=3	no_show=1	polymorphism_frequency=1.672e-02	pos_hash_score=3	prediction=polymorphism	reject=COVERAGE_EVENNESS_SKEW,FREQUENCY_CUTOFF	side_1_annotate_key=gene	side_1_continuation=0	side_1_coverage=0.97	side_1_overlap=9	side_1_possible_overlap_registers=149	side_1_read_count=167	side_1_redundant=0	side_2_annotate_key=gene	side_2_continuation=0	side_2_coverage=1.21	side_2_overlap=0	side_2_possible_overlap_registers=140	side_2_read_count=196	side_2_redundant=0	total_non_overlap_reads=3
JC	115	.	REL606	2033214	-1	REL606	2033242	-1	0	alignment_overlap=4	coverage_minus=4	coverage_plus=1	flanking_left=150	flanking_right=150	frequency=2.397e-02	junction_possible_overlap_registers=145	key=REL606__2033214__-1__REL606__2033246__-1__4____150__150__0__0	max_left=56	max_left_minus=56	max_left_plus=19	max_min_left=56	max_min_left_minus=56	max_min_left_plus=19	max_min_right=0	max_min_right_minus=0	max_min_right_plus=0	max_pos_hash_score=290	max_right=127	max_right_minus=111	max_right_plus=127	neg_log10_pos_hash_p_value=11.8	new_junction_coverage=0.03	new_junction_read_count=5	no_show=1	polymorphism_frequency=2.397e-02	pos_hash_score=5	prediction=polymorphism	reject=COVERAGE_EVENNESS_SKEW,FREQUENCY_CUTOFF	side_1_annotate_key=gene	side_1_continuation=0	side_1_coverage=1.25	side_1_overlap=4	side_1_possible_overlap_registers=149	side_1_read_count=217	side_1_redundant=0	side_2_annotate_key=gene	side_2_continuation=0	side_2_coverage=1.16	side_2_overlap=0	side_2_possible_overlap_registers=145	side_2_read_count=196	side_2_redundant=0	total_non_overlap_reads=5
JC	116	.	REL606	2045192	-1	REL606	2046140	-1	0	alignment_overlap=7	coverage_minus=2	coverage_plus=1	flanking_left=150	flanking_right=150	frequency=1.383e-02	junction_possible_overlap_registers=142	key=REL606__2045192__-1__REL606__2046147__-1__7____150__150__0__0	max_left=64	max_left_minus=64	max_left_plus=64	max_min_left=64	max_min_left_minus=64	max_min_left_plus=64	max_min_right=0	max_min_right_minus=0	max_min_right_plus=0	max_pos_hash_score=284	max_right=110	max_right_minus=110	max_right_plus=77	neg_log10_pos_hash_p_value=13.0	new_junction_coverage=0.02	new_junction_read_count=3	no_show=1	polymorphism_frequency=1.383e-02	pos_hash_score=3	prediction=polymorphism	reject=COVERAGE_EVENNESS_SKEW,FREQUENCY_CUTOFF	side_1_annotate_key=gene	side_1_continuation=0	side_1_coverage=1.36	side_1_overlap=7	side_1_possible_overlap_registers=149	side_1_read_count=236	side_1_redundant=0	side_2_annotate_key=gene	side_2_continuation=0	side_2_coverage=1.23	side_2_overlap=0	side_2_possible_overlap_registers=142	side_2_read_count=203	side_2_redundant=0	total_non_overlap_reads=3
JC	117	.	REL606	2090979	-1	REL606	2090989	-1	0	alignment_overlap=11	coverage_minus=4	coverage_plus=4	flanking_left=150	flanking_right=150	frequency=4.475e-02	junction_possible_overlap_registers=138	key=REL606__2090979__-1__REL606__2091000__-1__11____150__150__0__0	max_left=129	max_left_minus=62	max_left_plus=129	max_min_left=62	max_min_left_minus=62	max_min_left_plus=33	max_min_right=10	max_min_right_minus=0	max_min_right_plus=10	max_pos_hash_score=276	max_right=129	max_right_minus=129	max_right_plus=129	neg_log10_pos_hash_p_value=10.8	new_junction_coverage=0.05	new_junction_read_count=8	no_show=1	polymorphism_frequency=4.475e-02	pos_hash_score=6	prediction=polymorphism	reject=COVERAGE_EVENNESS_SKEW,FREQUENCY_CUTOFF	side_1_annotate_key=gene	side_1_continuation=0	side_1_coverage=1.05	side_1_overlap=11	side_1_possible_overlap_registers=149	side_1_read_count=182	side_1_redundant=0	side_2_annotate_key=gene	side_2_continuation=0	side_2_coverage=1.08	side_2_overlap=0	side_2_possible_overlap_registers=138	side_2_read_count=173	side_2_redundant=0	total_non_overlap_reads=8
JC	118	.	REL606	2108927	-1	REL606	2109019	-1	0	alignment_overlap=7	coverage_minus=3	coverage_plus=3	flanking_left=150	flanking_right=150	frequency=5.114e-02	junction_possible_overlap_registers=142	key=REL606__2108927__-1__REL606__2109026__-1__7____150__150__0__0	max_left=99	max_left_minus=99	max_left_plus=63	max_min_left=64	max_min_left_minus=64	max_min_left_plus=63	max_min_right=44	max_min_right_minus=44	max_min_right_plus=0	max_pos_hash_score=284	max_right=80	max_right_minus=79	max_right_plus=80	neg_log10_pos_hash_p_value=13.0	new_junction_coverage=0.07	new_junction_read_count=12	no_show=1	polymorphism_frequency=5.114e-02	pos_hash_score=3	prediction=polymorphism	reject=COVERAGE_EVENNESS_SKEW,FREQUENCY_CUTOFF	side_1_annotate_key=gene	side_1_continuation=0	side_1_coverage=1.44	side_1_overlap=7	side_1_possible_overlap_registers=149	side_1_read_count=250	side_1_redundant=0	side_2_annotate_key=gene	side_2_continuation=0	side_2_coverage=1.26	side_2_overlap=0	side_2_possible_overlap_registers=142	side_2_read_count=207	side_2_redundant=0	total_non_overlap_reads=6
JC	119	.	REL606	2108932	-1	REL606	2109004	-1	0	alignment_overlap=4	coverage_minus=3	coverage_plus=3	flanking_left=150	flanking_right=150	frequency=4.668e-02	junction_possible_overlap_registers=145	key=REL606__2108932__-1__REL606__2109008__-1__4____150__150__0__0	max_left=108	max_left_minus=108	max_left_plus=81	max_min_left=0	max_min_left_minus=0	max_min_left_plus=0	max_min_right=65	max_min_right_minus=65	max_min_right_plus=65	max_pos_hash_score=290	max_right=65	max_right_minus=65	max_right_plus=65	neg_log10_pos_hash_p_value=13.2	new_junction_coverage=0.07	new_junction_read_count=11	no_show=1	polymorphism_frequency=4.668e-02	pos_hash_score=3	prediction=polymorphism	reject=COVERAGE_EVENNESS_SKEW,FREQUENCY_CUTOFF	side_1_annotate_key=gene	side_1_continuation=0	side_1_coverage=1.44	side_1_overlap=4	side_1_possible_overlap_registers=149	side_1_read_count=250	side_1_redundant=0	side_2_annotate_key=gene	side_2_continuation=0	side_2_coverage=1.22	side_2_overlap=0	side_2_possible_overlap_registers=145	side_2_read_count=206	side_2_redundant=0	total_non_overlap_reads=6
JC	120	.	REL606	2117212	1	REL606	2117229	1	0	alignment_overlap=6	coverage_minus=1	coverage_plus=4	flanking_left=150	flanking_right=150	frequency=2.734e-02	junction_possible_overlap_registers=143	key=REL606__2117212__1__REL606__2117223__1__6____150__150__0__0	max_left=134	max_left_minus=134	max_left_plus=115	max_min_left=0	max_min_left_minus=0	max_min_left_plus=0	max_min_right=72	max_min_right_minus=10	max_min_right_plus=72	max_pos_hash_score=286	max_right=72	max_right_minus=10	max_right_plus=72	neg_log10_pos_hash_p_value=11.7	new_junction_coverage=0.03	new_junction_read_count=5	no_show=1	polymorphism_frequency=2.734e-02	pos_hash_score=5	prediction=polymorphism	reject=COVERAGE_EVENNESS_SKEW,FREQUENCY_CUTOFF	side_1_annotate_key=gene	side_1_continuation=0	side_1_coverage=1.04	side_1_overlap=6	side_1_possible_overlap_registers=149	side_1_read_count=180	side_1_redundant=0	side_2_annotate_key=gene	side_2_continuation=0	side_2_coverage=1.10	side_2_overlap=0	side_2_possible_overlap_registers=143	side_2_read_count=183	side_2_redundant=0	total_non_overlap_reads=5
JC	121	.	REL606	2146494	1	REL606	2146568	1	0	alignment_overlap=8	coverage_minus=1	coverage_plus=8	flanking_left=150	flanking_right=150	frequency=6.332e-02	junction_possible_overlap_registers=141	key=REL606__2146494__1__REL606__2146560__1__8____150__150__0__0	max_left=136	max_left_minus=59	max_left_plus=136	max_min_left=59	max_min_left_minus=59	max_min_left_plus=7	max_min_right=42	max_min_right_minus=0	max_min_right_plus=42	max_pos_hash_score=282	max_right=135	max_right_minus=83	max_right_plus=135	neg_log10_pos_hash_p_value=10.4	new_junction_coverage=0.05	new_junction_read_count=9	no_show=1	polymorphism_frequency=6.332e-02	pos_hash_score=7	prediction=polymorphism	reject=COVERAGE_EVENNESS_SKEW,FREQUENCY_CUTOFF	side_1_annotate_key=gene	side_1_continuation=0	side_1_coverage=0.83	side_1_overlap=8	side_1_possible_overlap_registers=149	side_1_read_count=144	side_1_redundant=0	side_2_annotate_key=gene	side_2_continuation=0	side_2_coverage=0.79	side_2_overlap=0	side_2_possible_overlap_registers=141	side_2_read_count=130	side_2_redundant=0	total_non_overlap_reads=9
JC	122	.	REL606	2146501	-1	REL606	2146559	-1	0	alignment_overlap=8	coverage_minus=4	coverage_plus=0	flanking_left=150	flanking_right=150	frequency=2.800e-02	junction_possible_overlap_registers=141	key=REL606__2146501__-1__REL606__2146567__-1__8____150__150__0__0	max_left=94	max_left_minus=94	max_left_plus=0	max_min_left=36	max_min_left_minus=36	max_min_left_plus=0	max_min_right=61	max_min_right_minus=61	max_min_right_plus=0	max_pos_hash_score=282	max_right=104	max_right_minus=104	max_right_plus=0	neg_log10_pos_hash_p_value=12.2	new_junction_coverage=0.02	new_junction_read_count=4	no_show=1	polymorphism_frequency=2.800e-02	pos_hash_score=4	prediction=polymorphism	reject=COVERAGE_EVENNESS_SKEW,FREQUENCY_CUTOFF	side_1_annotate_key=gene	side_1_continuation=0	side_1_coverage=0.90	side_1_overlap=8	side_1_possible_overlap_registers=149	side_1_read_count=155	side_1_redundant=0	side_2_annotate_key=gene	side_2_continuation=0	side_2_coverage=0.80	side_2_overlap=0	side_2_possible_overlap_registers=141	side_2_read_count=131	side_2_redundant=0	total_non_overlap_reads=4
JC	123	.	REL606	2161630	1	REL606	2161711	1	0	alignment_overlap=8	coverage_minus=0	coverage_plus=5	flanking_left=150	flanking_right=150	frequency=2.740e-02	junction_possible_overlap_registers=141	key=REL606__2161630__1__REL606__2161703__1__8____150__150__0__0	max_left=124	max_left_minus=0	max_left_plus=124	max_min_left=30	max_min_left_minus=0	max_min_left_plus=30	max_min_right=70	max_min_right_minus=0	max_min_right_plus=70	max_pos_hash_score=282	max_right=112	max_right_minus=0	max_right_plus=112	neg_log10_pos_hash_p_value=11.6	new_junction_coverage=0.03	new_junction_read_count=5	no_show=1	polymorphism_frequency=2.740e-02	pos_hash_score=5	prediction=polymorphism	reject=COVERAGE_EVENNESS_SKEW,FREQUENCY_CUTOFF	side_1_annotate_key=gene	side_1_continuation=0	side_1_coverage=1.09	side_1_overlap=8	side_1_possible_overlap_registers=149	side_1_read_count=188	side_1_redundant=0	side_2_annotate_key=gene	side_2_continuation=0	side_2_coverage=1.08	side_2_overlap=0	side_2_possible_overlap_registers=141	side_2_read_count=177	side_2_redundant=0	total_non_overlap_reads=5
JC	124	.	REL606	2169028	1	REL606	2169064	1	0	alignment_overlap=8	coverage_minus=1	coverage_plus=8	flanking_left=150	flanking_right=150	frequency=6.408e-02	junction_possible_overlap_registers=141	key=REL606__2169028__1__REL606__2169056__1__8____150__150__0__0	max_left=129	max_left_minus=129	max_left_plus=128	max_min_left=64	max_min_left_minus=0	max_min_left_plus=64	max_min_right=71	max_min_right_minus=13	max_min_right_plus=71	max_pos_hash_score=282	max_right=78	max_right_minus=13	max_right_plus=78	neg_log10_pos_hash_p_value=10.4	new_junction_coverage=0.05	new_junction_read_count=9	no_show=1	polymorphism_frequency=6.408e-02	pos_hash_score=7	prediction=polymorphism	reject=COVERAGE_EVENNESS_SKEW,FREQUENCY_CUTOFF	side_1_annotate_key=gene	side_1_continuation=0	side_1_coverage=0.76	side_1_overlap=8	side_1_possible_overlap_registers=149	side_1_read_count=132	side_1_redundant=0	side_2_annotate_key=gene	side_2_continuation=0	side_2_coverage=0.84	side_2_overlap=0	side_2_possible_overlap_registers=141	side_2_read_count=138	side_2_redundant=0	total_non_overlap_reads=9
JC	125	.	REL606	2179322	1	REL606	2179355	1	0	alignment_overlap=13	coverage_minus=0	coverage_plus=7	flanking_left=150	flanking_right=150	frequency=3.986e-02	junction_possible_overlap_registers=136	key=REL606__2179322__1__REL606__2179342__1__13____150__150__0__0	max_left=119	max_left_minus=0	max_left_plus=119	max_min_left=64	max_min_left_minus=0	max_min_left_plus=64	max_min_right=65	max_min_right_minus=0	max_min_right_plus=65	max_pos_hash_score=272	max_right=90	max_right_minus=0	max_right_plus=90	neg_log10_pos_hash_p_value=10.1	new_junction_coverage=0.04	new_junction_read_count=7	no_show=1	polymorphism_frequency=3.986e-02	pos_hash_score=7	prediction=polymorphism	reject=COVERAGE_EVENNESS_SKEW,FREQUENCY_CUTOFF	side_1_annotate_key=gene	side_1_continuation=0	side_1_coverage=1.11	side_1_overlap=13	side_1_possible_overlap_registers=149	side_1_read_count=192	side_1_redundant=0	side_2_annotate_key=gene	side_2_continuation=0	side_2_coverage=1.03	side_2_overlap=0	side_2_possible_overlap_registers=136	side_2_read_count=162	side_2_redundant=0	total_non_overlap_reads=7
JC	126	.	REL606	2183578	-1	REL606	2183679	-1	0	alignment_overlap=7	coverage_minus=1	coverage_plus=2	flanking_left=150	flanking_right=150	frequency=1.346e-02	junction_possible_overlap_registers=142	key=REL606__2183578__-1__REL606__2183686__-1__7____150__150__0__0	max_left=80	max_left_minus=80	max_left_plus=67	max_min_left=67	max_min_left_minus=0	max_min_left_plus=67	max_min_right=63	max_min_right_minus=63	max_min_right_plus=0	max_pos_hash_score=284	max_right=101	max_right_minus=63	max_right_plus=101	neg_log10_pos_hash_p_value=13.0	new_junction_coverage=0.02	new_junction_read_count=3	no_show=1	polymorphism_frequency=1.346e-02	pos_hash_score=3	prediction=polymorphism	reject=COVERAGE_EVENNESS_SKEW,FREQUENCY_CUTOFF	side_1_annotate_key=gene	side_1_continuation=0	side_1_coverage=1.38	side_1_overlap=7	side_1_possible_overlap_registers=149	side_1_read_count=239	side_1_redundant=0	side_2_annotate_key=gene	side_2_continuation=0	side_2_coverage=1.29	side_2_overlap=0	side_2_possible_overlap_registers=142	side_2_read_count=212	side_2_redundant=0	total_non_overlap_reads=3
JC	127	.	REL606	2192124	-1	REL606	2192237	-1	0	alignment_overlap=4	coverage_minus=1	coverage_plus=2	flanking_left=150	flanking_right=150	frequency=1.620e-02	junction_possible_overlap_registers=145	key=REL606__2192124__-1__REL606__2192241__-1__4____150__150__0__0	max_left=71	max_left_minus=71	max_left_plus=38	max_min_left=71	max_min_left_minus=71	max_min_left_plus=38	max_min_right=0	max_min_right_minus=0	max_min_right_plus=0	max_pos_hash_score=290	max_right=110	max_right_minus=75	max_right_plus=110	neg_log10_pos_hash_p_value=13.2	new_junction_coverage=0.02	new_junction_read_count=3	no_show=1	polymorphism_frequency=1.620e-02	pos_hash_score=3	prediction=polymorphism	reject=COVERAGE_EVENNESS_SKEW,FREQUENCY_CUTOFF	side_1_annotate_key=gene	side_1_continuation=0	side_1_coverage=0.98	side_1_overlap=4	side_1_possible_overlap_registers=149	side_1_read_count=170	side_1_redundant=0	side_2_annotate_key=gene	side_2_continuation=0	side_2_coverage=1.18	side_2_overlap=0	side_2_possible_overlap_registers=145	side_2_read_count=199	side_2_redundant=0	total_non_overlap_reads=3
JC	128	.	REL606	2198062	1	REL606	2198091	1	0	alignment_overlap=7	coverage_minus=0	coverage_plus=9	flanking_left=150	flanking_right=150	frequency=5.797e-02	junction_possible_overlap_registers=142	key=REL606__2198062__1__REL606__2198084__1__7____150__150__0__0	max_left=137	max_left_minus=0	max_left_plus=137	max_min_left=68	max_min_left_minus=0	max_min_left_plus=68	max_min_right=71	max_min_right_minus=0	max_min_right_plus=71	max_pos_hash_score=284	max_right=75	max_right_minus=0	max_right_plus=75	neg_log10_pos_hash_p_value=11.0	new_junction_coverage=0.05	new_junction_read_count=9	no_show=1	polymorphism_frequency=5.797e-02	pos_hash_score=6	prediction=polymorphism	reject=COVERAGE_EVENNESS_SKEW,FREQUENCY_CUTOFF	side_1_annotate_key=gene	side_1_continuation=0	side_1_coverage=0.92	side_1_overlap=7	side_1_possible_overlap_registers=149	side_1_read_count=159	side_1_redundant=0	side_2_annotate_key=gene	side_2_continuation=0	side_2_coverage=0.86	side_2_overlap=0	side_2_possible_overlap_registers=142	side_2_read_count=141	side_2_redundant=0	total_non_overlap_reads=9
JC	129	.	REL606	2207955	-1	REL606	2207972	-1	0	alignment_overlap=8	coverage_minus=6	coverage_plus=0	flanking_left=150	flanking_right=150	frequency=3.756e-02	junction_possible_overlap_registers=141	key=REL606__2207955__-1__REL606__2207980__-1__8____150__150__0__0	max_left=99	max_left_minus=99	max_left_plus=0	max_min_left=47	max_min_left_minus=47	max_min_left_plus=0	max_min_right=43	max_min_right_minus=43	max_min_right_plus=0	max_pos_hash_score=282	max_right=140	max_right_minus=140	max_right_plus=0	neg_log10_pos_hash_p_value=11.0	new_junction_coverage=0.04	new_junction_read_count=6	no_show=1	polymorphism_frequency=3.756e-02	pos_hash_score=6	prediction=polymorphism	reject=COVERAGE_EVENNESS_SKEW,FREQUENCY_CUTOFF	side_1_annotate_key=gene	side_1_continuation=0	side_1_coverage=0.92	side_1_overlap=8	side_1_possible_overlap_registers=149	side_1_read_count=159	side_1_redundant=0	side_2_annotate_key=gene	side_2_continuation=0	side_2_coverage=0.96	side_2_overlap=0	side_2_possible_overlap_registers=141	side_2_read_count=157	side_2_redundant=0	total_non_overlap_reads=6
JC	130	.	REL606	2220566	-1	REL606	2220567	-1	0	alignment_overlap=8	coverage_minus=12	coverage_plus=0	flanking_left=150	flanking_right=150	frequency=8.262e-02	junction_possible_overlap_registers=141	key=REL606__2220566__-1__REL606__2220575__-1__8____150__150__0__0	max_left=82	max_left_minus=82	max_left_plus=0	max_min_left=51	max_min_left_minus=51	max_min_left_plus=0	max_min_right=65	max_min_right_minus=65	max_min_right_plus=0	max_pos_hash_score=282	max_right=140	max_right_minus=140	max_right_plus=0	neg_log10_pos_hash_p_value=9.4	new_junction_coverage=0.07	new_junction_read_count=12	polymorphism_frequency=8.262e-02	pos_hash_score=9	prediction=polymorphism	reject=COVERAGE_EVENNESS_SKEW,FREQUENCY_CUTOFF	side_1_annotate_key=gene	side_1_continuation=0	side_1_coverage=0.81	side_1_overlap=8	side_1_possible_overlap_registers=149	side_1_read_count=140	side_1_redundant=0	side_2_annotate_key=gene	side_2_continuation=0	side_2_coverage=0.82	side_2_overlap=0	side_2_possible_overlap_registers=141	side_2_read_count=134	side_2_redundant=0	total_non_overlap_reads=12
JC	131	.	REL606	2247468	1	REL606	2247502	1	0	alignment_overlap=8	coverage_minus=0	coverage_plus=4	flanking_left=150	flanking_right=150	frequency=2.130e-02	junction_possible_overlap_registers=141	key=REL606__2247468__1__REL606__2247494__1__8____150__150__0__0	max_left=84	max_left_minus=0	max_left_plus=84	max_min_left=0	max_min_left_minus=0	max_min_left_plus=0	max_min_right=70	max_min_right_minus=0	max_min_right_plus=70	max_pos_hash_score=282	max_right=70	max_right_minus=0	max_right_plus=70	neg_log10_pos_hash_p_value=12.2	new_junction_coverage=0.02	new_junction_read_count=4	no_show=1	polymorphism_frequency=2.130e-02	pos_hash_score=4	prediction=polymorphism	reject=COVERAGE_EVENNESS_SKEW,FREQUENCY_CUTOFF	side_1_annotate_key=gene	side_1_continuation=0	side_1_coverage=1.12	side_1_overlap=8	side_1_possible_overlap_registers=149	side_1_read_count=194	side_1_redundant=0	side_2_annotate_key=gene	side_2_continuation=0	side_2_coverage=1.12	side_2_overlap=0	side_2_possible_overlap_registers=141	side_2_read_count=184	side_2_redundant=0	total_non_overlap_reads=4
JC	132	.	REL606	2264346	1	REL606	3448437	-1	0	alignment_overlap=1	coverage_minus=78	coverage_plus=125	flanking_left=150	flanking_right=150	frequency=1	junction_possible_overlap_registers=148	key=REL606__2264345__1__REL606__3448437__-1__1____150__150__0__1	max_left=148	max_left_minus=147	max_left_plus=148	max_min_left=70	max_min_left_minus=70	max_min_left_plus=69	max_min_right=71	max_min_right_minus=62	max_min_right_plus=71	max_pos_hash_score=296	max_right=144	max_right_minus=144	max_right_plus=143	neg_log10_pos_hash_p_value=0.2	new_junction_coverage=1.41	new_junction_read_count=242	polymorphism_frequency=9.871e-01	pos_hash_score=81	prediction=consensus	read_count_offset=8	side_1_annotate_key=gene	side_1_continuation=0	side_1_coverage=0.02	side_1_overlap=0	side_1_possible_overlap_registers=140	side_1_read_count=3	side_1_redundant=0	side_2_annotate_key=repeat	side_2_continuation=0	side_2_coverage=NA	side_2_overlap=1	side_2_possible_overlap_registers=NA	side_2_read_count=NA	side_2_redundant=1	total_non_overlap_reads=203
JC	133	.	REL606	2264355	-1	REL606	3448437	-1	0	alignment_overlap=1	coverage_minus=3	coverage_plus=0	flanking_left=150	flanking_right=150	frequency=2.000e-01	junction_possible_overlap_registers=148	key=REL606__2264356__-1__REL606__3448437__-1__1____150__150__0__1	max_left=79	max_left_minus=79	max_left_plus=0	max_min_left=58	max_min_left_minus=58	max_min_left_plus=0	max_min_right=73	max_min_right_minus=73	max_min_right_plus=0	max_pos_hash_score=296	max_right=91	max_right_minus=91	max_right_plus=0	neg_log10_pos_hash_p_value=13.3	new_junction_coverage=0.02	new_junction_read_count=3	no_show=1	polymorphism_frequency=2.000e-01	pos_hash_score=3	prediction=polymorphism	reject=COVERAGE_EVENNESS_SKEW	side_1_annotate_key=gene	side_1_continuation=0	side_1_coverage=0.07	side_1_overlap=0	side_1_possible_overlap_registers=148	side_1_read_count=12	side_1_redundant=0	side_2_annotate_key=repeat	side_2_continuation=0	side_2_coverage=NA	side_2_overlap=1	side_2_possible_overlap_registers=NA	side_2_read_count=NA	side_2_redundant=1	total_non_overlap_reads=3
JC	134	.	REL606	2283880	-1	REL606	2284279	-1	0	alignment_overlap=8	coverage_minus=2	coverage_plus=2	flanking_left=150	flanking_right=150	frequency=1.581e-02	junction_possible_overlap_registers=141	key=REL606__2283880__-1__REL606__2284287__-1__8____150__150__0__0	max_left=85	max_left_minus=85	max_left_plus=49	max_min_left=49	max_min_left_minus=24	max_min_left_plus=49	max_min_right=57	max_min_right_minus=57	max_min_right_plus=0	max_pos_hash_score=282	max_right=118	max_right_minus=118	max_right_plus=94	neg_log10_pos_hash_p_value=12.2	new_junction_coverage=0.02	new_junction_read_count=4	no_show=1	polymorphism_frequency=1.581e-02	pos_hash_score=4	prediction=polymorphism	reject=COVERAGE_EVENNESS_SKEW,FREQUENCY_CUTOFF	side_1_annotate_key=gene	side_1_continuation=0	side_1_coverage=1.40	side_1_overlap=8	side_1_possible_overlap_registers=149	side_1_read_count=242	side_1_redundant=0	side_2_annotate_key=gene	side_2_continuation=0	side_2_coverage=1.64	side_2_overlap=0	side_2_possible_overlap_registers=141	side_2_read_count=269	side_2_redundant=0	total_non_overlap_reads=4
JC	135	.	REL606	2294397	-1	REL606	2294404	-1	0	alignment_overlap=8	coverage_minus=5	coverage_plus=0	flanking_left=150	flanking_right=150	frequency=3.939e-02	junction_possible_overlap_registers=141	key=REL606__2294397__-1__REL606__2294412__-1__8____150__150__0__0	max_left=99	max_left_minus=99	max_left_plus=0	max_min_left=70	max_min_left_minus=70	max_min_left_plus=0	max_min_right=43	max_min_right_minus=43	max_min_right_plus=0	max_pos_hash_score=282	max_right=131	max_right_minus=131	max_right_plus=0	neg_log10_pos_hash_p_value=11.6	new_junction_coverage=0.03	new_junction_read_count=5	no_show=1	polymorphism_frequency=3.939e-02	pos_hash_score=5	prediction=polymorphism	reject=COVERAGE_EVENNESS_SKEW,FREQUENCY_CUTOFF	side_1_annotate_key=gene	side_1_continuation=0	side_1_coverage=0.77	side_1_overlap=8	side_1_possible_overlap_registers=149	side_1_read_count=133	side_1_redundant=0	side_2_annotate_key=gene	side_2_continuation=0	side_2_coverage=0.72	side_2_overlap=0	side_2_possible_overlap_registers=141	side_2_read_count=118	side_2_redundant=0	total_non_overlap_reads=5
JC	136	.	REL606	2315691	1	REL606	2315712	1	0	alignment_overlap=5	coverage_minus=0	coverage_plus=3	flanking_left=150	flanking_right=150	frequency=1.345e-02	junction_possible_overlap_registers=144	key=REL606__2315691__1__REL606__2315707__1__5____150__150__0__0	max_left=113	max_left_minus=0	max_left_plus=113	max_min_left=0	max_min_left_minus=0	max_min_left_plus=0	max_min_right=71	max_min_right_minus=0	max_min_right_plus=71	max_pos_hash_score=288	max_right=71	max_right_minus=0	max_right_plus=71	neg_log10_pos_hash_p_value=13.1	new_junction_coverage=0.02	new_junction_read_count=3	no_show=1	polymorphism_frequency=1.345e-02	pos_hash_score=3	prediction=polymorphism	reject=COVERAGE_EVENNESS_SKEW,FREQUENCY_CUTOFF	side_1_annotate_key=gene	side_1_continuation=0	side_1_coverage=1.36	side_1_overlap=5	side_1_possible_overlap_registers=149	side_1_read_count=236	side_1_redundant=0	side_2_annotate_key=gene	side_2_continuation=0	side_2_coverage=1.27	side_2_overlap=0	side_2_possible_overlap_registers=144	side_2_read_count=212	side_2_redundant=0	total_non_overlap_reads=3
JC	137	.	REL606	2337922	-1	REL606	2337957	-1	0	alignment_overlap=10	coverage_minus=3	coverage_plus=0	flanking_left=150	flanking_right=150	frequency=1.833e-02	junction_possible_overlap_registers=139	key=REL606__2337922__-1__REL606__2337967__-1__10____150__150__0__0	max_left=82	max_left_minus=82	max_left_plus=0	max_min_left=51	max_min_left_minus=51	max_min_left_plus=0	max_min_right=58	max_min_right_minus=58	max_min_right_plus=0	max_pos_hash_score=278	max_right=99	max_right_minus=99	max_right_plus=0	neg_log10_pos_hash_p_value=12.9	new_junction_coverage=0.02	new_junction_read_count=3	no_show=1	polymorphism_frequency=1.833e-02	pos_hash_score=3	prediction=polymorphism	reject=COVERAGE_EVENNESS_SKEW,FREQUENCY_CUTOFF	side_1_annotate_key=gene	side_1_continuation=0	side_1_coverage=1.01	side_1_overlap=10	side_1_possible_overlap_registers=149	side_1_read_count=174	side_1_redundant=0	side_2_annotate_key=gene	side_2_continuation=0	side_2_coverage=0.98	side_2_overlap=0	side_2_possible_overlap_registers=139	side_2_read_count=159	side_2_redundant=0	total_non_overlap_reads=3
JC	138	.	REL606	2372636	1	REL606	2373044	1	0	alignment_overlap=12	coverage_minus=2	coverage_plus=2	flanking_left=150	flanking_right=150	frequency=2.382e-02	junction_possible_overlap_registers=137	key=REL606__2372636__1__REL606__2373032__1__12____150__150__0__0	max_left=100	max_left_minus=100	max_left_plus=66	max_min_left=66	max_min_left_minus=0	max_min_left_plus=66	max_min_right=38	max_min_right_minus=38	max_min_right_plus=0	max_pos_hash_score=274	max_right=80	max_right_minus=38	max_right_plus=80	neg_log10_pos_hash_p_value=12.7	new_junction_coverage=0.03	new_junction_read_count=4	no_show=1	polymorphism_frequency=2.382e-02	pos_hash_score=3	prediction=polymorphism	reject=COVERAGE_EVENNESS_SKEW,FREQUENCY_CUTOFF	side_1_annotate_key=gene	side_1_continuation=0	side_1_coverage=1.09	side_1_overlap=12	side_1_possible_overlap_registers=149	side_1_read_count=188	side_1_redundant=0	side_2_annotate_key=gene	side_2_continuation=0	side_2_coverage=0.97	side_2_overlap=0	side_2_possible_overlap_registers=137	side_2_read_count=155	side_2_redundant=0	total_non_overlap_reads=4
JC	139	.	REL606	2390509	-1	REL606	3448437	-1	0	alignment_overlap=23	coverage_minus=2	coverage_plus=1	flanking_left=150	flanking_right=150	frequency=1.266e-02	junction_possible_overlap_registers=126	key=REL606__2390532__-1__REL606__3448437__-1__23____150__150__0__1	max_left=79	max_left_minus=79	max_left_plus=72	max_min_left=46	max_min_left_minus=46	max_min_left_plus=0	max_min_right=55	max_min_right_minus=48	max_min_right_plus=55	max_pos_hash_score=252	max_right=81	max_right_minus=81	max_right_plus=55	neg_log10_pos_hash_p_value=12.1	new_junction_coverage=0.02	new_junction_read_count=3	no_show=1	polymorphism_frequency=1.266e-02	pos_hash_score=3	prediction=polymorphism	reject=COVERAGE_EVENNESS_SKEW,FREQUENCY_CUTOFF	side_1_annotate_key=gene	side_1_continuation=0	side_1_coverage=1.60	side_1_overlap=0	side_1_possible_overlap_registers=126	side_1_read_count=234	side_1_redundant=0	side_2_annotate_key=repeat	side_2_continuation=0	side_2_coverage=NA	side_2_overlap=23	side_2_possible_overlap_registers=NA	side_2_read_count=NA	side_2_redundant=1	total_non_overlap_reads=3
JC	140	.	REL606	2419456	-1	REL606	2419471	-1	0	alignment_overlap=9	coverage_minus=10	coverage_plus=0	flanking_left=150	flanking_right=150	frequency=5.037e-02	junction_possible_overlap_registers=140	key=REL606__2419456__-1__REL606__2419480__-1__9____150__150__0__0	max_left=78	max_left_minus=78	max_left_plus=0	max_min_left=59	max_min_left_minus=59	max_min_left_plus=0	max_min_right=70	max_min_right_minus=70	max_min_right_plus=0	max_pos_hash_score=280	max_right=128	max_right_minus=128	max_right_plus=0	neg_log10_pos_hash_p_value=12.2	new_junction_coverage=0.06	new_junction_read_count=10	no_show=1	polymorphism_frequency=5.037e-02	pos_hash_score=4	prediction=polymorphism	reject=COVERAGE_EVENNESS_SKEW,FREQUENCY_CUTOFF	side_1_annotate_key=gene	side_1_continuation=0	side_1_coverage=1.14	side_1_overlap=9	side_1_possible_overlap_registers=149	side_1_read_count=198	side_1_redundant=0	side_2_annotate_key=gene	side_2_continuation=0	side_2_coverage=1.17	side_2_overlap=0	side_2_possible_overlap_registers=140	side_2_read_count=191	side_2_redundant=0	total_non_overlap_reads=10
JC	141	.	REL606	2430602	1	REL606	2430662	1	0	alignment_overlap=8	coverage_minus=0	coverage_plus=5	flanking_left=150	flanking_right=150	frequency=2.836e-02	junction_possible_overlap_registers=141	key=REL606__2430602__1__REL606__2430654__1__8____150__150__0__0	max_left=130	max_left_minus=0	max_left_plus=130	max_min_left=55	max_min_left_minus=0	max_min_left_plus=55	max_min_right=42	max_min_right_minus=0	max_min_right_plus=42	max_pos_hash_score=282	max_right=84	max_right_minus=0	max_right_plus=84	neg_log10_pos_hash_p_value=12.2	new_junction_coverage=0.03	new_junction_read_count=5	no_show=1	polymorphism_frequency=2.836e-02	pos_hash_score=4	prediction=polymorphism	reject=COVERAGE_EVENNESS_SKEW,FREQUENCY_CUTOFF	side_1_annotate_key=gene	side_1_continuation=0	side_1_coverage=1.02	side_1_overlap=8	side_1_possible_overlap_registers=149	side_1_read_count=176	side_1_redundant=0	side_2_annotate_key=gene	side_2_continuation=0	side_2_coverage=1.07	side_2_overlap=0	side_2_possible_overlap_registers=141	side_2_read_count=176	side_2_redundant=0	total_non_overlap_reads=5
JC	142	.	REL606	2459379	-1	REL606	2459433	-1	0	alignment_overlap=9	coverage_minus=4	coverage_plus=0	flanking_left=150	flanking_right=150	frequency=3.217e-02	junction_possible_overlap_registers=140	key=REL606__2459379__-1__REL606__2459442__-1__9____150__150__0__0	max_left=66	max_left_minus=66	max_left_plus=0	max_min_left=66	max_min_left_minus=66	max_min_left_plus=0	max_min_right=0	max_min_right_minus=0	max_min_right_plus=0	max_pos_hash_score=280	max_right=113	max_right_minus=113	max_right_plus=0	neg_log10_pos_hash_p_value=12.2	new_junction_coverage=0.02	new_junction_read_count=4	no_show=1	polymorphism_frequency=3.217e-02	pos_hash_score=4	prediction=polymorphism	reject=COVERAGE_EVENNESS_SKEW,FREQUENCY_CUTOFF	side_1_annotate_key=gene	side_1_continuation=0	side_1_coverage=0.80	side_1_overlap=9	side_1_possible_overlap_registers=149	side_1_read_count=138	side_1_redundant=0	side_2_annotate_key=gene	side_2_continuation=0	side_2_coverage=0.68	side_2_overlap=0	side_2_possible_overlap_registers=140	side_2_read_count=111	side_2_redundant=0	total_non_overlap_reads=4
JC	143	.	REL606	2505270	1	REL606	2505345	1	0	alignment_overlap=9	coverage_minus=2	coverage_plus=2	flanking_left=150	flanking_right=150	frequency=2.282e-02	junction_possible_overlap_registers=140	key=REL606__2505270__1__REL606__2505336__1__9____150__150__0__0	max_left=64	max_left_minus=64	max_left_plus=58	max_min_left=64	max_min_left_minus=64	max_min_left_plus=58	max_min_right=0	max_min_right_minus=0	max_min_right_plus=0	max_pos_hash_score=280	max_right=91	max_right_minus=81	max_right_plus=91	neg_log10_pos_hash_p_value=12.2	new_junction_coverage=0.02	new_junction_read_count=4	no_show=1	polymorphism_frequency=2.282e-02	pos_hash_score=4	prediction=polymorphism	reject=COVERAGE_EVENNESS_SKEW,FREQUENCY_CUTOFF	side_1_annotate_key=gene	side_1_continuation=0	side_1_coverage=1.10	side_1_overlap=9	side_1_possible_overlap_registers=149	side_1_read_count=190	side_1_redundant=0	side_2_annotate_key=gene	side_2_continuation=0	side_2_coverage=1.01	side_2_overlap=0	side_2_possible_overlap_registers=140	side_2_read_count=164	side_2_redundant=0	total_non_overlap_reads=4
JC	144	.	REL606	2507277	-1	REL606	2507287	-1	0	alignment_overlap=14	coverage_minus=5	coverage_plus=1	flanking_left=150	flanking_right=150	frequency=3.898e-02	junction_possible_overlap_registers=135	key=REL606__2507277__-1__REL606__2507301__-1__14____150__150__0__0	max_left=124	max_left_minus=97	max_left_plus=124	max_min_left=48	max_min_left_minus=48	max_min_left_plus=0	max_min_right=65	max_min_right_minus=65	max_min_right_plus=12	max_pos_hash_score=270	max_right=135	max_right_minus=135	max_right_plus=12	neg_log10_pos_hash_p_value=10.6	new_junction_coverage=0.05	new_junction_read_count=8	no_show=1	polymorphism_frequency=3.898e-02	pos_hash_score=6	prediction=polymorphism	reject=COVERAGE_EVENNESS_SKEW,FREQUENCY_CUTOFF	side_1_annotate_key=gene	side_1_continuation=0	side_1_coverage=1.27	side_1_overlap=14	side_1_possible_overlap_registers=149	side_1_read_count=219	side_1_redundant=0	side_2_annotate_key=gene	side_2_continuation=0	side_2_coverage=1.25	side_2_overlap=0	side_2_possible_overlap_registers=135	side_2_read_count=196	side_2_redundant=0	total_non_overlap_reads=6
JC	145	.	REL606	2522661	1	REL606	2522720	1	0	alignment_overlap=8	coverage_minus=0	coverage_plus=3	flanking_left=150	flanking_right=150	frequency=1.547e-02	junction_possible_overlap_registers=141	key=REL606__2522661__1__REL606__2522712__1__8____150__150__0__0	max_left=83	max_left_minus=0	max_left_plus=83	max_min_left=68	max_min_left_minus=0	max_min_left_plus=68	max_min_right=61	max_min_right_minus=0	max_min_right_plus=61	max_pos_hash_score=282	max_right=74	max_right_minus=0	max_right_plus=74	neg_log10_pos_hash_p_value=13.0	new_junction_coverage=0.02	new_junction_read_count=3	no_show=1	polymorphism_frequency=1.547e-02	pos_hash_score=3	prediction=polymorphism	reject=COVERAGE_EVENNESS_SKEW,FREQUENCY_CUTOFF	side_1_annotate_key=gene	side_1_continuation=0	side_1_coverage=1.21	side_1_overlap=8	side_1_possible_overlap_registers=149	side_1_read_count=209	side_1_redundant=0	side_2_annotate_key=gene	side_2_continuation=0	side_2_coverage=1.12	side_2_overlap=0	side_2_possible_overlap_registers=141	side_2_read_count=184	side_2_redundant=0	total_non_overlap_reads=3
JC	146	.	REL606	2570744	-1	REL606	2570797	-1	0	alignment_overlap=9	coverage_minus=10	coverage_plus=0	flanking_left=150	flanking_right=150	frequency=4.056e-02	junction_possible_overlap_registers=140	key=REL606__2570744__-1__REL606__2570806__-1__9____150__150__0__0	max_left=125	max_left_minus=125	max_left_plus=0	max_min_left=56	max_min_left_minus=56	max_min_left_plus=0	max_min_right=16	max_min_right_minus=16	max_min_right_plus=0	max_pos_hash_score=280	max_right=132	max_right_minus=132	max_right_plus=0	neg_log10_pos_hash_p_value=10.9	new_junction_coverage=0.06	new_junction_read_count=10	no_show=1	polymorphism_frequency=4.056e-02	pos_hash_score=6	prediction=polymorphism	reject=COVERAGE_EVENNESS_SKEW,FREQUENCY_CUTOFF	side_1_annotate_key=gene	side_1_continuation=0	side_1_coverage=1.42	side_1_overlap=9	side_1_possible_overlap_registers=149	side_1_read_count=246	side_1_redundant=0	side_2_annotate_key=gene	side_2_continuation=0	side_2_coverage=1.49	side_2_overlap=0	side_2_possible_overlap_registers=140	side_2_read_count=242	side_2_redundant=0	total_non_overlap_reads=10
JC	147	.	REL606	2578679	-1	REL606	2578758	-1	0	alignment_overlap=11	coverage_minus=10	coverage_plus=1	flanking_left=150	flanking_right=150	frequency=5.474e-02	junction_possible_overlap_registers=138	key=REL606__2578679__-1__REL606__2578769__-1__11____150__150__0__0	max_left=85	max_left_minus=85	max_left_plus=57	max_min_left=57	max_min_left_minus=48	max_min_left_plus=57	max_min_right=65	max_min_right_minus=65	max_min_right_plus=0	max_pos_hash_score=276	max_right=132	max_right_minus=132	max_right_plus=82	neg_log10_pos_hash_p_value=8.8	new_junction_coverage=0.07	new_junction_read_count=11	polymorphism_frequency=5.474e-02	pos_hash_score=10	prediction=polymorphism	reject=COVERAGE_EVENNESS_SKEW,FREQUENCY_CUTOFF	side_1_annotate_key=gene	side_1_continuation=0	side_1_coverage=1.18	side_1_overlap=11	side_1_possible_overlap_registers=149	side_1_read_count=205	side_1_redundant=0	side_2_annotate_key=gene	side_2_continuation=0	side_2_coverage=1.19	side_2_overlap=0	side_2_possible_overlap_registers=138	side_2_read_count=190	side_2_redundant=0	total_non_overlap_reads=11
JC	148	.	REL606	2632584	1	REL606	2632629	1	0	alignment_overlap=8	coverage_minus=0	coverage_plus=11	flanking_left=150	flanking_right=150	frequency=5.222e-02	junction_possible_overlap_registers=141	key=REL606__2632584__1__REL606__2632621__1__8____150__150__0__0	max_left=138	max_left_minus=0	max_left_plus=138	max_min_left=0	max_min_left_minus=0	max_min_left_plus=0	max_min_right=63	max_min_right_minus=0	max_min_right_plus=63	max_pos_hash_score=282	max_right=63	max_right_minus=0	max_right_plus=63	neg_log10_pos_hash_p_value=9.4	new_junction_coverage=0.07	new_junction_read_count=11	polymorphism_frequency=5.222e-02	pos_hash_score=9	prediction=polymorphism	reject=COVERAGE_EVENNESS_SKEW,FREQUENCY_CUTOFF	side_1_annotate_key=gene	side_1_continuation=0	side_1_coverage=1.26	side_1_overlap=8	side_1_possible_overlap_registers=149	side_1_read_count=218	side_1_redundant=0	side_2_annotate_key=gene	side_2_continuation=0	side_2_coverage=1.18	side_2_overlap=0	side_2_possible_overlap_registers=141	side_2_read_count=193	side_2_redundant=0	total_non_overlap_reads=11
JC	149	.	REL606	2646645	-1	REL606	2646650	-1	0	alignment_overlap=7	coverage_minus=4	coverage_plus=1	flanking_left=150	flanking_right=150	frequency=2.993e-02	junction_possible_overlap_registers=142	key=REL606__2646645__-1__REL606__2646657__-1__7____150__150__0__0	max_left=61	max_left_minus=61	max_left_plus=2	max_min_left=61	max_min_left_minus=61	max_min_left_plus=2	max_min_right=0	max_min_right_minus=0	max_min_right_plus=0	max_pos_hash_score=284	max_right=140	max_right_minus=112	max_right_plus=140	neg_log10_pos_hash_p_value=12.3	new_junction_coverage=0.03	new_junction_read_count=5	no_show=1	polymorphism_frequency=2.993e-02	pos_hash_score=4	prediction=polymorphism	reject=COVERAGE_EVENNESS_SKEW,FREQUENCY_CUTOFF	side_1_annotate_key=gene	side_1_continuation=0	side_1_coverage=0.98	side_1_overlap=7	side_1_possible_overlap_registers=149	side_1_read_count=169	side_1_redundant=0	side_2_annotate_key=gene	side_2_continuation=0	side_2_coverage=0.99	side_2_overlap=0	side_2_possible_overlap_registers=142	side_2_read_count=163	side_2_redundant=0	total_non_overlap_reads=5
JC	150	.	REL606	2683561	1	REL606	2683621	1	0	alignment_overlap=9	coverage_minus=0	coverage_plus=5	flanking_left=150	flanking_right=150	frequency=2.465e-02	junction_possible_overlap_registers=140	key=REL606__2683561__1__REL606__2683612__1__9____150__150__0__0	max_left=133	max_left_minus=0	max_left_plus=133	max_min_left=0	max_min_left_minus=0	max_min_left_plus=0	max_min_right=48	max_min_right_minus=0	max_min_right_plus=48	max_pos_hash_score=280	max_right=48	max_right_minus=0	max_right_plus=48	neg_log10_pos_hash_p_value=11.5	new_junction_coverage=0.03	new_junction_read_count=5	no_show=1	polymorphism_frequency=2.465e-02	pos_hash_score=5	prediction=polymorphism	reject=COVERAGE_EVENNESS_SKEW,FREQUENCY_CUTOFF	side_1_annotate_key=gene	side_1_continuation=0	side_1_coverage=1.18	side_1_overlap=9	side_1_possible_overlap_registers=149	side_1_read_count=204	side_1_redundant=0	side_2_annotate_key=gene	side_2_continuation=0	side_2_coverage=1.25	side_2_overlap=0	side_2_possible_overlap_registers=140	side_2_read_count=204	side_2_redundant=0	total_non_overlap_reads=5
JC	151	.	REL606	2737574	-1	REL606	2737578	-1	0	alignment_overlap=7	coverage_minus=3	coverage_plus=0	flanking_left=150	flanking_right=150	frequency=2.061e-02	junction_possible_overlap_registers=142	key=REL606__2737574__-1__REL606__2737585__-1__7____150__150__0__0	max_left=58	max_left_minus=58	max_left_plus=0	max_min_left=58	max_min_left_minus=58	max_min_left_plus=0	max_min_right=0	max_min_right_minus=0	max_min_right_plus=0	max_pos_hash_score=284	max_right=103	max_right_minus=103	max_right_plus=0	neg_log10_pos_hash_p_value=13.0	new_junction_coverage=0.02	new_junction_read_count=3	no_show=1	polymorphism_frequency=2.061e-02	pos_hash_score=3	prediction=polymorphism	reject=COVERAGE_EVENNESS_SKEW,FREQUENCY_CUTOFF	side_1_annotate_key=gene	side_1_continuation=0	side_1_coverage=0.84	side_1_overlap=7	side_1_possible_overlap_registers=149	side_1_read_count=146	side_1_redundant=0	side_2_annotate_key=gene	side_2_continuation=0	side_2_coverage=0.89	side_2_overlap=0	side_2_possible_overlap_registers=142	side_2_read_count=146	side_2_redundant=0	total_non_overlap_reads=3
JC	152	.	REL606	2896499	1	REL606	2896513	1	0	alignment_overlap=14	coverage_minus=3	coverage_plus=2	flanking_left=150	flanking_right=150	frequency=2.800e-02	junction_possible_overlap_registers=135	key=REL606__2896499__1__REL606__2896499__1__14____150__150__0__0	max_left=109	max_left_minus=109	max_left_plus=62	max_min_left=62	max_min_left_minus=30	max_min_left_plus=62	max_min_right=27	max_min_right_minus=27	max_min_right_plus=0	max_pos_hash_score=270	max_right=119	max_right_minus=119	max_right_plus=81	neg_log10_pos_hash_p_value=11.2	new_junction_coverage=0.03	new_junction_read_count=5	no_show=1	polymorphism_frequency=2.800e-02	pos_hash_score=5	prediction=polymorphism	reject=COVERAGE_EVENNESS_SKEW,FREQUENCY_CUTOFF	side_1_annotate_key=gene	side_1_continuation=0	side_1_coverage=1.10	side_1_overlap=14	side_1_possible_overlap_registers=149	side_1_read_count=190	side_1_redundant=0	side_2_annotate_key=gene	side_2_continuation=0	side_2_coverage=1.12	side_2_overlap=0	side_2_possible_overlap_registers=135	side_2_read_count=175	side_2_redundant=0	total_non_overlap_reads=5
JC	153	.	REL606	2960884	1	REL606	2960932	1	0	alignment_overlap=7	coverage_minus=0	coverage_plus=8	flanking_left=150	flanking_right=150	frequency=6.712e-02	junction_possible_overlap_registers=142	key=REL606__2960884__1__REL606__2960925__1__7____150__150__0__0	max_left=140	max_left_minus=0	max_left_plus=140	max_min_left=1	max_min_left_minus=0	max_min_left_plus=1	max_min_right=64	max_min_right_minus=0	max_min_right_plus=64	max_pos_hash_score=284	max_right=139	max_right_minus=0	max_right_plus=139	neg_log10_pos_hash_p_value=10.5	new_junction_coverage=0.05	new_junction_read_count=8	no_show=1	polymorphism_frequency=6.712e-02	pos_hash_score=7	prediction=polymorphism	reject=COVERAGE_EVENNESS_SKEW,FREQUENCY_CUTOFF	side_1_annotate_key=gene	side_1_continuation=0	side_1_coverage=0.69	side_1_overlap=7	side_1_possible_overlap_registers=149	side_1_read_count=120	side_1_redundant=0	side_2_annotate_key=gene	side_2_continuation=0	side_2_coverage=0.65	side_2_overlap=0	side_2_possible_overlap_registers=142	side_2_read_count=108	side_2_redundant=0	total_non_overlap_reads=8
JC	154	.	REL606	2961677	1	REL606	2961762	1	0	alignment_overlap=9	coverage_minus=0	coverage_plus=6	flanking_left=150	flanking_right=150	frequency=3.432e-02	junction_possible_overlap_registers=140	key=REL606__2961677__1__REL606__2961753__1__9____150__150__0__0	max_left=136	max_left_minus=0	max_left_plus=136	max_min_left=47	max_min_left_minus=0	max_min_left_plus=47	max_min_right=36	max_min_right_minus=0	max_min_right_plus=36	max_pos_hash_score=280	max_right=94	max_right_minus=0	max_right_plus=94	neg_log10_pos_hash_p_value=12.2	new_junction_coverage=0.04	new_junction_read_count=6	no_show=1	polymorphism_frequency=3.432e-02	pos_hash_score=4	prediction=polymorphism	reject=COVERAGE_EVENNESS_SKEW,FREQUENCY_CUTOFF	side_1_annotate_key=gene	side_1_continuation=0	side_1_coverage=0.99	side_1_overlap=9	side_1_possible_overlap_registers=149	side_1_read_count=171	side_1_redundant=0	side_2_annotate_key=gene	side_2_continuation=0	side_2_coverage=1.09	side_2_overlap=0	side_2_possible_overlap_registers=140	side_2_read_count=177	side_2_redundant=0	total_non_overlap_reads=6
JC	155	.	REL606	2975018	1	REL606	2975040	1	0	alignment_overlap=7	coverage_minus=1	coverage_plus=4	flanking_left=150	flanking_right=150	frequency=3.300e-02	junction_possible_overlap_registers=142	key=REL606__2975018__1__REL606__2975033__1__7____150__150__0__0	max_left=124	max_left_minus=124	max_left_plus=121	max_min_left=0	max_min_left_minus=0	max_min_left_plus=0	max_min_right=67	max_min_right_minus=19	max_min_right_plus=67	max_pos_hash_score=284	max_right=67	max_right_minus=19	max_right_plus=67	neg_log10_pos_hash_p_value=11.6	new_junction_coverage=0.03	new_junction_read_count=5	no_show=1	polymorphism_frequency=3.300e-02	pos_hash_score=5	prediction=polymorphism	reject=COVERAGE_EVENNESS_SKEW,FREQUENCY_CUTOFF	side_1_annotate_key=gene	side_1_continuation=0	side_1_coverage=0.86	side_1_overlap=7	side_1_possible_overlap_registers=149	side_1_read_count=148	side_1_redundant=0	side_2_annotate_key=gene	side_2_continuation=0	side_2_coverage=0.92	side_2_overlap=0	side_2_possible_overlap_registers=142	side_2_read_count=152	side_2_redundant=0	total_non_overlap_reads=5
JC	156	.	REL606	2980629	-1	REL606	2980648	-1	0	alignment_overlap=6	coverage_minus=6	coverage_plus=0	flanking_left=150	flanking_right=150	frequency=3.294e-02	junction_possible_overlap_registers=143	key=REL606__2980629__-1__REL606__2980654__-1__6____150__150__0__0	max_left=67	max_left_minus=67	max_left_plus=0	max_min_left=67	max_min_left_minus=67	max_min_left_plus=0	max_min_right=0	max_min_right_minus=0	max_min_right_plus=0	max_pos_hash_score=286	max_right=136	max_right_minus=136	max_right_plus=0	neg_log10_pos_hash_p_value=11.7	new_junction_coverage=0.04	new_junction_read_count=6	no_show=1	polymorphism_frequency=3.294e-02	pos_hash_score=5	prediction=polymorphism	reject=COVERAGE_EVENNESS_SKEW,FREQUENCY_CUTOFF	side_1_annotate_key=gene	side_1_continuation=0	side_1_coverage=1.10	side_1_overlap=6	side_1_possible_overlap_registers=149	side_1_read_count=191	side_1_redundant=0	side_2_annotate_key=gene	side_2_continuation=0	side_2_coverage=1.02	side_2_overlap=0	side_2_possible_overlap_registers=143	side_2_read_count=169	side_2_redundant=0	total_non_overlap_reads=6
JC	157	.	REL606	3070373	-1	REL606	3070416	-1	0	alignment_overlap=10	coverage_minus=8	coverage_plus=0	flanking_left=150	flanking_right=150	frequency=5.610e-02	junction_possible_overlap_registers=139	key=REL606__3070373__-1__REL606__3070426__-1__10____150__150__0__0	max_left=121	max_left_minus=121	max_left_plus=0	max_min_left=42	max_min_left_minus=42	max_min_left_plus=0	max_min_right=69	max_min_right_minus=69	max_min_right_plus=0	max_pos_hash_score=278	max_right=134	max_right_minus=134	max_right_plus=0	neg_log10_pos_hash_p_value=9.8	new_junction_coverage=0.05	new_junction_read_count=8	polymorphism_frequency=5.610e-02	pos_hash_score=8	prediction=polymorphism	reject=COVERAGE_EVENNESS_SKEW,FREQUENCY_CUTOFF	side_1_annotate_key=gene	side_1_continuation=0	side_1_coverage=0.93	side_1_overlap=10	side_1_possible_overlap_registers=149	side_1_read_count=161	side_1_redundant=0	side_2_annotate_key=gene	side_2_continuation=0	side_2_coverage=0.74	side_2_overlap=0	side_2_possible_overlap_registers=139	side_2_read_count=119	side_2_redundant=0	total_non_overlap_reads=8
JC	158	.	REL606	3081397	1	REL606	3081569	1	0	alignment_overlap=10	coverage_minus=0	coverage_plus=4	flanking_left=150	flanking_right=150	frequency=2.303e-02	junction_possible_overlap_registers=139	key=REL606__3081397__1__REL606__3081559__1__10____150__150__0__0	max_left=102	max_left_minus=0	max_left_plus=102	max_min_left=63	max_min_left_minus=0	max_min_left_plus=63	max_min_right=52	max_min_right_minus=0	max_min_right_plus=52	max_pos_hash_score=278	max_right=75	max_right_minus=0	max_right_plus=75	neg_log10_pos_hash_p_value=12.1	new_junction_coverage=0.02	new_junction_read_count=4	no_show=1	polymorphism_frequency=2.303e-02	pos_hash_score=4	prediction=polymorphism	reject=COVERAGE_EVENNESS_SKEW,FREQUENCY_CUTOFF	side_1_annotate_key=gene	side_1_continuation=0	side_1_coverage=1.01	side_1_overlap=10	side_1_possible_overlap_registers=149	side_1_read_count=174	side_1_redundant=0	side_2_annotate_key=gene	side_2_continuation=0	side_2_coverage=1.10	side_2_overlap=0	side_2_possible_overlap_registers=139	side_2_read_count=177	side_2_redundant=0	total_non_overlap_reads=4
JC	159	.	REL606	3184978	-1	REL606	3184995	-1	0	alignment_overlap=7	coverage_minus=3	coverage_plus=0	flanking_left=150	flanking_right=150	frequency=1.500e-02	junction_possible_overlap_registers=142	key=REL606__3184978__-1__REL606__3185002__-1__7____150__150__0__0	max_left=86	max_left_minus=86	max_left_plus=0	max_min_left=70	max_min_left_minus=70	max_min_left_plus=0	max_min_right=57	max_min_right_minus=57	max_min_right_plus=0	max_pos_hash_score=284	max_right=102	max_right_minus=102	max_right_plus=0	neg_log10_pos_hash_p_value=13.0	new_junction_coverage=0.02	new_junction_read_count=3	no_show=1	polymorphism_frequency=1.500e-02	pos_hash_score=3	prediction=polymorphism	reject=COVERAGE_EVENNESS_SKEW,FREQUENCY_CUTOFF	side_1_annotate_key=gene	side_1_continuation=0	side_1_coverage=1.23	side_1_overlap=7	side_1_possible_overlap_registers=149	side_1_read_count=212	side_1_redundant=0	side_2_annotate_key=gene	side_2_continuation=0	side_2_coverage=1.16	side_2_overlap=0	side_2_possible_overlap_registers=142	side_2_read_count=192	side_2_redundant=0	total_non_overlap_reads=3
JC	160	.	REL606	3204639	-1	REL606	3204725	-1	0	alignment_overlap=9	coverage_minus=2	coverage_plus=1	flanking_left=150	flanking_right=150	frequency=1.485e-02	junction_possible_overlap_registers=140	key=REL606__3204639__-1__REL606__3204734__-1__9____150__150__0__0	max_left=94	max_left_minus=65	max_left_plus=94	max_min_left=65	max_min_left_minus=65	max_min_left_plus=0	max_min_right=47	max_min_right_minus=0	max_min_right_plus=47	max_pos_hash_score=280	max_right=101	max_right_minus=101	max_right_plus=47	neg_log10_pos_hash_p_value=12.9	new_junction_coverage=0.02	new_junction_read_count=3	no_show=1	polymorphism_frequency=1.485e-02	pos_hash_score=3	prediction=polymorphism	reject=COVERAGE_EVENNESS_SKEW,FREQUENCY_CUTOFF	side_1_annotate_key=gene	side_1_continuation=0	side_1_coverage=1.24	side_1_overlap=9	side_1_possible_overlap_registers=149	side_1_read_count=215	side_1_redundant=0	side_2_annotate_key=gene	side_2_continuation=0	side_2_coverage=1.21	side_2_overlap=0	side_2_possible_overlap_registers=140	side_2_read_count=196	side_2_redundant=0	total_non_overlap_reads=3
JC	161	.	REL606	3239528	-1	REL606	3239540	-1	0	alignment_overlap=9	coverage_minus=4	coverage_plus=0	flanking_left=150	flanking_right=150	frequency=2.777e-02	junction_possible_overlap_registers=140	key=REL606__3239528__-1__REL606__3239549__-1__9____150__150__0__0	max_left=67	max_left_minus=67	max_left_plus=0	max_min_left=67	max_min_left_minus=67	max_min_left_plus=0	max_min_right=0	max_min_right_minus=0	max_min_right_plus=0	max_pos_hash_score=280	max_right=120	max_right_minus=120	max_right_plus=0	neg_log10_pos_hash_p_value=12.2	new_junction_coverage=0.02	new_junction_read_count=4	no_show=1	polymorphism_frequency=2.777e-02	pos_hash_score=4	prediction=polymorphism	reject=COVERAGE_EVENNESS_SKEW,FREQUENCY_CUTOFF	side_1_annotate_key=gene	side_1_continuation=0	side_1_coverage=0.85	side_1_overlap=9	side_1_possible_overlap_registers=149	side_1_read_count=147	side_1_redundant=0	side_2_annotate_key=gene	side_2_continuation=0	side_2_coverage=0.87	side_2_overlap=0	side_2_possible_overlap_registers=140	side_2_read_count=142	side_2_redundant=0	total_non_overlap_reads=4
JC	162	.	REL606	3276748	1	REL606	3276792	1	0	alignment_overlap=7	coverage_minus=0	coverage_plus=3	flanking_left=150	flanking_right=150	frequency=2.020e-02	junction_possible_overlap_registers=142	key=REL606__3276748__1__REL606__3276785__1__7____150__150__0__0	max_left=91	max_left_minus=0	max_left_plus=91	max_min_left=0	max_min_left_minus=0	max_min_left_plus=0	max_min_right=61	max_min_right_minus=0	max_min_right_plus=61	max_pos_hash_score=284	max_right=61	max_right_minus=0	max_right_plus=61	neg_log10_pos_hash_p_value=13.0	new_junction_coverage=0.02	new_junction_read_count=3	no_show=1	polymorphism_frequency=2.020e-02	pos_hash_score=3	prediction=polymorphism	reject=COVERAGE_EVENNESS_SKEW,FREQUENCY_CUTOFF	side_1_annotate_key=gene	side_1_continuation=0	side_1_coverage=0.86	side_1_overlap=7	side_1_possible_overlap_registers=149	side_1_read_count=149	side_1_redundant=0	side_2_annotate_key=gene	side_2_continuation=0	side_2_coverage=0.90	side_2_overlap=0	side_2_possible_overlap_registers=142	side_2_read_count=149	side_2_redundant=0	total_non_overlap_reads=3
JC	163	.	REL606	3386600	1	REL606	3386630	1	0	alignment_overlap=10	coverage_minus=2	coverage_plus=6	flanking_left=150	flanking_right=150	frequency=6.392e-02	junction_possible_overlap_registers=139	key=REL606__3386600__1__REL606__3386620__1__10____150__150__0__0	max_left=124	max_left_minus=113	max_left_plus=124	max_min_left=0	max_min_left_minus=0	max_min_left_plus=0	max_min_right=63	max_min_right_minus=33	max_min_right_plus=63	max_pos_hash_score=278	max_right=63	max_right_minus=33	max_right_plus=63	neg_log10_pos_hash_p_value=10.8	new_junction_coverage=0.06	new_junction_read_count=9	no_show=1	polymorphism_frequency=6.392e-02	pos_hash_score=6	prediction=polymorphism	reject=COVERAGE_EVENNESS_SKEW,FREQUENCY_CUTOFF	side_1_annotate_key=gene	side_1_continuation=0	side_1_coverage=0.81	side_1_overlap=10	side_1_possible_overlap_registers=149	side_1_read_count=140	side_1_redundant=0	side_2_annotate_key=gene	side_2_continuation=0	side_2_coverage=0.82	side_2_overlap=0	side_2_possible_overlap_registers=139	side_2_read_count=133	side_2_redundant=0	total_non_overlap_reads=8
JC	164	.	REL606	3387872	-1	REL606	3387928	-1	0	alignment_overlap=10	coverage_minus=7	coverage_plus=1	flanking_left=150	flanking_right=150	frequency=4.813e-02	junction_possible_overlap_registers=139	key=REL606__3387872__-1__REL606__3387938__-1__10____150__150__0__0	max_left=87	max_left_minus=87	max_left_plus=2	max_min_left=64	max_min_left_minus=64	max_min_left_plus=2	max_min_right=66	max_min_right_minus=66	max_min_right_plus=0	max_pos_hash_score=278	max_right=138	max_right_minus=133	max_right_plus=138	neg_log10_pos_hash_p_value=9.8	new_junction_coverage=0.05	new_junction_read_count=8	polymorphism_frequency=4.813e-02	pos_hash_score=8	prediction=polymorphism	reject=COVERAGE_EVENNESS_SKEW,FREQUENCY_CUTOFF	side_1_annotate_key=gene	side_1_continuation=0	side_1_coverage=0.99	side_1_overlap=10	side_1_possible_overlap_registers=149	side_1_read_count=172	side_1_redundant=0	side_2_annotate_key=gene	side_2_continuation=0	side_2_coverage=0.97	side_2_overlap=0	side_2_possible_overlap_registers=139	side_2_read_count=156	side_2_redundant=0	total_non_overlap_reads=8
JC	165	.	REL606	3398570	-1	REL606	3629731	-1	0	alignment_overlap=2	coverage_minus=121	coverage_plus=98	flanking_left=150	flanking_right=150	frequency=1	junction_possible_overlap_registers=147	key=REL606__3398572__-1__REL606__3629731__-1__2____150__150__0__1	max_left=147	max_left_minus=147	max_left_plus=147	max_min_left=72	max_min_left_minus=72	max_min_left_plus=66	max_min_right=73	max_min_right_minus=73	max_min_right_plus=73	max_pos_hash_score=294	max_right=146	max_right_minus=146	max_right_plus=145	neg_log10_pos_hash_p_value=0.0	new_junction_coverage=1.40	new_junction_read_count=239	polymorphism_frequency=1.000e+00	pos_hash_score=94	prediction=consensus	read_count_offset=3	side_1_annotate_key=gene	side_1_continuation=0	side_1_coverage=0.00	side_1_overlap=0	side_1_possible_overlap_registers=144	side_1_read_count=0	side_1_redundant=0	side_2_annotate_key=repeat	side_2_continuation=0	side_2_coverage=NA	side_2_overlap=2	side_2_possible_overlap_registers=NA	side_2_read_count=NA	side_2_redundant=1	total_non_overlap_reads=219
JC	166	.	REL606	3440623	-1	REL606	3440706	-1	0	alignment_overlap=10	coverage_minus=5	coverage_plus=0	flanking_left=150	flanking_right=150	frequency=2.983e-02	junction_possible_overlap_registers=139	key=REL606__3440623__-1__REL606__3440716__-1__10____150__150__0__0	max_left=83	max_left_minus=83	max_left_plus=0	max_min_left=58	max_min_left_minus=58	max_min_left_plus=0	max_min_right=57	max_min_right_minus=57	max_min_right_plus=0	max_pos_hash_score=278	max_right=112	max_right_minus=112	max_right_plus=0	neg_log10_pos_hash_p_value=12.1	new_junction_coverage=0.03	new_junction_read_count=5	no_show=1	polymorphism_frequency=2.983e-02	pos_hash_score=4	prediction=polymorphism	reject=COVERAGE_EVENNESS_SKEW,FREQUENCY_CUTOFF	side_1_annotate_key=gene	side_1_continuation=0	side_1_coverage=0.92	side_1_overlap=10	side_1_possible_overlap_registers=149	side_1_read_count=160	side_1_redundant=0	side_2_annotate_key=gene	side_2_continuation=0	side_2_coverage=1.09	side_2_overlap=0	side_2_possible_overlap_registers=139	side_2_read_count=176	side_2_redundant=0	total_non_overlap_reads=5
JC	167	.	REL606	3442595	1	REL606	3442658	1	0	alignment_overlap=7	coverage_minus=0	coverage_plus=3	flanking_left=150	flanking_right=150	frequency=1.698e-02	junction_possible_overlap_registers=142	key=REL606__3442595__1__REL606__3442651__1__7____150__150__0__0	max_left=98	max_left_minus=0	max_left_plus=98	max_min_left=0	max_min_left_minus=0	max_min_left_plus=0	max_min_right=68	max_min_right_minus=0	max_min_right_plus=68	max_pos_hash_score=284	max_right=68	max_right_minus=0	max_right_plus=68	neg_log10_pos_hash_p_value=13.0	new_junction_coverage=0.02	new_junction_read_count=3	no_show=1	polymorphism_frequency=1.698e-02	pos_hash_score=3	prediction=polymorphism	reject=COVERAGE_EVENNESS_SKEW,FREQUENCY_CUTOFF	side_1_annotate_key=gene	side_1_continuation=0	side_1_coverage=1.18	side_1_overlap=7	side_1_possible_overlap_registers=149	side_1_read_count=204	side_1_redundant=0	side_2_annotate_key=gene	side_2_continuation=0	side_2_coverage=0.93	side_2_overlap=0	side_2_possible_overlap_registers=142	side_2_read_count=153	side_2_redundant=0	total_non_overlap_reads=3
JC	168	.	REL606	3449375	1	REL606	3449434	1	0	alignment_overlap=10	coverage_minus=0	coverage_plus=5	flanking_left=150	flanking_right=150	frequency=3.700e-02	junction_possible_overlap_registers=139	key=REL606__3449375__1__REL606__3449424__1__10____150__150__0__0	max_left=127	max_left_minus=0	max_left_plus=127	max_min_left=0	max_min_left_minus=0	max_min_left_plus=0	max_min_right=38	max_min_right_minus=0	max_min_right_plus=38	max_pos_hash_score=278	max_right=38	max_right_minus=0	max_right_plus=38	neg_log10_pos_hash_p_value=11.4	new_junction_coverage=0.03	new_junction_read_count=5	no_show=1	polymorphism_frequency=3.700e-02	pos_hash_score=5	prediction=polymorphism	reject=COVERAGE_EVENNESS_SKEW,FREQUENCY_CUTOFF	side_1_annotate_key=gene	side_1_continuation=0	side_1_coverage=0.84	side_1_overlap=10	side_1_possible_overlap_registers=149	side_1_read_count=145	side_1_redundant=0	side_2_annotate_key=gene	side_2_continuation=0	side_2_coverage=0.77	side_2_overlap=0	side_2_possible_overlap_registers=139	side_2_read_count=125	side_2_redundant=0	total_non_overlap_reads=5
JC	169	.	REL606	3469427	1	REL606	3469507	1	0	alignment_overlap=9	coverage_minus=1	coverage_plus=3	flanking_left=150	flanking_right=150	frequency=2.684e-02	junction_possible_overlap_registers=140	key=REL606__3469427__1__REL606__3469498__1__9____150__150__0__0	max_left=128	max_left_minus=57	max_left_plus=128	max_min_left=63	max_min_left_minus=57	max_min_left_plus=63	max_min_right=13	max_min_right_minus=0	max_min_right_plus=13	max_pos_hash_score=280	max_right=89	max_right_minus=84	max_right_plus=89	neg_log10_pos_hash_p_value=12.2	new_junction_coverage=0.02	new_junction_read_count=4	no_show=1	polymorphism_frequency=2.684e-02	pos_hash_score=4	prediction=polymorphism	reject=COVERAGE_EVENNESS_SKEW,FREQUENCY_CUTOFF	side_1_annotate_key=gene	side_1_continuation=0	side_1_coverage=0.86	side_1_overlap=9	side_1_possible_overlap_registers=149	side_1_read_count=148	side_1_redundant=0	side_2_annotate_key=gene	side_2_continuation=0	side_2_coverage=0.93	side_2_overlap=0	side_2_possible_overlap_registers=140	side_2_read_count=151	side_2_redundant=0	total_non_overlap_reads=4
JC	170	.	REL606	3481698	1	REL606	3481712	1	0	alignment_overlap=9	coverage_minus=1	coverage_plus=11	flanking_left=150	flanking_right=150	frequency=1	junction_possible_overlap_registers=140	key=REL606__3481689__1__REL606__3481712__1__9____150__150__1__0	max_left=135	max_left_minus=122	max_left_plus=135	max_min_left=8	max_min_left_minus=0	max_min_left_plus=8	max_min_right=68	max_min_right_minus=19	max_min_right_plus=68	max_pos_hash_score=280	max_right=133	max_right_minus=19	max_right_plus=133	neg_log10_pos_hash_p_value=9.4	new_junction_coverage=0.08	new_junction_read_count=13	polymorphism_frequency=1.000e+00	pos_hash_score=9	prediction=consensus	reject=COVERAGE_EVENNESS_SKEW	side_1_annotate_key=repeat	side_1_continuation=0	side_1_coverage=NA	side_1_overlap=0	side_1_read_count=NA	side_1_redundant=1	side_2_annotate_key=gene	side_2_continuation=0	side_2_coverage=0.00	side_2_overlap=9	side_2_possible_overlap_registers=149	side_2_read_count=0	side_2_redundant=0	total_non_overlap_reads=12
JC	171	.	REL606	3491110	1	REL606	3491142	1	0	alignment_overlap=8	coverage_minus=0	coverage_plus=3	flanking_left=150	flanking_right=150	frequency=1.688e-02	junction_possible_overlap_registers=141	key=REL606__3491110__1__REL606__3491134__1__8____150__150__0__0	max_left=92	max_left_minus=0	max_left_plus=92	max_min_left=67	max_min_left_minus=0	max_min_left_plus=67	max_min_right=50	max_min_right_minus=0	max_min_right_plus=50	max_pos_hash_score=282	max_right=89	max_right_minus=0	max_right_plus=89	neg_log10_pos_hash_p_value=13.0	new_junction_coverage=0.02	new_junction_read_count=3	no_show=1	polymorphism_frequency=1.688e-02	pos_hash_score=3	prediction=polymorphism	reject=COVERAGE_EVENNESS_SKEW,FREQUENCY_CUTOFF	side_1_annotate_key=gene	side_1_continuation=0	side_1_coverage=1.03	side_1_overlap=8	side_1_possible_overlap_registers=149	side_1_read_count=179	side_1_redundant=0	side_2_annotate_key=gene	side_2_continuation=0	side_2_coverage=1.10	side_2_overlap=0	side_2_possible_overlap_registers=141	side_2_read_count=180	side_2_redundant=0	total_non_overlap_reads=3
JC	172	.	REL606	3628288	-1	REL606	3629735	1	0	alignment_overlap=3	coverage_minus=57	coverage_plus=112	flanking_left=150	flanking_right=150	frequency=1	junction_possible_overlap_registers=146	key=REL606__3628288__-1__REL606__3629732__1__3____150__150__0__0	max_left=146	max_left_minus=141	max_left_plus=146	max_min_left=0	max_min_left_minus=0	max_min_left_plus=0	max_min_right=70	max_min_right_minus=67	max_min_right_plus=70	max_pos_hash_score=292	max_right=70	max_right_minus=67	max_right_plus=70	neg_log10_pos_hash_p_value=1.6	new_junction_coverage=1.72	new_junction_read_count=292	polymorphism_frequency=1.000e+00	pos_hash_score=48	prediction=consensus	side_1_annotate_key=gene	side_1_continuation=0	side_1_coverage=0.00	side_1_overlap=3	side_1_possible_overlap_registers=149	side_1_read_count=0	side_1_redundant=0	side_2_annotate_key=gene	side_2_continuation=0	side_2_coverage=0.00	side_2_overlap=0	side_2_possible_overlap_registers=146	side_2_read_count=0	side_2_redundant=0	total_non_overlap_reads=169
JC	173	.	REL606	3716859	1	REL606	3716882	1	0	alignment_overlap=9	coverage_minus=1	coverage_plus=2	flanking_left=150	flanking_right=150	frequency=2.287e-02	junction_possible_overlap_registers=140	key=REL606__3716859__1__REL606__3716873__1__9____150__150__0__0	max_left=104	max_left_minus=104	max_left_plus=73	max_min_left=63	max_min_left_minus=0	max_min_left_plus=63	max_min_right=68	max_min_right_minus=37	max_min_right_plus=68	max_pos_hash_score=280	max_right=78	max_right_minus=37	max_right_plus=78	neg_log10_pos_hash_p_value=12.9	new_junction_coverage=0.02	new_junction_read_count=3	no_show=1	polymorphism_frequency=2.287e-02	pos_hash_score=3	prediction=polymorphism	reject=COVERAGE_EVENNESS_SKEW,FREQUENCY_CUTOFF	side_1_annotate_key=gene	side_1_continuation=0	side_1_coverage=0.73	side_1_overlap=9	side_1_possible_overlap_registers=149	side_1_read_count=127	side_1_redundant=0	side_2_annotate_key=gene	side_2_continuation=0	side_2_coverage=0.84	side_2_overlap=0	side_2_possible_overlap_registers=140	side_2_read_count=137	side_2_redundant=0	total_non_overlap_reads=3
JC	174	.	REL606	3723122	1	REL606	3723764	1	0	alignment_overlap=14	coverage_minus=2	coverage_plus=1	flanking_left=150	flanking_right=150	frequency=1.742e-02	junction_possible_overlap_registers=135	key=REL606__3723122__1__REL606__3723750__1__14____150__150__0__0	max_left=90	max_left_minus=90	max_left_plus=83	max_min_left=49	max_min_left_minus=49	max_min_left_plus=0	max_min_right=53	max_min_right_minus=46	max_min_right_plus=53	max_pos_hash_score=270	max_right=87	max_right_minus=87	max_right_plus=53	neg_log10_pos_hash_p_value=12.6	new_junction_coverage=0.02	new_junction_read_count=3	no_show=1	polymorphism_frequency=1.742e-02	pos_hash_score=3	prediction=polymorphism	reject=COVERAGE_EVENNESS_SKEW,FREQUENCY_CUTOFF	side_1_annotate_key=gene	side_1_continuation=0	side_1_coverage=1.20	side_1_overlap=14	side_1_possible_overlap_registers=149	side_1_read_count=208	side_1_redundant=0	side_2_annotate_key=gene	side_2_continuation=0	side_2_coverage=0.96	side_2_overlap=0	side_2_possible_overlap_registers=135	side_2_read_count=150	side_2_redundant=0	total_non_overlap_reads=3
JC	175	.	REL606	3750538	-1	REL606	3750561	-1	0	alignment_overlap=13	coverage_minus=9	coverage_plus=1	flanking_left=150	flanking_right=150	frequency=6.774e-02	junction_possible_overlap_registers=136	key=REL606__3750538__-1__REL606__3750574__-1__13____150__150__0__0	max_left=103	max_left_minus=103	max_left_plus=10	max_min_left=56	max_min_left_minus=56	max_min_left_plus=10	max_min_right=34	max_min_right_minus=34	max_min_right_plus=0	max_pos_hash_score=272	max_right=134	max_right_minus=134	max_right_plus=127	neg_log10_pos_hash_p_value=9.1	new_junction_coverage=0.08	new_junction_read_count=13	polymorphism_frequency=6.774e-02	pos_hash_score=9	prediction=polymorphism	reject=COVERAGE_EVENNESS_SKEW,FREQUENCY_CUTOFF	side_1_annotate_key=gene	side_1_continuation=0	side_1_coverage=1.14	side_1_overlap=13	side_1_possible_overlap_registers=149	side_1_read_count=197	side_1_redundant=0	side_2_annotate_key=gene	side_2_continuation=0	side_2_coverage=1.13	side_2_overlap=0	side_2_possible_overlap_registers=136	side_2_read_count=178	side_2_redundant=0	total_non_overlap_reads=10
JC	176	.	REL606	3773417	-1	REL606	3773479	-1	0	alignment_overlap=10	coverage_minus=4	coverage_plus=2	flanking_left=150	flanking_right=150	frequency=3.161e-02	junction_possible_overlap_registers=139	key=REL606__3773417__-1__REL606__3773489__-1__10____150__150__0__0	max_left=136	max_left_minus=41	max_left_plus=136	max_min_left=64	max_min_left_minus=41	max_min_left_plus=64	max_min_right=4	max_min_right_minus=0	max_min_right_plus=4	max_pos_hash_score=278	max_right=131	max_right_minus=131	max_right_plus=76	neg_log10_pos_hash_p_value=10.8	new_junction_coverage=0.04	new_junction_read_count=6	no_show=1	polymorphism_frequency=3.161e-02	pos_hash_score=6	prediction=polymorphism	reject=COVERAGE_EVENNESS_SKEW,FREQUENCY_CUTOFF	side_1_annotate_key=gene	side_1_continuation=0	side_1_coverage=1.16	side_1_overlap=10	side_1_possible_overlap_registers=149	side_1_read_count=200	side_1_redundant=0	side_2_annotate_key=gene	side_2_continuation=0	side_2_coverage=1.12	side_2_overlap=0	side_2_possible_overlap_registers=139	side_2_read_count=181	side_2_redundant=0	total_non_overlap_reads=6
JC	177	.	REL606	3820180	1	REL606	3820219	1	0	alignment_overlap=12	coverage_minus=2	coverage_plus=7	flanking_left=150	flanking_right=150	frequency=6.914e-02	junction_possible_overlap_registers=137	key=REL606__3820180__1__REL606__3820207__1__12____150__150__0__0	max_left=130	max_left_minus=19	max_left_plus=130	max_min_left=38	max_min_left_minus=19	max_min_left_plus=38	max_min_right=58	max_min_right_minus=0	max_min_right_plus=58	max_pos_hash_score=274	max_right=119	max_right_minus=119	max_right_plus=100	neg_log10_pos_hash_p_value=10.2	new_junction_coverage=0.07	new_junction_read_count=11	no_show=1	polymorphism_frequency=6.914e-02	pos_hash_score=7	prediction=polymorphism	reject=COVERAGE_EVENNESS_SKEW,FREQUENCY_CUTOFF	side_1_annotate_key=gene	side_1_continuation=0	side_1_coverage=0.92	side_1_overlap=12	side_1_possible_overlap_registers=149	side_1_read_count=159	side_1_redundant=0	side_2_annotate_key=gene	side_2_continuation=0	side_2_coverage=0.94	side_2_overlap=0	side_2_possible_overlap_registers=137	side_2_read_count=150	side_2_redundant=0	total_non_overlap_reads=9
JC	178	.	REL606	3845167	1	REL606	3845249	1	0	alignment_overlap=10	coverage_minus=1	coverage_plus=4	flanking_left=150	flanking_right=150	frequency=2.916e-02	junction_possible_overlap_registers=139	key=REL606__3845167__1__REL606__3845239__1__10____150__150__0__0	max_left=126	max_left_minus=64	max_left_plus=126	max_min_left=64	max_min_left_minus=64	max_min_left_plus=58	max_min_right=33	max_min_right_minus=0	max_min_right_plus=33	max_pos_hash_score=278	max_right=82	max_right_minus=76	max_right_plus=82	neg_log10_pos_hash_p_value=11.4	new_junction_coverage=0.03	new_junction_read_count=5	no_show=1	polymorphism_frequency=2.916e-02	pos_hash_score=5	prediction=polymorphism	reject=COVERAGE_EVENNESS_SKEW,FREQUENCY_CUTOFF	side_1_annotate_key=gene	side_1_continuation=0	side_1_coverage=1.04	side_1_overlap=10	side_1_possible_overlap_registers=149	side_1_read_count=180	side_1_redundant=0	side_2_annotate_key=gene	side_2_continuation=0	side_2_coverage=1.02	side_2_overlap=0	side_2_possible_overlap_registers=139	side_2_read_count=165	side_2_redundant=0	total_non_overlap_reads=5
JC	179	.	REL606	3857375	-1	REL606	3857890	-1	0	alignment_overlap=11	coverage_minus=3	coverage_plus=2	flanking_left=150	flanking_right=150	frequency=2.729e-02	junction_possible_overlap_registers=138	key=REL606__3857375__-1__REL606__3857901__-1__11____150__150__0__0	max_left=126	max_left_minus=126	max_left_plus=96	max_min_left=40	max_min_left_minus=40	max_min_left_plus=0	max_min_right=64	max_min_right_minus=64	max_min_right_plus=58	max_pos_hash_score=276	max_right=99	max_right_minus=99	max_right_plus=58	neg_log10_pos_hash_p_value=11.4	new_junction_coverage=0.03	new_junction_read_count=5	no_show=1	polymorphism_frequency=2.729e-02	pos_hash_score=5	prediction=polymorphism	reject=COVERAGE_EVENNESS_SKEW,FREQUENCY_CUTOFF	side_1_annotate_key=gene	side_1_continuation=0	side_1_coverage=1.21	side_1_overlap=11	side_1_possible_overlap_registers=149	side_1_read_count=210	side_1_redundant=0	side_2_annotate_key=gene	side_2_continuation=0	side_2_coverage=1.01	side_2_overlap=0	side_2_possible_overlap_registers=138	side_2_read_count=162	side_2_redundant=0	total_non_overlap_reads=5
JC	180	.	REL606	3872051	1	REL606	4314702	1	0	alignment_overlap=11	coverage_minus=1	coverage_plus=2	flanking_left=150	flanking_right=150	frequency=1.926e-02	junction_possible_overlap_registers=138	key=REL606__3872051__1__REL606__4314691__1__11____150__150__0__0	max_left=84	max_left_minus=83	max_left_plus=84	max_min_left=0	max_min_left_minus=0	max_min_left_plus=0	max_min_right=70	max_min_right_minus=50	max_min_right_plus=70	max_pos_hash_score=276	max_right=70	max_right_minus=50	max_right_plus=70	neg_log10_pos_hash_p_value=12.8	new_junction_coverage=0.02	new_junction_read_count=3	no_show=1	polymorphism_frequency=1.926e-02	pos_hash_score=3	prediction=polymorphism	reject=COVERAGE_EVENNESS_SKEW,FREQUENCY_CUTOFF	side_1_annotate_key=gene	side_1_continuation=0	side_1_coverage=1.13	side_1_overlap=11	side_1_possible_overlap_registers=149	side_1_read_count=196	side_1_redundant=0	side_2_annotate_key=gene	side_2_continuation=0	side_2_coverage=0.77	side_2_overlap=0	side_2_possible_overlap_registers=138	side_2_read_count=124	side_2_redundant=0	total_non_overlap_reads=3
JC	181	.	REL606	3938413	-1	REL606	3938483	-1	0	alignment_overlap=10	coverage_minus=4	coverage_plus=0	flanking_left=150	flanking_right=150	frequency=3.285e-02	junction_possible_overlap_registers=139	key=REL606__3938413__-1__REL606__3938493__-1__10____150__150__0__0	max_left=81	max_left_minus=81	max_left_plus=0	max_min_left=60	max_min_left_minus=60	max_min_left_plus=0	max_min_right=59	max_min_right_minus=59	max_min_right_plus=0	max_pos_hash_score=278	max_right=125	max_right_minus=125	max_right_plus=0	neg_log10_pos_hash_p_value=12.1	new_junction_coverage=0.03	new_junction_read_count=5	no_show=1	polymorphism_frequency=3.285e-02	pos_hash_score=4	prediction=polymorphism	reject=COVERAGE_EVENNESS_SKEW,FREQUENCY_CUTOFF	side_1_annotate_key=gene	side_1_continuation=0	side_1_coverage=0.99	side_1_overlap=10	side_1_possible_overlap_registers=149	side_1_read_count=172	side_1_redundant=0	side_2_annotate_key=gene	side_2_continuation=0	side_2_coverage=0.83	side_2_overlap=0	side_2_possible_overlap_registers=139	side_2_read_count=134	side_2_redundant=0	total_non_overlap_reads=4
JC	182	.	REL606	3941527	1	REL606	3941548	1	0	alignment_overlap=9	coverage_minus=1	coverage_plus=4	flanking_left=150	flanking_right=150	frequency=3.088e-02	junction_possible_overlap_registers=140	key=REL606__3941527__1__REL606__3941539__1__9____150__150__0__1	max_left=120	max_left_minus=120	max_left_plus=107	max_min_left=70	max_min_left_minus=0	max_min_left_plus=70	max_min_right=45	max_min_right_minus=21	max_min_right_plus=45	max_pos_hash_score=280	max_right=71	max_right_minus=21	max_right_plus=71	neg_log10_pos_hash_p_value=12.2	new_junction_coverage=0.03	new_junction_read_count=5	no_show=1	polymorphism_frequency=3.088e-02	pos_hash_score=4	prediction=polymorphism	reject=COVERAGE_EVENNESS_SKEW,FREQUENCY_CUTOFF	side_1_annotate_key=gene	side_1_continuation=0	side_1_coverage=0.97	side_1_overlap=9	side_1_possible_overlap_registers=149	side_1_read_count=167	side_1_redundant=0	side_2_annotate_key=repeat	side_2_continuation=0	side_2_coverage=NA	side_2_overlap=0	side_2_possible_overlap_registers=NA	side_2_read_count=NA	side_2_redundant=1	total_non_overlap_reads=5
JC	183	.	REL606	3972821	-1	REL606	3972915	-1	0	alignment_overlap=12	coverage_minus=2	coverage_plus=2	flanking_left=150	flanking_right=150	frequency=2.442e-02	junction_possible_overlap_registers=137	key=REL606__3972821__-1__REL606__3972927__-1__12____150__150__0__0	max_left=129	max_left_minus=129	max_left_plus=48	max_min_left=48	max_min_left_minus=0	max_min_left_plus=48	max_min_right=52	max_min_right_minus=52	max_min_right_plus=0	max_pos_hash_score=274	max_right=96	max_right_minus=52	max_right_plus=96	neg_log10_pos_hash_p_value=12.0	new_junction_coverage=0.03	new_junction_read_count=4	no_show=1	polymorphism_frequency=2.442e-02	pos_hash_score=4	prediction=polymorphism	reject=COVERAGE_EVENNESS_SKEW,FREQUENCY_CUTOFF	side_1_annotate_key=gene	side_1_continuation=0	side_1_coverage=1.03	side_1_overlap=12	side_1_possible_overlap_registers=149	side_1_read_count=178	side_1_redundant=0	side_2_annotate_key=gene	side_2_continuation=0	side_2_coverage=0.98	side_2_overlap=0	side_2_possible_overlap_registers=137	side_2_read_count=156	side_2_redundant=0	total_non_overlap_reads=4
JC	184	.	REL606	3984893	-1	REL606	3984942	-1	0	alignment_overlap=8	coverage_minus=5	coverage_plus=0	flanking_left=150	flanking_right=150	frequency=2.958e-02	junction_possible_overlap_registers=141	key=REL606__3984893__-1__REL606__3984950__-1__8____150__150__0__0	max_left=75	max_left_minus=75	max_left_plus=0	max_min_left=65	max_min_left_minus=65	max_min_left_plus=0	max_min_right=69	max_min_right_minus=69	max_min_right_plus=0	max_pos_hash_score=282	max_right=132	max_right_minus=132	max_right_plus=0	neg_log10_pos_hash_p_value=11.6	new_junction_coverage=0.03	new_junction_read_count=5	no_show=1	polymorphism_frequency=2.958e-02	pos_hash_score=5	prediction=polymorphism	reject=COVERAGE_EVENNESS_SKEW,FREQUENCY_CUTOFF	side_1_annotate_key=gene	side_1_continuation=0	side_1_coverage=0.96	side_1_overlap=8	side_1_possible_overlap_registers=149	side_1_read_count=166	side_1_redundant=0	side_2_annotate_key=gene	side_2_continuation=0	side_2_coverage=1.04	side_2_overlap=0	side_2_possible_overlap_registers=141	side_2_read_count=171	side_2_redundant=0	total_non_overlap_reads=5
JC	185	.	REL606	3985358	-1	REL606	3985379	-1	0	alignment_overlap=9	coverage_minus=6	coverage_plus=0	flanking_left=150	flanking_right=150	frequency=3.637e-02	junction_possible_overlap_registers=140	key=REL606__3985358__-1__REL606__3985388__-1__9____150__150__0__0	max_left=60	max_left_minus=60	max_left_plus=0	max_min_left=60	max_min_left_minus=60	max_min_left_plus=0	max_min_right=0	max_min_right_minus=0	max_min_right_plus=0	max_pos_hash_score=280	max_right=136	max_right_minus=136	max_right_plus=0	neg_log10_pos_hash_p_value=10.9	new_junction_coverage=0.04	new_junction_read_count=6	no_show=1	polymorphism_frequency=3.637e-02	pos_hash_score=6	prediction=polymorphism	reject=COVERAGE_EVENNESS_SKEW,FREQUENCY_CUTOFF	side_1_annotate_key=gene	side_1_continuation=0	side_1_coverage=0.97	side_1_overlap=9	side_1_possible_overlap_registers=149	side_1_read_count=167	side_1_redundant=0	side_2_annotate_key=gene	side_2_continuation=0	side_2_coverage=0.99	side_2_overlap=0	side_2_possible_overlap_registers=140	side_2_read_count=161	side_2_redundant=0	total_non_overlap_reads=6
JC	186	.	REL606	3986780	-1	REL606	3986781	-1	0	alignment_overlap=9	coverage_minus=2	coverage_plus=1	flanking_left=150	flanking_right=150	frequency=1.426e-02	junction_possible_overlap_registers=140	key=REL606__3986780__-1__REL606__3986790__-1__9____150__150__0__0	max_left=48	max_left_minus=48	max_left_plus=40	max_min_left=48	max_min_left_minus=48	max_min_left_plus=40	max_min_right=0	max_min_right_minus=0	max_min_right_plus=0	max_pos_hash_score=280	max_right=110	max_right_minus=110	max_right_plus=101	neg_log10_pos_hash_p_value=12.9	new_junction_coverage=0.02	new_junction_read_count=3	no_show=1	polymorphism_frequency=1.426e-02	pos_hash_score=3	prediction=polymorphism	reject=COVERAGE_EVENNESS_SKEW,FREQUENCY_CUTOFF	side_1_annotate_key=gene	side_1_continuation=0	side_1_coverage=1.27	side_1_overlap=9	side_1_possible_overlap_registers=149	side_1_read_count=219	side_1_redundant=0	side_2_annotate_key=gene	side_2_continuation=0	side_2_coverage=1.29	side_2_overlap=0	side_2_possible_overlap_registers=140	side_2_read_count=209	side_2_redundant=0	total_non_overlap_reads=3
JC	187	.	REL606	4036178	1	REL606	4122960	-1	0	alignment_overlap=2	coverage_minus=101	coverage_plus=65	flanking_left=150	flanking_right=150	frequency=1	junction_possible_overlap_registers=147	key=REL606__4036178__1__REL606__4122962__-1__2____150__150__1__0	max_left=144	max_left_minus=144	max_left_plus=144	max_min_left=72	max_min_left_minus=68	max_min_left_plus=72	max_min_right=68	max_min_right_minus=66	max_min_right_plus=68	max_pos_hash_score=294	max_right=147	max_right_minus=147	max_right_plus=138	neg_log10_pos_hash_p_value=0.7	new_junction_coverage=1.01	new_junction_read_count=172	polymorphism_frequency=1.000e+00	pos_hash_score=63	prediction=consensus	read_count_offset=4	side_1_annotate_key=repeat	side_1_continuation=0	side_1_coverage=NA	side_1_overlap=2	side_1_read_count=NA	side_1_redundant=1	side_2_annotate_key=gene	side_2_continuation=0	side_2_coverage=0.00	side_2_overlap=0	side_2_possible_overlap_registers=143	side_2_read_count=0	side_2_redundant=0	total_non_overlap_reads=166
JC	188	.	REL606	4037620	-1	REL606	4122957	1	0	alignment_overlap=2	coverage_minus=103	coverage_plus=78	flanking_left=150	flanking_right=150	frequency=1	junction_possible_overlap_registers=147	key=REL606__4037620__-1__REL606__4122955__1__2____150__150__1__0	max_left=144	max_left_minus=143	max_left_plus=144	max_min_left=73	max_min_left_minus=73	max_min_left_plus=73	max_min_right=73	max_min_right_minus=73	max_min_right_plus=63	max_pos_hash_score=294	max_right=145	max_right_minus=145	max_right_plus=143	neg_log10_pos_hash_p_value=0.3	new_junction_coverage=1.20	new_junction_read_count=205	polymorphism_frequency=1.000e+00	pos_hash_score=73	prediction=consensus	read_count_offset=4	side_1_annotate_key=repeat	side_1_continuation=0	side_1_coverage=NA	side_1_overlap=2	side_1_read_count=NA	side_1_redundant=1	side_2_annotate_key=gene	side_2_continuation=0	side_2_coverage=0.00	side_2_overlap=0	side_2_possible_overlap_registers=143	side_2_read_count=0	side_2_redundant=0	total_non_overlap_reads=181
JC	189	.	REL606	4151423	-1	REL606	4151429	-1	0	alignment_overlap=10	coverage_minus=3	coverage_plus=3	flanking_left=150	flanking_right=150	frequency=3.683e-02	junction_possible_overlap_registers=139	key=REL606__4151423__-1__REL606__4151439__-1__10____150__150__0__0	max_left=131	max_left_minus=86	max_left_plus=131	max_min_left=57	max_min_left_minus=57	max_min_left_plus=0	max_min_right=55	max_min_right_minus=55	max_min_right_plus=9	max_pos_hash_score=278	max_right=83	max_right_minus=83	max_right_plus=9	neg_log10_pos_hash_p_value=12.1	new_junction_coverage=0.04	new_junction_read_count=6	no_show=1	polymorphism_frequency=3.683e-02	pos_hash_score=4	prediction=polymorphism	reject=COVERAGE_EVENNESS_SKEW,FREQUENCY_CUTOFF	side_1_annotate_key=gene	side_1_continuation=0	side_1_coverage=0.97	side_1_overlap=10	side_1_possible_overlap_registers=149	side_1_read_count=167	side_1_redundant=0	side_2_annotate_key=gene	side_2_continuation=0	side_2_coverage=0.98	side_2_overlap=0	side_2_possible_overlap_registers=139	side_2_read_count=158	side_2_redundant=0	total_non_overlap_reads=6
JC	190	.	REL606	4174196	1	REL606	4174295	1	0	alignment_overlap=7	coverage_minus=0	coverage_plus=4	flanking_left=150	flanking_right=150	frequency=2.455e-02	junction_possible_overlap_registers=142	key=REL606__4174196__1__REL606__4174288__1__7____150__150__0__0	max_left=136	max_left_minus=0	max_left_plus=136	max_min_left=0	max_min_left_minus=0	max_min_left_plus=0	max_min_right=42	max_min_right_minus=0	max_min_right_plus=42	max_pos_hash_score=284	max_right=42	max_right_minus=0	max_right_plus=42	neg_log10_pos_hash_p_value=12.3	new_junction_coverage=0.02	new_junction_read_count=4	no_show=1	polymorphism_frequency=2.455e-02	pos_hash_score=4	prediction=polymorphism	reject=COVERAGE_EVENNESS_SKEW,FREQUENCY_CUTOFF	side_1_annotate_key=gene	side_1_continuation=0	side_1_coverage=1.00	side_1_overlap=7	side_1_possible_overlap_registers=149	side_1_read_count=173	side_1_redundant=0	side_2_annotate_key=gene	side_2_continuation=0	side_2_coverage=0.93	side_2_overlap=0	side_2_possible_overlap_registers=142	side_2_read_count=153	side_2_redundant=0	total_non_overlap_reads=4
JC	191	.	REL606	4234502	-1	REL606	4234519	-1	0	alignment_overlap=9	coverage_minus=8	coverage_plus=0	flanking_left=150	flanking_right=150	frequency=4.888e-02	junction_possible_overlap_registers=140	key=REL606__4234502__-1__REL606__4234528__-1__9____150__150__0__0	max_left=86	max_left_minus=86	max_left_plus=0	max_min_left=65	max_min_left_minus=65	max_min_left_plus=0	max_min_right=55	max_min_right_minus=55	max_min_right_plus=0	max_pos_hash_score=280	max_right=124	max_right_minus=124	max_right_plus=0	neg_log10_pos_hash_p_value=10.9	new_junction_coverage=0.05	new_junction_read_count=8	no_show=1	polymorphism_frequency=4.888e-02	pos_hash_score=6	prediction=polymorphism	reject=COVERAGE_EVENNESS_SKEW,FREQUENCY_CUTOFF	side_1_annotate_key=gene	side_1_continuation=0	side_1_coverage=0.92	side_1_overlap=9	side_1_possible_overlap_registers=149	side_1_read_count=160	side_1_redundant=0	side_2_annotate_key=gene	side_2_continuation=0	side_2_coverage=0.99	side_2_overlap=0	side_2_possible_overlap_registers=140	side_2_read_count=161	side_2_redundant=0	total_non_overlap_reads=8
JC	192	.	REL606	4256893	1	REL606	4256887	-1	0	alignment_overlap=13	coverage_minus=73	coverage_plus=108	flanking_left=150	flanking_right=150	frequency=1	junction_possible_overlap_registers=136	key=REL606__4256893__1__REL606__4256900__-1__13____150__150__0__0	max_left=134	max_left_minus=134	max_left_plus=134	max_min_left=64	max_min_left_minus=64	max_min_left_plus=63	max_min_right=68	max_min_right_minus=65	max_min_right_plus=68	max_pos_hash_score=272	max_right=134	max_right_minus=134	max_right_plus=134	neg_log10_pos_hash_p_value=0.2	new_junction_coverage=1.15	new_junction_read_count=181	polymorphism_frequency=9.844e-01	pos_hash_score=72	prediction=consensus	side_1_annotate_key=gene	side_1_continuation=0	side_1_coverage=0.02	side_1_overlap=13	side_1_possible_overlap_registers=149	side_1_read_count=3	side_1_redundant=0	side_2_annotate_key=gene	side_2_continuation=0	side_2_coverage=0.02	side_2_overlap=0	side_2_possible_overlap_registers=136	side_2_read_count=3	side_2_redundant=0	total_non_overlap_reads=181
JC	193	.	REL606	4288032	-1	REL606	4288056	-1	0	alignment_overlap=8	coverage_minus=5	coverage_plus=0	flanking_left=150	flanking_right=150	frequency=3.005e-02	junction_possible_overlap_registers=141	key=REL606__4288032__-1__REL606__4288064__-1__8____150__150__0__0	max_left=40	max_left_minus=40	max_left_plus=0	max_min_left=40	max_min_left_minus=40	max_min_left_plus=0	max_min_right=0	max_min_right_minus=0	max_min_right_plus=0	max_pos_hash_score=282	max_right=125	max_right_minus=125	max_right_plus=0	neg_log10_pos_hash_p_value=11.6	new_junction_coverage=0.03	new_junction_read_count=5	no_show=1	polymorphism_frequency=3.005e-02	pos_hash_score=5	prediction=polymorphism	reject=COVERAGE_EVENNESS_SKEW,FREQUENCY_CUTOFF	side_1_annotate_key=gene	side_1_continuation=0	side_1_coverage=0.99	side_1_overlap=8	side_1_possible_overlap_registers=149	side_1_read_count=171	side_1_redundant=0	side_2_annotate_key=gene	side_2_continuation=0	side_2_coverage=0.98	side_2_overlap=0	side_2_possible_overlap_registers=141	side_2_read_count=161	side_2_redundant=0	total_non_overlap_reads=5
JC	194	.	REL606	4315173	-1	REL606	4315236	-1	0	alignment_overlap=10	coverage_minus=9	coverage_plus=0	flanking_left=150	flanking_right=150	frequency=5.773e-02	junction_possible_overlap_registers=139	key=REL606__4315173__-1__REL606__4315246__-1__10____150__150__0__0	max_left=92	max_left_minus=92	max_left_plus=0	max_min_left=46	max_min_left_minus=46	max_min_left_plus=0	max_min_right=48	max_min_right_minus=48	max_min_right_plus=0	max_pos_hash_score=278	max_right=133	max_right_minus=133	max_right_plus=0	neg_log10_pos_hash_p_value=10.3	new_junction_coverage=0.06	new_junction_read_count=9	no_show=1	polymorphism_frequency=5.773e-02	pos_hash_score=7	prediction=polymorphism	reject=COVERAGE_EVENNESS_SKEW,FREQUENCY_CUTOFF	side_1_annotate_key=gene	side_1_continuation=0	side_1_coverage=0.88	side_1_overlap=10	side_1_possible_overlap_registers=149	side_1_read_count=152	side_1_redundant=0	side_2_annotate_key=gene	side_2_continuation=0	side_2_coverage=0.94	side_2_overlap=0	side_2_possible_overlap_registers=139	side_2_read_count=152	side_2_redundant=0	total_non_overlap_reads=9
JC	195	.	REL606	4355034	-1	REL606	4355307	-1	0	alignment_overlap=10	coverage_minus=2	coverage_plus=2	flanking_left=150	flanking_right=150	frequency=2.440e-02	junction_possible_overlap_registers=139	key=REL606__4355034__-1__REL606__4355317__-1__10____150__150__0__0	max_left=110	max_left_minus=39	max_left_plus=110	max_min_left=39	max_min_left_minus=39	max_min_left_plus=0	max_min_right=63	max_min_right_minus=0	max_min_right_plus=63	max_pos_hash_score=278	max_right=101	max_right_minus=101	max_right_plus=63	neg_log10_pos_hash_p_value=12.9	new_junction_coverage=0.02	new_junction_read_count=4	no_show=1	polymorphism_frequency=2.440e-02	pos_hash_score=3	prediction=polymorphism	reject=COVERAGE_EVENNESS_SKEW,FREQUENCY_CUTOFF	side_1_annotate_key=gene	side_1_continuation=0	side_1_coverage=0.96	side_1_overlap=10	side_1_possible_overlap_registers=149	side_1_read_count=166	side_1_redundant=0	side_2_annotate_key=gene	side_2_continuation=0	side_2_coverage=1.02	side_2_overlap=0	side_2_possible_overlap_registers=139	side_2_read_count=165	side_2_redundant=0	total_non_overlap_reads=4
JC	196	.	REL606	4359982	-1	REL606	4360069	-1	0	alignment_overlap=7	coverage_minus=5	coverage_plus=0	flanking_left=150	flanking_right=150	frequency=2.230e-02	junction_possible_overlap_registers=142	key=REL606__4359982__-1__REL606__4360076__-1__7____150__150__0__0	max_left=69	max_left_minus=69	max_left_plus=0	max_min_left=69	max_min_left_minus=69	max_min_left_plus=0	max_min_right=0	max_min_right_minus=0	max_min_right_plus=0	max_pos_hash_score=284	max_right=137	max_right_minus=137	max_right_plus=0	neg_log10_pos_hash_p_value=12.3	new_junction_coverage=0.03	new_junction_read_count=5	no_show=1	polymorphism_frequency=2.230e-02	pos_hash_score=4	prediction=polymorphism	reject=COVERAGE_EVENNESS_SKEW,FREQUENCY_CUTOFF	side_1_annotate_key=gene	side_1_continuation=0	side_1_coverage=1.18	side_1_overlap=7	side_1_possible_overlap_registers=149	side_1_read_count=205	side_1_redundant=0	side_2_annotate_key=gene	side_2_continuation=0	side_2_coverage=1.47	side_2_overlap=0	side_2_possible_overlap_registers=142	side_2_read_count=243	side_2_redundant=0	total_non_overlap_reads=5
JC	197	.	REL606	4393759	-1	REL606	4393831	-1	0	alignment_overlap=8	coverage_minus=5	coverage_plus=0	flanking_left=150	flanking_right=150	frequency=3.467e-02	junction_possible_overlap_registers=141	key=REL606__4393759__-1__REL606__4393839__-1__8____150__150__0__0	max_left=58	max_left_minus=58	max_left_plus=0	max_min_left=58	max_min_left_minus=58	max_min_left_plus=0	max_min_right=0	max_min_right_minus=0	max_min_right_plus=0	max_pos_hash_score=282	max_right=127	max_right_minus=127	max_right_plus=0	neg_log10_pos_hash_p_value=11.6	new_junction_coverage=0.03	new_junction_read_count=5	no_show=1	polymorphism_frequency=3.467e-02	pos_hash_score=5	prediction=polymorphism	reject=COVERAGE_EVENNESS_SKEW,FREQUENCY_CUTOFF	side_1_annotate_key=gene	side_1_continuation=0	side_1_coverage=0.81	side_1_overlap=8	side_1_possible_overlap_registers=149	side_1_read_count=141	side_1_redundant=0	side_2_annotate_key=gene	side_2_continuation=0	side_2_coverage=0.89	side_2_overlap=0	side_2_possible_overlap_registers=141	side_2_read_count=145	side_2_redundant=0	total_non_overlap_reads=5
JC	198	.	REL606	4499976	1	REL606	4499997	1	0	alignment_overlap=9	coverage_minus=0	coverage_plus=3	flanking_left=150	flanking_right=150	frequency=2.155e-02	junction_possible_overlap_registers=140	key=REL606__4499976__1__REL606__4499988__1__9____150__150__0__0	max_left=110	max_left_minus=0	max_left_plus=110	max_min_left=0	max_min_left_minus=0	max_min_left_plus=0	max_min_right=55	max_min_right_minus=0	max_min_right_plus=55	max_pos_hash_score=280	max_right=55	max_right_minus=0	max_right_plus=55	neg_log10_pos_hash_p_value=12.9	new_junction_coverage=0.02	new_junction_read_count=3	no_show=1	polymorphism_frequency=2.155e-02	pos_hash_score=3	prediction=polymorphism	reject=COVERAGE_EVENNESS_SKEW,FREQUENCY_CUTOFF	side_1_annotate_key=gene	side_1_continuation=0	side_1_coverage=0.83	side_1_overlap=9	side_1_possible_overlap_registers=149	side_1_read_count=143	side_1_redundant=0	side_2_annotate_key=gene	side_2_continuation=0	side_2_coverage=0.85	side_2_overlap=0	side_2_possible_overlap_registers=140	side_2_read_count=138	side_2_redundant=0	total_non_overlap_reads=3
JC	199	.	REL606	4512946	1	REL606	4513082	1	0	alignment_overlap=9	coverage_minus=0	coverage_plus=6	flanking_left=150	flanking_right=150	frequency=3.933e-02	junction_possible_overlap_registers=140	key=REL606__4512946__1__REL606__4513073__1__9____150__150__0__0	max_left=120	max_left_minus=0	max_left_plus=120	max_min_left=36	max_min_left_minus=0	max_min_left_plus=36	max_min_right=65	max_min_right_minus=0	max_min_right_plus=65	max_pos_hash_score=280	max_right=105	max_right_minus=0	max_right_plus=105	neg_log10_pos_hash_p_value=11.5	new_junction_coverage=0.04	new_junction_read_count=6	no_show=1	polymorphism_frequency=3.933e-02	pos_hash_score=5	prediction=polymorphism	reject=COVERAGE_EVENNESS_SKEW,FREQUENCY_CUTOFF	side_1_annotate_key=gene	side_1_continuation=0	side_1_coverage=0.95	side_1_overlap=9	side_1_possible_overlap_registers=149	side_1_read_count=164	side_1_redundant=0	side_2_annotate_key=gene	side_2_continuation=0	side_2_coverage=0.85	side_2_overlap=0	side_2_possible_overlap_registers=140	side_2_read_count=139	side_2_redundant=0	total_non_overlap_reads=6
UN	200	.	REL606	15527	16584
UN	201	.	REL606	17137	18290
UN	202	.	REL606	24880	25366
UN	203	.	REL606	228117	228358
UN	204	.	REL606	228649	229841
UN	205	.	REL606	230126	230245
UN	206	.	REL606	230439	233119
UN	207	.	REL606	242846	243326
UN	208	.	REL606	264376	264867
UN	209	.	REL606	354848	355342
UN	210	.	REL606	378328	378822
UN	211	.	REL606	431090	432149
UN	212	.	REL606	497011	499641
UN	213	.	REL606	499922	499922
UN	214	.	REL606	499924	500200
UN	215	.	REL606	547787	548278
UN	216	.	REL606	549296	589759
UN	217	.	REL606	590429	591491
UN	218	.	REL606	618830	619321
UN	219	.	REL606	633691	634178
UN	220	.	REL606	643084	644237
UN	221	.	REL606	665834	667006
UN	222	.	REL606	713303	713392
UN	223	.	REL606	1111690	1112668
UN	224	.	REL606	1194772	1195270
UN	225	.	REL606	1271295	1272448
UN	226	.	REL606	1324781	1325283
UN	227	.	REL606	1422790	1423759
UN	228	.	REL606	1425191	1425191
UN	229	.	REL606	1425193	1425323
UN	230	.	REL606	1428200	1428206
UN	231	.	REL606	1428930	1428938
UN	232	.	REL606	1432138	1432624
UN	233	.	REL606	1446746	1447725
UN	234	.	REL606	1455172	1457244
UN	235	.	REL606	1465715	1466206
UN	236	.	REL606	1467814	1468969
UN	237	.	REL606	1505004	1505074
UN	238	.	REL606	1505919	1505966
UN	239	.	REL606	1505970	1505971
UN	240	.	REL606	1507189	1509831
UN	241	.	REL606	1510106	1510399
UN	242	.	REL606	1513431	1513456
UN	243	.	REL606	1552290	1552354
UN	244	.	REL606	1607715	1607728
UN	245	.	REL606	1608449	1608455
UN	246	.	REL606	1612404	1612531
UN	247	.	REL606	1613534	1614572
UN	248	.	REL606	1614849	1615821
UN	249	.	REL606	1728439	1729592
UN	250	.	REL606	1774823	1775977
UN	251	.	REL606	1856892	1857949
UN	252	.	REL606	1973103	1973583
UN	253	.	REL606	2063136	2064289
UN	254	.	REL606	2070746	2071242
UN	255	.	REL606	2085214	2085696
UN	256	.	REL606	2204886	2205383
UN	257	.	REL606	2349593	2350080
UN	258	.	REL606	2390649	2391707
UN	259	.	REL606	2561528	2561991
UN	260	.	REL606	2591042	2591042
UN	261	.	REL606	2591044	2595926
UN	262	.	REL606	2599284	2600440
UN	263	.	REL606	2627684	2628037
UN	264	.	REL606	2717794	2718853
UN	265	.	REL606	2719383	2720536
UN	266	.	REL606	2767128	2767623
UN	267	.	REL606	2827657	2828630
UN	268	.	REL606	2844556	2845724
UN	269	.	REL606	2962168	2963321
UN	270	.	REL606	3196535	3197689
UN	271	.	REL606	3281593	3283928
UN	272	.	REL606	3284339	3286228
UN	273	.	REL606	3286384	3286538
UN	274	.	REL606	3328203	3328391
UN	275	.	REL606	3363388	3363868
UN	276	.	REL606	3447238	3448294
UN	277	.	REL606	3481153	3484538
UN	278	.	REL606	3486465	3486521
UN	279	.	REL606	3527703	3527767
UN	280	.	REL606	3582367	3583527
UN	281	.	REL606	3628289	3629734
UN	282	.	REL606	3629877	3630722
UN	283	.	REL606	3631109	3631702
UN	284	.	REL606	3632976	3632991
UN	285	.	REL606	3673914	3674405
UN	286	.	REL606	3826097	3827250
UN	287	.	REL606	3829539	3834426
UN	288	.	REL606	3939711	3941394
UN	289	.	REL606	3941659	3941953
UN	290	.	REL606	3942112	3943158
UN	291	.	REL606	3943696	3943816
UN	292	.	REL606	3944188	3944909
UN	293	.	REL606	4036323	4037476
UN	294	.	REL606	4073779	4073779
UN	295	.	REL606	4073781	4075350
UN	296	.	REL606	4075910	4076042
UN	297	.	REL606	4076300	4077379
UN	298	.	REL606	4077669	4078787
UN	299	.	REL606	4083565	4083751
UN	300	.	REL606	4115025	4120077
UN	301	.	REL606	4256888	4256892
UN	302	.	REL606	4343242	4344395
UN	303	.	REL606	4418440	4418565
UN	304	.	REL606	4423010	4423129
UN	305	.	REL606	4434310	4434799
UN	306	.	REL606	4450537	4451029
UN	307	.	REL606	4503035	4504214
