# Supplementary material for: Genomic and phenotypic evolution of Escherichia coli in a novel citrate-only resource environment
Source: eLife. 2020 May 29;9:e55414. doi: 10.7554/eLife.55414 (PMC7299349; doi:10.7554/eLife.55414)
Supplement: Supplementary file 5. [file elife-55414-supp5.zip › S4File_genomes-by-environment/DM25-gd/ZDBp916_minus_ZDB67.gd]

#=GENOME_DIFF	1.0
#=TITLE	ZDBp916_minus_ZDB67
DEL	1	71	REL606	549926	39972	between=IS1	gene_name=[ybcU]–[insK-1]	gene_product=[ybcU],ECB_00510,nohB,ECB_00512,ECB_00513,ECB_00514,ECB_00515,ECB_00516,ECB_00517,appY,ompT,envY,ybcH,nfrA,nfrB,nfrB,ECB_00524,yhhI,ECB_00526,ECB_00527,ECB_00528,ECB_00529,ECB_00530,cusS,cusR,cusC,ylcC,cusB,cusA,pheP,ybdG,nfnB,ybdF,ybdJ,ybdK,insJ-1,insK-1,insB-7,insA-7,[insK-1]	genes_inactivated=ECB_00510,nohB,ECB_00512,ECB_00513,ECB_00514,ECB_00515,ECB_00516,ECB_00517,appY,ompT,envY,ybcH,nfrA,nfrB,nfrB,ECB_00524,yhhI,ECB_00526,ECB_00527,ECB_00528,ECB_00529,ECB_00530,cusS,cusR,cusC,ylcC,cusB,cusA,pheP,ybdG,nfnB,ybdF,ybdJ,ybdK,insJ-1,insK-1,insB-7,insA-7,insK-1	genes_overlapping=ybcU	locus_tag=[ECB_00509]–[ECB_00544_2]	locus_tags_inactivated=ECB_00510,ECB_00511,ECB_00512,ECB_00513,ECB_00514,ECB_00515,ECB_00516,ECB_00517,ECB_00518,ECB_00519,ECB_00520,ECB_00521,ECB_00522,ECB_00523_1,ECB_00523_2,ECB_00524,ECB_00525,ECB_00526,ECB_00527,ECB_00528,ECB_00529,ECB_00530,ECB_00531,ECB_00532,ECB_00533,ECB_00534,ECB_00535,ECB_00536,ECB_00537,ECB_00538,ECB_00539,ECB_00540,ECB_00541,ECB_00542,ECB_00543,ECB_00544_1,ECB_00545,ECB_00546,ECB_00544_2	locus_tags_overlapping=ECB_00509	mutation_category=large_deletion	position_end=589897	position_start=549926
SNP	2	24	REL606	736735	C	gene_name=gltA/sdhC	gene_position=intergenic (-455/-254)	gene_product=citrate synthase/succinate dehydrogenase cytochrome b556 large membrane subunit	gene_strand=</>	locus_tag=ECB_00680/ECB_00681	mutation_category=snp_intergenic	position_end=736735	position_start=736735	snp_type=intergenic
DEL	3	72,135	REL606	1270529	621	gene_name=ldrB	gene_product=ldrB	genes_inactivated=ldrB	locus_tag=[ECB_01192]	locus_tags_inactivated=ECB_01192	mediated=IS150	mutation_category=large_deletion	position_end=1271149	position_start=1270529
DEL	4	73	REL606	1457389	11725	between=IS150	gene_name=[acpD]–insJ-2	gene_product=[acpD],hrpA,ydcF,aldA,gapC,insA-12,insB-12,cybB,ydcA,hokB,mokB,insK-2,insJ-2	genes_inactivated=acpD,hrpA,ydcF,aldA,gapC,insA-12,insB-12,cybB,ydcA,hokB,mokB,insK-2,insJ-2	locus_tag=[ECB_01367]–[ECB_00619_6]	locus_tags_inactivated=ECB_01367,ECB_01368,ECB_01369,ECB_01370,ECB_01371,ECB_01372,ECB_01373,ECB_01374,ECB_01375,ECB_01376,ECB_01377,ECB_00620_6,ECB_00619_6	mutation_category=large_deletion	position_end=1469113	position_start=1457389
INS	5	32	REL606	1729739	G	gene_name=ydhY	gene_position=pseudogene (246/248 nt)	gene_product=predicted 4Fe-4S ferridoxin-type protein	gene_strand=<	genes_overlapping=ydhY	locus_tag=ECB_01643	locus_tags_overlapping=ECB_01643	mutation_category=small_indel	position_end=1729739	position_start=1729739
MOB	6	136,230	REL606	2133568	IS150	1	3	gene_name=mglB	gene_position=coding (25-27/999 nt)	gene_product=methyl-galactoside transporter subunit	gene_strand=<	genes_inactivated=mglB	locus_tag=ECB_02079	locus_tags_inactivated=ECB_02079	mutation_category=mobile_element_insertion	position_end=2133570	position_start=2133568	repeat_size=1443
MOB	7	213,285	REL606	2694867	IS150	1	3	gene_name=fhlA	gene_position=coding (867-869/2079 nt)	gene_product=DNA-binding transcriptional activator	gene_strand=>	genes_inactivated=fhlA	ins_start=T	locus_tag=ECB_02581	locus_tags_inactivated=ECB_02581	mutation_category=mobile_element_insertion	position_end=2694869	position_start=2694867	repeat_size=1443
DEL	8	74,298	REL606	2844380	41	gene_name=yqeB	gene_position=pseudogene (1824-1864/3072 nt)	gene_product=conserved protein with NAD(P)-binding Rossman fold	gene_strand=<	genes_inactivated=yqeB	locus_tag=ECB_02708	locus_tags_inactivated=ECB_02708	mediated=IS150	mutation_category=small_indel	position_end=2844420	position_start=2844380
SNP	9	47	REL606	3391209	G	gene_name=yhgE/pckA	gene_position=intergenic (-303/-76)	gene_product=predicted inner membrane protein/phosphoenolpyruvate carboxykinase	gene_strand=</>	locus_tag=ECB_03254/ECB_03255	mutation_category=snp_intergenic	position_end=3391209	position_start=3391209	snp_type=intergenic
MOB	13	359,360	REL606	3501576	IS150	1	3	gene_name=yhiO/uspA	gene_position=intergenic (-35/-354)	gene_product=universal stress protein UspB/universal stress global response regulator	gene_strand=</>	genes_promoter=yhiO	locus_tag=ECB_03343/ECB_03344	locus_tags_promoter=ECB_03343	mutation_category=mobile_element_insertion	position_end=3501578	position_start=3501576	repeat_size=1443
MOB	14	405,406	REL606	4123908	IS1	1	9	gene_name=[aceB]	gene_product=[aceB]	genes_overlapping=aceB	locus_tag=[ECB_03886]	locus_tags_overlapping=ECB_03886	mutation_category=mobile_element_insertion	position_end=4123916	position_start=4123908	repeat_size=768
MOB	15	137,410	REL606	4191234	IS150	1	3	gene_name=yjcH	gene_position=coding (295-297/315 nt)	gene_product=conserved inner membrane protein involved in acetate transport	gene_strand=<	genes_overlapping=yjcH	locus_tag=ECB_03940	locus_tags_overlapping=ECB_03940	mutation_category=mobile_element_insertion	position_end=4191236	position_start=4191234	repeat_size=1443
RA	16	.	REL606	72313	0	T	C	aa_new_seq=G	aa_position=92	aa_ref_seq=D	codon_new_seq=GGC	codon_number=92	codon_position=2	codon_ref_seq=GAC	consensus_score=794.2	frequency=1	gene_name=araA	gene_position=275	gene_product=L-arabinose isomerase	gene_strand=<	locus_tag=ECB_00064	major_base=C	major_cov=125/76	major_frequency=1.000e+00	minor_base=N	minor_cov=0/0	new_cov=125/76	new_seq=C	polymorphism_frequency=1.000e+00	polymorphism_score=NA	prediction=consensus	ref_cov=0/0	ref_seq=T	snp_type=nonsynonymous	total_cov=125/76	transl_table=11
RA	17	.	REL606	155943	0	T	G	aa_new_seq=A	aa_position=191	aa_ref_seq=A	bias_e_value=3.56185e-18	bias_p_value=7.87821e-25	codon_new_seq=GCC	codon_number=191	codon_position=3	codon_ref_seq=GCA	consensus_reject=FREQUENCY_CUTOFF	consensus_score=298.9	fisher_strand_p_value=1.29993e-26	frequency=3.462e-01	gene_name=yadL	gene_position=573	gene_product=predicted fimbrial-like adhesin protein	gene_strand=<	ks_quality_p_value=1	locus_tag=ECB_00136	major_base=T	major_cov=29/90	major_frequency=6.538e-01	minor_base=G	minor_cov=63/0	new_cov=63/0	new_seq=G	polymorphism_frequency=3.462e-01	polymorphism_score=71.7	prediction=polymorphism	ref_cov=29/90	ref_seq=T	snp_type=synonymous	total_cov=92/90	transl_table=11
RA	18	.	REL606	179982	0	T	G	aa_new_seq=G	aa_position=196	aa_ref_seq=G	bias_e_value=2.01948e-18	bias_p_value=4.46674e-25	codon_new_seq=GGG	codon_number=196	codon_position=3	codon_ref_seq=GGT	consensus_reject=FREQUENCY_CUTOFF	consensus_score=262.7	fisher_strand_p_value=7.30076e-27	frequency=3.662e-01	gene_name=yadQ	gene_position=588	gene_product=chloride channel protein	gene_strand=>	ks_quality_p_value=1	locus_tag=ECB_00154	major_base=T	major_cov=13/77	major_frequency=6.338e-01	minor_base=G	minor_cov=52/0	new_cov=52/0	new_seq=G	polymorphism_frequency=3.662e-01	polymorphism_score=25.0	prediction=polymorphism	ref_cov=13/77	ref_seq=T	snp_type=synonymous	total_cov=65/77	transl_table=11
RA	19	.	REL606	331892	0	C	A	bias_e_value=0.928239	bias_p_value=2.05311e-07	consensus_reject=FREQUENCY_CUTOFF	consensus_score=113.5	fisher_strand_p_value=1.27461e-08	frequency=2.128e-01	ks_quality_p_value=0.831924	major_base=C	major_cov=35/2	major_frequency=7.872e-01	minor_base=A	minor_cov=0/10	new_cov=0/10	no_show=1	polymorphism_frequency=2.128e-01	polymorphism_score=18.9	prediction=polymorphism	ref_cov=35/2	total_cov=35/12
RA	20	.	REL606	368853	0	T	G	bias_e_value=8.16233e-06	bias_p_value=1.80537e-12	consensus_reject=FREQUENCY_CUTOFF	consensus_score=337.7	fisher_strand_p_value=5.73316e-14	frequency=2.128e-01	ks_quality_p_value=1	major_base=T	major_cov=31/80	major_frequency=7.872e-01	minor_base=G	minor_cov=30/0	new_cov=30/0	no_show=1	polymorphism_frequency=2.128e-01	polymorphism_score=27.2	prediction=polymorphism	ref_cov=31/80	total_cov=61/80
RA	21	.	REL606	403502	0	T	G	aa_new_seq=G	aa_position=60	aa_ref_seq=G	bias_e_value=6.63494e-09	bias_p_value=1.46754e-15	codon_new_seq=GGG	codon_number=60	codon_position=3	codon_ref_seq=GGT	consensus_reject=FREQUENCY_CUTOFF	consensus_score=110.8	fisher_strand_p_value=3.78095e-17	frequency=3.958e-01	gene_name=ribD	gene_position=180	gene_product=fused diaminohydroxyphosphoribosylaminopyrimidine deaminase and 5-amino-6-(5-phosphoribosylamino) uracil reductase	gene_strand=>	ks_quality_p_value=1	locus_tag=ECB_00362	major_base=T	major_cov=11/47	major_frequency=6.042e-01	minor_base=G	minor_cov=38/0	new_cov=38/0	new_seq=G	polymorphism_frequency=3.958e-01	polymorphism_score=32.7	prediction=polymorphism	ref_cov=11/47	ref_seq=T	snp_type=synonymous	total_cov=49/48	transl_table=11
RA	22	.	REL606	448737	0	T	C	consensus_score=546.1	frequency=1	gene_name=tesB/ybaY	gene_position=intergenic (-62/-156)	gene_product=acyl-CoA thioesterase II/predicted outer membrane lipoprotein	gene_strand=</>	locus_tag=ECB_00404/ECB_00405	major_base=C	major_cov=63/75	major_frequency=1.000e+00	minor_base=N	minor_cov=0/0	new_cov=63/75	polymorphism_frequency=1.000e+00	polymorphism_score=NA	prediction=consensus	ref_cov=0/0	snp_type=intergenic	total_cov=63/75
RA	23	.	REL606	632407	0	C	T	bias_e_value=1.47893e-07	bias_p_value=3.27114e-14	consensus_reject=FREQUENCY_CUTOFF	consensus_score=361.1	fisher_strand_p_value=9.18238e-16	frequency=2.067e-01	ks_quality_p_value=1	major_base=C	major_cov=29/90	major_frequency=7.933e-01	minor_base=T	minor_cov=31/0	new_cov=31/0	no_show=1	polymorphism_frequency=2.067e-01	polymorphism_score=37.1	prediction=polymorphism	ref_cov=29/90	total_cov=60/90
RA	24	.	REL606	736735	0	T	C	consensus_score=866.7	frequency=1	gene_name=gltA/sdhC	gene_position=intergenic (-455/-254)	gene_product=citrate synthase/succinate dehydrogenase cytochrome b556 large membrane subunit	gene_strand=</>	locus_tag=ECB_00680/ECB_00681	major_base=C	major_cov=89/125	major_frequency=1.000e+00	minor_base=N	minor_cov=0/0	new_cov=89/125	polymorphism_frequency=1.000e+00	polymorphism_score=NA	prediction=consensus	ref_cov=0/0	snp_type=intergenic	total_cov=89/125
RA	25	.	REL606	956056	0	A	C	aa_new_seq=P	aa_position=192	aa_ref_seq=T	bias_e_value=3.30144e-16	bias_p_value=7.30222e-23	codon_new_seq=CCC	codon_number=192	codon_position=1	codon_ref_seq=ACC	consensus_reject=FREQUENCY_CUTOFF	consensus_score=392.8	fisher_strand_p_value=1.30405e-24	frequency=2.635e-01	gene_name=lolA	gene_position=574	gene_product=outer-membrane lipoprotein carrier protein precursor	gene_strand=>	ks_quality_p_value=1	locus_tag=ECB_00895	major_base=A	major_cov=102/21	major_frequency=7.365e-01	minor_base=C	minor_cov=0/44	new_cov=0/44	new_seq=C	polymorphism_frequency=2.635e-01	polymorphism_score=15.7	prediction=polymorphism	ref_cov=102/21	ref_seq=A	snp_type=nonsynonymous	total_cov=102/65	transl_table=11
RA	26	.	REL606	1020103	0	T	G	aa_new_seq=G	aa_position=62	aa_ref_seq=V	bias_e_value=2.19982e-07	bias_p_value=4.86563e-14	codon_new_seq=GGA	codon_number=62	codon_position=2	codon_ref_seq=GTA	consensus_reject=FREQUENCY_CUTOFF	consensus_score=260.1	fisher_strand_p_value=1.38167e-15	frequency=2.683e-01	gene_name=ycbT	gene_position=185	gene_product=predicted fimbrial-like adhesin protein	gene_strand=>	ks_quality_p_value=1	locus_tag=ECB_00945	major_base=T	major_cov=22/68	major_frequency=7.317e-01	minor_base=G	minor_cov=33/0	new_cov=33/0	new_seq=G	polymorphism_frequency=2.683e-01	polymorphism_score=24.2	prediction=polymorphism	ref_cov=22/68	ref_seq=T	snp_type=nonsynonymous	total_cov=55/68	transl_table=11
RA	27	.	REL606	1262066	0	A	C	bias_e_value=4.7047e-12	bias_p_value=1.0406e-18	consensus_reject=FREQUENCY_CUTOFF	consensus_score=328.1	fisher_strand_p_value=2.25041e-20	frequency=2.963e-01	gene_name=ychM/prsA	gene_position=intergenic (-92/+33)	gene_product=predicted transporter/ribose-phosphate pyrophosphokinase	gene_strand=</<	ks_quality_p_value=1	locus_tag=ECB_01181/ECB_01182	major_base=A	major_cov=83/31	major_frequency=7.037e-01	minor_base=C	minor_cov=0/48	new_cov=0/48	polymorphism_frequency=2.963e-01	polymorphism_score=17.8	prediction=polymorphism	ref_cov=83/31	snp_type=intergenic	total_cov=83/79
RA	28	.	REL606	1323710	0	T	G	bias_e_value=4.79681e-07	bias_p_value=1.06097e-13	consensus_reject=FREQUENCY_CUTOFF	consensus_score=331.0	fisher_strand_p_value=3.08307e-15	frequency=2.595e-01	ks_quality_p_value=1	major_base=T	major_cov=41/76	major_frequency=7.405e-01	minor_base=G	minor_cov=41/0	new_cov=41/0	no_show=1	polymorphism_frequency=2.595e-01	polymorphism_score=30.8	prediction=polymorphism	ref_cov=41/76	total_cov=82/76
RA	29	.	REL606	1490899	0	A	G	aa_new_seq=G	aa_position=55	aa_ref_seq=G	bias_e_value=1.42338e-16	bias_p_value=3.14827e-23	codon_new_seq=GGG	codon_number=55	codon_position=3	codon_ref_seq=GGA	consensus_reject=FREQUENCY_CUTOFF	consensus_score=197.0	fisher_strand_p_value=5.53755e-25	frequency=3.654e-01	gene_name=ydcU	gene_position=165	gene_product=predicted spermidine/putrescine transporter subunit	gene_strand=>	ks_quality_p_value=1	locus_tag=ECB_01399	major_base=A	major_cov=21/78	major_frequency=6.346e-01	minor_base=G	minor_cov=57/0	new_cov=57/0	new_seq=G	polymorphism_frequency=3.654e-01	polymorphism_score=102.6	prediction=polymorphism	ref_cov=21/78	ref_seq=A	snp_type=synonymous	total_cov=78/78	transl_table=11
RA	30	.	REL606	1490904	0	A	T	bias_e_value=9.50316e-05	bias_p_value=2.10194e-11	consensus_reject=FREQUENCY_CUTOFF	consensus_score=334.5	fisher_strand_p_value=7.26028e-13	frequency=2.029e-01	ks_quality_p_value=1	major_base=A	major_cov=32/78	major_frequency=7.971e-01	minor_base=T	minor_cov=28/0	new_cov=28/0	no_show=1	polymorphism_frequency=2.029e-01	polymorphism_score=47.3	prediction=polymorphism	ref_cov=32/78	total_cov=60/78
RA	31	.	REL606	1688229	0	A	C	aa_new_seq=P	aa_position=92	aa_ref_seq=T	bias_e_value=7.51855e-17	bias_p_value=1.66298e-23	codon_new_seq=CCC	codon_number=92	codon_position=1	codon_ref_seq=ACC	consensus_reject=FREQUENCY_CUTOFF	consensus_score=376.7	fisher_strand_p_value=2.892e-25	frequency=3.048e-01	gene_name=nth	gene_position=274	gene_product=DNA glycosylase and apyrimidinic (AP) lyase (endonuclease III)	gene_strand=>	ks_quality_p_value=1	locus_tag=ECB_01603	major_base=A	major_cov=102/28	major_frequency=6.952e-01	minor_base=C	minor_cov=1/56	new_cov=1/56	new_seq=C	polymorphism_frequency=3.048e-01	polymorphism_score=43.5	prediction=polymorphism	ref_cov=102/28	ref_seq=A	snp_type=nonsynonymous	total_cov=103/84	transl_table=11
RA	32	.	REL606	1729738	1	.	G	consensus_score=810.6	frequency=1	gene_name=ydhY	gene_position=pseudogene (247/248 nt)	gene_product=predicted 4Fe-4S ferridoxin-type protein	gene_strand=<	locus_tag=ECB_01643	major_base=G	major_cov=109/98	major_frequency=1.000e+00	minor_base=N	minor_cov=0/0	new_cov=109/98	polymorphism_frequency=1.000e+00	polymorphism_score=NA	prediction=consensus	ref_cov=0/0	snp_type=pseudogene	total_cov=109/98
RA	33	.	REL606	1802013	0	G	A	bias_e_value=1.14714e-17	bias_p_value=2.53729e-24	consensus_reject=FREQUENCY_CUTOFF	consensus_score=329.3	fisher_strand_p_value=4.27042e-26	frequency=2.230e-01	ks_quality_p_value=1	major_base=G	major_cov=103/5	major_frequency=7.770e-01	minor_base=A	minor_cov=0/31	new_cov=0/31	no_show=1	polymorphism_frequency=2.230e-01	polymorphism_score=59.9	prediction=polymorphism	ref_cov=103/5	total_cov=103/36
RA	34	.	REL606	1911672	0	T	C	bias_e_value=2.72994e-12	bias_p_value=6.03817e-19	consensus_reject=FREQUENCY_CUTOFF	consensus_score=325.7	fisher_strand_p_value=1.2903e-20	frequency=2.358e-01	ks_quality_p_value=1	major_base=T	major_cov=85/9	major_frequency=7.642e-01	minor_base=C	minor_cov=0/29	new_cov=0/29	no_show=1	polymorphism_frequency=2.358e-01	polymorphism_score=16.8	prediction=polymorphism	ref_cov=85/9	total_cov=85/38
RA	35	.	REL606	2005805	0	C	T	aa_new_seq=K	aa_position=181	aa_ref_seq=E	codon_new_seq=AAA	codon_number=181	codon_position=1	codon_ref_seq=GAA	consensus_score=801.3	frequency=1	gene_name=insD	gene_position=541	gene_product=IS2 insertion element transposase InsAB'	gene_strand=<	locus_tag=ECB_01904	major_base=T	major_cov=87/123	major_frequency=1.000e+00	minor_base=N	minor_cov=0/0	new_cov=87/123	new_seq=T	polymorphism_frequency=1.000e+00	polymorphism_score=NA	prediction=consensus	ref_cov=0/0	ref_seq=C	snp_type=nonsynonymous	total_cov=87/123	transl_table=11
RA	36	.	REL606	2007927	0	T	G	bias_e_value=7.43091e-07	bias_p_value=1.64359e-13	consensus_reject=FREQUENCY_CUTOFF	consensus_score=301.0	fisher_strand_p_value=4.83951e-15	frequency=2.066e-01	ks_quality_p_value=1	major_base=T	major_cov=17/79	major_frequency=7.934e-01	minor_base=G	minor_cov=25/0	new_cov=25/0	no_show=1	polymorphism_frequency=2.066e-01	polymorphism_score=27.2	prediction=polymorphism	ref_cov=17/79	total_cov=42/79
RA	37	.	REL606	2173900	0	A	C	aa_new_seq=P	aa_position=25	aa_ref_seq=T	bias_e_value=2.89555e-20	bias_p_value=6.40446e-27	codon_new_seq=CCC	codon_number=25	codon_position=1	codon_ref_seq=ACC	consensus_reject=FREQUENCY_CUTOFF	consensus_score=377.1	fisher_strand_p_value=9.77858e-29	frequency=2.989e-01	gene_name=yejH	gene_position=73	gene_product=predicted ATP-dependet helicase	gene_strand=>	ks_quality_p_value=1	locus_tag=ECB_02114	major_base=A	major_cov=106/23	major_frequency=7.011e-01	minor_base=C	minor_cov=0/55	new_cov=0/55	new_seq=C	polymorphism_frequency=2.989e-01	polymorphism_score=46.3	prediction=polymorphism	ref_cov=106/23	ref_seq=A	snp_type=nonsynonymous	total_cov=106/78	transl_table=11
RA	38	.	REL606	2238337	0	A	C	bias_e_value=1.29652e-08	bias_p_value=2.86769e-15	consensus_reject=FREQUENCY_CUTOFF	consensus_score=414.3	fisher_strand_p_value=7.52157e-17	frequency=2.240e-01	ks_quality_p_value=1	major_base=A	major_cov=98/51	major_frequency=7.760e-01	minor_base=C	minor_cov=0/43	new_cov=0/43	no_show=1	polymorphism_frequency=2.240e-01	polymorphism_score=53.9	prediction=polymorphism	ref_cov=98/51	total_cov=98/95
RA	39	.	REL606	2647708	0	A	C	bias_e_value=0.000557301	bias_p_value=1.23266e-10	consensus_reject=FREQUENCY_CUTOFF	consensus_score=348.0	fisher_strand_p_value=4.54572e-12	frequency=2.276e-01	ks_quality_p_value=1	major_base=A	major_cov=70/42	major_frequency=7.724e-01	minor_base=C	minor_cov=0/33	new_cov=0/33	no_show=1	polymorphism_frequency=2.276e-01	polymorphism_score=12.6	prediction=polymorphism	ref_cov=70/42	total_cov=70/76
RA	40	.	REL606	2679002	0	A	G	bias_e_value=0.114239	bias_p_value=2.52678e-08	consensus_reject=FREQUENCY_CUTOFF	consensus_score=300.5	fisher_strand_p_value=1.17171e-09	frequency=2.534e-01	ks_quality_p_value=1	major_base=A	major_cov=54/55	major_frequency=7.466e-01	minor_base=G	minor_cov=37/0	new_cov=37/0	no_show=1	polymorphism_frequency=2.534e-01	polymorphism_score=15.0	prediction=polymorphism	ref_cov=54/55	total_cov=91/56
RA	41	.	REL606	2774220	0	T	C	bias_e_value=0.026234	bias_p_value=5.80251e-09	consensus_reject=FREQUENCY_CUTOFF	consensus_score=365.3	fisher_strand_p_value=2.51136e-10	frequency=2.202e-01	ks_quality_p_value=1	major_base=T	major_cov=68/63	major_frequency=7.798e-01	minor_base=C	minor_cov=0/37	new_cov=0/37	no_show=1	polymorphism_frequency=2.202e-01	polymorphism_score=32.8	prediction=polymorphism	ref_cov=68/63	total_cov=68/100
RA	42	.	REL606	2945750	0	A	C	bias_e_value=3.70166e-12	bias_p_value=8.18746e-19	consensus_reject=FREQUENCY_CUTOFF	consensus_score=485.4	fisher_strand_p_value=1.76129e-20	frequency=2.466e-01	ks_quality_p_value=1	major_base=A	major_cov=109/56	major_frequency=7.534e-01	minor_base=C	minor_cov=0/54	new_cov=0/54	no_show=1	polymorphism_frequency=2.466e-01	polymorphism_score=15.6	prediction=polymorphism	ref_cov=109/56	total_cov=109/110
RA	43	.	REL606	2994830	0	A	C	bias_e_value=1.17151e-06	bias_p_value=2.59118e-13	consensus_reject=FREQUENCY_CUTOFF	consensus_score=410.3	fisher_strand_p_value=7.73654e-15	frequency=2.012e-01	ks_quality_p_value=1	major_base=A	major_cov=92/39	major_frequency=7.988e-01	minor_base=C	minor_cov=0/33	new_cov=0/33	no_show=1	polymorphism_frequency=2.012e-01	polymorphism_score=22.9	prediction=polymorphism	ref_cov=92/39	total_cov=92/72
RA	44	.	REL606	2998205	0	C	T	bias_e_value=1.29501e-14	bias_p_value=2.86434e-21	consensus_reject=FREQUENCY_CUTOFF	consensus_score=374.1	fisher_strand_p_value=5.48114e-23	frequency=2.500e-01	ks_quality_p_value=1	major_base=C	major_cov=31/107	major_frequency=7.500e-01	minor_base=T	minor_cov=46/0	new_cov=46/0	no_show=1	polymorphism_frequency=2.500e-01	polymorphism_score=78.7	prediction=polymorphism	ref_cov=31/107	total_cov=77/107
RA	45	.	REL606	3067595	0	C	T	bias_e_value=1.45363e-12	bias_p_value=3.21518e-19	consensus_reject=FREQUENCY_CUTOFF	consensus_score=250.4	fisher_strand_p_value=6.77726e-21	frequency=2.059e-01	ks_quality_p_value=1	major_base=C	major_cov=1/80	major_frequency=7.941e-01	minor_base=T	minor_cov=21/0	new_cov=21/0	no_show=1	polymorphism_frequency=2.059e-01	polymorphism_score=40.8	prediction=polymorphism	ref_cov=1/80	total_cov=22/80
RA	46	.	REL606	3259133	0	T	C	aa_new_seq=G	aa_position=625	aa_ref_seq=D	bias_e_value=4.30091e-15	bias_p_value=9.51288e-22	codon_new_seq=GGT	codon_number=625	codon_position=2	codon_ref_seq=GAT	consensus_reject=FREQUENCY_CUTOFF	consensus_score=279.9	fisher_strand_p_value=1.78205e-23	frequency=2.868e-01	gene_name=yhdA	gene_position=1874	gene_product=conserved inner membrane protein	gene_strand=<	ks_quality_p_value=1	locus_tag=ECB_03111	major_base=T	major_cov=82/10	major_frequency=7.132e-01	minor_base=C	minor_cov=0/37	new_cov=0/37	new_seq=C	polymorphism_frequency=2.868e-01	polymorphism_score=39.1	prediction=polymorphism	ref_cov=82/10	ref_seq=T	snp_type=nonsynonymous	total_cov=82/47	transl_table=11
RA	47	.	REL606	3391209	0	A	G	consensus_score=727.1	frequency=1	gene_name=yhgE/pckA	gene_position=intergenic (-303/-76)	gene_product=predicted inner membrane protein/phosphoenolpyruvate carboxykinase	gene_strand=</>	locus_tag=ECB_03254/ECB_03255	major_base=G	major_cov=69/113	major_frequency=1.000e+00	minor_base=N	minor_cov=0/0	new_cov=69/113	polymorphism_frequency=1.000e+00	polymorphism_score=NA	prediction=consensus	ref_cov=0/0	snp_type=intergenic	total_cov=69/113
RA	48	.	REL606	3414590	0	T	C	bias_e_value=4.46082e-14	bias_p_value=9.86659e-21	consensus_reject=FREQUENCY_CUTOFF	consensus_score=256.2	fisher_strand_p_value=1.93474e-22	frequency=2.500e-01	ks_quality_p_value=1	major_base=T	major_cov=78/3	major_frequency=7.500e-01	minor_base=C	minor_cov=0/27	new_cov=0/27	no_show=1	polymorphism_frequency=2.500e-01	polymorphism_score=37.5	prediction=polymorphism	ref_cov=78/3	total_cov=78/30
RA	49	.	REL606	3481137	0	G	A	aa_new_seq=G	aa_position=42	aa_ref_seq=G	codon_new_seq=GGA	codon_number=42	codon_position=3	codon_ref_seq=GGG	consensus_score=37.9	frequency=1	gene_name=rhsB	gene_position=126	gene_product=rhsB element core protein RshB	gene_strand=>	locus_tag=ECB_03331	major_base=A	major_cov=0/15	major_frequency=1.000e+00	minor_base=N	minor_cov=0/0	new_cov=0/15	new_seq=A	polymorphism_frequency=1.000e+00	polymorphism_score=NA	prediction=consensus	ref_cov=0/0	ref_seq=G	snp_type=synonymous	total_cov=0/15	transl_table=11
RA	50	.	REL606	3481201	0	A	C	aa_new_seq=L	aa_position=64	aa_ref_seq=I	codon_new_seq=CTT	codon_number=64	codon_position=1	codon_ref_seq=ATC	consensus_score=130.1	frequency=1	gene_name=rhsB	gene_position=190	gene_product=rhsB element core protein RshB	gene_strand=>	locus_tag=ECB_03331	major_base=C	major_cov=9/29	major_frequency=1.000e+00	minor_base=N	minor_cov=0/0	new_cov=9/29	new_seq=C	polymorphism_frequency=1.000e+00	polymorphism_score=NA	prediction=consensus	ref_cov=0/0	ref_seq=A	snp_type=nonsynonymous	total_cov=9/29	transl_table=11
RA	51	.	REL606	3481203	0	C	T	aa_new_seq=L	aa_position=64	aa_ref_seq=I	codon_new_seq=CTT	codon_number=64	codon_position=3	codon_ref_seq=ATC	consensus_score=125.0	frequency=1	gene_name=rhsB	gene_position=192	gene_product=rhsB element core protein RshB	gene_strand=>	locus_tag=ECB_03331	major_base=T	major_cov=9/29	major_frequency=1.000e+00	minor_base=N	minor_cov=0/0	new_cov=9/29	new_seq=T	polymorphism_frequency=1.000e+00	polymorphism_score=NA	prediction=consensus	ref_cov=0/0	ref_seq=C	snp_type=synonymous	total_cov=9/29	transl_table=11
RA	52	.	REL606	3481214	0	C	G	aa_new_seq=G	aa_position=68	aa_ref_seq=A	codon_new_seq=GGC	codon_number=68	codon_position=2	codon_ref_seq=GCC	consensus_score=220.8	frequency=1	gene_name=rhsB	gene_position=203	gene_product=rhsB element core protein RshB	gene_strand=>	locus_tag=ECB_03331	major_base=G	major_cov=13/49	major_frequency=1.000e+00	minor_base=N	minor_cov=0/0	new_cov=13/49	new_seq=G	polymorphism_frequency=1.000e+00	polymorphism_score=NA	prediction=consensus	ref_cov=0/0	ref_seq=C	snp_type=nonsynonymous	total_cov=13/49	transl_table=11
RA	53	.	REL606	3534361	0	A	C	bias_e_value=3.19701	bias_p_value=7.07125e-07	consensus_reject=FREQUENCY_CUTOFF	consensus_score=352.7	fisher_strand_p_value=3.91639e-08	frequency=2.160e-01	ks_quality_p_value=1	major_base=A	major_cov=56/71	major_frequency=7.840e-01	minor_base=C	minor_cov=0/35	new_cov=0/35	no_show=1	polymorphism_frequency=2.160e-01	polymorphism_score=12.2	prediction=polymorphism	ref_cov=56/71	total_cov=56/107
RA	54	.	REL606	3544091	0	C	T	consensus_score=690.2	frequency=1	gene_name=dctA/yhjK	gene_position=intergenic (-20/+163)	gene_product=C4-dicarboxylate transport protein/predicted diguanylate cyclase	gene_strand=</<	locus_tag=ECB_03376/ECB_03377	major_base=T	major_cov=76/107	major_frequency=1.000e+00	minor_base=N	minor_cov=0/0	new_cov=76/107	polymorphism_frequency=1.000e+00	polymorphism_score=NA	prediction=consensus	ref_cov=0/0	snp_type=intergenic	total_cov=76/107
RA	55	.	REL606	3606985	0	A	C	aa_new_seq=F	aa_position=198	aa_ref_seq=L	bias_e_value=3.17801e-08	bias_p_value=7.02921e-15	codon_new_seq=TTC	codon_number=198	codon_position=3	codon_ref_seq=TTA	consensus_reject=FREQUENCY_CUTOFF	consensus_score=235.7	fisher_strand_p_value=1.88931e-16	frequency=2.752e-01	gene_name=yiaN	gene_position=594	gene_product=predicted transporter	gene_strand=>	ks_quality_p_value=1	locus_tag=ECB_03430	major_base=A	major_cov=65/14	major_frequency=7.248e-01	minor_base=C	minor_cov=0/30	new_cov=0/30	new_seq=C	polymorphism_frequency=2.752e-01	polymorphism_score=19.2	prediction=polymorphism	ref_cov=65/14	ref_seq=A	snp_type=nonsynonymous	total_cov=65/45	transl_table=11
RA	56	.	REL606	3731971	0	G	A	bias_e_value=3.32008e-08	bias_p_value=7.34345e-15	consensus_reject=FREQUENCY_CUTOFF	consensus_score=411.6	fisher_strand_p_value=1.97616e-16	frequency=2.057e-01	ks_quality_p_value=1	major_base=G	major_cov=99/40	major_frequency=7.943e-01	minor_base=A	minor_cov=0/36	new_cov=0/36	no_show=1	polymorphism_frequency=2.057e-01	polymorphism_score=31.0	prediction=polymorphism	ref_cov=99/40	total_cov=99/76
RA	57	.	REL606	3787982	0	T	A	bias_e_value=3.74188e-19	bias_p_value=8.2764e-26	consensus_reject=FREQUENCY_CUTOFF	consensus_score=258.1	fisher_strand_p_value=1.3159e-27	frequency=2.881e-01	gene_name=yieF/yieG	gene_position=intergenic (+2/+52)	gene_product=chromate reductase, Class I, flavoprotein/predicted inner membrane protein	gene_strand=>/<	ks_quality_p_value=1	locus_tag=ECB_03597/ECB_03598	major_base=T	major_cov=82/2	major_frequency=7.119e-01	minor_base=A	minor_cov=0/34	new_cov=0/34	polymorphism_frequency=2.881e-01	polymorphism_score=69.5	prediction=polymorphism	ref_cov=82/2	snp_type=intergenic	total_cov=82/37
RA	58	.	REL606	3787988	0	A	C	bias_e_value=9.74708e-18	bias_p_value=2.15589e-24	consensus_reject=FREQUENCY_CUTOFF	consensus_score=282.6	fisher_strand_p_value=3.61841e-26	frequency=3.333e-01	gene_name=yieF/yieG	gene_position=intergenic (+8/+46)	gene_product=chromate reductase, Class I, flavoprotein/predicted inner membrane protein	gene_strand=>/<	ks_quality_p_value=1	locus_tag=ECB_03597/ECB_03598	major_base=A	major_cov=81/7	major_frequency=6.667e-01	minor_base=C	minor_cov=1/43	new_cov=1/43	polymorphism_frequency=3.333e-01	polymorphism_score=15.3	prediction=polymorphism	ref_cov=81/7	snp_type=intergenic	total_cov=82/50
RA	59	.	REL606	3819128	0	A	C	bias_e_value=0.000310863	bias_p_value=6.87576e-11	consensus_reject=FREQUENCY_CUTOFF	consensus_score=293.4	fisher_strand_p_value=2.48019e-12	frequency=2.500e-01	ks_quality_p_value=1	major_base=A	major_cov=64/32	major_frequency=7.500e-01	minor_base=C	minor_cov=0/32	new_cov=0/32	no_show=1	polymorphism_frequency=2.500e-01	polymorphism_score=11.9	prediction=polymorphism	ref_cov=64/32	total_cov=64/64
RA	60	.	REL606	3909638	0	T	G	aa_new_seq=P	aa_position=397	aa_ref_seq=T	bias_e_value=5.45245e-10	bias_p_value=1.20599e-16	codon_new_seq=CCC	codon_number=397	codon_position=1	codon_ref_seq=ACC	consensus_reject=FREQUENCY_CUTOFF	consensus_score=279.4	fisher_strand_p_value=2.91465e-18	frequency=2.828e-01	gene_name=ECB_03713	gene_position=1189	gene_product=conserved hypothetical protein	gene_strand=<	ks_quality_p_value=1	locus_tag=ECB_03713	major_base=T	major_cov=27/77	major_frequency=7.172e-01	minor_base=G	minor_cov=41/0	new_cov=41/0	new_seq=G	polymorphism_frequency=2.828e-01	polymorphism_score=60.0	prediction=polymorphism	ref_cov=27/77	ref_seq=T	snp_type=nonsynonymous	total_cov=69/77	transl_table=11
RA	61	.	REL606	3943694	0	C	T	consensus_score=54.0	deleted=1	frequency=1	major_base=T	major_cov=3/13	major_frequency=1.000e+00	minor_base=N	minor_cov=0/0	new_cov=3/13	polymorphism_frequency=1.000e+00	polymorphism_score=NA	prediction=consensus	ref_cov=0/0	total_cov=3/13
RA	62	.	REL606	4006927	0	T	G	bias_e_value=2.54534e-19	bias_p_value=5.62986e-26	consensus_reject=FREQUENCY_CUTOFF	consensus_score=398.3	fisher_strand_p_value=8.89579e-28	frequency=2.880e-01	gene_name=sodA/kdgT	gene_position=intergenic (+77/-183)	gene_product=superoxide dismutase, Mn/2-keto-3-deoxygluconate permease	gene_strand=>/>	ks_quality_p_value=1	locus_tag=ECB_03794/ECB_03795	major_base=T	major_cov=24/107	major_frequency=7.120e-01	minor_base=G	minor_cov=53/0	new_cov=53/0	polymorphism_frequency=2.880e-01	polymorphism_score=18.7	prediction=polymorphism	ref_cov=24/107	snp_type=intergenic	total_cov=77/107
RA	63	.	REL606	4017167	0	G	T	bias_e_value=2.63722e-19	bias_p_value=5.83309e-26	consensus_reject=FREQUENCY_CUTOFF	consensus_score=369.8	fisher_strand_p_value=9.22217e-28	frequency=2.538e-01	ks_quality_p_value=1	major_base=G	major_cov=94/3	major_frequency=7.462e-01	minor_base=T	minor_cov=0/33	new_cov=0/33	no_show=1	polymorphism_frequency=2.538e-01	polymorphism_score=64.6	prediction=polymorphism	ref_cov=94/3	total_cov=94/36
RA	64	.	REL606	4017172	0	T	C	aa_new_seq=E	aa_position=155	aa_ref_seq=K	bias_e_value=1.91987e-17	bias_p_value=4.24642e-24	codon_new_seq=GAA	codon_number=155	codon_position=1	codon_ref_seq=AAA	consensus_reject=FREQUENCY_CUTOFF	consensus_score=332.4	fisher_strand_p_value=7.21056e-26	frequency=2.778e-01	gene_name=yiiQ	gene_position=463	gene_product=hypothetical protein	gene_strand=<	ks_quality_p_value=1	locus_tag=ECB_03805	major_base=T	major_cov=93/11	major_frequency=7.222e-01	minor_base=C	minor_cov=0/40	new_cov=0/40	new_seq=C	polymorphism_frequency=2.778e-01	polymorphism_score=26.2	prediction=polymorphism	ref_cov=93/11	ref_seq=T	snp_type=nonsynonymous	total_cov=93/51	transl_table=11
RA	65	.	REL606	4033310	0	A	G	aa_new_seq=I	aa_position=5	aa_ref_seq=I	bias_e_value=6.1577e-10	bias_p_value=1.36198e-16	codon_new_seq=ATC	codon_number=5	codon_position=3	codon_ref_seq=ATT	consensus_reject=FREQUENCY_CUTOFF	consensus_score=273.5	fisher_strand_p_value=3.3016e-18	frequency=2.932e-01	gene_name=ECB_03822	gene_position=15	gene_product=putative outer membrane lipoprotein	gene_strand=<	ks_quality_p_value=1	locus_tag=ECB_03822	major_base=A	major_cov=22/72	major_frequency=7.068e-01	minor_base=G	minor_cov=39/0	new_cov=39/0	new_seq=G	polymorphism_frequency=2.932e-01	polymorphism_score=17.3	prediction=polymorphism	ref_cov=22/72	ref_seq=A	snp_type=synonymous	total_cov=61/72	transl_table=11
RA	66	.	REL606	4320445	0	T	G	aa_new_seq=G	aa_position=211	aa_ref_seq=V	bias_e_value=1.38189e-07	bias_p_value=3.0565e-14	codon_new_seq=GGG	codon_number=211	codon_position=2	codon_ref_seq=GTG	consensus_reject=FREQUENCY_CUTOFF	consensus_score=265.0	fisher_strand_p_value=8.56308e-16	frequency=3.129e-01	gene_name=aidB	gene_position=632	gene_product=isovaleryl CoA dehydrogenase	gene_strand=>	ks_quality_p_value=1	locus_tag=ECB_04054	major_base=T	major_cov=45/67	major_frequency=6.871e-01	minor_base=G	minor_cov=51/0	new_cov=51/0	new_seq=G	polymorphism_frequency=3.129e-01	polymorphism_score=78.3	prediction=polymorphism	ref_cov=45/67	ref_seq=T	snp_type=nonsynonymous	total_cov=97/67	transl_table=11
RA	67	.	REL606	4386794	0	A	G	bias_e_value=0.0178345	bias_p_value=3.94468e-09	consensus_reject=FREQUENCY_CUTOFF	consensus_score=218.2	fisher_strand_p_value=1.678e-10	frequency=2.188e-01	ks_quality_p_value=1	major_base=A	major_cov=19/56	major_frequency=7.812e-01	minor_base=G	minor_cov=21/0	new_cov=21/0	no_show=1	polymorphism_frequency=2.188e-01	polymorphism_score=12.3	prediction=polymorphism	ref_cov=19/56	total_cov=40/56
RA	68	.	REL606	4425877	0	T	G	aa_new_seq=P	aa_position=133	aa_ref_seq=H	bias_e_value=1.27879	bias_p_value=2.82847e-07	codon_new_seq=CCC	codon_number=133	codon_position=2	codon_ref_seq=CAC	consensus_reject=FREQUENCY_CUTOFF	consensus_score=177.9	fisher_strand_p_value=1.48678e-08	frequency=3.333e-01	gene_name=fecD	gene_position=398	gene_product=iron-dicitrate transporter subunit	gene_strand=<	ks_quality_p_value=1	locus_tag=ECB_04154	major_base=T	major_cov=40/36	major_frequency=6.667e-01	minor_base=G	minor_cov=38/0	new_cov=38/0	new_seq=G	polymorphism_frequency=3.333e-01	polymorphism_score=35.4	prediction=polymorphism	ref_cov=40/36	ref_seq=T	snp_type=nonsynonymous	total_cov=78/36	transl_table=11
RA	69	.	REL606	4438232	0	T	G	bias_e_value=1.2682e-06	bias_p_value=2.80503e-13	consensus_reject=FREQUENCY_CUTOFF	consensus_score=372.6	fisher_strand_p_value=8.39552e-15	frequency=2.000e-01	ks_quality_p_value=1	major_base=T	major_cov=26/86	major_frequency=8.000e-01	minor_base=G	minor_cov=28/0	new_cov=28/0	no_show=1	polymorphism_frequency=2.000e-01	polymorphism_score=12.8	prediction=polymorphism	ref_cov=26/86	total_cov=54/86
RA	70	.	REL606	4483462	0	C	T	aa_new_seq=F	aa_position=44	aa_ref_seq=S	bias_e_value=8.20707e-26	bias_p_value=1.81527e-32	codon_new_seq=TTT	codon_number=44	codon_position=2	codon_ref_seq=TCT	consensus_reject=FREQUENCY_CUTOFF	consensus_score=99.0	fisher_strand_p_value=2.31395e-34	frequency=4.643e-01	gene_name=bglJ	gene_position=131	gene_product=DNA-binding transcriptional activator	gene_strand=>	ks_quality_p_value=1	locus_tag=ECB_04243	major_base=C	major_cov=23/82	major_frequency=5.357e-01	minor_base=T	minor_cov=91/0	new_cov=91/0	new_seq=T	polymorphism_frequency=4.643e-01	polymorphism_score=200.4	prediction=polymorphism	ref_cov=23/82	ref_seq=C	snp_type=nonsynonymous	total_cov=114/82	transl_table=11
MC	71	.	REL606	549239	589807	688	1740	gene_name=[insB-6]–[insA-7]	gene_product=[insB-6],insA-6,nmpC,ybcU,ECB_00510,nohB,ECB_00512,ECB_00513,ECB_00514,ECB_00515,ECB_00516,ECB_00517,appY,ompT,envY,ybcH,nfrA,nfrB,nfrB,ECB_00524,yhhI,ECB_00526,ECB_00527,ECB_00528,ECB_00529,ECB_00530,cusS,cusR,cusC,ylcC,cusB,cusA,pheP,ybdG,nfnB,ybdF,ybdJ,ybdK,insJ-1,insK-1,insB-7,[insA-7]	left_inside_cov=105	left_outside_cov=110	locus_tag=[ECB_00504]–[ECB_00546]	right_inside_cov=103	right_outside_cov=107
MC	72	.	REL606	1270529	1272531	0	1379	gene_name=ldrB–[insJ-2]	gene_product=ldrB,insK-2,[insJ-2]	left_inside_cov=0	left_outside_cov=171	locus_tag=[ECB_01192]–[ECB_00619_4]	right_inside_cov=103	right_outside_cov=106
MC	73	.	REL606	1456030	1469038	1358	1370	gene_name=[acpD]–[insJ-2]	gene_product=[acpD],[insK-2],insJ-2,hrpA,ydcF,aldA,gapC,insA-12,insB-12,cybB,ydcA,hokB,mokB,insK-2,[insJ-2]	left_inside_cov=105	left_outside_cov=109	locus_tag=[ECB_01367]–[ECB_00619_6]	right_inside_cov=104	right_outside_cov=107
MC	74	.	REL606	2844380	2845765	0	1350	gene_name=yqeB	gene_position=pseudogene (479-1864/3072 nt)	gene_product=conserved protein with NAD(P)-binding Rossman fold	gene_strand=<	left_inside_cov=1	left_outside_cov=295	locus_tag=ECB_02708	right_inside_cov=105	right_outside_cov=106
MC	75	.	REL606	3481349	3484612	1076	941	gene_name=rhsB	gene_position=coding (338-3601/4236 nt)	gene_product=rhsB element core protein RshB	gene_strand=>	left_inside_cov=102	left_outside_cov=117	locus_tag=ECB_03331	right_inside_cov=105	right_outside_cov=106
MC	76	.	REL606	3943662	3943851	36	149	gene_name=rrlA	gene_position=noncoding (1833-2022/2904 nt)	gene_product=23S ribosomal RNA	gene_strand=>	left_inside_cov=94	left_outside_cov=108	locus_tag=ECB_r00015	right_inside_cov=101	right_outside_cov=107
MC	77	.	REL606	4256888	4256892	0	0	gene_name=dcuS	gene_position=pseudogene (875-879/912 nt)	gene_product=sensor of fumarate two-component regulatory system; b4125_2	gene_strand=<	left_inside_cov=0	left_outside_cov=205	locus_tag=ECB_03996_2	right_inside_cov=0	right_outside_cov=204
JC	78	.	REL606	1	1	REL606	4521141	-1	0	alignment_overlap=0	circular_chromosome=1	coverage_minus=132	coverage_plus=105	flanking_left=150	flanking_right=150	frequency=1	junction_possible_overlap_registers=149	key=REL606__1__1__REL606__4521141__-1__0____150__150__0__0	max_left=149	max_left_minus=149	max_left_plus=141	max_min_left=73	max_min_left_minus=73	max_min_left_plus=73	max_min_right=72	max_min_right_minus=72	max_min_right_plus=72	max_pos_hash_score=298	max_right=148	max_right_minus=138	max_right_plus=148	neg_log10_pos_hash_p_value=0.5	new_junction_coverage=1.19	new_junction_read_count=241	polymorphism_frequency=1.000e+00	pos_hash_score=76	prediction=consensus	side_1_annotate_key=gene	side_1_continuation=0	side_1_coverage=0.00	side_1_overlap=0	side_1_possible_overlap_registers=149	side_1_read_count=0	side_1_redundant=0	side_2_annotate_key=gene	side_2_continuation=0	side_2_coverage=0.00	side_2_overlap=0	side_2_possible_overlap_registers=149	side_2_read_count=0	side_2_redundant=0	total_non_overlap_reads=237
JC	79	.	REL606	253	-1	REL606	278	-1	0	alignment_overlap=10	coverage_minus=5	coverage_plus=0	flanking_left=150	flanking_right=150	frequency=3.208e-02	junction_possible_overlap_registers=139	key=REL606__253__-1__REL606__288__-1__10____150__150__0__0	max_left=46	max_left_minus=46	max_left_plus=0	max_min_left=46	max_min_left_minus=46	max_min_left_plus=0	max_min_right=0	max_min_right_minus=0	max_min_right_plus=0	max_pos_hash_score=278	max_right=133	max_right_minus=133	max_right_plus=0	neg_log10_pos_hash_p_value=15.8	new_junction_coverage=0.03	new_junction_read_count=6	no_show=1	polymorphism_frequency=3.208e-02	pos_hash_score=5	prediction=polymorphism	reject=COVERAGE_EVENNESS_SKEW,FREQUENCY_CUTOFF	side_1_annotate_key=gene	side_1_continuation=0	side_1_coverage=0.95	side_1_overlap=10	side_1_possible_overlap_registers=149	side_1_read_count=193	side_1_redundant=0	side_2_annotate_key=gene	side_2_continuation=0	side_2_coverage=0.96	side_2_overlap=0	side_2_possible_overlap_registers=139	side_2_read_count=182	side_2_redundant=0	total_non_overlap_reads=5
JC	80	.	REL606	5456	1	REL606	5502	1	0	alignment_overlap=7	coverage_minus=1	coverage_plus=3	flanking_left=150	flanking_right=150	frequency=2.130e-02	junction_possible_overlap_registers=142	key=REL606__5456__1__REL606__5495__1__7____150__150__0__0	max_left=142	max_left_minus=142	max_left_plus=125	max_min_left=0	max_min_left_minus=0	max_min_left_plus=0	max_min_right=70	max_min_right_minus=1	max_min_right_plus=70	max_pos_hash_score=284	max_right=70	max_right_minus=1	max_right_plus=70	neg_log10_pos_hash_p_value=16.9	new_junction_coverage=0.02	new_junction_read_count=4	no_show=1	polymorphism_frequency=2.130e-02	pos_hash_score=4	prediction=polymorphism	reject=COVERAGE_EVENNESS_SKEW,FREQUENCY_CUTOFF	side_1_annotate_key=gene	side_1_continuation=0	side_1_coverage=0.89	side_1_overlap=7	side_1_possible_overlap_registers=149	side_1_read_count=180	side_1_redundant=0	side_2_annotate_key=gene	side_2_continuation=0	side_2_coverage=1.01	side_2_overlap=0	side_2_possible_overlap_registers=142	side_2_read_count=196	side_2_redundant=0	total_non_overlap_reads=4
JC	81	.	REL606	15584	-1	REL606	15593	-1	0	alignment_overlap=5	coverage_minus=8	coverage_plus=2	flanking_left=150	flanking_right=150	frequency=NA	junction_possible_overlap_registers=144	key=REL606__15584__-1__REL606__15598__-1__5____150__150__1__1	max_left=140	max_left_minus=140	max_left_plus=126	max_min_left=59	max_min_left_minus=59	max_min_left_plus=0	max_min_right=69	max_min_right_minus=69	max_min_right_plus=25	max_pos_hash_score=288	max_right=135	max_right_minus=135	max_right_plus=25	neg_log10_pos_hash_p_value=12.9	new_junction_coverage=0.05	new_junction_read_count=10	polymorphism_frequency=NA	pos_hash_score=10	prediction=unknown	reject=COVERAGE_EVENNESS_SKEW	side_1_annotate_key=repeat	side_1_continuation=0	side_1_coverage=NA	side_1_overlap=5	side_1_read_count=NA	side_1_redundant=1	side_2_annotate_key=repeat	side_2_continuation=0	side_2_coverage=NA	side_2_overlap=0	side_2_possible_overlap_registers=NA	side_2_read_count=NA	side_2_redundant=1	total_non_overlap_reads=10
JC	82	.	REL606	41320	-1	REL606	41361	-1	0	alignment_overlap=9	coverage_minus=3	coverage_plus=0	flanking_left=150	flanking_right=150	frequency=2.315e-02	junction_possible_overlap_registers=140	key=REL606__41320__-1__REL606__41370__-1__9____150__150__0__0	max_left=72	max_left_minus=72	max_left_plus=0	max_min_left=62	max_min_left_minus=62	max_min_left_plus=0	max_min_right=69	max_min_right_minus=69	max_min_right_plus=0	max_pos_hash_score=280	max_right=127	max_right_minus=127	max_right_plus=0	neg_log10_pos_hash_p_value=17.6	new_junction_coverage=0.02	new_junction_read_count=3	no_show=1	polymorphism_frequency=2.315e-02	pos_hash_score=3	prediction=polymorphism	reject=COVERAGE_EVENNESS_SKEW,FREQUENCY_CUTOFF	side_1_annotate_key=gene	side_1_continuation=0	side_1_coverage=0.63	side_1_overlap=9	side_1_possible_overlap_registers=149	side_1_read_count=129	side_1_redundant=0	side_2_annotate_key=gene	side_2_continuation=0	side_2_coverage=0.69	side_2_overlap=0	side_2_possible_overlap_registers=140	side_2_read_count=132	side_2_redundant=0	total_non_overlap_reads=3
JC	83	.	REL606	49786	-1	REL606	49795	-1	0	alignment_overlap=8	coverage_minus=5	coverage_plus=2	flanking_left=150	flanking_right=150	frequency=4.202e-02	junction_possible_overlap_registers=141	key=REL606__49786__-1__REL606__49803__-1__8____150__150__0__0	max_left=89	max_left_minus=89	max_left_plus=38	max_min_left=65	max_min_left_minus=65	max_min_left_plus=38	max_min_right=53	max_min_right_minus=53	max_min_right_plus=0	max_pos_hash_score=282	max_right=130	max_right_minus=130	max_right_plus=128	neg_log10_pos_hash_p_value=14.5	new_junction_coverage=0.04	new_junction_read_count=7	no_show=1	polymorphism_frequency=4.202e-02	pos_hash_score=7	prediction=polymorphism	reject=COVERAGE_EVENNESS_SKEW,FREQUENCY_CUTOFF	side_1_annotate_key=gene	side_1_continuation=0	side_1_coverage=0.81	side_1_overlap=8	side_1_possible_overlap_registers=149	side_1_read_count=164	side_1_redundant=0	side_2_annotate_key=gene	side_2_continuation=0	side_2_coverage=0.85	side_2_overlap=0	side_2_possible_overlap_registers=141	side_2_read_count=164	side_2_redundant=0	total_non_overlap_reads=7
JC	84	.	REL606	58157	1	REL606	58222	1	0	alignment_overlap=8	coverage_minus=0	coverage_plus=3	flanking_left=150	flanking_right=150	frequency=1.809e-02	junction_possible_overlap_registers=141	key=REL606__58157__1__REL606__58214__1__8____150__150__0__0	max_left=141	max_left_minus=0	max_left_plus=141	max_min_left=0	max_min_left_minus=0	max_min_left_plus=0	max_min_right=38	max_min_right_minus=0	max_min_right_plus=38	max_pos_hash_score=282	max_right=38	max_right_minus=0	max_right_plus=38	neg_log10_pos_hash_p_value=17.7	new_junction_coverage=0.02	new_junction_read_count=3	no_show=1	polymorphism_frequency=1.809e-02	pos_hash_score=3	prediction=polymorphism	reject=COVERAGE_EVENNESS_SKEW,FREQUENCY_CUTOFF	side_1_annotate_key=gene	side_1_continuation=0	side_1_coverage=0.95	side_1_overlap=8	side_1_possible_overlap_registers=149	side_1_read_count=193	side_1_redundant=0	side_2_annotate_key=gene	side_2_continuation=0	side_2_coverage=0.74	side_2_overlap=0	side_2_possible_overlap_registers=141	side_2_read_count=143	side_2_redundant=0	total_non_overlap_reads=3
JC	85	.	REL606	63922	1	REL606	63955	1	0	alignment_overlap=9	coverage_minus=0	coverage_plus=7	flanking_left=150	flanking_right=150	frequency=3.890e-02	junction_possible_overlap_registers=140	key=REL606__63922__1__REL606__63946__1__9____150__150__0__0	max_left=133	max_left_minus=0	max_left_plus=133	max_min_left=0	max_min_left_minus=0	max_min_left_plus=0	max_min_right=54	max_min_right_minus=0	max_min_right_plus=54	max_pos_hash_score=280	max_right=54	max_right_minus=0	max_right_plus=54	neg_log10_pos_hash_p_value=14.4	new_junction_coverage=0.04	new_junction_read_count=7	no_show=1	polymorphism_frequency=3.890e-02	pos_hash_score=7	prediction=polymorphism	reject=COVERAGE_EVENNESS_SKEW,FREQUENCY_CUTOFF	side_1_annotate_key=gene	side_1_continuation=0	side_1_coverage=0.90	side_1_overlap=9	side_1_possible_overlap_registers=149	side_1_read_count=184	side_1_redundant=0	side_2_annotate_key=gene	side_2_continuation=0	side_2_coverage=0.91	side_2_overlap=0	side_2_possible_overlap_registers=140	side_2_read_count=173	side_2_redundant=0	total_non_overlap_reads=7
JC	86	.	REL606	68807	-1	REL606	68827	-1	0	alignment_overlap=9	coverage_minus=10	coverage_plus=1	flanking_left=150	flanking_right=150	frequency=5.860e-02	junction_possible_overlap_registers=140	key=REL606__68807__-1__REL606__68836__-1__9____150__150__0__0	max_left=120	max_left_minus=120	max_left_plus=10	max_min_left=58	max_min_left_minus=58	max_min_left_plus=10	max_min_right=69	max_min_right_minus=69	max_min_right_plus=0	max_pos_hash_score=280	max_right=137	max_right_minus=137	max_right_plus=131	neg_log10_pos_hash_p_value=13.2	new_junction_coverage=0.06	new_junction_read_count=11	no_show=1	polymorphism_frequency=5.860e-02	pos_hash_score=9	prediction=polymorphism	reject=COVERAGE_EVENNESS_SKEW,FREQUENCY_CUTOFF	side_1_annotate_key=gene	side_1_continuation=0	side_1_coverage=0.94	side_1_overlap=9	side_1_possible_overlap_registers=149	side_1_read_count=192	side_1_redundant=0	side_2_annotate_key=gene	side_2_continuation=0	side_2_coverage=0.91	side_2_overlap=0	side_2_possible_overlap_registers=140	side_2_read_count=173	side_2_redundant=0	total_non_overlap_reads=11
JC	87	.	REL606	76584	1	REL606	76769	1	-1	alignment_overlap=-1	coverage_minus=2	coverage_plus=2	flanking_left=150	flanking_right=150	frequency=2.147e-02	junction_possible_overlap_registers=148	key=REL606__76584__1__REL606__76769__1__-1__A__150__150__0__0	max_left=74	max_left_minus=74	max_left_plus=55	max_min_left=74	max_min_left_minus=74	max_min_left_plus=55	max_min_right=0	max_min_right_minus=0	max_min_right_plus=0	max_pos_hash_score=296	max_right=128	max_right_minus=128	max_right_plus=127	neg_log10_pos_hash_p_value=17.4	new_junction_coverage=0.02	new_junction_read_count=4	no_show=1	polymorphism_frequency=2.147e-02	pos_hash_score=4	prediction=polymorphism	reject=COVERAGE_EVENNESS_SKEW,FREQUENCY_CUTOFF	side_1_annotate_key=gene	side_1_continuation=0	side_1_coverage=0.91	side_1_overlap=0	side_1_possible_overlap_registers=149	side_1_read_count=185	side_1_redundant=0	side_2_annotate_key=gene	side_2_continuation=0	side_2_coverage=0.90	side_2_overlap=0	side_2_possible_overlap_registers=149	side_2_read_count=182	side_2_redundant=0	total_non_overlap_reads=4	unique_read_sequence=A
JC	88	.	REL606	78115	1	REL606	78256	1	0	alignment_overlap=10	coverage_minus=2	coverage_plus=6	flanking_left=150	flanking_right=150	frequency=3.652e-02	junction_possible_overlap_registers=139	key=REL606__78115__1__REL606__78246__1__10____150__150__0__0	max_left=131	max_left_minus=123	max_left_plus=131	max_min_left=7	max_min_left_minus=7	max_min_left_plus=0	max_min_right=50	max_min_right_minus=17	max_min_right_plus=50	max_pos_hash_score=278	max_right=133	max_right_minus=133	max_right_plus=50	neg_log10_pos_hash_p_value=14.4	new_junction_coverage=0.04	new_junction_read_count=8	no_show=1	polymorphism_frequency=3.652e-02	pos_hash_score=7	prediction=polymorphism	reject=COVERAGE_EVENNESS_SKEW,FREQUENCY_CUTOFF	side_1_annotate_key=gene	side_1_continuation=0	side_1_coverage=1.01	side_1_overlap=10	side_1_possible_overlap_registers=149	side_1_read_count=206	side_1_redundant=0	side_2_annotate_key=gene	side_2_continuation=0	side_2_coverage=1.21	side_2_overlap=0	side_2_possible_overlap_registers=139	side_2_read_count=230	side_2_redundant=0	total_non_overlap_reads=8
JC	89	.	REL606	78124	-1	REL606	78245	-1	0	alignment_overlap=10	coverage_minus=3	coverage_plus=0	flanking_left=150	flanking_right=150	frequency=1.366e-02	junction_possible_overlap_registers=139	key=REL606__78124__-1__REL606__78255__-1__10____150__150__0__0	max_left=54	max_left_minus=54	max_left_plus=0	max_min_left=54	max_min_left_minus=54	max_min_left_plus=0	max_min_right=0	max_min_right_minus=0	max_min_right_plus=0	max_pos_hash_score=278	max_right=118	max_right_minus=118	max_right_plus=0	neg_log10_pos_hash_p_value=17.5	new_junction_coverage=0.02	new_junction_read_count=3	no_show=1	polymorphism_frequency=1.366e-02	pos_hash_score=3	prediction=polymorphism	reject=COVERAGE_EVENNESS_SKEW,FREQUENCY_CUTOFF	side_1_annotate_key=gene	side_1_continuation=0	side_1_coverage=1.07	side_1_overlap=10	side_1_possible_overlap_registers=149	side_1_read_count=218	side_1_redundant=0	side_2_annotate_key=gene	side_2_continuation=0	side_2_coverage=1.21	side_2_overlap=0	side_2_possible_overlap_registers=139	side_2_read_count=230	side_2_redundant=0	total_non_overlap_reads=3
JC	90	.	REL606	83071	1	REL606	83091	1	0	alignment_overlap=9	coverage_minus=1	coverage_plus=4	flanking_left=150	flanking_right=150	frequency=2.831e-02	junction_possible_overlap_registers=140	key=REL606__83071__1__REL606__83082__1__9____150__150__0__0	max_left=135	max_left_minus=131	max_left_plus=135	max_min_left=44	max_min_left_minus=0	max_min_left_plus=44	max_min_right=53	max_min_right_minus=10	max_min_right_plus=53	max_pos_hash_score=280	max_right=97	max_right_minus=10	max_right_plus=97	neg_log10_pos_hash_p_value=15.9	new_junction_coverage=0.03	new_junction_read_count=5	no_show=1	polymorphism_frequency=2.831e-02	pos_hash_score=5	prediction=polymorphism	reject=COVERAGE_EVENNESS_SKEW,FREQUENCY_CUTOFF	side_1_annotate_key=gene	side_1_continuation=0	side_1_coverage=0.88	side_1_overlap=9	side_1_possible_overlap_registers=149	side_1_read_count=178	side_1_redundant=0	side_2_annotate_key=gene	side_2_continuation=0	side_2_coverage=0.92	side_2_overlap=0	side_2_possible_overlap_registers=140	side_2_read_count=176	side_2_redundant=0	total_non_overlap_reads=5
JC	91	.	REL606	109508	-1	REL606	109518	-1	0	alignment_overlap=8	coverage_minus=5	coverage_plus=0	flanking_left=150	flanking_right=150	frequency=3.454e-02	junction_possible_overlap_registers=141	key=REL606__109508__-1__REL606__109526__-1__8____150__150__0__0	max_left=52	max_left_minus=52	max_left_plus=0	max_min_left=52	max_min_left_minus=52	max_min_left_plus=0	max_min_right=0	max_min_right_minus=0	max_min_right_plus=0	max_pos_hash_score=282	max_right=112	max_right_minus=112	max_right_plus=0	neg_log10_pos_hash_p_value=16.0	new_junction_coverage=0.03	new_junction_read_count=5	no_show=1	polymorphism_frequency=3.454e-02	pos_hash_score=5	prediction=polymorphism	reject=COVERAGE_EVENNESS_SKEW,FREQUENCY_CUTOFF	side_1_annotate_key=gene	side_1_continuation=0	side_1_coverage=0.69	side_1_overlap=8	side_1_possible_overlap_registers=149	side_1_read_count=140	side_1_redundant=0	side_2_annotate_key=gene	side_2_continuation=0	side_2_coverage=0.76	side_2_overlap=0	side_2_possible_overlap_registers=141	side_2_read_count=147	side_2_redundant=0	total_non_overlap_reads=5
JC	92	.	REL606	129105	-1	REL606	129116	-1	0	alignment_overlap=6	coverage_minus=6	coverage_plus=0	flanking_left=150	flanking_right=150	frequency=4.689e-02	junction_possible_overlap_registers=143	key=REL606__129105__-1__REL606__129122__-1__6____150__150__0__0	max_left=84	max_left_minus=84	max_left_plus=0	max_min_left=35	max_min_left_minus=35	max_min_left_plus=0	max_min_right=56	max_min_right_minus=56	max_min_right_plus=0	max_pos_hash_score=286	max_right=143	max_right_minus=143	max_right_plus=0	neg_log10_pos_hash_p_value=17.0	new_junction_coverage=0.04	new_junction_read_count=8	no_show=1	polymorphism_frequency=4.689e-02	pos_hash_score=4	prediction=polymorphism	reject=COVERAGE_EVENNESS_SKEW,FREQUENCY_CUTOFF	side_1_annotate_key=gene	side_1_continuation=0	side_1_coverage=0.83	side_1_overlap=6	side_1_possible_overlap_registers=149	side_1_read_count=169	side_1_redundant=0	side_2_annotate_key=gene	side_2_continuation=0	side_2_coverage=0.84	side_2_overlap=0	side_2_possible_overlap_registers=143	side_2_read_count=163	side_2_redundant=0	total_non_overlap_reads=6
JC	93	.	REL606	130508	1	REL606	130542	1	0	alignment_overlap=7	coverage_minus=0	coverage_plus=3	flanking_left=150	flanking_right=150	frequency=2.557e-02	junction_possible_overlap_registers=142	key=REL606__130508__1__REL606__130535__1__7____150__150__0__0	max_left=133	max_left_minus=0	max_left_plus=133	max_min_left=58	max_min_left_minus=0	max_min_left_plus=58	max_min_right=47	max_min_right_minus=0	max_min_right_plus=47	max_pos_hash_score=284	max_right=85	max_right_minus=0	max_right_plus=85	neg_log10_pos_hash_p_value=17.8	new_junction_coverage=0.02	new_junction_read_count=3	no_show=1	polymorphism_frequency=2.557e-02	pos_hash_score=3	prediction=polymorphism	reject=COVERAGE_EVENNESS_SKEW,FREQUENCY_CUTOFF	side_1_annotate_key=gene	side_1_continuation=0	side_1_coverage=0.56	side_1_overlap=7	side_1_possible_overlap_registers=149	side_1_read_count=114	side_1_redundant=0	side_2_annotate_key=gene	side_2_continuation=0	side_2_coverage=0.62	side_2_overlap=0	side_2_possible_overlap_registers=142	side_2_read_count=120	side_2_redundant=0	total_non_overlap_reads=3
JC	94	.	REL606	131077	-1	REL606	131101	-1	0	alignment_overlap=7	coverage_minus=2	coverage_plus=1	flanking_left=150	flanking_right=150	frequency=1.929e-02	junction_possible_overlap_registers=142	key=REL606__131077__-1__REL606__131108__-1__7____150__150__0__0	max_left=67	max_left_minus=67	max_left_plus=1	max_min_left=67	max_min_left_minus=67	max_min_left_plus=1	max_min_right=0	max_min_right_minus=0	max_min_right_plus=0	max_pos_hash_score=284	max_right=142	max_right_minus=107	max_right_plus=142	neg_log10_pos_hash_p_value=17.8	new_junction_coverage=0.02	new_junction_read_count=3	no_show=1	polymorphism_frequency=1.929e-02	pos_hash_score=3	prediction=polymorphism	reject=COVERAGE_EVENNESS_SKEW,FREQUENCY_CUTOFF	side_1_annotate_key=gene	side_1_continuation=0	side_1_coverage=0.73	side_1_overlap=7	side_1_possible_overlap_registers=149	side_1_read_count=148	side_1_redundant=0	side_2_annotate_key=gene	side_2_continuation=0	side_2_coverage=0.85	side_2_overlap=0	side_2_possible_overlap_registers=142	side_2_read_count=164	side_2_redundant=0	total_non_overlap_reads=3
JC	95	.	REL606	142947	1	REL606	143047	1	0	alignment_overlap=11	coverage_minus=3	coverage_plus=0	flanking_left=150	flanking_right=150	frequency=1.673e-02	junction_possible_overlap_registers=138	key=REL606__142947__1__REL606__143036__1__11____150__150__0__0	max_left=56	max_left_minus=56	max_left_plus=0	max_min_left=56	max_min_left_minus=56	max_min_left_plus=0	max_min_right=0	max_min_right_minus=0	max_min_right_plus=0	max_pos_hash_score=276	max_right=133	max_right_minus=133	max_right_plus=0	neg_log10_pos_hash_p_value=17.5	new_junction_coverage=0.02	new_junction_read_count=3	no_show=1	polymorphism_frequency=1.673e-02	pos_hash_score=3	prediction=polymorphism	reject=COVERAGE_EVENNESS_SKEW,FREQUENCY_CUTOFF	side_1_annotate_key=gene	side_1_continuation=0	side_1_coverage=1.03	side_1_overlap=11	side_1_possible_overlap_registers=149	side_1_read_count=209	side_1_redundant=0	side_2_annotate_key=gene	side_2_continuation=0	side_2_coverage=0.84	side_2_overlap=0	side_2_possible_overlap_registers=138	side_2_read_count=159	side_2_redundant=0	total_non_overlap_reads=3
JC	96	.	REL606	150529	1	REL606	150552	1	0	alignment_overlap=9	coverage_minus=0	coverage_plus=3	flanking_left=150	flanking_right=150	frequency=2.107e-02	junction_possible_overlap_registers=140	key=REL606__150529__1__REL606__150543__1__9____150__150__0__0	max_left=137	max_left_minus=0	max_left_plus=137	max_min_left=0	max_min_left_minus=0	max_min_left_plus=0	max_min_right=49	max_min_right_minus=0	max_min_right_plus=49	max_pos_hash_score=280	max_right=49	max_right_minus=0	max_right_plus=49	neg_log10_pos_hash_p_value=17.6	new_junction_coverage=0.02	new_junction_read_count=3	no_show=1	polymorphism_frequency=2.107e-02	pos_hash_score=3	prediction=polymorphism	reject=COVERAGE_EVENNESS_SKEW,FREQUENCY_CUTOFF	side_1_annotate_key=gene	side_1_continuation=0	side_1_coverage=0.76	side_1_overlap=9	side_1_possible_overlap_registers=149	side_1_read_count=154	side_1_redundant=0	side_2_annotate_key=gene	side_2_continuation=0	side_2_coverage=0.70	side_2_overlap=0	side_2_possible_overlap_registers=140	side_2_read_count=134	side_2_redundant=0	total_non_overlap_reads=3
JC	97	.	REL606	162272	1	REL606	162329	1	0	alignment_overlap=8	coverage_minus=3	coverage_plus=0	flanking_left=150	flanking_right=150	frequency=1.682e-02	junction_possible_overlap_registers=141	key=REL606__162272__1__REL606__162321__1__8____150__150__0__0	max_left=43	max_left_minus=43	max_left_plus=0	max_min_left=43	max_min_left_minus=43	max_min_left_plus=0	max_min_right=0	max_min_right_minus=0	max_min_right_plus=0	max_pos_hash_score=282	max_right=122	max_right_minus=122	max_right_plus=0	neg_log10_pos_hash_p_value=17.7	new_junction_coverage=0.02	new_junction_read_count=3	no_show=1	polymorphism_frequency=1.682e-02	pos_hash_score=3	prediction=polymorphism	reject=COVERAGE_EVENNESS_SKEW,FREQUENCY_CUTOFF	side_1_annotate_key=gene	side_1_continuation=0	side_1_coverage=0.85	side_1_overlap=8	side_1_possible_overlap_registers=149	side_1_read_count=172	side_1_redundant=0	side_2_annotate_key=gene	side_2_continuation=0	side_2_coverage=0.98	side_2_overlap=0	side_2_possible_overlap_registers=141	side_2_read_count=188	side_2_redundant=0	total_non_overlap_reads=3
JC	98	.	REL606	171916	1	REL606	171962	1	0	alignment_overlap=9	coverage_minus=0	coverage_plus=3	flanking_left=150	flanking_right=150	frequency=1.959e-02	junction_possible_overlap_registers=140	key=REL606__171916__1__REL606__171953__1__9____150__150__0__0	max_left=80	max_left_minus=0	max_left_plus=80	max_min_left=61	max_min_left_minus=0	max_min_left_plus=61	max_min_right=61	max_min_right_minus=0	max_min_right_plus=61	max_pos_hash_score=280	max_right=111	max_right_minus=0	max_right_plus=111	neg_log10_pos_hash_p_value=17.6	new_junction_coverage=0.02	new_junction_read_count=3	no_show=1	polymorphism_frequency=1.959e-02	pos_hash_score=3	prediction=polymorphism	reject=COVERAGE_EVENNESS_SKEW,FREQUENCY_CUTOFF	side_1_annotate_key=gene	side_1_continuation=0	side_1_coverage=0.80	side_1_overlap=9	side_1_possible_overlap_registers=149	side_1_read_count=162	side_1_redundant=0	side_2_annotate_key=gene	side_2_continuation=0	side_2_coverage=0.77	side_2_overlap=0	side_2_possible_overlap_registers=140	side_2_read_count=148	side_2_redundant=0	total_non_overlap_reads=3
JC	99	.	REL606	172471	-1	REL606	172575	-1	0	alignment_overlap=7	coverage_minus=1	coverage_plus=3	flanking_left=150	flanking_right=150	frequency=2.497e-02	junction_possible_overlap_registers=142	key=REL606__172471__-1__REL606__172582__-1__7____150__150__0__0	max_left=125	max_left_minus=125	max_left_plus=120	max_min_left=56	max_min_left_minus=0	max_min_left_plus=56	max_min_right=23	max_min_right_minus=18	max_min_right_plus=23	max_pos_hash_score=284	max_right=105	max_right_minus=18	max_right_plus=105	neg_log10_pos_hash_p_value=16.9	new_junction_coverage=0.02	new_junction_read_count=4	no_show=1	polymorphism_frequency=2.497e-02	pos_hash_score=4	prediction=polymorphism	reject=COVERAGE_EVENNESS_SKEW,FREQUENCY_CUTOFF	side_1_annotate_key=gene	side_1_continuation=0	side_1_coverage=0.80	side_1_overlap=7	side_1_possible_overlap_registers=149	side_1_read_count=163	side_1_redundant=0	side_2_annotate_key=gene	side_2_continuation=0	side_2_coverage=0.81	side_2_overlap=0	side_2_possible_overlap_registers=142	side_2_read_count=157	side_2_redundant=0	total_non_overlap_reads=4
JC	100	.	REL606	205319	-1	REL606	205329	-1	0	alignment_overlap=8	coverage_minus=6	coverage_plus=0	flanking_left=150	flanking_right=150	frequency=3.113e-02	junction_possible_overlap_registers=141	key=REL606__205319__-1__REL606__205337__-1__8____150__150__0__0	max_left=32	max_left_minus=32	max_left_plus=0	max_min_left=32	max_min_left_minus=32	max_min_left_plus=0	max_min_right=0	max_min_right_minus=0	max_min_right_plus=0	max_pos_hash_score=282	max_right=137	max_right_minus=137	max_right_plus=0	neg_log10_pos_hash_p_value=15.2	new_junction_coverage=0.03	new_junction_read_count=6	no_show=1	polymorphism_frequency=3.113e-02	pos_hash_score=6	prediction=polymorphism	reject=COVERAGE_EVENNESS_SKEW,FREQUENCY_CUTOFF	side_1_annotate_key=gene	side_1_continuation=0	side_1_coverage=0.96	side_1_overlap=8	side_1_possible_overlap_registers=149	side_1_read_count=196	side_1_redundant=0	side_2_annotate_key=gene	side_2_continuation=0	side_2_coverage=0.98	side_2_overlap=0	side_2_possible_overlap_registers=141	side_2_read_count=188	side_2_redundant=0	total_non_overlap_reads=6
JC	101	.	REL606	217375	1	REL606	217439	1	0	alignment_overlap=7	coverage_minus=0	coverage_plus=5	flanking_left=150	flanking_right=150	frequency=2.749e-02	junction_possible_overlap_registers=142	key=REL606__217375__1__REL606__217432__1__7____150__150__0__0	max_left=130	max_left_minus=0	max_left_plus=130	max_min_left=59	max_min_left_minus=0	max_min_left_plus=59	max_min_right=47	max_min_right_minus=0	max_min_right_plus=47	max_pos_hash_score=284	max_right=126	max_right_minus=0	max_right_plus=126	neg_log10_pos_hash_p_value=16.1	new_junction_coverage=0.03	new_junction_read_count=5	no_show=1	polymorphism_frequency=2.749e-02	pos_hash_score=5	prediction=polymorphism	reject=COVERAGE_EVENNESS_SKEW,FREQUENCY_CUTOFF	side_1_annotate_key=gene	side_1_continuation=0	side_1_coverage=0.96	side_1_overlap=7	side_1_possible_overlap_registers=149	side_1_read_count=196	side_1_redundant=0	side_2_annotate_key=gene	side_2_continuation=0	side_2_coverage=0.86	side_2_overlap=0	side_2_possible_overlap_registers=142	side_2_read_count=167	side_2_redundant=0	total_non_overlap_reads=5
JC	102	.	REL606	221414	1	REL606	221441	1	0	alignment_overlap=9	coverage_minus=1	coverage_plus=3	flanking_left=150	flanking_right=150	frequency=1.976e-02	junction_possible_overlap_registers=140	key=REL606__221414__1__REL606__221432__1__9____150__150__0__0	max_left=139	max_left_minus=130	max_left_plus=139	max_min_left=0	max_min_left_minus=0	max_min_left_plus=0	max_min_right=48	max_min_right_minus=11	max_min_right_plus=48	max_pos_hash_score=280	max_right=48	max_right_minus=11	max_right_plus=48	neg_log10_pos_hash_p_value=16.7	new_junction_coverage=0.02	new_junction_read_count=4	no_show=1	polymorphism_frequency=1.976e-02	pos_hash_score=4	prediction=polymorphism	reject=COVERAGE_EVENNESS_SKEW,FREQUENCY_CUTOFF	side_1_annotate_key=gene	side_1_continuation=0	side_1_coverage=1.08	side_1_overlap=9	side_1_possible_overlap_registers=149	side_1_read_count=219	side_1_redundant=0	side_2_annotate_key=gene	side_2_continuation=0	side_2_coverage=1.00	side_2_overlap=0	side_2_possible_overlap_registers=140	side_2_read_count=191	side_2_redundant=0	total_non_overlap_reads=4
JC	103	.	REL606	223734	-1	REL606	223744	-1	0	alignment_overlap=8	coverage_minus=2	coverage_plus=1	flanking_left=150	flanking_right=150	frequency=1.935e-02	junction_possible_overlap_registers=141	key=REL606__223734__-1__REL606__223752__-1__8____150__150__0__0	max_left=56	max_left_minus=56	max_left_plus=9	max_min_left=56	max_min_left_minus=56	max_min_left_plus=9	max_min_right=0	max_min_right_minus=0	max_min_right_plus=0	max_pos_hash_score=282	max_right=133	max_right_minus=94	max_right_plus=133	neg_log10_pos_hash_p_value=17.7	new_junction_coverage=0.02	new_junction_read_count=3	no_show=1	polymorphism_frequency=1.935e-02	pos_hash_score=3	prediction=polymorphism	reject=COVERAGE_EVENNESS_SKEW,FREQUENCY_CUTOFF	side_1_annotate_key=gene	side_1_continuation=0	side_1_coverage=0.81	side_1_overlap=8	side_1_possible_overlap_registers=149	side_1_read_count=165	side_1_redundant=0	side_2_annotate_key=gene	side_2_continuation=0	side_2_coverage=0.77	side_2_overlap=0	side_2_possible_overlap_registers=141	side_2_read_count=148	side_2_redundant=0	total_non_overlap_reads=3
JC	104	.	REL606	231314	-1	REL606	231321	-1	0	alignment_overlap=6	coverage_minus=3	coverage_plus=1	flanking_left=150	flanking_right=150	frequency=NA	junction_possible_overlap_registers=143	key=REL606__231314__-1__REL606__231327__-1__6____150__150__1__1	max_left=78	max_left_minus=78	max_left_plus=40	max_min_left=46	max_min_left_minus=46	max_min_left_plus=40	max_min_right=66	max_min_right_minus=66	max_min_right_plus=0	max_pos_hash_score=286	max_right=104	max_right_minus=98	max_right_plus=104	neg_log10_pos_hash_p_value=17.9	new_junction_coverage=0.02	new_junction_read_count=4	no_show=1	polymorphism_frequency=NA	pos_hash_score=3	prediction=unknown	reject=COVERAGE_EVENNESS_SKEW	side_1_annotate_key=repeat	side_1_continuation=0	side_1_coverage=NA	side_1_overlap=6	side_1_read_count=NA	side_1_redundant=1	side_2_annotate_key=repeat	side_2_continuation=0	side_2_coverage=NA	side_2_overlap=0	side_2_possible_overlap_registers=NA	side_2_read_count=NA	side_2_redundant=1	total_non_overlap_reads=4
JC	105	.	REL606	232293	1	REL606	232318	1	0	alignment_overlap=7	coverage_minus=0	coverage_plus=7	flanking_left=150	flanking_right=150	frequency=NA	junction_possible_overlap_registers=142	key=REL606__232293__1__REL606__232311__1__7____150__150__1__1	max_left=137	max_left_minus=0	max_left_plus=137	max_min_left=66	max_min_left_minus=0	max_min_left_plus=66	max_min_right=34	max_min_right_minus=0	max_min_right_plus=34	max_pos_hash_score=284	max_right=97	max_right_minus=0	max_right_plus=97	neg_log10_pos_hash_p_value=14.6	new_junction_coverage=0.04	new_junction_read_count=7	no_show=1	polymorphism_frequency=NA	pos_hash_score=7	prediction=unknown	reject=COVERAGE_EVENNESS_SKEW	side_1_annotate_key=repeat	side_1_continuation=0	side_1_coverage=NA	side_1_overlap=7	side_1_read_count=NA	side_1_redundant=1	side_2_annotate_key=repeat	side_2_continuation=0	side_2_coverage=NA	side_2_overlap=0	side_2_possible_overlap_registers=NA	side_2_read_count=NA	side_2_redundant=1	total_non_overlap_reads=7
JC	106	.	REL606	250162	-1	REL606	250212	-1	0	alignment_overlap=9	coverage_minus=1	coverage_plus=5	flanking_left=150	flanking_right=150	frequency=2.784e-02	junction_possible_overlap_registers=140	key=REL606__250162__-1__REL606__250221__-1__9____150__150__0__0	max_left=132	max_left_minus=108	max_left_plus=132	max_min_left=0	max_min_left_minus=0	max_min_left_plus=0	max_min_right=54	max_min_right_minus=33	max_min_right_plus=54	max_pos_hash_score=280	max_right=54	max_right_minus=33	max_right_plus=54	neg_log10_pos_hash_p_value=15.9	new_junction_coverage=0.03	new_junction_read_count=6	no_show=1	polymorphism_frequency=2.784e-02	pos_hash_score=5	prediction=polymorphism	reject=COVERAGE_EVENNESS_SKEW,FREQUENCY_CUTOFF	side_1_annotate_key=gene	side_1_continuation=0	side_1_coverage=1.06	side_1_overlap=9	side_1_possible_overlap_registers=149	side_1_read_count=215	side_1_redundant=0	side_2_annotate_key=gene	side_2_continuation=0	side_2_coverage=1.14	side_2_overlap=0	side_2_possible_overlap_registers=140	side_2_read_count=217	side_2_redundant=0	total_non_overlap_reads=6
JC	107	.	REL606	255634	-1	REL606	255714	-1	0	alignment_overlap=11	coverage_minus=8	coverage_plus=0	flanking_left=150	flanking_right=150	frequency=5.579e-02	junction_possible_overlap_registers=138	key=REL606__255634__-1__REL606__255725__-1__11____150__150__0__0	max_left=73	max_left_minus=73	max_left_plus=0	max_min_left=69	max_min_left_minus=69	max_min_left_plus=0	max_min_right=66	max_min_right_minus=66	max_min_right_plus=0	max_pos_hash_score=276	max_right=138	max_right_minus=138	max_right_plus=0	neg_log10_pos_hash_p_value=15.0	new_junction_coverage=0.04	new_junction_read_count=8	no_show=1	polymorphism_frequency=5.579e-02	pos_hash_score=6	prediction=polymorphism	reject=COVERAGE_EVENNESS_SKEW,FREQUENCY_CUTOFF	side_1_annotate_key=gene	side_1_continuation=0	side_1_coverage=0.75	side_1_overlap=11	side_1_possible_overlap_registers=149	side_1_read_count=152	side_1_redundant=0	side_2_annotate_key=gene	side_2_continuation=0	side_2_coverage=0.69	side_2_overlap=0	side_2_possible_overlap_registers=138	side_2_read_count=130	side_2_redundant=0	total_non_overlap_reads=8
JC	108	.	REL606	257825	-1	REL606	257873	-1	0	alignment_overlap=8	coverage_minus=12	coverage_plus=2	flanking_left=150	flanking_right=150	frequency=6.189e-02	junction_possible_overlap_registers=141	key=REL606__257825__-1__REL606__257881__-1__8____150__150__0__0	max_left=112	max_left_minus=112	max_left_plus=2	max_min_left=69	max_min_left_minus=69	max_min_left_plus=2	max_min_right=63	max_min_right_minus=63	max_min_right_plus=0	max_pos_hash_score=282	max_right=141	max_right_minus=141	max_right_plus=140	neg_log10_pos_hash_p_value=12.1	new_junction_coverage=0.07	new_junction_read_count=14	polymorphism_frequency=6.189e-02	pos_hash_score=11	prediction=polymorphism	reject=COVERAGE_EVENNESS_SKEW,FREQUENCY_CUTOFF	side_1_annotate_key=gene	side_1_continuation=0	side_1_coverage=1.06	side_1_overlap=8	side_1_possible_overlap_registers=149	side_1_read_count=216	side_1_redundant=0	side_2_annotate_key=gene	side_2_continuation=0	side_2_coverage=1.14	side_2_overlap=0	side_2_possible_overlap_registers=141	side_2_read_count=220	side_2_redundant=0	total_non_overlap_reads=14
JC	109	.	REL606	300653	-1	REL606	300736	-1	0	alignment_overlap=10	coverage_minus=4	coverage_plus=2	flanking_left=150	flanking_right=150	frequency=3.221e-02	junction_possible_overlap_registers=139	key=REL606__300653__-1__REL606__300746__-1__10____150__150__0__0	max_left=56	max_left_minus=39	max_left_plus=56	max_min_left=56	max_min_left_minus=39	max_min_left_plus=56	max_min_right=0	max_min_right_minus=0	max_min_right_plus=0	max_pos_hash_score=278	max_right=132	max_right_minus=120	max_right_plus=132	neg_log10_pos_hash_p_value=15.1	new_junction_coverage=0.04	new_junction_read_count=7	no_show=1	polymorphism_frequency=3.221e-02	pos_hash_score=6	prediction=polymorphism	reject=COVERAGE_EVENNESS_SKEW,FREQUENCY_CUTOFF	side_1_annotate_key=gene	side_1_continuation=0	side_1_coverage=1.13	side_1_overlap=10	side_1_possible_overlap_registers=149	side_1_read_count=229	side_1_redundant=0	side_2_annotate_key=gene	side_2_continuation=0	side_2_coverage=1.09	side_2_overlap=0	side_2_possible_overlap_registers=139	side_2_read_count=207	side_2_redundant=0	total_non_overlap_reads=6
JC	110	.	REL606	301300	1	REL606	301317	1	0	alignment_overlap=8	coverage_minus=0	coverage_plus=3	flanking_left=150	flanking_right=150	frequency=1.483e-02	junction_possible_overlap_registers=141	key=REL606__301300__1__REL606__301309__1__8____150__150__0__0	max_left=79	max_left_minus=0	max_left_plus=79	max_min_left=52	max_min_left_minus=0	max_min_left_plus=52	max_min_right=63	max_min_right_minus=0	max_min_right_plus=63	max_pos_hash_score=282	max_right=103	max_right_minus=0	max_right_plus=103	neg_log10_pos_hash_p_value=17.7	new_junction_coverage=0.02	new_junction_read_count=3	no_show=1	polymorphism_frequency=1.483e-02	pos_hash_score=3	prediction=polymorphism	reject=COVERAGE_EVENNESS_SKEW,FREQUENCY_CUTOFF	side_1_annotate_key=gene	side_1_continuation=0	side_1_coverage=1.04	side_1_overlap=8	side_1_possible_overlap_registers=149	side_1_read_count=211	side_1_redundant=0	side_2_annotate_key=gene	side_2_continuation=0	side_2_coverage=1.03	side_2_overlap=0	side_2_possible_overlap_registers=141	side_2_read_count=199	side_2_redundant=0	total_non_overlap_reads=3
JC	111	.	REL606	302930	-1	REL606	302951	-1	0	alignment_overlap=8	coverage_minus=6	coverage_plus=1	flanking_left=150	flanking_right=150	frequency=4.130e-02	junction_possible_overlap_registers=141	key=REL606__302930__-1__REL606__302959__-1__8____150__150__0__0	max_left=44	max_left_minus=44	max_left_plus=1	max_min_left=44	max_min_left_minus=44	max_min_left_plus=1	max_min_right=0	max_min_right_minus=0	max_min_right_plus=0	max_pos_hash_score=282	max_right=141	max_right_minus=141	max_right_plus=132	neg_log10_pos_hash_p_value=15.2	new_junction_coverage=0.04	new_junction_read_count=8	no_show=1	polymorphism_frequency=4.130e-02	pos_hash_score=6	prediction=polymorphism	reject=COVERAGE_EVENNESS_SKEW,FREQUENCY_CUTOFF	side_1_annotate_key=gene	side_1_continuation=0	side_1_coverage=0.97	side_1_overlap=8	side_1_possible_overlap_registers=149	side_1_read_count=197	side_1_redundant=0	side_2_annotate_key=gene	side_2_continuation=0	side_2_coverage=0.96	side_2_overlap=0	side_2_possible_overlap_registers=141	side_2_read_count=185	side_2_redundant=0	total_non_overlap_reads=7
JC	112	.	REL606	310416	-1	REL606	310495	-1	0	alignment_overlap=9	coverage_minus=2	coverage_plus=1	flanking_left=150	flanking_right=150	frequency=1.459e-02	junction_possible_overlap_registers=140	key=REL606__310416__-1__REL606__310504__-1__9____150__150__0__0	max_left=83	max_left_minus=45	max_left_plus=83	max_min_left=45	max_min_left_minus=45	max_min_left_plus=0	max_min_right=58	max_min_right_minus=0	max_min_right_plus=58	max_pos_hash_score=280	max_right=110	max_right_minus=110	max_right_plus=58	neg_log10_pos_hash_p_value=17.6	new_junction_coverage=0.02	new_junction_read_count=3	no_show=1	polymorphism_frequency=1.459e-02	pos_hash_score=3	prediction=polymorphism	reject=COVERAGE_EVENNESS_SKEW,FREQUENCY_CUTOFF	side_1_annotate_key=gene	side_1_continuation=0	side_1_coverage=1.04	side_1_overlap=9	side_1_possible_overlap_registers=149	side_1_read_count=211	side_1_redundant=0	side_2_annotate_key=gene	side_2_continuation=0	side_2_coverage=1.08	side_2_overlap=0	side_2_possible_overlap_registers=140	side_2_read_count=207	side_2_redundant=0	total_non_overlap_reads=3
JC	113	.	REL606	311252	-1	REL606	952078	-1	0	alignment_overlap=13	coverage_minus=2	coverage_plus=1	flanking_left=150	flanking_right=150	frequency=1.946e-02	junction_possible_overlap_registers=136	key=REL606__311252__-1__REL606__952091__-1__13____150__150__0__0	max_left=134	max_left_minus=134	max_left_plus=69	max_min_left=0	max_min_left_minus=0	max_min_left_plus=0	max_min_right=64	max_min_right_minus=64	max_min_right_plus=64	max_pos_hash_score=272	max_right=64	max_right_minus=64	max_right_plus=64	neg_log10_pos_hash_p_value=17.3	new_junction_coverage=0.02	new_junction_read_count=4	no_show=1	polymorphism_frequency=1.946e-02	pos_hash_score=3	prediction=polymorphism	reject=COVERAGE_EVENNESS_SKEW,FREQUENCY_CUTOFF	side_1_annotate_key=gene	side_1_continuation=0	side_1_coverage=1.12	side_1_overlap=13	side_1_possible_overlap_registers=149	side_1_read_count=228	side_1_redundant=0	side_2_annotate_key=gene	side_2_continuation=0	side_2_coverage=1.05	side_2_overlap=0	side_2_possible_overlap_registers=136	side_2_read_count=195	side_2_redundant=0	total_non_overlap_reads=3
JC	114	.	REL606	311691	1	REL606	311775	1	0	alignment_overlap=7	coverage_minus=0	coverage_plus=4	flanking_left=150	flanking_right=150	frequency=2.908e-02	junction_possible_overlap_registers=142	key=REL606__311691__1__REL606__311768__1__7____150__150__0__0	max_left=123	max_left_minus=0	max_left_plus=123	max_min_left=0	max_min_left_minus=0	max_min_left_plus=0	max_min_right=66	max_min_right_minus=0	max_min_right_plus=66	max_pos_hash_score=284	max_right=66	max_right_minus=0	max_right_plus=66	neg_log10_pos_hash_p_value=16.9	new_junction_coverage=0.02	new_junction_read_count=4	no_show=1	polymorphism_frequency=2.908e-02	pos_hash_score=4	prediction=polymorphism	reject=COVERAGE_EVENNESS_SKEW,FREQUENCY_CUTOFF	side_1_annotate_key=gene	side_1_continuation=0	side_1_coverage=0.62	side_1_overlap=7	side_1_possible_overlap_registers=149	side_1_read_count=126	side_1_redundant=0	side_2_annotate_key=gene	side_2_continuation=0	side_2_coverage=0.76	side_2_overlap=0	side_2_possible_overlap_registers=142	side_2_read_count=147	side_2_redundant=0	total_non_overlap_reads=4
JC	115	.	REL606	314552	-1	REL606	4064283	1	0	alignment_overlap=10	coverage_minus=1	coverage_plus=2	flanking_left=150	flanking_right=150	frequency=1.626e-02	junction_possible_overlap_registers=139	key=REL606__314552__-1__REL606__4064273__1__10____150__150__0__0	max_left=80	max_left_minus=80	max_left_plus=36	max_min_left=36	max_min_left_minus=0	max_min_left_plus=36	max_min_right=60	max_min_right_minus=60	max_min_right_plus=0	max_pos_hash_score=278	max_right=138	max_right_minus=60	max_right_plus=138	neg_log10_pos_hash_p_value=17.5	new_junction_coverage=0.02	new_junction_read_count=3	no_show=1	polymorphism_frequency=1.626e-02	pos_hash_score=3	prediction=polymorphism	reject=COVERAGE_EVENNESS_SKEW,FREQUENCY_CUTOFF	side_1_annotate_key=gene	side_1_continuation=0	side_1_coverage=0.94	side_1_overlap=10	side_1_possible_overlap_registers=149	side_1_read_count=192	side_1_redundant=0	side_2_annotate_key=gene	side_2_continuation=0	side_2_coverage=0.97	side_2_overlap=0	side_2_possible_overlap_registers=139	side_2_read_count=184	side_2_redundant=0	total_non_overlap_reads=3
JC	116	.	REL606	326987	-1	REL606	326993	-1	0	alignment_overlap=7	coverage_minus=7	coverage_plus=0	flanking_left=150	flanking_right=150	frequency=3.262e-02	junction_possible_overlap_registers=142	key=REL606__326987__-1__REL606__327000__-1__7____150__150__0__0	max_left=117	max_left_minus=117	max_left_plus=0	max_min_left=48	max_min_left_minus=48	max_min_left_plus=0	max_min_right=58	max_min_right_minus=58	max_min_right_plus=0	max_pos_hash_score=284	max_right=135	max_right_minus=135	max_right_plus=0	neg_log10_pos_hash_p_value=14.6	new_junction_coverage=0.04	new_junction_read_count=7	no_show=1	polymorphism_frequency=3.262e-02	pos_hash_score=7	prediction=polymorphism	reject=COVERAGE_EVENNESS_SKEW,FREQUENCY_CUTOFF	side_1_annotate_key=gene	side_1_continuation=0	side_1_coverage=1.13	side_1_overlap=7	side_1_possible_overlap_registers=149	side_1_read_count=230	side_1_redundant=0	side_2_annotate_key=gene	side_2_continuation=0	side_2_coverage=1.01	side_2_overlap=0	side_2_possible_overlap_registers=142	side_2_read_count=196	side_2_redundant=0	total_non_overlap_reads=7
JC	117	.	REL606	327362	1	REL606	327490	1	0	alignment_overlap=12	coverage_minus=1	coverage_plus=2	flanking_left=150	flanking_right=150	frequency=1.610e-02	junction_possible_overlap_registers=137	key=REL606__327362__1__REL606__327478__1__12____150__150__0__0	max_left=114	max_left_minus=73	max_left_plus=114	max_min_left=0	max_min_left_minus=0	max_min_left_plus=0	max_min_right=65	max_min_right_minus=65	max_min_right_plus=32	max_pos_hash_score=274	max_right=65	max_right_minus=65	max_right_plus=32	neg_log10_pos_hash_p_value=17.4	new_junction_coverage=0.02	new_junction_read_count=3	no_show=1	polymorphism_frequency=1.610e-02	pos_hash_score=3	prediction=polymorphism	reject=COVERAGE_EVENNESS_SKEW,FREQUENCY_CUTOFF	side_1_annotate_key=gene	side_1_continuation=0	side_1_coverage=1.06	side_1_overlap=12	side_1_possible_overlap_registers=149	side_1_read_count=215	side_1_redundant=0	side_2_annotate_key=gene	side_2_continuation=0	side_2_coverage=0.90	side_2_overlap=0	side_2_possible_overlap_registers=137	side_2_read_count=169	side_2_redundant=0	total_non_overlap_reads=3
JC	118	.	REL606	333238	-1	REL606	333366	-1	0	alignment_overlap=15	coverage_minus=1	coverage_plus=3	flanking_left=150	flanking_right=150	frequency=2.318e-02	junction_possible_overlap_registers=134	key=REL606__333238__-1__REL606__333381__-1__15____150__150__0__0	max_left=120	max_left_minus=120	max_left_plus=52	max_min_left=52	max_min_left_minus=0	max_min_left_plus=52	max_min_right=15	max_min_right_minus=15	max_min_right_plus=0	max_pos_hash_score=268	max_right=122	max_right_minus=15	max_right_plus=122	neg_log10_pos_hash_p_value=16.2	new_junction_coverage=0.02	new_junction_read_count=4	no_show=1	polymorphism_frequency=2.318e-02	pos_hash_score=4	prediction=polymorphism	reject=COVERAGE_EVENNESS_SKEW,FREQUENCY_CUTOFF	side_1_annotate_key=gene	side_1_continuation=0	side_1_coverage=1.12	side_1_overlap=15	side_1_possible_overlap_registers=149	side_1_read_count=227	side_1_redundant=0	side_2_annotate_key=gene	side_2_continuation=0	side_2_coverage=0.73	side_2_overlap=0	side_2_possible_overlap_registers=134	side_2_read_count=133	side_2_redundant=0	total_non_overlap_reads=4
JC	119	.	REL606	334265	-1	REL606	334269	-1	0	alignment_overlap=11	coverage_minus=5	coverage_plus=6	flanking_left=150	flanking_right=150	frequency=5.794e-02	junction_possible_overlap_registers=138	key=REL606__334265__-1__REL606__334280__-1__11____150__150__0__0	max_left=133	max_left_minus=60	max_left_plus=133	max_min_left=60	max_min_left_minus=60	max_min_left_plus=21	max_min_right=7	max_min_right_minus=0	max_min_right_plus=7	max_pos_hash_score=276	max_right=119	max_right_minus=119	max_right_plus=118	neg_log10_pos_hash_p_value=13.6	new_junction_coverage=0.06	new_junction_read_count=11	no_show=1	polymorphism_frequency=5.794e-02	pos_hash_score=8	prediction=polymorphism	reject=COVERAGE_EVENNESS_SKEW,FREQUENCY_CUTOFF	side_1_annotate_key=gene	side_1_continuation=0	side_1_coverage=0.95	side_1_overlap=11	side_1_possible_overlap_registers=149	side_1_read_count=194	side_1_redundant=0	side_2_annotate_key=gene	side_2_continuation=0	side_2_coverage=0.95	side_2_overlap=0	side_2_possible_overlap_registers=138	side_2_read_count=178	side_2_redundant=0	total_non_overlap_reads=11
JC	120	.	REL606	364849	1	REL606	364937	1	0	alignment_overlap=9	coverage_minus=1	coverage_plus=15	flanking_left=150	flanking_right=150	frequency=8.076e-02	junction_possible_overlap_registers=140	key=REL606__364849__1__REL606__364928__1__9____150__150__0__0	max_left=139	max_left_minus=139	max_left_plus=135	max_min_left=67	max_min_left_minus=0	max_min_left_plus=67	max_min_right=59	max_min_right_minus=2	max_min_right_plus=59	max_pos_hash_score=280	max_right=74	max_right_minus=2	max_right_plus=74	neg_log10_pos_hash_p_value=11.5	new_junction_coverage=0.09	new_junction_read_count=17	polymorphism_frequency=8.076e-02	pos_hash_score=12	prediction=polymorphism	reject=COVERAGE_EVENNESS_SKEW,FREQUENCY_CUTOFF	side_1_annotate_key=gene	side_1_continuation=0	side_1_coverage=1.06	side_1_overlap=9	side_1_possible_overlap_registers=149	side_1_read_count=215	side_1_redundant=0	side_2_annotate_key=gene	side_2_continuation=0	side_2_coverage=0.97	side_2_overlap=0	side_2_possible_overlap_registers=140	side_2_read_count=185	side_2_redundant=0	total_non_overlap_reads=16
JC	121	.	REL606	384695	-1	REL606	384701	-1	0	alignment_overlap=7	coverage_minus=4	coverage_plus=1	flanking_left=150	flanking_right=150	frequency=2.925e-02	junction_possible_overlap_registers=142	key=REL606__384695__-1__REL606__384708__-1__7____150__150__0__0	max_left=44	max_left_minus=44	max_left_plus=17	max_min_left=44	max_min_left_minus=44	max_min_left_plus=17	max_min_right=0	max_min_right_minus=0	max_min_right_plus=0	max_pos_hash_score=284	max_right=126	max_right_minus=111	max_right_plus=126	neg_log10_pos_hash_p_value=16.1	new_junction_coverage=0.03	new_junction_read_count=5	no_show=1	polymorphism_frequency=2.925e-02	pos_hash_score=5	prediction=polymorphism	reject=COVERAGE_EVENNESS_SKEW,FREQUENCY_CUTOFF	side_1_annotate_key=gene	side_1_continuation=0	side_1_coverage=0.86	side_1_overlap=7	side_1_possible_overlap_registers=149	side_1_read_count=174	side_1_redundant=0	side_2_annotate_key=gene	side_2_continuation=0	side_2_coverage=0.86	side_2_overlap=0	side_2_possible_overlap_registers=142	side_2_read_count=166	side_2_redundant=0	total_non_overlap_reads=5
JC	122	.	REL606	391801	1	REL606	391882	1	0	alignment_overlap=8	coverage_minus=0	coverage_plus=5	flanking_left=150	flanking_right=150	frequency=2.266e-02	junction_possible_overlap_registers=141	key=REL606__391801__1__REL606__391874__1__8____150__150__0__0	max_left=123	max_left_minus=0	max_left_plus=123	max_min_left=64	max_min_left_minus=0	max_min_left_plus=64	max_min_right=25	max_min_right_minus=0	max_min_right_plus=25	max_pos_hash_score=282	max_right=97	max_right_minus=0	max_right_plus=97	neg_log10_pos_hash_p_value=16.8	new_junction_coverage=0.03	new_junction_read_count=5	no_show=1	polymorphism_frequency=2.266e-02	pos_hash_score=4	prediction=polymorphism	reject=COVERAGE_EVENNESS_SKEW,FREQUENCY_CUTOFF	side_1_annotate_key=gene	side_1_continuation=0	side_1_coverage=0.98	side_1_overlap=8	side_1_possible_overlap_registers=149	side_1_read_count=200	side_1_redundant=0	side_2_annotate_key=gene	side_2_continuation=0	side_2_coverage=1.26	side_2_overlap=0	side_2_possible_overlap_registers=141	side_2_read_count=242	side_2_redundant=0	total_non_overlap_reads=5
JC	123	.	REL606	392611	1	REL606	392694	1	0	alignment_overlap=8	coverage_minus=0	coverage_plus=4	flanking_left=150	flanking_right=150	frequency=1.845e-02	junction_possible_overlap_registers=141	key=REL606__392611__1__REL606__392686__1__8____150__150__0__0	max_left=136	max_left_minus=0	max_left_plus=136	max_min_left=0	max_min_left_minus=0	max_min_left_plus=0	max_min_right=52	max_min_right_minus=0	max_min_right_plus=52	max_pos_hash_score=282	max_right=52	max_right_minus=0	max_right_plus=52	neg_log10_pos_hash_p_value=17.7	new_junction_coverage=0.02	new_junction_read_count=4	no_show=1	polymorphism_frequency=1.845e-02	pos_hash_score=3	prediction=polymorphism	reject=COVERAGE_EVENNESS_SKEW,FREQUENCY_CUTOFF	side_1_annotate_key=gene	side_1_continuation=0	side_1_coverage=0.95	side_1_overlap=8	side_1_possible_overlap_registers=149	side_1_read_count=194	side_1_redundant=0	side_2_annotate_key=gene	side_2_continuation=0	side_2_coverage=1.26	side_2_overlap=0	side_2_possible_overlap_registers=141	side_2_read_count=242	side_2_redundant=0	total_non_overlap_reads=4
JC	124	.	REL606	393079	-1	REL606	393091	-1	0	alignment_overlap=8	coverage_minus=3	coverage_plus=2	flanking_left=150	flanking_right=150	frequency=2.929e-02	junction_possible_overlap_registers=141	key=REL606__393079__-1__REL606__393099__-1__8____150__150__0__0	max_left=140	max_left_minus=97	max_left_plus=140	max_min_left=39	max_min_left_minus=39	max_min_left_plus=39	max_min_right=45	max_min_right_minus=45	max_min_right_plus=2	max_pos_hash_score=282	max_right=141	max_right_minus=141	max_right_plus=100	neg_log10_pos_hash_p_value=16.0	new_junction_coverage=0.03	new_junction_read_count=5	no_show=1	polymorphism_frequency=2.929e-02	pos_hash_score=5	prediction=polymorphism	reject=COVERAGE_EVENNESS_SKEW,FREQUENCY_CUTOFF	side_1_annotate_key=gene	side_1_continuation=0	side_1_coverage=0.79	side_1_overlap=8	side_1_possible_overlap_registers=149	side_1_read_count=161	side_1_redundant=0	side_2_annotate_key=gene	side_2_continuation=0	side_2_coverage=0.93	side_2_overlap=0	side_2_possible_overlap_registers=141	side_2_read_count=179	side_2_redundant=0	total_non_overlap_reads=5
JC	125	.	REL606	412889	-1	REL606	412891	-1	0	alignment_overlap=12	coverage_minus=4	coverage_plus=0	flanking_left=150	flanking_right=150	frequency=2.817e-02	junction_possible_overlap_registers=137	key=REL606__412889__-1__REL606__412903__-1__12____150__150__0__0	max_left=98	max_left_minus=98	max_left_plus=0	max_min_left=61	max_min_left_minus=61	max_min_left_plus=0	max_min_right=40	max_min_right_minus=40	max_min_right_plus=0	max_pos_hash_score=274	max_right=93	max_right_minus=93	max_right_plus=0	neg_log10_pos_hash_p_value=16.5	new_junction_coverage=0.02	new_junction_read_count=4	no_show=1	polymorphism_frequency=2.817e-02	pos_hash_score=4	prediction=polymorphism	reject=COVERAGE_EVENNESS_SKEW,FREQUENCY_CUTOFF	side_1_annotate_key=gene	side_1_continuation=0	side_1_coverage=0.73	side_1_overlap=12	side_1_possible_overlap_registers=149	side_1_read_count=149	side_1_redundant=0	side_2_annotate_key=gene	side_2_continuation=0	side_2_coverage=0.74	side_2_overlap=0	side_2_possible_overlap_registers=137	side_2_read_count=139	side_2_redundant=0	total_non_overlap_reads=4
JC	126	.	REL606	414020	1	REL606	414091	1	0	alignment_overlap=9	coverage_minus=1	coverage_plus=5	flanking_left=150	flanking_right=150	frequency=3.482e-02	junction_possible_overlap_registers=140	key=REL606__414020__1__REL606__414082__1__9____150__150__0__0	max_left=133	max_left_minus=130	max_left_plus=133	max_min_left=0	max_min_left_minus=0	max_min_left_plus=0	max_min_right=41	max_min_right_minus=11	max_min_right_plus=41	max_pos_hash_score=280	max_right=41	max_right_minus=11	max_right_plus=41	neg_log10_pos_hash_p_value=15.9	new_junction_coverage=0.03	new_junction_read_count=6	no_show=1	polymorphism_frequency=3.482e-02	pos_hash_score=5	prediction=polymorphism	reject=COVERAGE_EVENNESS_SKEW,FREQUENCY_CUTOFF	side_1_annotate_key=gene	side_1_continuation=0	side_1_coverage=0.85	side_1_overlap=9	side_1_possible_overlap_registers=149	side_1_read_count=172	side_1_redundant=0	side_2_annotate_key=gene	side_2_continuation=0	side_2_coverage=0.90	side_2_overlap=0	side_2_possible_overlap_registers=140	side_2_read_count=171	side_2_redundant=0	total_non_overlap_reads=6
JC	127	.	REL606	419366	1	REL606	419427	1	0	alignment_overlap=11	coverage_minus=0	coverage_plus=4	flanking_left=150	flanking_right=150	frequency=2.586e-02	junction_possible_overlap_registers=138	key=REL606__419366__1__REL606__419416__1__11____150__150__0__0	max_left=107	max_left_minus=0	max_left_plus=107	max_min_left=0	max_min_left_minus=0	max_min_left_plus=0	max_min_right=51	max_min_right_minus=0	max_min_right_plus=51	max_pos_hash_score=276	max_right=51	max_right_minus=0	max_right_plus=51	neg_log10_pos_hash_p_value=16.6	new_junction_coverage=0.02	new_junction_read_count=4	no_show=1	polymorphism_frequency=2.586e-02	pos_hash_score=4	prediction=polymorphism	reject=COVERAGE_EVENNESS_SKEW,FREQUENCY_CUTOFF	side_1_annotate_key=gene	side_1_continuation=0	side_1_coverage=0.85	side_1_overlap=11	side_1_possible_overlap_registers=149	side_1_read_count=172	side_1_redundant=0	side_2_annotate_key=gene	side_2_continuation=0	side_2_coverage=0.75	side_2_overlap=0	side_2_possible_overlap_registers=138	side_2_read_count=142	side_2_redundant=0	total_non_overlap_reads=4
JC	128	.	REL606	419376	-1	REL606	419415	-1	0	alignment_overlap=11	coverage_minus=9	coverage_plus=0	flanking_left=150	flanking_right=150	frequency=5.720e-02	junction_possible_overlap_registers=138	key=REL606__419376__-1__REL606__419426__-1__11____150__150__0__0	max_left=47	max_left_minus=47	max_left_plus=0	max_min_left=47	max_min_left_minus=47	max_min_left_plus=0	max_min_right=0	max_min_right_minus=0	max_min_right_plus=0	max_pos_hash_score=276	max_right=138	max_right_minus=138	max_right_plus=0	neg_log10_pos_hash_p_value=13.6	new_junction_coverage=0.05	new_junction_read_count=9	no_show=1	polymorphism_frequency=5.720e-02	pos_hash_score=8	prediction=polymorphism	reject=COVERAGE_EVENNESS_SKEW,FREQUENCY_CUTOFF	side_1_annotate_key=gene	side_1_continuation=0	side_1_coverage=0.82	side_1_overlap=11	side_1_possible_overlap_registers=149	side_1_read_count=167	side_1_redundant=0	side_2_annotate_key=gene	side_2_continuation=0	side_2_coverage=0.75	side_2_overlap=0	side_2_possible_overlap_registers=138	side_2_read_count=142	side_2_redundant=0	total_non_overlap_reads=9
JC	129	.	REL606	424396	1	REL606	424493	1	0	alignment_overlap=8	coverage_minus=0	coverage_plus=3	flanking_left=150	flanking_right=150	frequency=2.276e-02	junction_possible_overlap_registers=141	key=REL606__424396__1__REL606__424485__1__8____150__150__0__0	max_left=111	max_left_minus=0	max_left_plus=111	max_min_left=0	max_min_left_minus=0	max_min_left_plus=0	max_min_right=58	max_min_right_minus=0	max_min_right_plus=58	max_pos_hash_score=282	max_right=58	max_right_minus=0	max_right_plus=58	neg_log10_pos_hash_p_value=17.7	new_junction_coverage=0.02	new_junction_read_count=3	no_show=1	polymorphism_frequency=2.276e-02	pos_hash_score=3	prediction=polymorphism	reject=COVERAGE_EVENNESS_SKEW,FREQUENCY_CUTOFF	side_1_annotate_key=gene	side_1_continuation=0	side_1_coverage=0.77	side_1_overlap=8	side_1_possible_overlap_registers=149	side_1_read_count=157	side_1_redundant=0	side_2_annotate_key=gene	side_2_continuation=0	side_2_coverage=0.57	side_2_overlap=0	side_2_possible_overlap_registers=141	side_2_read_count=109	side_2_redundant=0	total_non_overlap_reads=3
JC	130	.	REL606	457703	-1	REL606	457720	-1	0	alignment_overlap=11	coverage_minus=3	coverage_plus=0	flanking_left=150	flanking_right=150	frequency=1.750e-02	junction_possible_overlap_registers=138	key=REL606__457703__-1__REL606__457731__-1__11____150__150__0__0	max_left=107	max_left_minus=107	max_left_plus=0	max_min_left=35	max_min_left_minus=35	max_min_left_plus=0	max_min_right=32	max_min_right_minus=32	max_min_right_plus=0	max_pos_hash_score=276	max_right=128	max_right_minus=128	max_right_plus=0	neg_log10_pos_hash_p_value=17.5	new_junction_coverage=0.02	new_junction_read_count=3	no_show=1	polymorphism_frequency=1.750e-02	pos_hash_score=3	prediction=polymorphism	reject=COVERAGE_EVENNESS_SKEW,FREQUENCY_CUTOFF	side_1_annotate_key=gene	side_1_continuation=0	side_1_coverage=0.88	side_1_overlap=11	side_1_possible_overlap_registers=149	side_1_read_count=179	side_1_redundant=0	side_2_annotate_key=gene	side_2_continuation=0	side_2_coverage=0.91	side_2_overlap=0	side_2_possible_overlap_registers=138	side_2_read_count=171	side_2_redundant=0	total_non_overlap_reads=3
JC	131	.	REL606	498696	-1	REL606	498719	-1	0	alignment_overlap=7	coverage_minus=3	coverage_plus=0	flanking_left=150	flanking_right=150	frequency=1	junction_possible_overlap_registers=142	key=REL606__498703__-1__REL606__498719__-1__7____150__150__1__0	max_left=43	max_left_minus=43	max_left_plus=0	max_min_left=43	max_min_left_minus=43	max_min_left_plus=0	max_min_right=0	max_min_right_minus=0	max_min_right_plus=0	max_pos_hash_score=284	max_right=117	max_right_minus=117	max_right_plus=0	neg_log10_pos_hash_p_value=17.8	new_junction_coverage=0.02	new_junction_read_count=3	no_show=1	polymorphism_frequency=1.000e+00	pos_hash_score=3	prediction=consensus	reject=COVERAGE_EVENNESS_SKEW	side_1_annotate_key=repeat	side_1_continuation=0	side_1_coverage=NA	side_1_overlap=0	side_1_read_count=NA	side_1_redundant=1	side_2_annotate_key=gene	side_2_continuation=0	side_2_coverage=0.00	side_2_overlap=7	side_2_possible_overlap_registers=149	side_2_read_count=0	side_2_redundant=0	total_non_overlap_reads=3
JC	132	.	REL606	498741	-1	REL606	498771	-1	0	alignment_overlap=7	coverage_minus=7	coverage_plus=0	flanking_left=150	flanking_right=150	frequency=1	junction_possible_overlap_registers=142	key=REL606__498748__-1__REL606__498771__-1__7____150__150__1__0	max_left=40	max_left_minus=40	max_left_plus=0	max_min_left=40	max_min_left_minus=40	max_min_left_plus=0	max_min_right=0	max_min_right_minus=0	max_min_right_plus=0	max_pos_hash_score=284	max_right=137	max_right_minus=137	max_right_plus=0	neg_log10_pos_hash_p_value=16.9	new_junction_coverage=0.04	new_junction_read_count=7	no_show=1	polymorphism_frequency=1.000e+00	pos_hash_score=4	prediction=consensus	reject=COVERAGE_EVENNESS_SKEW	side_1_annotate_key=repeat	side_1_continuation=0	side_1_coverage=NA	side_1_overlap=0	side_1_read_count=NA	side_1_redundant=1	side_2_annotate_key=gene	side_2_continuation=0	side_2_coverage=0.00	side_2_overlap=7	side_2_possible_overlap_registers=149	side_2_read_count=0	side_2_redundant=0	total_non_overlap_reads=7
JC	133	.	REL606	519487	1	REL606	519536	1	0	alignment_overlap=8	coverage_minus=1	coverage_plus=5	flanking_left=150	flanking_right=150	frequency=3.304e-02	junction_possible_overlap_registers=141	key=REL606__519487__1__REL606__519528__1__8____150__150__0__0	max_left=123	max_left_minus=34	max_left_plus=123	max_min_left=34	max_min_left_minus=34	max_min_left_plus=0	max_min_right=53	max_min_right_minus=0	max_min_right_plus=53	max_pos_hash_score=282	max_right=108	max_right_minus=108	max_right_plus=53	neg_log10_pos_hash_p_value=15.2	new_junction_coverage=0.03	new_junction_read_count=6	no_show=1	polymorphism_frequency=3.304e-02	pos_hash_score=6	prediction=polymorphism	reject=COVERAGE_EVENNESS_SKEW,FREQUENCY_CUTOFF	side_1_annotate_key=gene	side_1_continuation=0	side_1_coverage=0.90	side_1_overlap=8	side_1_possible_overlap_registers=149	side_1_read_count=183	side_1_redundant=0	side_2_annotate_key=gene	side_2_continuation=0	side_2_coverage=0.93	side_2_overlap=0	side_2_possible_overlap_registers=141	side_2_read_count=178	side_2_redundant=0	total_non_overlap_reads=6
JC	134	.	REL606	519494	-1	REL606	519527	-1	0	alignment_overlap=8	coverage_minus=5	coverage_plus=0	flanking_left=150	flanking_right=150	frequency=2.733e-02	junction_possible_overlap_registers=141	key=REL606__519494__-1__REL606__519535__-1__8____150__150__0__0	max_left=51	max_left_minus=51	max_left_plus=0	max_min_left=51	max_min_left_minus=51	max_min_left_plus=0	max_min_right=0	max_min_right_minus=0	max_min_right_plus=0	max_pos_hash_score=282	max_right=129	max_right_minus=129	max_right_plus=0	neg_log10_pos_hash_p_value=16.0	new_junction_coverage=0.03	new_junction_read_count=5	no_show=1	polymorphism_frequency=2.733e-02	pos_hash_score=5	prediction=polymorphism	reject=COVERAGE_EVENNESS_SKEW,FREQUENCY_CUTOFF	side_1_annotate_key=gene	side_1_continuation=0	side_1_coverage=0.92	side_1_overlap=8	side_1_possible_overlap_registers=149	side_1_read_count=188	side_1_redundant=0	side_2_annotate_key=gene	side_2_continuation=0	side_2_coverage=0.93	side_2_overlap=0	side_2_possible_overlap_registers=141	side_2_read_count=178	side_2_redundant=0	total_non_overlap_reads=5
JC	135	.	REL606	590046	-1	REL606	1270528	-1	0	alignment_overlap=3	coverage_minus=82	coverage_plus=77	flanking_left=150	flanking_right=150	frequency=1	junction_possible_overlap_registers=146	key=REL606__590048__-1__REL606__1270529__-1__3____150__150__0__0	max_left=130	max_left_minus=130	max_left_plus=129	max_min_left=71	max_min_left_minus=66	max_min_left_plus=71	max_min_right=72	max_min_right_minus=72	max_min_right_plus=71	max_pos_hash_score=292	max_right=146	max_right_minus=146	max_right_plus=142	neg_log10_pos_hash_p_value=1.0	new_junction_coverage=0.83	new_junction_read_count=166	polymorphism_frequency=1.000e+00	pos_hash_score=65	prediction=consensus	side_1_annotate_key=repeat	side_1_continuation=0	side_1_coverage=NA	side_1_overlap=1	side_1_read_count=NA	side_1_redundant=0	side_2_annotate_key=gene	side_2_continuation=0	side_2_coverage=0.00	side_2_overlap=2	side_2_possible_overlap_registers=148	side_2_read_count=0	side_2_redundant=0	total_non_overlap_reads=159
JC	136	.	REL606	590046	-1	REL606	2133568	1	0	alignment_overlap=0	coverage_minus=137	coverage_plus=123	flanking_left=150	flanking_right=150	frequency=1	junction_possible_overlap_registers=149	key=REL606__590046__-1__REL606__2133568__1__0____150__150__0__0	max_left=146	max_left_minus=146	max_left_plus=146	max_min_left=72	max_min_left_minus=72	max_min_left_plus=69	max_min_right=75	max_min_right_minus=74	max_min_right_plus=75	max_pos_hash_score=298	max_right=148	max_right_minus=148	max_right_plus=148	neg_log10_pos_hash_p_value=0.2	new_junction_coverage=1.33	new_junction_read_count=270	polymorphism_frequency=1.000e+00	pos_hash_score=87	prediction=consensus	read_count_offset=3	side_1_annotate_key=repeat	side_1_continuation=0	side_1_coverage=NA	side_1_overlap=0	side_1_read_count=NA	side_1_redundant=0	side_2_annotate_key=gene	side_2_continuation=0	side_2_coverage=0.00	side_2_overlap=0	side_2_possible_overlap_registers=146	side_2_read_count=0	side_2_redundant=0	total_non_overlap_reads=260
JC	137	.	REL606	590046	-1	REL606	4191234	1	0	alignment_overlap=0	coverage_minus=121	coverage_plus=83	flanking_left=150	flanking_right=150	frequency=1	junction_possible_overlap_registers=149	key=REL606__590046__-1__REL606__4191234__1__0____150__150__0__0	max_left=131	max_left_minus=131	max_left_plus=131	max_min_left=73	max_min_left_minus=72	max_min_left_plus=73	max_min_right=74	max_min_right_minus=74	max_min_right_plus=74	max_pos_hash_score=298	max_right=145	max_right_minus=145	max_right_plus=138	neg_log10_pos_hash_p_value=0.5	new_junction_coverage=1.03	new_junction_read_count=209	polymorphism_frequency=9.951e-01	pos_hash_score=76	prediction=consensus	read_count_offset=3	side_1_annotate_key=repeat	side_1_continuation=0	side_1_coverage=NA	side_1_overlap=0	side_1_read_count=NA	side_1_redundant=0	side_2_annotate_key=gene	side_2_continuation=0	side_2_coverage=0.01	side_2_overlap=0	side_2_possible_overlap_registers=146	side_2_read_count=1	side_2_redundant=0	total_non_overlap_reads=204
JC	138	.	REL606	592428	-1	REL606	592461	-1	0	alignment_overlap=8	coverage_minus=0	coverage_plus=4	flanking_left=150	flanking_right=150	frequency=2.020e-02	junction_possible_overlap_registers=141	key=REL606__592428__-1__REL606__592469__-1__8____150__150__0__0	max_left=136	max_left_minus=0	max_left_plus=136	max_min_left=0	max_min_left_minus=0	max_min_left_plus=0	max_min_right=36	max_min_right_minus=0	max_min_right_plus=36	max_pos_hash_score=282	max_right=36	max_right_minus=0	max_right_plus=36	neg_log10_pos_hash_p_value=16.8	new_junction_coverage=0.02	new_junction_read_count=4	no_show=1	polymorphism_frequency=2.020e-02	pos_hash_score=4	prediction=polymorphism	reject=COVERAGE_EVENNESS_SKEW,FREQUENCY_CUTOFF	side_1_annotate_key=gene	side_1_continuation=0	side_1_coverage=1.00	side_1_overlap=8	side_1_possible_overlap_registers=149	side_1_read_count=203	side_1_redundant=0	side_2_annotate_key=gene	side_2_continuation=0	side_2_coverage=1.02	side_2_overlap=0	side_2_possible_overlap_registers=141	side_2_read_count=196	side_2_redundant=0	total_non_overlap_reads=4
JC	139	.	REL606	603263	-1	REL606	603324	-1	0	alignment_overlap=9	coverage_minus=5	coverage_plus=0	flanking_left=150	flanking_right=150	frequency=2.774e-02	junction_possible_overlap_registers=140	key=REL606__603263__-1__REL606__603333__-1__9____150__150__0__0	max_left=125	max_left_minus=125	max_left_plus=0	max_min_left=65	max_min_left_minus=65	max_min_left_plus=0	max_min_right=16	max_min_right_minus=16	max_min_right_plus=0	max_pos_hash_score=280	max_right=135	max_right_minus=135	max_right_plus=0	neg_log10_pos_hash_p_value=15.9	new_junction_coverage=0.03	new_junction_read_count=5	no_show=1	polymorphism_frequency=2.774e-02	pos_hash_score=5	prediction=polymorphism	reject=COVERAGE_EVENNESS_SKEW,FREQUENCY_CUTOFF	side_1_annotate_key=gene	side_1_continuation=0	side_1_coverage=0.93	side_1_overlap=9	side_1_possible_overlap_registers=149	side_1_read_count=190	side_1_redundant=0	side_2_annotate_key=gene	side_2_continuation=0	side_2_coverage=0.90	side_2_overlap=0	side_2_possible_overlap_registers=140	side_2_read_count=172	side_2_redundant=0	total_non_overlap_reads=5
JC	140	.	REL606	605129	-1	REL606	605188	-1	0	alignment_overlap=4	coverage_minus=2	coverage_plus=1	flanking_left=150	flanking_right=150	frequency=2.431e-02	junction_possible_overlap_registers=145	key=REL606__605129__-1__REL606__605192__-1__4____150__150__0__0	max_left=138	max_left_minus=138	max_left_plus=95	max_min_left=0	max_min_left_minus=0	max_min_left_plus=0	max_min_right=50	max_min_right_minus=50	max_min_right_plus=50	max_pos_hash_score=290	max_right=50	max_right_minus=50	max_right_plus=50	neg_log10_pos_hash_p_value=18.0	new_junction_coverage=0.02	new_junction_read_count=4	no_show=1	polymorphism_frequency=2.431e-02	pos_hash_score=3	prediction=polymorphism	reject=COVERAGE_EVENNESS_SKEW,FREQUENCY_CUTOFF	side_1_annotate_key=gene	side_1_continuation=0	side_1_coverage=0.73	side_1_overlap=4	side_1_possible_overlap_registers=149	side_1_read_count=148	side_1_redundant=0	side_2_annotate_key=gene	side_2_continuation=0	side_2_coverage=0.89	side_2_overlap=0	side_2_possible_overlap_registers=145	side_2_read_count=177	side_2_redundant=0	total_non_overlap_reads=3
JC	141	.	REL606	605199	1	REL606	605248	1	0	alignment_overlap=7	coverage_minus=0	coverage_plus=3	flanking_left=150	flanking_right=150	frequency=1.711e-02	junction_possible_overlap_registers=142	key=REL606__605199__1__REL606__605241__1__7____150__150__0__0	max_left=127	max_left_minus=0	max_left_plus=127	max_min_left=0	max_min_left_minus=0	max_min_left_plus=0	max_min_right=68	max_min_right_minus=0	max_min_right_plus=68	max_pos_hash_score=284	max_right=68	max_right_minus=0	max_right_plus=68	neg_log10_pos_hash_p_value=17.8	new_junction_coverage=0.02	new_junction_read_count=3	no_show=1	polymorphism_frequency=1.711e-02	pos_hash_score=3	prediction=polymorphism	reject=COVERAGE_EVENNESS_SKEW,FREQUENCY_CUTOFF	side_1_annotate_key=gene	side_1_continuation=0	side_1_coverage=0.88	side_1_overlap=7	side_1_possible_overlap_registers=149	side_1_read_count=179	side_1_redundant=0	side_2_annotate_key=gene	side_2_continuation=0	side_2_coverage=0.90	side_2_overlap=0	side_2_possible_overlap_registers=142	side_2_read_count=174	side_2_redundant=0	total_non_overlap_reads=3
JC	142	.	REL606	609048	-1	REL606	609070	-1	0	alignment_overlap=12	coverage_minus=13	coverage_plus=3	flanking_left=150	flanking_right=150	frequency=8.778e-02	junction_possible_overlap_registers=137	key=REL606__609048__-1__REL606__609082__-1__12____150__150__0__0	max_left=79	max_left_minus=79	max_left_plus=8	max_min_left=64	max_min_left_minus=64	max_min_left_plus=8	max_min_right=63	max_min_right_minus=63	max_min_right_plus=0	max_pos_hash_score=274	max_right=132	max_right_minus=130	max_right_plus=132	neg_log10_pos_hash_p_value=13.5	new_junction_coverage=0.09	new_junction_read_count=16	no_show=1	polymorphism_frequency=8.778e-02	pos_hash_score=8	prediction=polymorphism	reject=COVERAGE_EVENNESS_SKEW,FREQUENCY_CUTOFF	side_1_annotate_key=gene	side_1_continuation=0	side_1_coverage=0.82	side_1_overlap=12	side_1_possible_overlap_registers=149	side_1_read_count=167	side_1_redundant=0	side_2_annotate_key=gene	side_2_continuation=0	side_2_coverage=0.96	side_2_overlap=0	side_2_possible_overlap_registers=137	side_2_read_count=179	side_2_redundant=0	total_non_overlap_reads=16
JC	143	.	REL606	615393	-1	REL606	615463	-1	0	alignment_overlap=7	coverage_minus=5	coverage_plus=0	flanking_left=150	flanking_right=150	frequency=3.058e-02	junction_possible_overlap_registers=142	key=REL606__615393__-1__REL606__615470__-1__7____150__150__0__0	max_left=41	max_left_minus=41	max_left_plus=0	max_min_left=41	max_min_left_minus=41	max_min_left_plus=0	max_min_right=0	max_min_right_minus=0	max_min_right_plus=0	max_pos_hash_score=284	max_right=117	max_right_minus=117	max_right_plus=0	neg_log10_pos_hash_p_value=17.8	new_junction_coverage=0.03	new_junction_read_count=5	no_show=1	polymorphism_frequency=3.058e-02	pos_hash_score=3	prediction=polymorphism	reject=COVERAGE_EVENNESS_SKEW,FREQUENCY_CUTOFF	side_1_annotate_key=gene	side_1_continuation=0	side_1_coverage=0.84	side_1_overlap=7	side_1_possible_overlap_registers=149	side_1_read_count=171	side_1_redundant=0	side_2_annotate_key=gene	side_2_continuation=0	side_2_coverage=0.79	side_2_overlap=0	side_2_possible_overlap_registers=142	side_2_read_count=154	side_2_redundant=0	total_non_overlap_reads=5
JC	144	.	REL606	625464	1	REL606	628396	-1	0	alignment_overlap=1	coverage_minus=310	coverage_plus=114	flanking_left=150	flanking_right=150	frequency=7.184e-01	junction_possible_overlap_registers=148	key=REL606__625464__1__REL606__628397__-1__1____150__150__0__0	max_left=148	max_left_minus=146	max_left_plus=148	max_min_left=73	max_min_left_minus=73	max_min_left_plus=61	max_min_right=74	max_min_right_minus=74	max_min_right_plus=70	max_pos_hash_score=296	max_right=146	max_right_minus=146	max_right_plus=146	neg_log10_pos_hash_p_value=0.0	new_junction_coverage=2.16	new_junction_read_count=436	polymorphism_frequency=7.184e-01	pos_hash_score=104	prediction=polymorphism	side_1_annotate_key=gene	side_1_continuation=0	side_1_coverage=0.85	side_1_overlap=1	side_1_possible_overlap_registers=149	side_1_read_count=172	side_1_redundant=0	side_2_annotate_key=gene	side_2_continuation=0	side_2_coverage=0.85	side_2_overlap=0	side_2_possible_overlap_registers=148	side_2_read_count=171	side_2_redundant=0	total_non_overlap_reads=424
JC	145	.	REL606	635214	1	REL606	643619	1	0	alignment_overlap=7	coverage_minus=2	coverage_plus=1	flanking_left=150	flanking_right=150	frequency=1.491e-02	junction_possible_overlap_registers=142	key=REL606__635214__1__REL606__643612__1__7____150__150__0__1	max_left=139	max_left_minus=139	max_left_plus=32	max_min_left=62	max_min_left_minus=62	max_min_left_plus=32	max_min_right=1	max_min_right_minus=1	max_min_right_plus=0	max_pos_hash_score=284	max_right=111	max_right_minus=81	max_right_plus=111	neg_log10_pos_hash_p_value=17.8	new_junction_coverage=0.02	new_junction_read_count=3	no_show=1	polymorphism_frequency=1.491e-02	pos_hash_score=3	prediction=polymorphism	reject=COVERAGE_EVENNESS_SKEW,FREQUENCY_CUTOFF	side_1_annotate_key=gene	side_1_continuation=0	side_1_coverage=1.02	side_1_overlap=7	side_1_possible_overlap_registers=149	side_1_read_count=208	side_1_redundant=0	side_2_annotate_key=repeat	side_2_continuation=0	side_2_coverage=NA	side_2_overlap=0	side_2_possible_overlap_registers=NA	side_2_read_count=NA	side_2_redundant=1	total_non_overlap_reads=3
JC	146	.	REL606	647633	1	REL606	647701	1	0	alignment_overlap=12	coverage_minus=1	coverage_plus=5	flanking_left=150	flanking_right=150	frequency=1.317e-02	junction_possible_overlap_registers=137	key=REL606__647633__1__REL606__647689__1__12____150__150__0__0	max_left=131	max_left_minus=46	max_left_plus=131	max_min_left=46	max_min_left_minus=46	max_min_left_plus=0	max_min_right=68	max_min_right_minus=0	max_min_right_plus=68	max_pos_hash_score=274	max_right=92	max_right_minus=92	max_right_plus=68	neg_log10_pos_hash_p_value=14.9	new_junction_coverage=0.03	new_junction_read_count=6	no_show=1	polymorphism_frequency=1.317e-02	pos_hash_score=6	prediction=polymorphism	reject=COVERAGE_EVENNESS_SKEW,FREQUENCY_CUTOFF	side_1_annotate_key=gene	side_1_continuation=0	side_1_coverage=2.45	side_1_overlap=12	side_1_possible_overlap_registers=149	side_1_read_count=498	side_1_redundant=0	side_2_annotate_key=gene	side_2_continuation=0	side_2_coverage=2.36	side_2_overlap=0	side_2_possible_overlap_registers=137	side_2_read_count=441	side_2_redundant=0	total_non_overlap_reads=6
JC	147	.	REL606	648095	1	REL606	648109	1	0	alignment_overlap=14	coverage_minus=1	coverage_plus=3	flanking_left=150	flanking_right=150	frequency=1.173e-02	junction_possible_overlap_registers=135	key=REL606__648095__1__REL606__648095__1__14____150__150__0__0	max_left=91	max_left_minus=63	max_left_plus=91	max_min_left=63	max_min_left_minus=63	max_min_left_plus=30	max_min_right=51	max_min_right_minus=0	max_min_right_plus=51	max_pos_hash_score=270	max_right=106	max_right_minus=73	max_right_plus=106	neg_log10_pos_hash_p_value=16.3	new_junction_coverage=0.02	new_junction_read_count=4	no_show=1	polymorphism_frequency=1.173e-02	pos_hash_score=4	prediction=polymorphism	reject=COVERAGE_EVENNESS_SKEW,FREQUENCY_CUTOFF	side_1_annotate_key=gene	side_1_continuation=0	side_1_coverage=1.78	side_1_overlap=14	side_1_possible_overlap_registers=149	side_1_read_count=361	side_1_redundant=0	side_2_annotate_key=gene	side_2_continuation=0	side_2_coverage=1.88	side_2_overlap=0	side_2_possible_overlap_registers=135	side_2_read_count=347	side_2_redundant=0	total_non_overlap_reads=4
JC	148	.	REL606	655163	-1	REL606	655173	-1	0	alignment_overlap=11	coverage_minus=6	coverage_plus=4	flanking_left=150	flanking_right=150	frequency=2.823e-02	junction_possible_overlap_registers=138	key=REL606__655163__-1__REL606__655184__-1__11____150__150__0__0	max_left=127	max_left_minus=118	max_left_plus=127	max_min_left=35	max_min_left_minus=35	max_min_left_plus=0	max_min_right=69	max_min_right_minus=69	max_min_right_plus=12	max_pos_hash_score=276	max_right=120	max_right_minus=120	max_right_plus=12	neg_log10_pos_hash_p_value=15.0	new_junction_coverage=0.05	new_junction_read_count=10	no_show=1	polymorphism_frequency=2.823e-02	pos_hash_score=6	prediction=polymorphism	reject=COVERAGE_EVENNESS_SKEW,FREQUENCY_CUTOFF	side_1_annotate_key=gene	side_1_continuation=0	side_1_coverage=1.97	side_1_overlap=11	side_1_possible_overlap_registers=149	side_1_read_count=401	side_1_redundant=0	side_2_annotate_key=gene	side_2_continuation=0	side_2_coverage=1.68	side_2_overlap=0	side_2_possible_overlap_registers=138	side_2_read_count=317	side_2_redundant=0	total_non_overlap_reads=10
JC	149	.	REL606	662500	-1	REL606	662512	-1	0	alignment_overlap=10	coverage_minus=3	coverage_plus=0	flanking_left=150	flanking_right=150	frequency=9.407e-03	junction_possible_overlap_registers=139	key=REL606__662500__-1__REL606__662522__-1__10____150__150__0__0	max_left=58	max_left_minus=58	max_left_plus=0	max_min_left=58	max_min_left_minus=58	max_min_left_plus=0	max_min_right=0	max_min_right_minus=0	max_min_right_plus=0	max_pos_hash_score=278	max_right=110	max_right_minus=110	max_right_plus=0	neg_log10_pos_hash_p_value=17.5	new_junction_coverage=0.02	new_junction_read_count=3	no_show=1	polymorphism_frequency=9.407e-03	pos_hash_score=3	prediction=polymorphism	reject=COVERAGE_EVENNESS_SKEW,FREQUENCY_CUTOFF	side_1_annotate_key=gene	side_1_continuation=0	side_1_coverage=1.62	side_1_overlap=10	side_1_possible_overlap_registers=149	side_1_read_count=330	side_1_redundant=0	side_2_annotate_key=gene	side_2_continuation=0	side_2_coverage=1.71	side_2_overlap=0	side_2_possible_overlap_registers=139	side_2_read_count=324	side_2_redundant=0	total_non_overlap_reads=3
JC	150	.	REL606	663544	-1	REL606	663605	-1	0	alignment_overlap=9	coverage_minus=8	coverage_plus=0	flanking_left=150	flanking_right=150	frequency=3.287e-02	junction_possible_overlap_registers=140	key=REL606__663544__-1__REL606__663614__-1__9____150__150__0__0	max_left=50	max_left_minus=50	max_left_plus=0	max_min_left=50	max_min_left_minus=50	max_min_left_plus=0	max_min_right=0	max_min_right_minus=0	max_min_right_plus=0	max_pos_hash_score=280	max_right=127	max_right_minus=127	max_right_plus=0	neg_log10_pos_hash_p_value=14.4	new_junction_coverage=0.04	new_junction_read_count=8	no_show=1	polymorphism_frequency=3.287e-02	pos_hash_score=7	prediction=polymorphism	reject=COVERAGE_EVENNESS_SKEW,FREQUENCY_CUTOFF	side_1_annotate_key=gene	side_1_continuation=0	side_1_coverage=1.32	side_1_overlap=9	side_1_possible_overlap_registers=149	side_1_read_count=268	side_1_redundant=0	side_2_annotate_key=gene	side_2_continuation=0	side_2_coverage=1.15	side_2_overlap=0	side_2_possible_overlap_registers=140	side_2_read_count=219	side_2_redundant=0	total_non_overlap_reads=8
JC	151	.	REL606	673807	1	REL606	674046	1	0	alignment_overlap=13	coverage_minus=2	coverage_plus=3	flanking_left=150	flanking_right=150	frequency=2.728e-02	junction_possible_overlap_registers=136	key=REL606__673807__1__REL606__674033__1__13____150__150__0__0	max_left=99	max_left_minus=99	max_left_plus=97	max_min_left=1	max_min_left_minus=0	max_min_left_plus=1	max_min_right=40	max_min_right_minus=38	max_min_right_plus=40	max_pos_hash_score=272	max_right=135	max_right_minus=38	max_right_plus=135	neg_log10_pos_hash_p_value=17.3	new_junction_coverage=0.03	new_junction_read_count=5	no_show=1	polymorphism_frequency=2.728e-02	pos_hash_score=3	prediction=polymorphism	reject=COVERAGE_EVENNESS_SKEW,FREQUENCY_CUTOFF	side_1_annotate_key=gene	side_1_continuation=0	side_1_coverage=0.93	side_1_overlap=13	side_1_possible_overlap_registers=149	side_1_read_count=189	side_1_redundant=0	side_2_annotate_key=gene	side_2_continuation=0	side_2_coverage=0.99	side_2_overlap=0	side_2_possible_overlap_registers=136	side_2_read_count=184	side_2_redundant=0	total_non_overlap_reads=5
JC	152	.	REL606	680590	1	REL606	680622	1	0	alignment_overlap=13	coverage_minus=2	coverage_plus=2	flanking_left=150	flanking_right=150	frequency=1.905e-02	junction_possible_overlap_registers=136	key=REL606__680590__1__REL606__680609__1__13____150__150__0__0	max_left=104	max_left_minus=8	max_left_plus=104	max_min_left=49	max_min_left_minus=8	max_min_left_plus=49	max_min_right=33	max_min_right_minus=0	max_min_right_plus=33	max_pos_hash_score=272	max_right=129	max_right_minus=129	max_right_plus=88	neg_log10_pos_hash_p_value=17.3	new_junction_coverage=0.02	new_junction_read_count=4	no_show=1	polymorphism_frequency=1.905e-02	pos_hash_score=3	prediction=polymorphism	reject=COVERAGE_EVENNESS_SKEW,FREQUENCY_CUTOFF	side_1_annotate_key=gene	side_1_continuation=0	side_1_coverage=1.08	side_1_overlap=13	side_1_possible_overlap_registers=149	side_1_read_count=219	side_1_redundant=0	side_2_annotate_key=gene	side_2_continuation=0	side_2_coverage=1.14	side_2_overlap=0	side_2_possible_overlap_registers=136	side_2_read_count=212	side_2_redundant=0	total_non_overlap_reads=4
JC	153	.	REL606	694029	-1	REL606	694033	-1	0	alignment_overlap=10	coverage_minus=4	coverage_plus=0	flanking_left=150	flanking_right=150	frequency=1.997e-02	junction_possible_overlap_registers=139	key=REL606__694029__-1__REL606__694043__-1__10____150__150__0__0	max_left=78	max_left_minus=78	max_left_plus=0	max_min_left=69	max_min_left_minus=69	max_min_left_plus=0	max_min_right=69	max_min_right_minus=69	max_min_right_plus=0	max_pos_hash_score=278	max_right=71	max_right_minus=71	max_right_plus=0	neg_log10_pos_hash_p_value=16.6	new_junction_coverage=0.02	new_junction_read_count=4	no_show=1	polymorphism_frequency=1.997e-02	pos_hash_score=4	prediction=polymorphism	reject=COVERAGE_EVENNESS_SKEW,FREQUENCY_CUTOFF	side_1_annotate_key=gene	side_1_continuation=0	side_1_coverage=1.06	side_1_overlap=10	side_1_possible_overlap_registers=149	side_1_read_count=216	side_1_redundant=0	side_2_annotate_key=gene	side_2_continuation=0	side_2_coverage=1.01	side_2_overlap=0	side_2_possible_overlap_registers=139	side_2_read_count=191	side_2_redundant=0	total_non_overlap_reads=4
JC	154	.	REL606	707236	1	REL606	707273	1	0	alignment_overlap=9	coverage_minus=2	coverage_plus=4	flanking_left=150	flanking_right=150	frequency=3.446e-02	junction_possible_overlap_registers=140	key=REL606__707236__1__REL606__707264__1__9____150__150__0__0	max_left=109	max_left_minus=109	max_left_plus=102	max_min_left=13	max_min_left_minus=13	max_min_left_plus=0	max_min_right=47	max_min_right_minus=32	max_min_right_plus=47	max_pos_hash_score=280	max_right=128	max_right_minus=128	max_right_plus=47	neg_log10_pos_hash_p_value=15.9	new_junction_coverage=0.03	new_junction_read_count=6	no_show=1	polymorphism_frequency=3.446e-02	pos_hash_score=5	prediction=polymorphism	reject=COVERAGE_EVENNESS_SKEW,FREQUENCY_CUTOFF	side_1_annotate_key=gene	side_1_continuation=0	side_1_coverage=0.88	side_1_overlap=9	side_1_possible_overlap_registers=149	side_1_read_count=178	side_1_redundant=0	side_2_annotate_key=gene	side_2_continuation=0	side_2_coverage=0.88	side_2_overlap=0	side_2_possible_overlap_registers=140	side_2_read_count=169	side_2_redundant=0	total_non_overlap_reads=6
JC	155	.	REL606	713144	-1	REL606	715038	-1	0	alignment_overlap=8	coverage_minus=5	coverage_plus=2	flanking_left=150	flanking_right=150	frequency=5.863e-02	junction_possible_overlap_registers=141	key=REL606__713144__-1__REL606__715046__-1__8____150__150__0__0	max_left=55	max_left_minus=55	max_left_plus=23	max_min_left=55	max_min_left_minus=55	max_min_left_plus=23	max_min_right=0	max_min_right_minus=0	max_min_right_plus=0	max_pos_hash_score=282	max_right=124	max_right_minus=113	max_right_plus=124	neg_log10_pos_hash_p_value=15.2	new_junction_coverage=0.05	new_junction_read_count=9	no_show=1	polymorphism_frequency=5.863e-02	pos_hash_score=6	prediction=polymorphism	reject=COVERAGE_EVENNESS_SKEW,FREQUENCY_CUTOFF	side_1_annotate_key=gene	side_1_continuation=0	side_1_coverage=0.36	side_1_overlap=8	side_1_possible_overlap_registers=149	side_1_read_count=74	side_1_redundant=0	side_2_annotate_key=gene	side_2_continuation=0	side_2_coverage=1.14	side_2_overlap=0	side_2_possible_overlap_registers=141	side_2_read_count=219	side_2_redundant=0	total_non_overlap_reads=7
JC	156	.	REL606	713144	-1	REL606	3483831	-1	0	alignment_overlap=3	coverage_minus=6	coverage_plus=2	flanking_left=150	flanking_right=150	frequency=1.212e-01	junction_possible_overlap_registers=146	key=REL606__713144__-1__REL606__3483834__-1__3____150__150__0__1	max_left=60	max_left_minus=60	max_left_plus=28	max_min_left=60	max_min_left_minus=60	max_min_left_plus=28	max_min_right=0	max_min_right_minus=0	max_min_right_plus=0	max_pos_hash_score=292	max_right=134	max_right_minus=134	max_right_plus=124	neg_log10_pos_hash_p_value=14.9	new_junction_coverage=0.05	new_junction_read_count=10	no_show=1	polymorphism_frequency=1.212e-01	pos_hash_score=7	prediction=polymorphism	reject=COVERAGE_EVENNESS_SKEW,FREQUENCY_CUTOFF	side_1_annotate_key=gene	side_1_continuation=0	side_1_coverage=0.36	side_1_overlap=3	side_1_possible_overlap_registers=149	side_1_read_count=74	side_1_redundant=0	side_2_annotate_key=repeat	side_2_continuation=0	side_2_coverage=NA	side_2_overlap=0	side_2_possible_overlap_registers=NA	side_2_read_count=NA	side_2_redundant=1	total_non_overlap_reads=8
JC	157	.	REL606	715015	-1	REL606	715038	-1	0	alignment_overlap=8	coverage_minus=5	coverage_plus=2	flanking_left=150	flanking_right=150	frequency=3.849e-02	junction_possible_overlap_registers=141	key=REL606__715015__-1__REL606__715046__-1__8____150__150__0__0	max_left=55	max_left_minus=55	max_left_plus=23	max_min_left=55	max_min_left_minus=55	max_min_left_plus=23	max_min_right=0	max_min_right_minus=0	max_min_right_plus=0	max_pos_hash_score=282	max_right=124	max_right_minus=113	max_right_plus=124	neg_log10_pos_hash_p_value=15.2	new_junction_coverage=0.04	new_junction_read_count=8	no_show=1	polymorphism_frequency=3.849e-02	pos_hash_score=6	prediction=polymorphism	reject=COVERAGE_EVENNESS_SKEW,FREQUENCY_CUTOFF	side_1_annotate_key=gene	side_1_continuation=0	side_1_coverage=0.94	side_1_overlap=8	side_1_possible_overlap_registers=149	side_1_read_count=191	side_1_redundant=0	side_2_annotate_key=gene	side_2_continuation=0	side_2_coverage=1.14	side_2_overlap=0	side_2_possible_overlap_registers=141	side_2_read_count=219	side_2_redundant=0	total_non_overlap_reads=7
JC	158	.	REL606	715015	-1	REL606	3483831	-1	0	alignment_overlap=3	coverage_minus=6	coverage_plus=2	flanking_left=150	flanking_right=150	frequency=4.588e-02	junction_possible_overlap_registers=146	key=REL606__715015__-1__REL606__3483834__-1__3____150__150__0__1	max_left=60	max_left_minus=60	max_left_plus=28	max_min_left=60	max_min_left_minus=60	max_min_left_plus=28	max_min_right=0	max_min_right_minus=0	max_min_right_plus=0	max_pos_hash_score=292	max_right=134	max_right_minus=134	max_right_plus=124	neg_log10_pos_hash_p_value=14.9	new_junction_coverage=0.05	new_junction_read_count=9	no_show=1	polymorphism_frequency=4.588e-02	pos_hash_score=7	prediction=polymorphism	reject=COVERAGE_EVENNESS_SKEW,FREQUENCY_CUTOFF	side_1_annotate_key=gene	side_1_continuation=0	side_1_coverage=0.94	side_1_overlap=3	side_1_possible_overlap_registers=149	side_1_read_count=191	side_1_redundant=0	side_2_annotate_key=repeat	side_2_continuation=0	side_2_coverage=NA	side_2_overlap=0	side_2_possible_overlap_registers=NA	side_2_read_count=NA	side_2_redundant=1	total_non_overlap_reads=8
JC	159	.	REL606	715046	-1	REL606	3483800	-1	0	alignment_overlap=8	coverage_minus=2	coverage_plus=5	flanking_left=150	flanking_right=150	frequency=6.902e-02	junction_possible_overlap_registers=141	key=REL606__715046__-1__REL606__3483808__-1__8____150__150__0__0	max_left=124	max_left_minus=124	max_left_plus=113	max_min_left=0	max_min_left_minus=0	max_min_left_plus=0	max_min_right=55	max_min_right_minus=23	max_min_right_plus=55	max_pos_hash_score=282	max_right=55	max_right_minus=23	max_right_plus=55	neg_log10_pos_hash_p_value=15.2	new_junction_coverage=0.04	new_junction_read_count=8	no_show=1	polymorphism_frequency=6.902e-02	pos_hash_score=6	prediction=polymorphism	reject=COVERAGE_EVENNESS_SKEW,FREQUENCY_CUTOFF	side_1_annotate_key=gene	side_1_continuation=0	side_1_coverage=1.12	side_1_overlap=8	side_1_possible_overlap_registers=149	side_1_read_count=227	side_1_redundant=0	side_2_annotate_key=gene	side_2_continuation=0	side_2_coverage=0.01	side_2_overlap=0	side_2_possible_overlap_registers=141	side_2_read_count=1	side_2_redundant=0	total_non_overlap_reads=7
JC	160	.	REL606	715046	-1	REL606	3632243	-1	0	alignment_overlap=8	coverage_minus=2	coverage_plus=5	flanking_left=150	flanking_right=150	frequency=3.904e-02	junction_possible_overlap_registers=141	key=REL606__715046__-1__REL606__3632251__-1__8____150__150__0__0	max_left=124	max_left_minus=124	max_left_plus=113	max_min_left=0	max_min_left_minus=0	max_min_left_plus=0	max_min_right=55	max_min_right_minus=23	max_min_right_plus=55	max_pos_hash_score=282	max_right=55	max_right_minus=23	max_right_plus=55	neg_log10_pos_hash_p_value=15.2	new_junction_coverage=0.04	new_junction_read_count=8	no_show=1	polymorphism_frequency=3.904e-02	pos_hash_score=6	prediction=polymorphism	reject=COVERAGE_EVENNESS_SKEW,FREQUENCY_CUTOFF	side_1_annotate_key=gene	side_1_continuation=0	side_1_coverage=1.12	side_1_overlap=8	side_1_possible_overlap_registers=149	side_1_read_count=227	side_1_redundant=0	side_2_annotate_key=gene	side_2_continuation=0	side_2_coverage=0.93	side_2_overlap=0	side_2_possible_overlap_registers=141	side_2_read_count=179	side_2_redundant=0	total_non_overlap_reads=7
JC	161	.	REL606	729958	-1	REL606	731029	-1	0	alignment_overlap=8	coverage_minus=2	coverage_plus=1	flanking_left=150	flanking_right=150	frequency=1.665e-02	junction_possible_overlap_registers=141	key=REL606__729958__-1__REL606__731037__-1__8____150__150__0__0	max_left=139	max_left_minus=139	max_left_plus=42	max_min_left=48	max_min_left_minus=48	max_min_left_plus=42	max_min_right=1	max_min_right_minus=1	max_min_right_plus=0	max_pos_hash_score=282	max_right=100	max_right_minus=94	max_right_plus=100	neg_log10_pos_hash_p_value=17.7	new_junction_coverage=0.02	new_junction_read_count=3	no_show=1	polymorphism_frequency=1.665e-02	pos_hash_score=3	prediction=polymorphism	reject=COVERAGE_EVENNESS_SKEW,FREQUENCY_CUTOFF	side_1_annotate_key=gene	side_1_continuation=0	side_1_coverage=0.89	side_1_overlap=8	side_1_possible_overlap_registers=149	side_1_read_count=180	side_1_redundant=0	side_2_annotate_key=gene	side_2_continuation=0	side_2_coverage=0.96	side_2_overlap=0	side_2_possible_overlap_registers=141	side_2_read_count=184	side_2_redundant=0	total_non_overlap_reads=3
JC	162	.	REL606	743635	1	REL606	743702	1	0	alignment_overlap=11	coverage_minus=0	coverage_plus=6	flanking_left=150	flanking_right=150	frequency=3.744e-02	junction_possible_overlap_registers=138	key=REL606__743635__1__REL606__743691__1__11____150__150__0__0	max_left=132	max_left_minus=0	max_left_plus=132	max_min_left=36	max_min_left_minus=0	max_min_left_plus=36	max_min_right=58	max_min_right_minus=0	max_min_right_plus=58	max_pos_hash_score=276	max_right=103	max_right_minus=0	max_right_plus=103	neg_log10_pos_hash_p_value=15.0	new_junction_coverage=0.03	new_junction_read_count=6	no_show=1	polymorphism_frequency=3.744e-02	pos_hash_score=6	prediction=polymorphism	reject=COVERAGE_EVENNESS_SKEW,FREQUENCY_CUTOFF	side_1_annotate_key=gene	side_1_continuation=0	side_1_coverage=0.90	side_1_overlap=11	side_1_possible_overlap_registers=149	side_1_read_count=183	side_1_redundant=0	side_2_annotate_key=gene	side_2_continuation=0	side_2_coverage=0.74	side_2_overlap=0	side_2_possible_overlap_registers=138	side_2_read_count=139	side_2_redundant=0	total_non_overlap_reads=6
JC	163	.	REL606	759082	1	REL606	759108	1	0	alignment_overlap=8	coverage_minus=0	coverage_plus=3	flanking_left=150	flanking_right=150	frequency=2.599e-02	junction_possible_overlap_registers=141	key=REL606__759082__1__REL606__759100__1__8____150__150__0__0	max_left=115	max_left_minus=0	max_left_plus=115	max_min_left=70	max_min_left_minus=0	max_min_left_plus=70	max_min_right=50	max_min_right_minus=0	max_min_right_plus=50	max_pos_hash_score=282	max_right=72	max_right_minus=0	max_right_plus=72	neg_log10_pos_hash_p_value=17.7	new_junction_coverage=0.02	new_junction_read_count=3	no_show=1	polymorphism_frequency=2.599e-02	pos_hash_score=3	prediction=polymorphism	reject=COVERAGE_EVENNESS_SKEW,FREQUENCY_CUTOFF	side_1_annotate_key=gene	side_1_continuation=0	side_1_coverage=0.57	side_1_overlap=8	side_1_possible_overlap_registers=149	side_1_read_count=115	side_1_redundant=0	side_2_annotate_key=gene	side_2_continuation=0	side_2_coverage=0.60	side_2_overlap=0	side_2_possible_overlap_registers=141	side_2_read_count=116	side_2_redundant=0	total_non_overlap_reads=3
JC	164	.	REL606	762312	-1	REL606	762322	-1	0	alignment_overlap=12	coverage_minus=4	coverage_plus=0	flanking_left=150	flanking_right=150	frequency=2.136e-02	junction_possible_overlap_registers=137	key=REL606__762312__-1__REL606__762334__-1__12____150__150__0__0	max_left=60	max_left_minus=60	max_left_plus=0	max_min_left=60	max_min_left_minus=60	max_min_left_plus=0	max_min_right=0	max_min_right_minus=0	max_min_right_plus=0	max_pos_hash_score=274	max_right=131	max_right_minus=131	max_right_plus=0	neg_log10_pos_hash_p_value=16.5	new_junction_coverage=0.02	new_junction_read_count=4	no_show=1	polymorphism_frequency=2.136e-02	pos_hash_score=4	prediction=polymorphism	reject=COVERAGE_EVENNESS_SKEW,FREQUENCY_CUTOFF	side_1_annotate_key=gene	side_1_continuation=0	side_1_coverage=0.94	side_1_overlap=12	side_1_possible_overlap_registers=149	side_1_read_count=192	side_1_redundant=0	side_2_annotate_key=gene	side_2_continuation=0	side_2_coverage=1.02	side_2_overlap=0	side_2_possible_overlap_registers=137	side_2_read_count=190	side_2_redundant=0	total_non_overlap_reads=4
JC	165	.	REL606	774536	-1	REL606	774604	-1	0	alignment_overlap=9	coverage_minus=1	coverage_plus=4	flanking_left=150	flanking_right=150	frequency=2.747e-02	junction_possible_overlap_registers=140	key=REL606__774536__-1__REL606__774613__-1__9____150__150__0__0	max_left=112	max_left_minus=112	max_left_plus=72	max_min_left=0	max_min_left_minus=0	max_min_left_plus=0	max_min_right=70	max_min_right_minus=29	max_min_right_plus=70	max_pos_hash_score=280	max_right=70	max_right_minus=29	max_right_plus=70	neg_log10_pos_hash_p_value=17.6	new_junction_coverage=0.03	new_junction_read_count=5	no_show=1	polymorphism_frequency=2.747e-02	pos_hash_score=3	prediction=polymorphism	reject=COVERAGE_EVENNESS_SKEW,FREQUENCY_CUTOFF	side_1_annotate_key=gene	side_1_continuation=0	side_1_coverage=0.98	side_1_overlap=9	side_1_possible_overlap_registers=149	side_1_read_count=199	side_1_redundant=0	side_2_annotate_key=gene	side_2_continuation=0	side_2_coverage=0.87	side_2_overlap=0	side_2_possible_overlap_registers=140	side_2_read_count=167	side_2_redundant=0	total_non_overlap_reads=5
JC	166	.	REL606	812414	-1	REL606	812522	-1	0	alignment_overlap=10	coverage_minus=2	coverage_plus=2	flanking_left=150	flanking_right=150	frequency=2.102e-02	junction_possible_overlap_registers=139	key=REL606__812414__-1__REL606__812532__-1__10____150__150__0__0	max_left=98	max_left_minus=98	max_left_plus=78	max_min_left=39	max_min_left_minus=0	max_min_left_plus=39	max_min_right=62	max_min_right_minus=42	max_min_right_plus=62	max_pos_hash_score=278	max_right=101	max_right_minus=42	max_right_plus=101	neg_log10_pos_hash_p_value=17.5	new_junction_coverage=0.02	new_junction_read_count=4	no_show=1	polymorphism_frequency=2.102e-02	pos_hash_score=3	prediction=polymorphism	reject=COVERAGE_EVENNESS_SKEW,FREQUENCY_CUTOFF	side_1_annotate_key=gene	side_1_continuation=0	side_1_coverage=0.98	side_1_overlap=10	side_1_possible_overlap_registers=149	side_1_read_count=200	side_1_redundant=0	side_2_annotate_key=gene	side_2_continuation=0	side_2_coverage=0.98	side_2_overlap=0	side_2_possible_overlap_registers=139	side_2_read_count=186	side_2_redundant=0	total_non_overlap_reads=4
JC	167	.	REL606	816647	1	REL606	816731	1	0	alignment_overlap=7	coverage_minus=1	coverage_plus=3	flanking_left=150	flanking_right=150	frequency=2.856e-02	junction_possible_overlap_registers=142	key=REL606__816647__1__REL606__816724__1__7____150__150__0__0	max_left=137	max_left_minus=46	max_left_plus=137	max_min_left=66	max_min_left_minus=46	max_min_left_plus=66	max_min_right=9	max_min_right_minus=0	max_min_right_plus=9	max_pos_hash_score=284	max_right=97	max_right_minus=97	max_right_plus=77	neg_log10_pos_hash_p_value=16.9	new_junction_coverage=0.03	new_junction_read_count=5	no_show=1	polymorphism_frequency=2.856e-02	pos_hash_score=4	prediction=polymorphism	reject=COVERAGE_EVENNESS_SKEW,FREQUENCY_CUTOFF	side_1_annotate_key=gene	side_1_continuation=0	side_1_coverage=0.93	side_1_overlap=7	side_1_possible_overlap_registers=149	side_1_read_count=189	side_1_redundant=0	side_2_annotate_key=gene	side_2_continuation=0	side_2_coverage=0.83	side_2_overlap=0	side_2_possible_overlap_registers=142	side_2_read_count=160	side_2_redundant=0	total_non_overlap_reads=4
JC	168	.	REL606	828941	1	REL606	828973	1	0	alignment_overlap=7	coverage_minus=0	coverage_plus=5	flanking_left=150	flanking_right=150	frequency=3.169e-02	junction_possible_overlap_registers=142	key=REL606__828941__1__REL606__828966__1__7____150__150__0__0	max_left=132	max_left_minus=0	max_left_plus=132	max_min_left=0	max_min_left_minus=0	max_min_left_plus=0	max_min_right=66	max_min_right_minus=0	max_min_right_plus=66	max_pos_hash_score=284	max_right=66	max_right_minus=0	max_right_plus=66	neg_log10_pos_hash_p_value=16.1	new_junction_coverage=0.03	new_junction_read_count=5	no_show=1	polymorphism_frequency=3.169e-02	pos_hash_score=5	prediction=polymorphism	reject=COVERAGE_EVENNESS_SKEW,FREQUENCY_CUTOFF	side_1_annotate_key=gene	side_1_continuation=0	side_1_coverage=0.78	side_1_overlap=7	side_1_possible_overlap_registers=149	side_1_read_count=159	side_1_redundant=0	side_2_annotate_key=gene	side_2_continuation=0	side_2_coverage=0.79	side_2_overlap=0	side_2_possible_overlap_registers=142	side_2_read_count=154	side_2_redundant=0	total_non_overlap_reads=5
JC	169	.	REL606	836995	1	REL606	837023	1	0	alignment_overlap=7	coverage_minus=0	coverage_plus=3	flanking_left=150	flanking_right=150	frequency=2.142e-02	junction_possible_overlap_registers=142	key=REL606__836995__1__REL606__837016__1__7____150__150__0__0	max_left=103	max_left_minus=0	max_left_plus=103	max_min_left=24	max_min_left_minus=0	max_min_left_plus=24	max_min_right=53	max_min_right_minus=0	max_min_right_plus=53	max_pos_hash_score=284	max_right=119	max_right_minus=0	max_right_plus=119	neg_log10_pos_hash_p_value=17.8	new_junction_coverage=0.02	new_junction_read_count=3	no_show=1	polymorphism_frequency=2.142e-02	pos_hash_score=3	prediction=polymorphism	reject=COVERAGE_EVENNESS_SKEW,FREQUENCY_CUTOFF	side_1_annotate_key=gene	side_1_continuation=0	side_1_coverage=0.72	side_1_overlap=7	side_1_possible_overlap_registers=149	side_1_read_count=146	side_1_redundant=0	side_2_annotate_key=gene	side_2_continuation=0	side_2_coverage=0.70	side_2_overlap=0	side_2_possible_overlap_registers=142	side_2_read_count=135	side_2_redundant=0	total_non_overlap_reads=3
JC	170	.	REL606	894415	-1	REL606	894424	-1	0	alignment_overlap=7	coverage_minus=2	coverage_plus=2	flanking_left=150	flanking_right=150	frequency=1.820e-02	junction_possible_overlap_registers=142	key=REL606__894415__-1__REL606__894431__-1__7____150__150__0__0	max_left=133	max_left_minus=45	max_left_plus=133	max_min_left=45	max_min_left_minus=45	max_min_left_plus=4	max_min_right=10	max_min_right_minus=0	max_min_right_plus=10	max_pos_hash_score=284	max_right=139	max_right_minus=107	max_right_plus=139	neg_log10_pos_hash_p_value=16.9	new_junction_coverage=0.02	new_junction_read_count=4	no_show=1	polymorphism_frequency=1.820e-02	pos_hash_score=4	prediction=polymorphism	reject=COVERAGE_EVENNESS_SKEW,FREQUENCY_CUTOFF	side_1_annotate_key=gene	side_1_continuation=0	side_1_coverage=1.09	side_1_overlap=7	side_1_possible_overlap_registers=149	side_1_read_count=222	side_1_redundant=0	side_2_annotate_key=gene	side_2_continuation=0	side_2_coverage=1.14	side_2_overlap=0	side_2_possible_overlap_registers=142	side_2_read_count=220	side_2_redundant=0	total_non_overlap_reads=4
JC	171	.	REL606	922130	-1	REL606	922143	-1	0	alignment_overlap=4	coverage_minus=3	coverage_plus=0	flanking_left=150	flanking_right=150	frequency=1.392e-02	junction_possible_overlap_registers=145	key=REL606__922130__-1__REL606__922147__-1__4____150__150__0__0	max_left=91	max_left_minus=91	max_left_plus=0	max_min_left=32	max_min_left_minus=32	max_min_left_plus=0	max_min_right=55	max_min_right_minus=55	max_min_right_plus=0	max_pos_hash_score=290	max_right=128	max_right_minus=128	max_right_plus=0	neg_log10_pos_hash_p_value=18.0	new_junction_coverage=0.02	new_junction_read_count=3	no_show=1	polymorphism_frequency=1.392e-02	pos_hash_score=3	prediction=polymorphism	reject=COVERAGE_EVENNESS_SKEW,FREQUENCY_CUTOFF	side_1_annotate_key=gene	side_1_continuation=0	side_1_coverage=1.08	side_1_overlap=4	side_1_possible_overlap_registers=149	side_1_read_count=219	side_1_redundant=0	side_2_annotate_key=gene	side_2_continuation=0	side_2_coverage=1.07	side_2_overlap=0	side_2_possible_overlap_registers=145	side_2_read_count=212	side_2_redundant=0	total_non_overlap_reads=3
JC	172	.	REL606	943973	1	REL606	1113096	1	0	alignment_overlap=9	coverage_minus=1	coverage_plus=2	flanking_left=150	flanking_right=150	frequency=2.267e-02	junction_possible_overlap_registers=140	key=REL606__943973__1__REL606__1113087__1__9____150__150__0__0	max_left=71	max_left_minus=62	max_left_plus=71	max_min_left=70	max_min_left_minus=62	max_min_left_plus=70	max_min_right=70	max_min_right_minus=0	max_min_right_plus=70	max_pos_hash_score=280	max_right=74	max_right_minus=74	max_right_plus=71	neg_log10_pos_hash_p_value=17.6	new_junction_coverage=0.02	new_junction_read_count=3	no_show=1	polymorphism_frequency=2.267e-02	pos_hash_score=3	prediction=polymorphism	reject=COVERAGE_EVENNESS_SKEW,FREQUENCY_CUTOFF	side_1_annotate_key=gene	side_1_continuation=0	side_1_coverage=0.76	side_1_overlap=9	side_1_possible_overlap_registers=149	side_1_read_count=154	side_1_redundant=0	side_2_annotate_key=gene	side_2_continuation=0	side_2_coverage=0.60	side_2_overlap=0	side_2_possible_overlap_registers=140	side_2_read_count=114	side_2_redundant=0	total_non_overlap_reads=3
JC	173	.	REL606	1034107	1	REL606	1034157	1	0	alignment_overlap=7	coverage_minus=0	coverage_plus=3	flanking_left=150	flanking_right=150	frequency=1.670e-02	junction_possible_overlap_registers=142	key=REL606__1034107__1__REL606__1034150__1__7____150__150__0__0	max_left=133	max_left_minus=0	max_left_plus=133	max_min_left=67	max_min_left_minus=0	max_min_left_plus=67	max_min_right=37	max_min_right_minus=0	max_min_right_plus=37	max_pos_hash_score=284	max_right=76	max_right_minus=0	max_right_plus=76	neg_log10_pos_hash_p_value=17.8	new_junction_coverage=0.02	new_junction_read_count=3	no_show=1	polymorphism_frequency=1.670e-02	pos_hash_score=3	prediction=polymorphism	reject=COVERAGE_EVENNESS_SKEW,FREQUENCY_CUTOFF	side_1_annotate_key=gene	side_1_continuation=0	side_1_coverage=0.91	side_1_overlap=7	side_1_possible_overlap_registers=149	side_1_read_count=185	side_1_redundant=0	side_2_annotate_key=gene	side_2_continuation=0	side_2_coverage=0.91	side_2_overlap=0	side_2_possible_overlap_registers=142	side_2_read_count=177	side_2_redundant=0	total_non_overlap_reads=3
JC	174	.	REL606	1037084	1	REL606	1037110	1	0	alignment_overlap=11	coverage_minus=0	coverage_plus=4	flanking_left=150	flanking_right=150	frequency=2.326e-02	junction_possible_overlap_registers=138	key=REL606__1037084__1__REL606__1037099__1__11____150__150__0__0	max_left=70	max_left_minus=0	max_left_plus=70	max_min_left=65	max_min_left_minus=0	max_min_left_plus=65	max_min_right=69	max_min_right_minus=0	max_min_right_plus=69	max_pos_hash_score=276	max_right=130	max_right_minus=0	max_right_plus=130	neg_log10_pos_hash_p_value=16.6	new_junction_coverage=0.02	new_junction_read_count=4	no_show=1	polymorphism_frequency=2.326e-02	pos_hash_score=4	prediction=polymorphism	reject=COVERAGE_EVENNESS_SKEW,FREQUENCY_CUTOFF	side_1_annotate_key=gene	side_1_continuation=0	side_1_coverage=0.87	side_1_overlap=11	side_1_possible_overlap_registers=149	side_1_read_count=177	side_1_redundant=0	side_2_annotate_key=gene	side_2_continuation=0	side_2_coverage=0.91	side_2_overlap=0	side_2_possible_overlap_registers=138	side_2_read_count=172	side_2_redundant=0	total_non_overlap_reads=4
JC	175	.	REL606	1055292	1	REL606	1055337	1	0	alignment_overlap=5	coverage_minus=1	coverage_plus=2	flanking_left=150	flanking_right=150	frequency=1.959e-02	junction_possible_overlap_registers=144	key=REL606__1055292__1__REL606__1055332__1__5____150__150__0__0	max_left=107	max_left_minus=106	max_left_plus=107	max_min_left=0	max_min_left_minus=0	max_min_left_plus=0	max_min_right=61	max_min_right_minus=34	max_min_right_plus=61	max_pos_hash_score=288	max_right=61	max_right_minus=34	max_right_plus=61	neg_log10_pos_hash_p_value=18.0	new_junction_coverage=0.02	new_junction_read_count=3	no_show=1	polymorphism_frequency=1.959e-02	pos_hash_score=3	prediction=polymorphism	reject=COVERAGE_EVENNESS_SKEW,FREQUENCY_CUTOFF	side_1_annotate_key=gene	side_1_continuation=0	side_1_coverage=0.70	side_1_overlap=5	side_1_possible_overlap_registers=149	side_1_read_count=142	side_1_redundant=0	side_2_annotate_key=gene	side_2_continuation=0	side_2_coverage=0.83	side_2_overlap=0	side_2_possible_overlap_registers=144	side_2_read_count=163	side_2_redundant=0	total_non_overlap_reads=3
JC	176	.	REL606	1063313	1	REL606	1063422	1	0	alignment_overlap=9	coverage_minus=0	coverage_plus=7	flanking_left=150	flanking_right=150	frequency=3.725e-02	junction_possible_overlap_registers=140	key=REL606__1063313__1__REL606__1063413__1__9____150__150__0__0	max_left=130	max_left_minus=0	max_left_plus=130	max_min_left=0	max_min_left_minus=0	max_min_left_plus=0	max_min_right=65	max_min_right_minus=0	max_min_right_plus=65	max_pos_hash_score=280	max_right=65	max_right_minus=0	max_right_plus=65	neg_log10_pos_hash_p_value=15.9	new_junction_coverage=0.04	new_junction_read_count=7	no_show=1	polymorphism_frequency=3.725e-02	pos_hash_score=5	prediction=polymorphism	reject=COVERAGE_EVENNESS_SKEW,FREQUENCY_CUTOFF	side_1_annotate_key=gene	side_1_continuation=0	side_1_coverage=0.83	side_1_overlap=9	side_1_possible_overlap_registers=149	side_1_read_count=168	side_1_redundant=0	side_2_annotate_key=gene	side_2_continuation=0	side_2_coverage=1.07	side_2_overlap=0	side_2_possible_overlap_registers=140	side_2_read_count=204	side_2_redundant=0	total_non_overlap_reads=7
JC	177	.	REL606	1071110	-1	REL606	1071176	-1	0	alignment_overlap=8	coverage_minus=4	coverage_plus=1	flanking_left=150	flanking_right=150	frequency=2.433e-02	junction_possible_overlap_registers=141	key=REL606__1071110__-1__REL606__1071184__-1__8____150__150__0__0	max_left=45	max_left_minus=45	max_left_plus=5	max_min_left=45	max_min_left_minus=45	max_min_left_plus=5	max_min_right=0	max_min_right_minus=0	max_min_right_plus=0	max_pos_hash_score=282	max_right=141	max_right_minus=141	max_right_plus=137	neg_log10_pos_hash_p_value=16.0	new_junction_coverage=0.03	new_junction_read_count=5	no_show=1	polymorphism_frequency=2.433e-02	pos_hash_score=5	prediction=polymorphism	reject=COVERAGE_EVENNESS_SKEW,FREQUENCY_CUTOFF	side_1_annotate_key=gene	side_1_continuation=0	side_1_coverage=1.10	side_1_overlap=8	side_1_possible_overlap_registers=149	side_1_read_count=223	side_1_redundant=0	side_2_annotate_key=gene	side_2_continuation=0	side_2_coverage=0.99	side_2_overlap=0	side_2_possible_overlap_registers=141	side_2_read_count=190	side_2_redundant=0	total_non_overlap_reads=5
JC	178	.	REL606	1091888	-1	REL606	1091907	-1	0	alignment_overlap=8	coverage_minus=4	coverage_plus=0	flanking_left=150	flanking_right=150	frequency=1.917e-02	junction_possible_overlap_registers=141	key=REL606__1091888__-1__REL606__1091915__-1__8____150__150__0__0	max_left=55	max_left_minus=55	max_left_plus=0	max_min_left=55	max_min_left_minus=55	max_min_left_plus=0	max_min_right=0	max_min_right_minus=0	max_min_right_plus=0	max_pos_hash_score=282	max_right=139	max_right_minus=139	max_right_plus=0	neg_log10_pos_hash_p_value=17.7	new_junction_coverage=0.02	new_junction_read_count=4	no_show=1	polymorphism_frequency=1.917e-02	pos_hash_score=3	prediction=polymorphism	reject=COVERAGE_EVENNESS_SKEW,FREQUENCY_CUTOFF	side_1_annotate_key=gene	side_1_continuation=0	side_1_coverage=1.17	side_1_overlap=8	side_1_possible_overlap_registers=149	side_1_read_count=238	side_1_redundant=0	side_2_annotate_key=gene	side_2_continuation=0	side_2_coverage=0.96	side_2_overlap=0	side_2_possible_overlap_registers=141	side_2_read_count=184	side_2_redundant=0	total_non_overlap_reads=4
JC	179	.	REL606	1092661	1	REL606	1092742	1	0	alignment_overlap=8	coverage_minus=0	coverage_plus=6	flanking_left=150	flanking_right=150	frequency=2.943e-02	junction_possible_overlap_registers=141	key=REL606__1092661__1__REL606__1092734__1__8____150__150__0__0	max_left=134	max_left_minus=0	max_left_plus=134	max_min_left=49	max_min_left_minus=0	max_min_left_plus=49	max_min_right=45	max_min_right_minus=0	max_min_right_plus=45	max_pos_hash_score=282	max_right=93	max_right_minus=0	max_right_plus=93	neg_log10_pos_hash_p_value=16.0	new_junction_coverage=0.03	new_junction_read_count=6	no_show=1	polymorphism_frequency=2.943e-02	pos_hash_score=5	prediction=polymorphism	reject=COVERAGE_EVENNESS_SKEW,FREQUENCY_CUTOFF	side_1_annotate_key=gene	side_1_continuation=0	side_1_coverage=0.94	side_1_overlap=8	side_1_possible_overlap_registers=149	side_1_read_count=191	side_1_redundant=0	side_2_annotate_key=gene	side_2_continuation=0	side_2_coverage=1.12	side_2_overlap=0	side_2_possible_overlap_registers=141	side_2_read_count=215	side_2_redundant=0	total_non_overlap_reads=6
JC	180	.	REL606	1112161	1	REL606	1112180	1	0	alignment_overlap=3	coverage_minus=0	coverage_plus=4	flanking_left=150	flanking_right=150	frequency=NA	junction_possible_overlap_registers=146	key=REL606__1112161__1__REL606__1112177__1__3____150__150__1__1	max_left=106	max_left_minus=0	max_left_plus=106	max_min_left=51	max_min_left_minus=0	max_min_left_plus=51	max_min_right=52	max_min_right_minus=0	max_min_right_plus=52	max_pos_hash_score=292	max_right=93	max_right_minus=0	max_right_plus=93	neg_log10_pos_hash_p_value=18.1	new_junction_coverage=0.02	new_junction_read_count=4	no_show=1	polymorphism_frequency=NA	pos_hash_score=3	prediction=unknown	reject=COVERAGE_EVENNESS_SKEW	side_1_annotate_key=repeat	side_1_continuation=0	side_1_coverage=NA	side_1_overlap=3	side_1_read_count=NA	side_1_redundant=1	side_2_annotate_key=repeat	side_2_continuation=0	side_2_coverage=NA	side_2_overlap=0	side_2_possible_overlap_registers=NA	side_2_read_count=NA	side_2_redundant=1	total_non_overlap_reads=4
JC	181	.	REL606	1112420	-1	REL606	1112620	-1	0	alignment_overlap=13	coverage_minus=3	coverage_plus=0	flanking_left=150	flanking_right=150	frequency=NA	junction_possible_overlap_registers=136	key=REL606__1112420__-1__REL606__1112633__-1__13____150__150__1__1	max_left=77	max_left_minus=77	max_left_plus=0	max_min_left=56	max_min_left_minus=56	max_min_left_plus=0	max_min_right=60	max_min_right_minus=60	max_min_right_plus=0	max_pos_hash_score=272	max_right=135	max_right_minus=135	max_right_plus=0	neg_log10_pos_hash_p_value=17.3	new_junction_coverage=0.02	new_junction_read_count=3	no_show=1	polymorphism_frequency=NA	pos_hash_score=3	prediction=unknown	reject=COVERAGE_EVENNESS_SKEW	side_1_annotate_key=repeat	side_1_continuation=0	side_1_coverage=NA	side_1_overlap=13	side_1_read_count=NA	side_1_redundant=1	side_2_annotate_key=repeat	side_2_continuation=0	side_2_coverage=NA	side_2_overlap=0	side_2_possible_overlap_registers=NA	side_2_read_count=NA	side_2_redundant=1	total_non_overlap_reads=3
JC	182	.	REL606	1140587	-1	REL606	1140654	-1	0	alignment_overlap=10	coverage_minus=6	coverage_plus=1	flanking_left=150	flanking_right=150	frequency=3.442e-02	junction_possible_overlap_registers=139	key=REL606__1140587__-1__REL606__1140664__-1__10____150__150__0__0	max_left=133	max_left_minus=133	max_left_plus=132	max_min_left=57	max_min_left_minus=57	max_min_left_plus=0	max_min_right=50	max_min_right_minus=50	max_min_right_plus=8	max_pos_hash_score=278	max_right=109	max_right_minus=109	max_right_plus=8	neg_log10_pos_hash_p_value=14.4	new_junction_coverage=0.04	new_junction_read_count=7	no_show=1	polymorphism_frequency=3.442e-02	pos_hash_score=7	prediction=polymorphism	reject=COVERAGE_EVENNESS_SKEW,FREQUENCY_CUTOFF	side_1_annotate_key=gene	side_1_continuation=0	side_1_coverage=1.04	side_1_overlap=10	side_1_possible_overlap_registers=149	side_1_read_count=212	side_1_redundant=0	side_2_annotate_key=gene	side_2_continuation=0	side_2_coverage=1.03	side_2_overlap=0	side_2_possible_overlap_registers=139	side_2_read_count=195	side_2_redundant=0	total_non_overlap_reads=7
JC	183	.	REL606	1149432	-1	REL606	1149645	-1	0	alignment_overlap=10	coverage_minus=3	coverage_plus=0	flanking_left=150	flanking_right=150	frequency=1.833e-02	junction_possible_overlap_registers=139	key=REL606__1149432__-1__REL606__1149655__-1__10____150__150__0__0	max_left=76	max_left_minus=76	max_left_plus=0	max_min_left=36	max_min_left_minus=36	max_min_left_plus=0	max_min_right=64	max_min_right_minus=64	max_min_right_plus=0	max_pos_hash_score=278	max_right=137	max_right_minus=137	max_right_plus=0	neg_log10_pos_hash_p_value=17.5	new_junction_coverage=0.02	new_junction_read_count=3	no_show=1	polymorphism_frequency=1.833e-02	pos_hash_score=3	prediction=polymorphism	reject=COVERAGE_EVENNESS_SKEW,FREQUENCY_CUTOFF	side_1_annotate_key=gene	side_1_continuation=0	side_1_coverage=0.86	side_1_overlap=10	side_1_possible_overlap_registers=149	side_1_read_count=175	side_1_redundant=0	side_2_annotate_key=gene	side_2_continuation=0	side_2_coverage=0.83	side_2_overlap=0	side_2_possible_overlap_registers=139	side_2_read_count=158	side_2_redundant=0	total_non_overlap_reads=3
JC	184	.	REL606	1168885	1	REL606	1172343	1	0	alignment_overlap=6	coverage_minus=2	coverage_plus=1	flanking_left=150	flanking_right=150	frequency=1.378e-02	junction_possible_overlap_registers=143	key=REL606__1168885__1__REL606__1172337__1__6____150__150__0__0	max_left=111	max_left_minus=111	max_left_plus=56	max_min_left=56	max_min_left_minus=0	max_min_left_plus=56	max_min_right=62	max_min_right_minus=62	max_min_right_plus=0	max_pos_hash_score=286	max_right=88	max_right_minus=62	max_right_plus=88	neg_log10_pos_hash_p_value=17.9	new_junction_coverage=0.02	new_junction_read_count=3	no_show=1	polymorphism_frequency=1.378e-02	pos_hash_score=3	prediction=polymorphism	reject=COVERAGE_EVENNESS_SKEW,FREQUENCY_CUTOFF	side_1_annotate_key=gene	side_1_continuation=0	side_1_coverage=1.04	side_1_overlap=6	side_1_possible_overlap_registers=149	side_1_read_count=212	side_1_redundant=0	side_2_annotate_key=gene	side_2_continuation=0	side_2_coverage=1.16	side_2_overlap=0	side_2_possible_overlap_registers=143	side_2_read_count=226	side_2_redundant=0	total_non_overlap_reads=3
JC	185	.	REL606	1171164	-1	REL606	1171166	-1	0	alignment_overlap=7	coverage_minus=3	coverage_plus=0	flanking_left=150	flanking_right=150	frequency=1.959e-02	junction_possible_overlap_registers=142	key=REL606__1171164__-1__REL606__1171173__-1__7____150__150__0__0	max_left=71	max_left_minus=71	max_left_plus=0	max_min_left=71	max_min_left_minus=71	max_min_left_plus=0	max_min_right=0	max_min_right_minus=0	max_min_right_plus=0	max_pos_hash_score=284	max_right=88	max_right_minus=88	max_right_plus=0	neg_log10_pos_hash_p_value=17.8	new_junction_coverage=0.02	new_junction_read_count=3	no_show=1	polymorphism_frequency=1.959e-02	pos_hash_score=3	prediction=polymorphism	reject=COVERAGE_EVENNESS_SKEW,FREQUENCY_CUTOFF	side_1_annotate_key=gene	side_1_continuation=0	side_1_coverage=0.81	side_1_overlap=7	side_1_possible_overlap_registers=149	side_1_read_count=164	side_1_redundant=0	side_2_annotate_key=gene	side_2_continuation=0	side_2_coverage=0.74	side_2_overlap=0	side_2_possible_overlap_registers=142	side_2_read_count=144	side_2_redundant=0	total_non_overlap_reads=3
JC	186	.	REL606	1208463	1	REL606	1208495	1	0	alignment_overlap=8	coverage_minus=1	coverage_plus=7	flanking_left=150	flanking_right=150	frequency=4.448e-02	junction_possible_overlap_registers=141	key=REL606__1208463__1__REL606__1208487__1__8____150__150__0__0	max_left=141	max_left_minus=139	max_left_plus=141	max_min_left=0	max_min_left_minus=0	max_min_left_plus=0	max_min_right=70	max_min_right_minus=3	max_min_right_plus=70	max_pos_hash_score=282	max_right=70	max_right_minus=3	max_right_plus=70	neg_log10_pos_hash_p_value=14.5	new_junction_coverage=0.04	new_junction_read_count=8	no_show=1	polymorphism_frequency=4.448e-02	pos_hash_score=7	prediction=polymorphism	reject=COVERAGE_EVENNESS_SKEW,FREQUENCY_CUTOFF	side_1_annotate_key=gene	side_1_continuation=0	side_1_coverage=0.85	side_1_overlap=8	side_1_possible_overlap_registers=149	side_1_read_count=173	side_1_redundant=0	side_2_annotate_key=gene	side_2_continuation=0	side_2_coverage=0.94	side_2_overlap=0	side_2_possible_overlap_registers=141	side_2_read_count=180	side_2_redundant=0	total_non_overlap_reads=8
JC	187	.	REL606	1229934	-1	REL606	1229941	-1	0	alignment_overlap=10	coverage_minus=3	coverage_plus=1	flanking_left=150	flanking_right=150	frequency=2.640e-02	junction_possible_overlap_registers=139	key=REL606__1229934__-1__REL606__1229951__-1__10____150__150__0__0	max_left=89	max_left_minus=89	max_left_plus=12	max_min_left=42	max_min_left_minus=42	max_min_left_plus=12	max_min_right=51	max_min_right_minus=51	max_min_right_plus=0	max_pos_hash_score=278	max_right=128	max_right_minus=108	max_right_plus=128	neg_log10_pos_hash_p_value=16.6	new_junction_coverage=0.02	new_junction_read_count=4	no_show=1	polymorphism_frequency=2.640e-02	pos_hash_score=4	prediction=polymorphism	reject=COVERAGE_EVENNESS_SKEW,FREQUENCY_CUTOFF	side_1_annotate_key=gene	side_1_continuation=0	side_1_coverage=0.73	side_1_overlap=10	side_1_possible_overlap_registers=149	side_1_read_count=149	side_1_redundant=0	side_2_annotate_key=gene	side_2_continuation=0	side_2_coverage=0.82	side_2_overlap=0	side_2_possible_overlap_registers=139	side_2_read_count=156	side_2_redundant=0	total_non_overlap_reads=4
JC	188	.	REL606	1243765	-1	REL606	1243747	-1	0	alignment_overlap=18	coverage_minus=3	coverage_plus=4	flanking_left=150	flanking_right=150	frequency=4.629e-02	junction_possible_overlap_registers=131	key=REL606__1243765__-1__REL606__1243765__-1__18____150__150__0__0	max_left=122	max_left_minus=85	max_left_plus=122	max_min_left=8	max_min_left_minus=8	max_min_left_plus=0	max_min_right=58	max_min_right_minus=47	max_min_right_plus=58	max_pos_hash_score=262	max_right=131	max_right_minus=131	max_right_plus=58	neg_log10_pos_hash_p_value=13.7	new_junction_coverage=0.04	new_junction_read_count=7	no_show=1	polymorphism_frequency=4.629e-02	pos_hash_score=7	prediction=polymorphism	reject=COVERAGE_EVENNESS_SKEW,FREQUENCY_CUTOFF	side_1_annotate_key=gene	side_1_continuation=0	side_1_coverage=0.84	side_1_overlap=18	side_1_possible_overlap_registers=149	side_1_read_count=170	side_1_redundant=0	side_2_annotate_key=gene	side_2_continuation=0	side_2_coverage=0.78	side_2_overlap=0	side_2_possible_overlap_registers=131	side_2_read_count=139	side_2_redundant=0	total_non_overlap_reads=7
JC	189	.	REL606	1306313	-1	REL606	1306315	-1	0	alignment_overlap=11	coverage_minus=3	coverage_plus=0	flanking_left=150	flanking_right=150	frequency=1.741e-02	junction_possible_overlap_registers=138	key=REL606__1306313__-1__REL606__1306326__-1__11____150__150__0__0	max_left=78	max_left_minus=78	max_left_plus=0	max_min_left=41	max_min_left_minus=41	max_min_left_plus=0	max_min_right=60	max_min_right_minus=60	max_min_right_plus=0	max_pos_hash_score=276	max_right=135	max_right_minus=135	max_right_plus=0	neg_log10_pos_hash_p_value=17.5	new_junction_coverage=0.02	new_junction_read_count=3	no_show=1	polymorphism_frequency=1.741e-02	pos_hash_score=3	prediction=polymorphism	reject=COVERAGE_EVENNESS_SKEW,FREQUENCY_CUTOFF	side_1_annotate_key=gene	side_1_continuation=0	side_1_coverage=0.89	side_1_overlap=11	side_1_possible_overlap_registers=149	side_1_read_count=181	side_1_redundant=0	side_2_annotate_key=gene	side_2_continuation=0	side_2_coverage=0.91	side_2_overlap=0	side_2_possible_overlap_registers=138	side_2_read_count=171	side_2_redundant=0	total_non_overlap_reads=3
JC	190	.	REL606	1316187	-1	REL606	1316195	-1	0	alignment_overlap=6	coverage_minus=3	coverage_plus=1	flanking_left=150	flanking_right=150	frequency=3.091e-02	junction_possible_overlap_registers=143	key=REL606__1316187__-1__REL606__1316201__-1__6____150__150__0__0	max_left=109	max_left_minus=109	max_left_plus=13	max_min_left=44	max_min_left_minus=44	max_min_left_plus=13	max_min_right=35	max_min_right_minus=35	max_min_right_plus=0	max_pos_hash_score=286	max_right=131	max_right_minus=100	max_right_plus=131	neg_log10_pos_hash_p_value=17.9	new_junction_coverage=0.02	new_junction_read_count=4	no_show=1	polymorphism_frequency=3.091e-02	pos_hash_score=3	prediction=polymorphism	reject=COVERAGE_EVENNESS_SKEW,FREQUENCY_CUTOFF	side_1_annotate_key=gene	side_1_continuation=0	side_1_coverage=0.63	side_1_overlap=6	side_1_possible_overlap_registers=149	side_1_read_count=129	side_1_redundant=0	side_2_annotate_key=gene	side_2_continuation=0	side_2_coverage=0.65	side_2_overlap=0	side_2_possible_overlap_registers=143	side_2_read_count=127	side_2_redundant=0	total_non_overlap_reads=4
JC	191	.	REL606	1327566	-1	REL606	1327670	-1	0	alignment_overlap=4	coverage_minus=2	coverage_plus=1	flanking_left=150	flanking_right=150	frequency=1.268e-02	junction_possible_overlap_registers=145	key=REL606__1327566__-1__REL606__1327674__-1__4____150__150__0__0	max_left=136	max_left_minus=136	max_left_plus=48	max_min_left=48	max_min_left_minus=48	max_min_left_plus=48	max_min_right=4	max_min_right_minus=4	max_min_right_plus=0	max_pos_hash_score=290	max_right=95	max_right_minus=95	max_right_plus=95	neg_log10_pos_hash_p_value=18.0	new_junction_coverage=0.02	new_junction_read_count=3	no_show=1	polymorphism_frequency=1.268e-02	pos_hash_score=3	prediction=polymorphism	reject=COVERAGE_EVENNESS_SKEW,FREQUENCY_CUTOFF	side_1_annotate_key=gene	side_1_continuation=0	side_1_coverage=1.27	side_1_overlap=4	side_1_possible_overlap_registers=149	side_1_read_count=258	side_1_redundant=0	side_2_annotate_key=gene	side_2_continuation=0	side_2_coverage=1.09	side_2_overlap=0	side_2_possible_overlap_registers=145	side_2_read_count=216	side_2_redundant=0	total_non_overlap_reads=3
JC	192	.	REL606	1338829	-1	REL606	1338840	-1	0	alignment_overlap=13	coverage_minus=4	coverage_plus=1	flanking_left=150	flanking_right=150	frequency=2.481e-02	junction_possible_overlap_registers=136	key=REL606__1338829__-1__REL606__1338853__-1__13____150__150__0__0	max_left=131	max_left_minus=131	max_left_plus=125	max_min_left=58	max_min_left_minus=58	max_min_left_plus=0	max_min_right=36	max_min_right_minus=36	max_min_right_plus=12	max_pos_hash_score=272	max_right=130	max_right_minus=130	max_right_plus=12	neg_log10_pos_hash_p_value=15.6	new_junction_coverage=0.03	new_junction_read_count=5	no_show=1	polymorphism_frequency=2.481e-02	pos_hash_score=5	prediction=polymorphism	reject=COVERAGE_EVENNESS_SKEW,FREQUENCY_CUTOFF	side_1_annotate_key=gene	side_1_continuation=0	side_1_coverage=1.01	side_1_overlap=13	side_1_possible_overlap_registers=149	side_1_read_count=205	side_1_redundant=0	side_2_annotate_key=gene	side_2_continuation=0	side_2_coverage=1.11	side_2_overlap=0	side_2_possible_overlap_registers=136	side_2_read_count=206	side_2_redundant=0	total_non_overlap_reads=5
JC	193	.	REL606	1352075	-1	REL606	1352086	-1	0	alignment_overlap=17	coverage_minus=3	coverage_plus=3	flanking_left=150	flanking_right=150	frequency=4.206e-02	junction_possible_overlap_registers=132	key=REL606__1352075__-1__REL606__1352103__-1__17____150__150__0__0	max_left=121	max_left_minus=73	max_left_plus=121	max_min_left=53	max_min_left_minus=53	max_min_left_plus=0	max_min_right=60	max_min_right_minus=60	max_min_right_plus=12	max_pos_hash_score=264	max_right=99	max_right_minus=99	max_right_plus=12	neg_log10_pos_hash_p_value=16.0	new_junction_coverage=0.03	new_junction_read_count=6	no_show=1	polymorphism_frequency=4.206e-02	pos_hash_score=4	prediction=polymorphism	reject=COVERAGE_EVENNESS_SKEW,FREQUENCY_CUTOFF	side_1_annotate_key=gene	side_1_continuation=0	side_1_coverage=0.76	side_1_overlap=17	side_1_possible_overlap_registers=149	side_1_read_count=155	side_1_redundant=0	side_2_annotate_key=gene	side_2_continuation=0	side_2_coverage=0.76	side_2_overlap=0	side_2_possible_overlap_registers=132	side_2_read_count=136	side_2_redundant=0	total_non_overlap_reads=6
JC	194	.	REL606	1363583	-1	REL606	1363593	-1	0	alignment_overlap=4	coverage_minus=2	coverage_plus=1	flanking_left=150	flanking_right=150	frequency=1.370e-02	junction_possible_overlap_registers=145	key=REL606__1363583__-1__REL606__1363597__-1__4____150__150__0__0	max_left=49	max_left_minus=49	max_left_plus=29	max_min_left=49	max_min_left_minus=49	max_min_left_plus=29	max_min_right=0	max_min_right_minus=0	max_min_right_plus=0	max_pos_hash_score=290	max_right=117	max_right_minus=110	max_right_plus=117	neg_log10_pos_hash_p_value=18.0	new_junction_coverage=0.02	new_junction_read_count=3	no_show=1	polymorphism_frequency=1.370e-02	pos_hash_score=3	prediction=polymorphism	reject=COVERAGE_EVENNESS_SKEW,FREQUENCY_CUTOFF	side_1_annotate_key=gene	side_1_continuation=0	side_1_coverage=1.09	side_1_overlap=4	side_1_possible_overlap_registers=149	side_1_read_count=221	side_1_redundant=0	side_2_annotate_key=gene	side_2_continuation=0	side_2_coverage=1.10	side_2_overlap=0	side_2_possible_overlap_registers=145	side_2_read_count=217	side_2_redundant=0	total_non_overlap_reads=3
JC	195	.	REL606	1364847	-1	REL606	1364931	-1	0	alignment_overlap=8	coverage_minus=1	coverage_plus=2	flanking_left=150	flanking_right=150	frequency=1.379e-02	junction_possible_overlap_registers=141	key=REL606__1364847__-1__REL606__1364939__-1__8____150__150__0__0	max_left=83	max_left_minus=83	max_left_plus=70	max_min_left=70	max_min_left_minus=0	max_min_left_plus=70	max_min_right=59	max_min_right_minus=59	max_min_right_plus=0	max_pos_hash_score=282	max_right=129	max_right_minus=59	max_right_plus=129	neg_log10_pos_hash_p_value=17.7	new_junction_coverage=0.02	new_junction_read_count=3	no_show=1	polymorphism_frequency=1.379e-02	pos_hash_score=3	prediction=polymorphism	reject=COVERAGE_EVENNESS_SKEW,FREQUENCY_CUTOFF	side_1_annotate_key=gene	side_1_continuation=0	side_1_coverage=0.90	side_1_overlap=8	side_1_possible_overlap_registers=149	side_1_read_count=183	side_1_redundant=0	side_2_annotate_key=gene	side_2_continuation=0	side_2_coverage=1.33	side_2_overlap=0	side_2_possible_overlap_registers=141	side_2_read_count=256	side_2_redundant=0	total_non_overlap_reads=3
JC	196	.	REL606	1365122	1	REL606	1365183	1	0	alignment_overlap=10	coverage_minus=1	coverage_plus=6	flanking_left=150	flanking_right=150	frequency=3.682e-02	junction_possible_overlap_registers=139	key=REL606__1365122__1__REL606__1365173__1__10____150__150__0__0	max_left=138	max_left_minus=123	max_left_plus=138	max_min_left=68	max_min_left_minus=0	max_min_left_plus=68	max_min_right=30	max_min_right_minus=17	max_min_right_plus=30	max_pos_hash_score=278	max_right=129	max_right_minus=17	max_right_plus=129	neg_log10_pos_hash_p_value=15.1	new_junction_coverage=0.04	new_junction_read_count=7	no_show=1	polymorphism_frequency=3.682e-02	pos_hash_score=6	prediction=polymorphism	reject=COVERAGE_EVENNESS_SKEW,FREQUENCY_CUTOFF	side_1_annotate_key=gene	side_1_continuation=0	side_1_coverage=0.93	side_1_overlap=10	side_1_possible_overlap_registers=149	side_1_read_count=190	side_1_redundant=0	side_2_annotate_key=gene	side_2_continuation=0	side_2_coverage=1.00	side_2_overlap=0	side_2_possible_overlap_registers=139	side_2_read_count=189	side_2_redundant=0	total_non_overlap_reads=7
JC	197	.	REL606	1373585	-1	REL606	1373593	-1	0	alignment_overlap=8	coverage_minus=4	coverage_plus=0	flanking_left=150	flanking_right=150	frequency=1.949e-02	junction_possible_overlap_registers=141	key=REL606__1373585__-1__REL606__1373601__-1__8____150__150__0__0	max_left=37	max_left_minus=37	max_left_plus=0	max_min_left=37	max_min_left_minus=37	max_min_left_plus=0	max_min_right=0	max_min_right_minus=0	max_min_right_plus=0	max_pos_hash_score=282	max_right=120	max_right_minus=120	max_right_plus=0	neg_log10_pos_hash_p_value=17.7	new_junction_coverage=0.02	new_junction_read_count=4	no_show=1	polymorphism_frequency=1.949e-02	pos_hash_score=3	prediction=polymorphism	reject=COVERAGE_EVENNESS_SKEW,FREQUENCY_CUTOFF	side_1_annotate_key=gene	side_1_continuation=0	side_1_coverage=1.14	side_1_overlap=8	side_1_possible_overlap_registers=149	side_1_read_count=232	side_1_redundant=0	side_2_annotate_key=gene	side_2_continuation=0	side_2_coverage=0.95	side_2_overlap=0	side_2_possible_overlap_registers=141	side_2_read_count=183	side_2_redundant=0	total_non_overlap_reads=4
JC	198	.	REL606	1375398	1	REL606	1375482	1	0	alignment_overlap=6	coverage_minus=0	coverage_plus=4	flanking_left=150	flanking_right=150	frequency=2.800e-02	junction_possible_overlap_registers=143	key=REL606__1375398__1__REL606__1375476__1__6____150__150__0__0	max_left=136	max_left_minus=0	max_left_plus=136	max_min_left=53	max_min_left_minus=0	max_min_left_plus=53	max_min_right=38	max_min_right_minus=0	max_min_right_plus=38	max_pos_hash_score=286	max_right=103	max_right_minus=0	max_right_plus=103	neg_log10_pos_hash_p_value=17.0	new_junction_coverage=0.02	new_junction_read_count=4	no_show=1	polymorphism_frequency=2.800e-02	pos_hash_score=4	prediction=polymorphism	reject=COVERAGE_EVENNESS_SKEW,FREQUENCY_CUTOFF	side_1_annotate_key=gene	side_1_continuation=0	side_1_coverage=0.77	side_1_overlap=6	side_1_possible_overlap_registers=149	side_1_read_count=157	side_1_redundant=0	side_2_annotate_key=gene	side_2_continuation=0	side_2_coverage=0.65	side_2_overlap=0	side_2_possible_overlap_registers=143	side_2_read_count=127	side_2_redundant=0	total_non_overlap_reads=4
JC	199	.	REL606	1384799	-1	REL606	1384904	-1	0	alignment_overlap=5	coverage_minus=2	coverage_plus=2	flanking_left=150	flanking_right=150	frequency=1.991e-02	junction_possible_overlap_registers=144	key=REL606__1384799__-1__REL606__1384909__-1__5____150__150__0__0	max_left=94	max_left_minus=94	max_left_plus=39	max_min_left=39	max_min_left_minus=0	max_min_left_plus=39	max_min_right=70	max_min_right_minus=70	max_min_right_plus=0	max_pos_hash_score=288	max_right=106	max_right_minus=70	max_right_plus=106	neg_log10_pos_hash_p_value=18.0	new_junction_coverage=0.02	new_junction_read_count=4	no_show=1	polymorphism_frequency=1.991e-02	pos_hash_score=3	prediction=polymorphism	reject=COVERAGE_EVENNESS_SKEW,FREQUENCY_CUTOFF	side_1_annotate_key=gene	side_1_continuation=0	side_1_coverage=1.05	side_1_overlap=5	side_1_possible_overlap_registers=149	side_1_read_count=213	side_1_redundant=0	side_2_annotate_key=gene	side_2_continuation=0	side_2_coverage=0.96	side_2_overlap=0	side_2_possible_overlap_registers=144	side_2_read_count=188	side_2_redundant=0	total_non_overlap_reads=4
JC	200	.	REL606	1388569	1	REL606	1388604	1	0	alignment_overlap=16	coverage_minus=2	coverage_plus=3	flanking_left=150	flanking_right=150	frequency=2.777e-02	junction_possible_overlap_registers=133	key=REL606__1388569__1__REL606__1388588__1__16____150__150__0__0	max_left=112	max_left_minus=7	max_left_plus=112	max_min_left=7	max_min_left_minus=7	max_min_left_plus=0	max_min_right=40	max_min_right_minus=0	max_min_right_plus=40	max_pos_hash_score=266	max_right=127	max_right_minus=127	max_right_plus=40	neg_log10_pos_hash_p_value=16.1	new_junction_coverage=0.03	new_junction_read_count=5	no_show=1	polymorphism_frequency=2.777e-02	pos_hash_score=4	prediction=polymorphism	reject=COVERAGE_EVENNESS_SKEW,FREQUENCY_CUTOFF	side_1_annotate_key=gene	side_1_continuation=0	side_1_coverage=1.05	side_1_overlap=16	side_1_possible_overlap_registers=149	side_1_read_count=213	side_1_redundant=0	side_2_annotate_key=gene	side_2_continuation=0	side_2_coverage=0.88	side_2_overlap=0	side_2_possible_overlap_registers=133	side_2_read_count=160	side_2_redundant=0	total_non_overlap_reads=5
JC	201	.	REL606	1454421	-1	REL606	1454437	-1	0	alignment_overlap=9	coverage_minus=4	coverage_plus=1	flanking_left=150	flanking_right=150	frequency=2.499e-02	junction_possible_overlap_registers=140	key=REL606__1454421__-1__REL606__1454446__-1__9____150__150__0__0	max_left=58	max_left_minus=58	max_left_plus=4	max_min_left=58	max_min_left_minus=58	max_min_left_plus=4	max_min_right=0	max_min_right_minus=0	max_min_right_plus=0	max_pos_hash_score=280	max_right=137	max_right_minus=99	max_right_plus=137	neg_log10_pos_hash_p_value=15.9	new_junction_coverage=0.03	new_junction_read_count=5	no_show=1	polymorphism_frequency=2.499e-02	pos_hash_score=5	prediction=polymorphism	reject=COVERAGE_EVENNESS_SKEW,FREQUENCY_CUTOFF	side_1_annotate_key=gene	side_1_continuation=0	side_1_coverage=1.04	side_1_overlap=9	side_1_possible_overlap_registers=149	side_1_read_count=212	side_1_redundant=0	side_2_annotate_key=gene	side_2_continuation=0	side_2_coverage=1.00	side_2_overlap=0	side_2_possible_overlap_registers=140	side_2_read_count=191	side_2_redundant=0	total_non_overlap_reads=5
JC	202	.	REL606	1454762	1	REL606	1455029	1	0	alignment_overlap=8	coverage_minus=0	coverage_plus=3	flanking_left=150	flanking_right=150	frequency=1.430e-02	junction_possible_overlap_registers=141	key=REL606__1454762__1__REL606__1455021__1__8____150__150__0__0	max_left=98	max_left_minus=0	max_left_plus=98	max_min_left=2	max_min_left_minus=0	max_min_left_plus=2	max_min_right=61	max_min_right_minus=0	max_min_right_plus=61	max_pos_hash_score=282	max_right=137	max_right_minus=0	max_right_plus=137	neg_log10_pos_hash_p_value=17.7	new_junction_coverage=0.02	new_junction_read_count=3	no_show=1	polymorphism_frequency=1.430e-02	pos_hash_score=3	prediction=polymorphism	reject=COVERAGE_EVENNESS_SKEW,FREQUENCY_CUTOFF	side_1_annotate_key=gene	side_1_continuation=0	side_1_coverage=1.13	side_1_overlap=8	side_1_possible_overlap_registers=149	side_1_read_count=230	side_1_redundant=0	side_2_annotate_key=gene	side_2_continuation=0	side_2_coverage=1.02	side_2_overlap=0	side_2_possible_overlap_registers=141	side_2_read_count=196	side_2_redundant=0	total_non_overlap_reads=3
JC	203	.	REL606	1489867	1	REL606	1489932	1	0	alignment_overlap=10	coverage_minus=0	coverage_plus=4	flanking_left=150	flanking_right=150	frequency=2.037e-02	junction_possible_overlap_registers=139	key=REL606__1489867__1__REL606__1489922__1__10____150__150__0__0	max_left=134	max_left_minus=0	max_left_plus=134	max_min_left=0	max_min_left_minus=0	max_min_left_plus=0	max_min_right=54	max_min_right_minus=0	max_min_right_plus=54	max_pos_hash_score=278	max_right=54	max_right_minus=0	max_right_plus=54	neg_log10_pos_hash_p_value=16.6	new_junction_coverage=0.02	new_junction_read_count=4	no_show=1	polymorphism_frequency=2.037e-02	pos_hash_score=4	prediction=polymorphism	reject=COVERAGE_EVENNESS_SKEW,FREQUENCY_CUTOFF	side_1_annotate_key=gene	side_1_continuation=0	side_1_coverage=0.97	side_1_overlap=10	side_1_possible_overlap_registers=149	side_1_read_count=197	side_1_redundant=0	side_2_annotate_key=gene	side_2_continuation=0	side_2_coverage=1.06	side_2_overlap=0	side_2_possible_overlap_registers=139	side_2_read_count=201	side_2_redundant=0	total_non_overlap_reads=4
JC	204	.	REL606	1493958	-1	REL606	1493967	-1	0	alignment_overlap=13	coverage_minus=5	coverage_plus=0	flanking_left=150	flanking_right=150	frequency=2.487e-02	junction_possible_overlap_registers=136	key=REL606__1493958__-1__REL606__1493980__-1__13____150__150__0__0	max_left=84	max_left_minus=84	max_left_plus=0	max_min_left=59	max_min_left_minus=59	max_min_left_plus=0	max_min_right=66	max_min_right_minus=66	max_min_right_plus=0	max_pos_hash_score=272	max_right=79	max_right_minus=79	max_right_plus=0	neg_log10_pos_hash_p_value=15.6	new_junction_coverage=0.03	new_junction_read_count=5	no_show=1	polymorphism_frequency=2.487e-02	pos_hash_score=5	prediction=polymorphism	reject=COVERAGE_EVENNESS_SKEW,FREQUENCY_CUTOFF	side_1_annotate_key=gene	side_1_continuation=0	side_1_coverage=1.01	side_1_overlap=13	side_1_possible_overlap_registers=149	side_1_read_count=205	side_1_redundant=0	side_2_annotate_key=gene	side_2_continuation=0	side_2_coverage=1.10	side_2_overlap=0	side_2_possible_overlap_registers=136	side_2_read_count=205	side_2_redundant=0	total_non_overlap_reads=5
JC	205	.	REL606	1506271	-1	REL606	1506272	-1	0	alignment_overlap=8	coverage_minus=4	coverage_plus=0	flanking_left=150	flanking_right=150	frequency=1.900e-02	junction_possible_overlap_registers=141	key=REL606__1506271__-1__REL606__1506280__-1__8____150__150__0__0	max_left=66	max_left_minus=66	max_left_plus=0	max_min_left=66	max_min_left_minus=66	max_min_left_plus=0	max_min_right=0	max_min_right_minus=0	max_min_right_plus=0	max_pos_hash_score=282	max_right=127	max_right_minus=127	max_right_plus=0	neg_log10_pos_hash_p_value=16.8	new_junction_coverage=0.02	new_junction_read_count=4	no_show=1	polymorphism_frequency=1.900e-02	pos_hash_score=4	prediction=polymorphism	reject=COVERAGE_EVENNESS_SKEW,FREQUENCY_CUTOFF	side_1_annotate_key=gene	side_1_continuation=0	side_1_coverage=1.09	side_1_overlap=8	side_1_possible_overlap_registers=149	side_1_read_count=222	side_1_redundant=0	side_2_annotate_key=gene	side_2_continuation=0	side_2_coverage=1.06	side_2_overlap=0	side_2_possible_overlap_registers=141	side_2_read_count=203	side_2_redundant=0	total_non_overlap_reads=4
JC	206	.	REL606	1623226	1	REL606	1623252	1	0	alignment_overlap=12	coverage_minus=0	coverage_plus=3	flanking_left=150	flanking_right=150	frequency=2.342e-02	junction_possible_overlap_registers=137	key=REL606__1623226__1__REL606__1623240__1__12____150__150__0__0	max_left=83	max_left_minus=0	max_left_plus=83	max_min_left=43	max_min_left_minus=0	max_min_left_plus=43	max_min_right=64	max_min_right_minus=0	max_min_right_plus=64	max_pos_hash_score=274	max_right=95	max_right_minus=0	max_right_plus=95	neg_log10_pos_hash_p_value=17.4	new_junction_coverage=0.02	new_junction_read_count=3	no_show=1	polymorphism_frequency=2.342e-02	pos_hash_score=3	prediction=polymorphism	reject=COVERAGE_EVENNESS_SKEW,FREQUENCY_CUTOFF	side_1_annotate_key=gene	side_1_continuation=0	side_1_coverage=0.72	side_1_overlap=12	side_1_possible_overlap_registers=149	side_1_read_count=146	side_1_redundant=0	side_2_annotate_key=gene	side_2_continuation=0	side_2_coverage=0.62	side_2_overlap=0	side_2_possible_overlap_registers=137	side_2_read_count=116	side_2_redundant=0	total_non_overlap_reads=3
JC	207	.	REL606	1627330	1	REL606	1627359	1	0	alignment_overlap=7	coverage_minus=4	coverage_plus=1	flanking_left=150	flanking_right=150	frequency=2.834e-02	junction_possible_overlap_registers=142	key=REL606__1627330__1__REL606__1627352__1__7____150__150__0__0	max_left=101	max_left_minus=45	max_left_plus=101	max_min_left=45	max_min_left_minus=45	max_min_left_plus=0	max_min_right=42	max_min_right_minus=0	max_min_right_plus=42	max_pos_hash_score=284	max_right=126	max_right_minus=126	max_right_plus=42	neg_log10_pos_hash_p_value=16.1	new_junction_coverage=0.03	new_junction_read_count=5	no_show=1	polymorphism_frequency=2.834e-02	pos_hash_score=5	prediction=polymorphism	reject=COVERAGE_EVENNESS_SKEW,FREQUENCY_CUTOFF	side_1_annotate_key=gene	side_1_continuation=0	side_1_coverage=0.96	side_1_overlap=7	side_1_possible_overlap_registers=149	side_1_read_count=195	side_1_redundant=0	side_2_annotate_key=gene	side_2_continuation=0	side_2_coverage=0.81	side_2_overlap=0	side_2_possible_overlap_registers=142	side_2_read_count=157	side_2_redundant=0	total_non_overlap_reads=5
JC	208	.	REL606	1646503	-1	REL606	1646556	-1	0	alignment_overlap=6	coverage_minus=3	coverage_plus=3	flanking_left=150	flanking_right=150	frequency=3.072e-02	junction_possible_overlap_registers=143	key=REL606__1646503__-1__REL606__1646562__-1__6____150__150__0__0	max_left=102	max_left_minus=102	max_left_plus=99	max_min_left=42	max_min_left_minus=42	max_min_left_plus=0	max_min_right=45	max_min_right_minus=33	max_min_right_plus=45	max_pos_hash_score=286	max_right=117	max_right_minus=117	max_right_plus=45	neg_log10_pos_hash_p_value=17.0	new_junction_coverage=0.03	new_junction_read_count=6	no_show=1	polymorphism_frequency=3.072e-02	pos_hash_score=4	prediction=polymorphism	reject=COVERAGE_EVENNESS_SKEW,FREQUENCY_CUTOFF	side_1_annotate_key=gene	side_1_continuation=0	side_1_coverage=1.02	side_1_overlap=6	side_1_possible_overlap_registers=149	side_1_read_count=208	side_1_redundant=0	side_2_annotate_key=gene	side_2_continuation=0	side_2_coverage=0.92	side_2_overlap=0	side_2_possible_overlap_registers=143	side_2_read_count=179	side_2_redundant=0	total_non_overlap_reads=6
JC	209	.	REL606	1668773	-1	REL606	1668830	-1	0	alignment_overlap=2	coverage_minus=1	coverage_plus=2	flanking_left=150	flanking_right=150	frequency=1.499e-02	junction_possible_overlap_registers=147	key=REL606__1668773__-1__REL606__1668832__-1__2____150__150__0__0	max_left=98	max_left_minus=98	max_left_plus=95	max_min_left=0	max_min_left_minus=0	max_min_left_plus=0	max_min_right=54	max_min_right_minus=50	max_min_right_plus=54	max_pos_hash_score=294	max_right=54	max_right_minus=50	max_right_plus=54	neg_log10_pos_hash_p_value=18.2	new_junction_coverage=0.01	new_junction_read_count=3	no_show=1	polymorphism_frequency=1.499e-02	pos_hash_score=3	prediction=polymorphism	reject=COVERAGE_EVENNESS_SKEW,FREQUENCY_CUTOFF	side_1_annotate_key=gene	side_1_continuation=0	side_1_coverage=1.02	side_1_overlap=2	side_1_possible_overlap_registers=149	side_1_read_count=208	side_1_redundant=0	side_2_annotate_key=gene	side_2_continuation=0	side_2_coverage=0.94	side_2_overlap=0	side_2_possible_overlap_registers=147	side_2_read_count=189	side_2_redundant=0	total_non_overlap_reads=3
JC	210	.	REL606	1670571	1	REL606	1670594	1	0	alignment_overlap=8	coverage_minus=0	coverage_plus=5	flanking_left=150	flanking_right=150	frequency=3.204e-02	junction_possible_overlap_registers=141	key=REL606__1670571__1__REL606__1670586__1__8____150__150__0__0	max_left=138	max_left_minus=0	max_left_plus=138	max_min_left=50	max_min_left_minus=0	max_min_left_plus=50	max_min_right=50	max_min_right_minus=0	max_min_right_plus=50	max_pos_hash_score=282	max_right=92	max_right_minus=0	max_right_plus=92	neg_log10_pos_hash_p_value=16.0	new_junction_coverage=0.03	new_junction_read_count=5	no_show=1	polymorphism_frequency=3.204e-02	pos_hash_score=5	prediction=polymorphism	reject=COVERAGE_EVENNESS_SKEW,FREQUENCY_CUTOFF	side_1_annotate_key=gene	side_1_continuation=0	side_1_coverage=0.81	side_1_overlap=8	side_1_possible_overlap_registers=149	side_1_read_count=165	side_1_redundant=0	side_2_annotate_key=gene	side_2_continuation=0	side_2_coverage=0.76	side_2_overlap=0	side_2_possible_overlap_registers=141	side_2_read_count=146	side_2_redundant=0	total_non_overlap_reads=5
JC	211	.	REL606	1683451	1	REL606	1683475	1	0	alignment_overlap=10	coverage_minus=0	coverage_plus=3	flanking_left=150	flanking_right=150	frequency=1.599e-02	junction_possible_overlap_registers=139	key=REL606__1683451__1__REL606__1683465__1__10____150__150__0__0	max_left=132	max_left_minus=0	max_left_plus=132	max_min_left=0	max_min_left_minus=0	max_min_left_plus=0	max_min_right=52	max_min_right_minus=0	max_min_right_plus=52	max_pos_hash_score=278	max_right=52	max_right_minus=0	max_right_plus=52	neg_log10_pos_hash_p_value=17.5	new_junction_coverage=0.02	new_junction_read_count=3	no_show=1	polymorphism_frequency=1.599e-02	pos_hash_score=3	prediction=polymorphism	reject=COVERAGE_EVENNESS_SKEW,FREQUENCY_CUTOFF	side_1_annotate_key=gene	side_1_continuation=0	side_1_coverage=1.01	side_1_overlap=10	side_1_possible_overlap_registers=149	side_1_read_count=206	side_1_redundant=0	side_2_annotate_key=gene	side_2_continuation=0	side_2_coverage=0.93	side_2_overlap=0	side_2_possible_overlap_registers=139	side_2_read_count=177	side_2_redundant=0	total_non_overlap_reads=3
JC	212	.	REL606	1756867	1	REL606	1756889	1	0	alignment_overlap=8	coverage_minus=0	coverage_plus=4	flanking_left=150	flanking_right=150	frequency=2.875e-02	junction_possible_overlap_registers=141	key=REL606__1756867__1__REL606__1756881__1__8____150__150__0__0	max_left=130	max_left_minus=0	max_left_plus=130	max_min_left=0	max_min_left_minus=0	max_min_left_plus=0	max_min_right=65	max_min_right_minus=0	max_min_right_plus=65	max_pos_hash_score=282	max_right=65	max_right_minus=0	max_right_plus=65	neg_log10_pos_hash_p_value=16.8	new_junction_coverage=0.03	new_junction_read_count=5	no_show=1	polymorphism_frequency=2.875e-02	pos_hash_score=4	prediction=polymorphism	reject=COVERAGE_EVENNESS_SKEW,FREQUENCY_CUTOFF	side_1_annotate_key=gene	side_1_continuation=0	side_1_coverage=0.84	side_1_overlap=8	side_1_possible_overlap_registers=149	side_1_read_count=170	side_1_redundant=0	side_2_annotate_key=gene	side_2_continuation=0	side_2_coverage=0.92	side_2_overlap=0	side_2_possible_overlap_registers=141	side_2_read_count=177	side_2_redundant=0	total_non_overlap_reads=4
JC	213	.	REL606	1776121	-1	REL606	2694869	-1	0	alignment_overlap=0	coverage_minus=96	coverage_plus=107	flanking_left=150	flanking_right=150	frequency=1	junction_possible_overlap_registers=149	key=REL606__1776121__-1__REL606__2694869__-1__0____150__150__1__0	max_left=145	max_left_minus=139	max_left_plus=145	max_min_left=73	max_min_left_minus=69	max_min_left_plus=73	max_min_right=75	max_min_right_minus=74	max_min_right_plus=75	max_pos_hash_score=298	max_right=149	max_right_minus=149	max_right_plus=149	neg_log10_pos_hash_p_value=0.1	new_junction_coverage=1.31	new_junction_read_count=266	polymorphism_frequency=1.000e+00	pos_hash_score=94	prediction=consensus	read_count_offset=3	side_1_annotate_key=repeat	side_1_continuation=0	side_1_coverage=NA	side_1_overlap=0	side_1_read_count=NA	side_1_redundant=1	side_2_annotate_key=gene	side_2_continuation=0	side_2_coverage=0.00	side_2_overlap=0	side_2_possible_overlap_registers=146	side_2_read_count=0	side_2_redundant=0	total_non_overlap_reads=203
JC	214	.	REL606	1818908	-1	REL606	1818920	-1	0	alignment_overlap=6	coverage_minus=3	coverage_plus=0	flanking_left=150	flanking_right=150	frequency=1.667e-02	junction_possible_overlap_registers=143	key=REL606__1818908__-1__REL606__1818926__-1__6____150__150__0__0	max_left=70	max_left_minus=70	max_left_plus=0	max_min_left=70	max_min_left_minus=70	max_min_left_plus=0	max_min_right=0	max_min_right_minus=0	max_min_right_plus=0	max_pos_hash_score=286	max_right=78	max_right_minus=78	max_right_plus=0	neg_log10_pos_hash_p_value=17.9	new_junction_coverage=0.02	new_junction_read_count=3	no_show=1	polymorphism_frequency=1.667e-02	pos_hash_score=3	prediction=polymorphism	reject=COVERAGE_EVENNESS_SKEW,FREQUENCY_CUTOFF	side_1_annotate_key=gene	side_1_continuation=0	side_1_coverage=0.98	side_1_overlap=6	side_1_possible_overlap_registers=149	side_1_read_count=199	side_1_redundant=0	side_2_annotate_key=gene	side_2_continuation=0	side_2_coverage=0.84	side_2_overlap=0	side_2_possible_overlap_registers=143	side_2_read_count=163	side_2_redundant=0	total_non_overlap_reads=3
JC	215	.	REL606	1828926	-1	REL606	1828954	-1	0	alignment_overlap=10	coverage_minus=4	coverage_plus=2	flanking_left=150	flanking_right=150	frequency=3.008e-02	junction_possible_overlap_registers=139	key=REL606__1828926__-1__REL606__1828964__-1__10____150__150__0__0	max_left=108	max_left_minus=66	max_left_plus=108	max_min_left=66	max_min_left_minus=66	max_min_left_plus=26	max_min_right=32	max_min_right_minus=0	max_min_right_plus=32	max_pos_hash_score=278	max_right=136	max_right_minus=136	max_right_plus=112	neg_log10_pos_hash_p_value=15.1	new_junction_coverage=0.03	new_junction_read_count=6	no_show=1	polymorphism_frequency=3.008e-02	pos_hash_score=6	prediction=polymorphism	reject=COVERAGE_EVENNESS_SKEW,FREQUENCY_CUTOFF	side_1_annotate_key=gene	side_1_continuation=0	side_1_coverage=1.11	side_1_overlap=10	side_1_possible_overlap_registers=149	side_1_read_count=225	side_1_redundant=0	side_2_annotate_key=gene	side_2_continuation=0	side_2_coverage=0.93	side_2_overlap=0	side_2_possible_overlap_registers=139	side_2_read_count=177	side_2_redundant=0	total_non_overlap_reads=6
JC	216	.	REL606	1854191	-1	REL606	1854206	-1	0	alignment_overlap=8	coverage_minus=6	coverage_plus=0	flanking_left=150	flanking_right=150	frequency=3.303e-02	junction_possible_overlap_registers=141	key=REL606__1854191__-1__REL606__1854214__-1__8____150__150__0__0	max_left=81	max_left_minus=81	max_left_plus=0	max_min_left=59	max_min_left_minus=59	max_min_left_plus=0	max_min_right=61	max_min_right_minus=61	max_min_right_plus=0	max_pos_hash_score=282	max_right=132	max_right_minus=132	max_right_plus=0	neg_log10_pos_hash_p_value=15.2	new_junction_coverage=0.03	new_junction_read_count=6	no_show=1	polymorphism_frequency=3.303e-02	pos_hash_score=6	prediction=polymorphism	reject=COVERAGE_EVENNESS_SKEW,FREQUENCY_CUTOFF	side_1_annotate_key=gene	side_1_continuation=0	side_1_coverage=0.89	side_1_overlap=8	side_1_possible_overlap_registers=149	side_1_read_count=181	side_1_redundant=0	side_2_annotate_key=gene	side_2_continuation=0	side_2_coverage=0.94	side_2_overlap=0	side_2_possible_overlap_registers=141	side_2_read_count=180	side_2_redundant=0	total_non_overlap_reads=6
JC	217	.	REL606	1856751	1	REL606	2264348	1	0	alignment_overlap=3	coverage_minus=3	coverage_plus=3	flanking_left=150	flanking_right=150	frequency=2.222e-01	junction_possible_overlap_registers=146	key=REL606__1856751__1__REL606__2264345__1__3____150__150__1__0	max_left=112	max_left_minus=112	max_left_plus=112	max_min_left=34	max_min_left_minus=0	max_min_left_plus=34	max_min_right=69	max_min_right_minus=69	max_min_right_plus=51	max_pos_hash_score=292	max_right=111	max_right_minus=69	max_right_plus=111	neg_log10_pos_hash_p_value=16.4	new_junction_coverage=0.03	new_junction_read_count=6	no_show=1	polymorphism_frequency=2.222e-01	pos_hash_score=5	prediction=polymorphism	reject=COVERAGE_EVENNESS_SKEW	side_1_annotate_key=repeat	side_1_continuation=0	side_1_coverage=NA	side_1_overlap=3	side_1_read_count=NA	side_1_redundant=1	side_2_annotate_key=gene	side_2_continuation=0	side_2_coverage=0.11	side_2_overlap=0	side_2_possible_overlap_registers=146	side_2_read_count=21	side_2_redundant=0	total_non_overlap_reads=6
JC	218	.	REL606	1856751	1	REL606	2264353	-1	0	alignment_overlap=3	coverage_minus=133	coverage_plus=84	flanking_left=150	flanking_right=150	frequency=1	junction_possible_overlap_registers=146	key=REL606__1856751__1__REL606__2264356__-1__3____150__150__1__0	max_left=142	max_left_minus=142	max_left_plus=142	max_min_left=73	max_min_left_minus=73	max_min_left_plus=70	max_min_right=73	max_min_right_minus=72	max_min_right_plus=73	max_pos_hash_score=292	max_right=146	max_right_minus=146	max_right_plus=146	neg_log10_pos_hash_p_value=0.1	new_junction_coverage=1.13	new_junction_read_count=225	polymorphism_frequency=9.861e-01	pos_hash_score=92	prediction=consensus	read_count_offset=8	side_1_annotate_key=repeat	side_1_continuation=0	side_1_coverage=NA	side_1_overlap=3	side_1_read_count=NA	side_1_redundant=1	side_2_annotate_key=gene	side_2_continuation=0	side_2_coverage=0.02	side_2_overlap=0	side_2_possible_overlap_registers=138	side_2_read_count=3	side_2_redundant=0	total_non_overlap_reads=217
JC	219	.	REL606	1938579	1	REL606	1938601	1	0	alignment_overlap=7	coverage_minus=1	coverage_plus=4	flanking_left=150	flanking_right=150	frequency=2.761e-02	junction_possible_overlap_registers=142	key=REL606__1938579__1__REL606__1938594__1__7____150__150__0__0	max_left=142	max_left_minus=142	max_left_plus=97	max_min_left=52	max_min_left_minus=0	max_min_left_plus=52	max_min_right=69	max_min_right_minus=1	max_min_right_plus=69	max_pos_hash_score=284	max_right=91	max_right_minus=1	max_right_plus=91	neg_log10_pos_hash_p_value=16.1	new_junction_coverage=0.03	new_junction_read_count=5	no_show=1	polymorphism_frequency=2.761e-02	pos_hash_score=5	prediction=polymorphism	reject=COVERAGE_EVENNESS_SKEW,FREQUENCY_CUTOFF	side_1_annotate_key=gene	side_1_continuation=0	side_1_coverage=0.92	side_1_overlap=7	side_1_possible_overlap_registers=149	side_1_read_count=187	side_1_redundant=0	side_2_annotate_key=gene	side_2_continuation=0	side_2_coverage=0.90	side_2_overlap=0	side_2_possible_overlap_registers=142	side_2_read_count=174	side_2_redundant=0	total_non_overlap_reads=5
JC	220	.	REL606	1939796	1	REL606	1939837	1	0	alignment_overlap=9	coverage_minus=1	coverage_plus=2	flanking_left=150	flanking_right=150	frequency=1.324e-02	junction_possible_overlap_registers=140	key=REL606__1939796__1__REL606__1939828__1__9____150__150__0__0	max_left=128	max_left_minus=106	max_left_plus=128	max_min_left=0	max_min_left_minus=0	max_min_left_plus=0	max_min_right=51	max_min_right_minus=35	max_min_right_plus=51	max_pos_hash_score=280	max_right=51	max_right_minus=35	max_right_plus=51	neg_log10_pos_hash_p_value=17.6	new_junction_coverage=0.02	new_junction_read_count=3	no_show=1	polymorphism_frequency=1.324e-02	pos_hash_score=3	prediction=polymorphism	reject=COVERAGE_EVENNESS_SKEW,FREQUENCY_CUTOFF	side_1_annotate_key=gene	side_1_continuation=0	side_1_coverage=1.22	side_1_overlap=9	side_1_possible_overlap_registers=149	side_1_read_count=248	side_1_redundant=0	side_2_annotate_key=gene	side_2_continuation=0	side_2_coverage=1.12	side_2_overlap=0	side_2_possible_overlap_registers=140	side_2_read_count=214	side_2_redundant=0	total_non_overlap_reads=3
JC	221	.	REL606	1940947	-1	REL606	1940965	-1	0	alignment_overlap=14	coverage_minus=6	coverage_plus=0	flanking_left=150	flanking_right=150	frequency=2.771e-02	junction_possible_overlap_registers=135	key=REL606__1940947__-1__REL606__1940979__-1__14____150__150__0__0	max_left=108	max_left_minus=108	max_left_plus=0	max_min_left=57	max_min_left_minus=57	max_min_left_plus=0	max_min_right=68	max_min_right_minus=68	max_min_right_plus=0	max_pos_hash_score=270	max_right=102	max_right_minus=102	max_right_plus=0	neg_log10_pos_hash_p_value=14.7	new_junction_coverage=0.03	new_junction_read_count=6	no_show=1	polymorphism_frequency=2.771e-02	pos_hash_score=6	prediction=polymorphism	reject=COVERAGE_EVENNESS_SKEW,FREQUENCY_CUTOFF	side_1_annotate_key=gene	side_1_continuation=0	side_1_coverage=1.15	side_1_overlap=14	side_1_possible_overlap_registers=149	side_1_read_count=234	side_1_redundant=0	side_2_annotate_key=gene	side_2_continuation=0	side_2_coverage=1.13	side_2_overlap=0	side_2_possible_overlap_registers=135	side_2_read_count=209	side_2_redundant=0	total_non_overlap_reads=6
JC	222	.	REL606	1965122	-1	REL606	1965131	-1	0	alignment_overlap=10	coverage_minus=7	coverage_plus=0	flanking_left=150	flanking_right=150	frequency=4.154e-02	junction_possible_overlap_registers=139	key=REL606__1965122__-1__REL606__1965141__-1__10____150__150__0__0	max_left=54	max_left_minus=54	max_left_plus=0	max_min_left=54	max_min_left_minus=54	max_min_left_plus=0	max_min_right=0	max_min_right_minus=0	max_min_right_plus=0	max_pos_hash_score=278	max_right=135	max_right_minus=135	max_right_plus=0	neg_log10_pos_hash_p_value=14.4	new_junction_coverage=0.04	new_junction_read_count=7	no_show=1	polymorphism_frequency=4.154e-02	pos_hash_score=7	prediction=polymorphism	reject=COVERAGE_EVENNESS_SKEW,FREQUENCY_CUTOFF	side_1_annotate_key=gene	side_1_continuation=0	side_1_coverage=0.88	side_1_overlap=10	side_1_possible_overlap_registers=149	side_1_read_count=178	side_1_redundant=0	side_2_annotate_key=gene	side_2_continuation=0	side_2_coverage=0.83	side_2_overlap=0	side_2_possible_overlap_registers=139	side_2_read_count=157	side_2_redundant=0	total_non_overlap_reads=7
JC	223	.	REL606	1977463	1	REL606	1977519	1	0	alignment_overlap=7	coverage_minus=10	coverage_plus=2	flanking_left=150	flanking_right=150	frequency=8.557e-02	junction_possible_overlap_registers=142	key=REL606__1977463__1__REL606__1977512__1__7____150__150__0__0	max_left=42	max_left_minus=42	max_left_plus=19	max_min_left=42	max_min_left_minus=42	max_min_left_plus=19	max_min_right=0	max_min_right_minus=0	max_min_right_plus=0	max_pos_hash_score=284	max_right=137	max_right_minus=102	max_right_plus=137	neg_log10_pos_hash_p_value=16.9	new_junction_coverage=0.06	new_junction_read_count=12	no_show=1	polymorphism_frequency=8.557e-02	pos_hash_score=4	prediction=polymorphism	reject=COVERAGE_EVENNESS_SKEW,FREQUENCY_CUTOFF	side_1_annotate_key=gene	side_1_continuation=0	side_1_coverage=0.58	side_1_overlap=7	side_1_possible_overlap_registers=149	side_1_read_count=118	side_1_redundant=0	side_2_annotate_key=gene	side_2_continuation=0	side_2_coverage=0.74	side_2_overlap=0	side_2_possible_overlap_registers=142	side_2_read_count=144	side_2_redundant=0	total_non_overlap_reads=12
JC	224	.	REL606	1979802	1	REL606	1979835	1	0	alignment_overlap=10	coverage_minus=0	coverage_plus=3	flanking_left=150	flanking_right=150	frequency=1.568e-02	junction_possible_overlap_registers=139	key=REL606__1979802__1__REL606__1979825__1__10____150__150__0__0	max_left=114	max_left_minus=0	max_left_plus=114	max_min_left=65	max_min_left_minus=0	max_min_left_plus=65	max_min_right=37	max_min_right_minus=0	max_min_right_plus=37	max_pos_hash_score=278	max_right=75	max_right_minus=0	max_right_plus=75	neg_log10_pos_hash_p_value=17.5	new_junction_coverage=0.02	new_junction_read_count=3	no_show=1	polymorphism_frequency=1.568e-02	pos_hash_score=3	prediction=polymorphism	reject=COVERAGE_EVENNESS_SKEW,FREQUENCY_CUTOFF	side_1_annotate_key=gene	side_1_continuation=0	side_1_coverage=1.12	side_1_overlap=10	side_1_possible_overlap_registers=149	side_1_read_count=227	side_1_redundant=0	side_2_annotate_key=gene	side_2_continuation=0	side_2_coverage=0.87	side_2_overlap=0	side_2_possible_overlap_registers=139	side_2_read_count=165	side_2_redundant=0	total_non_overlap_reads=3
JC	225	.	REL606	1988403	1	REL606	1988518	1	0	alignment_overlap=6	coverage_minus=4	coverage_plus=1	flanking_left=150	flanking_right=150	frequency=2.346e-02	junction_possible_overlap_registers=143	key=REL606__1988403__1__REL606__1988512__1__6____150__150__0__0	max_left=105	max_left_minus=105	max_left_plus=63	max_min_left=63	max_min_left_minus=63	max_min_left_plus=63	max_min_right=39	max_min_right_minus=39	max_min_right_plus=0	max_pos_hash_score=286	max_right=80	max_right_minus=80	max_right_plus=80	neg_log10_pos_hash_p_value=17.9	new_junction_coverage=0.03	new_junction_read_count=5	no_show=1	polymorphism_frequency=2.346e-02	pos_hash_score=3	prediction=polymorphism	reject=COVERAGE_EVENNESS_SKEW,FREQUENCY_CUTOFF	side_1_annotate_key=gene	side_1_continuation=0	side_1_coverage=1.07	side_1_overlap=6	side_1_possible_overlap_registers=149	side_1_read_count=218	side_1_redundant=0	side_2_annotate_key=gene	side_2_continuation=0	side_2_coverage=1.06	side_2_overlap=0	side_2_possible_overlap_registers=143	side_2_read_count=207	side_2_redundant=0	total_non_overlap_reads=5
JC	226	.	REL606	2008420	1	REL606	2008445	1	0	alignment_overlap=8	coverage_minus=0	coverage_plus=4	flanking_left=150	flanking_right=150	frequency=1.959e-02	junction_possible_overlap_registers=141	key=REL606__2008420__1__REL606__2008437__1__8____150__150__0__0	max_left=97	max_left_minus=0	max_left_plus=97	max_min_left=70	max_min_left_minus=0	max_min_left_plus=70	max_min_right=45	max_min_right_minus=0	max_min_right_plus=45	max_pos_hash_score=282	max_right=98	max_right_minus=0	max_right_plus=98	neg_log10_pos_hash_p_value=16.8	new_junction_coverage=0.02	new_junction_read_count=4	no_show=1	polymorphism_frequency=1.959e-02	pos_hash_score=4	prediction=polymorphism	reject=COVERAGE_EVENNESS_SKEW,FREQUENCY_CUTOFF	side_1_annotate_key=gene	side_1_continuation=0	side_1_coverage=1.06	side_1_overlap=8	side_1_possible_overlap_registers=149	side_1_read_count=216	side_1_redundant=0	side_2_annotate_key=gene	side_2_continuation=0	side_2_coverage=1.02	side_2_overlap=0	side_2_possible_overlap_registers=141	side_2_read_count=196	side_2_redundant=0	total_non_overlap_reads=4
JC	227	.	REL606	2021141	-1	REL606	2021215	-1	0	alignment_overlap=10	coverage_minus=4	coverage_plus=2	flanking_left=150	flanking_right=150	frequency=3.599e-02	junction_possible_overlap_registers=139	key=REL606__2021141__-1__REL606__2021225__-1__10____150__150__0__0	max_left=115	max_left_minus=57	max_left_plus=115	max_min_left=57	max_min_left_minus=57	max_min_left_plus=0	max_min_right=47	max_min_right_minus=0	max_min_right_plus=47	max_pos_hash_score=278	max_right=137	max_right_minus=137	max_right_plus=47	neg_log10_pos_hash_p_value=15.1	new_junction_coverage=0.03	new_junction_read_count=6	no_show=1	polymorphism_frequency=3.599e-02	pos_hash_score=6	prediction=polymorphism	reject=COVERAGE_EVENNESS_SKEW,FREQUENCY_CUTOFF	side_1_annotate_key=gene	side_1_continuation=0	side_1_coverage=0.92	side_1_overlap=10	side_1_possible_overlap_registers=149	side_1_read_count=187	side_1_redundant=0	side_2_annotate_key=gene	side_2_continuation=0	side_2_coverage=0.77	side_2_overlap=0	side_2_possible_overlap_registers=139	side_2_read_count=147	side_2_redundant=0	total_non_overlap_reads=6
JC	228	.	REL606	2021270	1	REL606	2021345	1	0	alignment_overlap=9	coverage_minus=0	coverage_plus=7	flanking_left=150	flanking_right=150	frequency=4.805e-02	junction_possible_overlap_registers=140	key=REL606__2021270__1__REL606__2021336__1__9____150__150__0__0	max_left=135	max_left_minus=0	max_left_plus=135	max_min_left=59	max_min_left_minus=0	max_min_left_plus=59	max_min_right=13	max_min_right_minus=0	max_min_right_plus=13	max_pos_hash_score=280	max_right=133	max_right_minus=0	max_right_plus=133	neg_log10_pos_hash_p_value=15.1	new_junction_coverage=0.04	new_junction_read_count=7	no_show=1	polymorphism_frequency=4.805e-02	pos_hash_score=6	prediction=polymorphism	reject=COVERAGE_EVENNESS_SKEW,FREQUENCY_CUTOFF	side_1_annotate_key=gene	side_1_continuation=0	side_1_coverage=0.70	side_1_overlap=9	side_1_possible_overlap_registers=149	side_1_read_count=143	side_1_redundant=0	side_2_annotate_key=gene	side_2_continuation=0	side_2_coverage=0.75	side_2_overlap=0	side_2_possible_overlap_registers=140	side_2_read_count=143	side_2_redundant=0	total_non_overlap_reads=7
JC	229	.	REL606	2033214	-1	REL606	2033242	-1	0	alignment_overlap=4	coverage_minus=3	coverage_plus=0	flanking_left=150	flanking_right=150	frequency=1.281e-02	junction_possible_overlap_registers=145	key=REL606__2033214__-1__REL606__2033246__-1__4____150__150__0__0	max_left=108	max_left_minus=108	max_left_plus=0	max_min_left=56	max_min_left_minus=56	max_min_left_plus=0	max_min_right=38	max_min_right_minus=38	max_min_right_plus=0	max_pos_hash_score=290	max_right=105	max_right_minus=105	max_right_plus=0	neg_log10_pos_hash_p_value=18.0	new_junction_coverage=0.02	new_junction_read_count=3	no_show=1	polymorphism_frequency=1.281e-02	pos_hash_score=3	prediction=polymorphism	reject=COVERAGE_EVENNESS_SKEW,FREQUENCY_CUTOFF	side_1_annotate_key=gene	side_1_continuation=0	side_1_coverage=1.20	side_1_overlap=4	side_1_possible_overlap_registers=149	side_1_read_count=245	side_1_redundant=0	side_2_annotate_key=gene	side_2_continuation=0	side_2_coverage=1.13	side_2_overlap=0	side_2_possible_overlap_registers=145	side_2_read_count=224	side_2_redundant=0	total_non_overlap_reads=3
JC	230	.	REL606	2064433	-1	REL606	2133570	-1	0	alignment_overlap=0	coverage_minus=93	coverage_plus=140	flanking_left=150	flanking_right=150	frequency=1	junction_possible_overlap_registers=149	key=REL606__2064433__-1__REL606__2133570__-1__0____150__150__1__0	max_left=147	max_left_minus=147	max_left_plus=146	max_min_left=74	max_min_left_minus=67	max_min_left_plus=74	max_min_right=75	max_min_right_minus=75	max_min_right_plus=75	max_pos_hash_score=298	max_right=148	max_right_minus=148	max_right_plus=148	neg_log10_pos_hash_p_value=0.1	new_junction_coverage=1.30	new_junction_read_count=265	polymorphism_frequency=1.000e+00	pos_hash_score=90	prediction=consensus	read_count_offset=3	side_1_annotate_key=repeat	side_1_continuation=0	side_1_coverage=NA	side_1_overlap=0	side_1_read_count=NA	side_1_redundant=1	side_2_annotate_key=gene	side_2_continuation=0	side_2_coverage=0.00	side_2_overlap=0	side_2_possible_overlap_registers=146	side_2_read_count=0	side_2_redundant=0	total_non_overlap_reads=233
JC	231	.	REL606	2064536	-1	REL606	2064547	-1	0	alignment_overlap=11	coverage_minus=5	coverage_plus=0	flanking_left=150	flanking_right=150	frequency=2.211e-02	junction_possible_overlap_registers=138	key=REL606__2064536__-1__REL606__2064558__-1__11____150__150__0__0	max_left=39	max_left_minus=39	max_left_plus=0	max_min_left=39	max_min_left_minus=39	max_min_left_plus=0	max_min_right=0	max_min_right_minus=0	max_min_right_plus=0	max_pos_hash_score=276	max_right=135	max_right_minus=135	max_right_plus=0	neg_log10_pos_hash_p_value=15.7	new_junction_coverage=0.03	new_junction_read_count=5	no_show=1	polymorphism_frequency=2.211e-02	pos_hash_score=5	prediction=polymorphism	reject=COVERAGE_EVENNESS_SKEW,FREQUENCY_CUTOFF	side_1_annotate_key=gene	side_1_continuation=0	side_1_coverage=1.18	side_1_overlap=11	side_1_possible_overlap_registers=149	side_1_read_count=240	side_1_redundant=0	side_2_annotate_key=gene	side_2_continuation=0	side_2_coverage=1.17	side_2_overlap=0	side_2_possible_overlap_registers=138	side_2_read_count=220	side_2_redundant=0	total_non_overlap_reads=5
JC	232	.	REL606	2065922	-1	REL606	2065942	-1	0	alignment_overlap=8	coverage_minus=5	coverage_plus=0	flanking_left=150	flanking_right=150	frequency=3.094e-02	junction_possible_overlap_registers=141	key=REL606__2065922__-1__REL606__2065950__-1__8____150__150__0__0	max_left=71	max_left_minus=71	max_left_plus=0	max_min_left=56	max_min_left_minus=56	max_min_left_plus=0	max_min_right=71	max_min_right_minus=71	max_min_right_plus=0	max_pos_hash_score=282	max_right=135	max_right_minus=135	max_right_plus=0	neg_log10_pos_hash_p_value=16.0	new_junction_coverage=0.03	new_junction_read_count=5	no_show=1	polymorphism_frequency=3.094e-02	pos_hash_score=5	prediction=polymorphism	reject=COVERAGE_EVENNESS_SKEW,FREQUENCY_CUTOFF	side_1_annotate_key=gene	side_1_continuation=0	side_1_coverage=0.80	side_1_overlap=8	side_1_possible_overlap_registers=149	side_1_read_count=163	side_1_redundant=0	side_2_annotate_key=gene	side_2_continuation=0	side_2_coverage=0.83	side_2_overlap=0	side_2_possible_overlap_registers=141	side_2_read_count=159	side_2_redundant=0	total_non_overlap_reads=5
JC	233	.	REL606	2078164	1	REL606	2078183	1	0	alignment_overlap=7	coverage_minus=1	coverage_plus=3	flanking_left=150	flanking_right=150	frequency=2.322e-02	junction_possible_overlap_registers=142	key=REL606__2078164__1__REL606__2078176__1__7____150__150__0__0	max_left=119	max_left_minus=119	max_left_plus=99	max_min_left=0	max_min_left_minus=0	max_min_left_plus=0	max_min_right=66	max_min_right_minus=24	max_min_right_plus=66	max_pos_hash_score=284	max_right=66	max_right_minus=24	max_right_plus=66	neg_log10_pos_hash_p_value=17.8	new_junction_coverage=0.02	new_junction_read_count=4	no_show=1	polymorphism_frequency=2.322e-02	pos_hash_score=3	prediction=polymorphism	reject=COVERAGE_EVENNESS_SKEW,FREQUENCY_CUTOFF	side_1_annotate_key=gene	side_1_continuation=0	side_1_coverage=0.88	side_1_overlap=7	side_1_possible_overlap_registers=149	side_1_read_count=179	side_1_redundant=0	side_2_annotate_key=gene	side_2_continuation=0	side_2_coverage=0.86	side_2_overlap=0	side_2_possible_overlap_registers=142	side_2_read_count=166	side_2_redundant=0	total_non_overlap_reads=4
JC	234	.	REL606	2090979	-1	REL606	2090989	-1	0	alignment_overlap=11	coverage_minus=4	coverage_plus=1	flanking_left=150	flanking_right=150	frequency=3.087e-02	junction_possible_overlap_registers=138	key=REL606__2090979__-1__REL606__2091000__-1__11____150__150__0__0	max_left=64	max_left_minus=64	max_left_plus=8	max_min_left=64	max_min_left_minus=64	max_min_left_plus=8	max_min_right=0	max_min_right_minus=0	max_min_right_plus=0	max_pos_hash_score=276	max_right=131	max_right_minus=113	max_right_plus=131	neg_log10_pos_hash_p_value=15.7	new_junction_coverage=0.03	new_junction_read_count=5	no_show=1	polymorphism_frequency=3.087e-02	pos_hash_score=5	prediction=polymorphism	reject=COVERAGE_EVENNESS_SKEW,FREQUENCY_CUTOFF	side_1_annotate_key=gene	side_1_continuation=0	side_1_coverage=0.81	side_1_overlap=11	side_1_possible_overlap_registers=149	side_1_read_count=164	side_1_redundant=0	side_2_annotate_key=gene	side_2_continuation=0	side_2_coverage=0.86	side_2_overlap=0	side_2_possible_overlap_registers=138	side_2_read_count=162	side_2_redundant=0	total_non_overlap_reads=5
JC	235	.	REL606	2117212	1	REL606	2117229	1	0	alignment_overlap=6	coverage_minus=1	coverage_plus=3	flanking_left=150	flanking_right=150	frequency=2.450e-02	junction_possible_overlap_registers=143	key=REL606__2117212__1__REL606__2117223__1__6____150__150__0__0	max_left=120	max_left_minus=120	max_left_plus=98	max_min_left=71	max_min_left_minus=0	max_min_left_plus=71	max_min_right=70	max_min_right_minus=24	max_min_right_plus=70	max_pos_hash_score=286	max_right=73	max_right_minus=24	max_right_plus=73	neg_log10_pos_hash_p_value=17.0	new_junction_coverage=0.02	new_junction_read_count=4	no_show=1	polymorphism_frequency=2.450e-02	pos_hash_score=4	prediction=polymorphism	reject=COVERAGE_EVENNESS_SKEW,FREQUENCY_CUTOFF	side_1_annotate_key=gene	side_1_continuation=0	side_1_coverage=0.80	side_1_overlap=6	side_1_possible_overlap_registers=149	side_1_read_count=162	side_1_redundant=0	side_2_annotate_key=gene	side_2_continuation=0	side_2_coverage=0.84	side_2_overlap=0	side_2_possible_overlap_registers=143	side_2_read_count=163	side_2_redundant=0	total_non_overlap_reads=4
JC	236	.	REL606	2122559	1	REL606	2122581	1	0	alignment_overlap=10	coverage_minus=0	coverage_plus=4	flanking_left=150	flanking_right=150	frequency=2.784e-02	junction_possible_overlap_registers=139	key=REL606__2122559__1__REL606__2122571__1__10____150__150__0__0	max_left=109	max_left_minus=0	max_left_plus=109	max_min_left=0	max_min_left_minus=0	max_min_left_plus=0	max_min_right=48	max_min_right_minus=0	max_min_right_plus=48	max_pos_hash_score=278	max_right=48	max_right_minus=0	max_right_plus=48	neg_log10_pos_hash_p_value=17.5	new_junction_coverage=0.02	new_junction_read_count=4	no_show=1	polymorphism_frequency=2.784e-02	pos_hash_score=3	prediction=polymorphism	reject=COVERAGE_EVENNESS_SKEW,FREQUENCY_CUTOFF	side_1_annotate_key=gene	side_1_continuation=0	side_1_coverage=0.70	side_1_overlap=10	side_1_possible_overlap_registers=149	side_1_read_count=143	side_1_redundant=0	side_2_annotate_key=gene	side_2_continuation=0	side_2_coverage=0.77	side_2_overlap=0	side_2_possible_overlap_registers=139	side_2_read_count=146	side_2_redundant=0	total_non_overlap_reads=4
JC	237	.	REL606	2123660	-1	REL606	2123663	-1	0	alignment_overlap=8	coverage_minus=2	coverage_plus=1	flanking_left=150	flanking_right=150	frequency=1.463e-02	junction_possible_overlap_registers=141	key=REL606__2123660__-1__REL606__2123671__-1__8____150__150__0__0	max_left=74	max_left_minus=74	max_left_plus=14	max_min_left=64	max_min_left_minus=64	max_min_left_plus=14	max_min_right=68	max_min_right_minus=68	max_min_right_plus=0	max_pos_hash_score=282	max_right=128	max_right_minus=78	max_right_plus=128	neg_log10_pos_hash_p_value=17.7	new_junction_coverage=0.02	new_junction_read_count=3	no_show=1	polymorphism_frequency=1.463e-02	pos_hash_score=3	prediction=polymorphism	reject=COVERAGE_EVENNESS_SKEW,FREQUENCY_CUTOFF	side_1_annotate_key=gene	side_1_continuation=0	side_1_coverage=1.09	side_1_overlap=8	side_1_possible_overlap_registers=149	side_1_read_count=222	side_1_redundant=0	side_2_annotate_key=gene	side_2_continuation=0	side_2_coverage=1.01	side_2_overlap=0	side_2_possible_overlap_registers=141	side_2_read_count=194	side_2_redundant=0	total_non_overlap_reads=3
JC	238	.	REL606	2123698	1	REL606	2123728	1	0	alignment_overlap=11	coverage_minus=0	coverage_plus=5	flanking_left=150	flanking_right=150	frequency=2.276e-02	junction_possible_overlap_registers=138	key=REL606__2123698__1__REL606__2123717__1__11____150__150__0__0	max_left=135	max_left_minus=0	max_left_plus=135	max_min_left=0	max_min_left_minus=0	max_min_left_plus=0	max_min_right=49	max_min_right_minus=0	max_min_right_plus=49	max_pos_hash_score=276	max_right=49	max_right_minus=0	max_right_plus=49	neg_log10_pos_hash_p_value=15.7	new_junction_coverage=0.03	new_junction_read_count=5	no_show=1	polymorphism_frequency=2.276e-02	pos_hash_score=5	prediction=polymorphism	reject=COVERAGE_EVENNESS_SKEW,FREQUENCY_CUTOFF	side_1_annotate_key=gene	side_1_continuation=0	side_1_coverage=1.04	side_1_overlap=11	side_1_possible_overlap_registers=149	side_1_read_count=212	side_1_redundant=0	side_2_annotate_key=gene	side_2_continuation=0	side_2_coverage=1.24	side_2_overlap=0	side_2_possible_overlap_registers=138	side_2_read_count=233	side_2_redundant=0	total_non_overlap_reads=5
JC	239	.	REL606	2129765	-1	REL606	2129779	-1	0	alignment_overlap=10	coverage_minus=8	coverage_plus=1	flanking_left=150	flanking_right=150	frequency=4.895e-02	junction_possible_overlap_registers=139	key=REL606__2129765__-1__REL606__2129789__-1__10____150__150__0__0	max_left=108	max_left_minus=88	max_left_plus=108	max_min_left=61	max_min_left_minus=61	max_min_left_plus=0	max_min_right=66	max_min_right_minus=66	max_min_right_plus=32	max_pos_hash_score=278	max_right=133	max_right_minus=133	max_right_plus=32	neg_log10_pos_hash_p_value=13.7	new_junction_coverage=0.05	new_junction_read_count=9	no_show=1	polymorphism_frequency=4.895e-02	pos_hash_score=8	prediction=polymorphism	reject=COVERAGE_EVENNESS_SKEW,FREQUENCY_CUTOFF	side_1_annotate_key=gene	side_1_continuation=0	side_1_coverage=0.97	side_1_overlap=10	side_1_possible_overlap_registers=149	side_1_read_count=198	side_1_redundant=0	side_2_annotate_key=gene	side_2_continuation=0	side_2_coverage=0.87	side_2_overlap=0	side_2_possible_overlap_registers=139	side_2_read_count=165	side_2_redundant=0	total_non_overlap_reads=9
JC	240	.	REL606	2152876	1	REL606	2152903	1	0	alignment_overlap=10	coverage_minus=1	coverage_plus=2	flanking_left=150	flanking_right=150	frequency=1.693e-02	junction_possible_overlap_registers=139	key=REL606__2152876__1__REL606__2152893__1__10____150__150__0__0	max_left=110	max_left_minus=8	max_left_plus=110	max_min_left=8	max_min_left_minus=8	max_min_left_plus=0	max_min_right=32	max_min_right_minus=0	max_min_right_plus=32	max_pos_hash_score=278	max_right=132	max_right_minus=132	max_right_plus=32	neg_log10_pos_hash_p_value=17.5	new_junction_coverage=0.02	new_junction_read_count=3	no_show=1	polymorphism_frequency=1.693e-02	pos_hash_score=3	prediction=polymorphism	reject=COVERAGE_EVENNESS_SKEW,FREQUENCY_CUTOFF	side_1_annotate_key=gene	side_1_continuation=0	side_1_coverage=0.92	side_1_overlap=10	side_1_possible_overlap_registers=149	side_1_read_count=187	side_1_redundant=0	side_2_annotate_key=gene	side_2_continuation=0	side_2_coverage=0.92	side_2_overlap=0	side_2_possible_overlap_registers=139	side_2_read_count=174	side_2_redundant=0	total_non_overlap_reads=3
JC	241	.	REL606	2155170	1	REL606	2155255	1	0	alignment_overlap=7	coverage_minus=2	coverage_plus=1	flanking_left=150	flanking_right=150	frequency=1.613e-02	junction_possible_overlap_registers=142	key=REL606__2155170__1__REL606__2155248__1__7____150__150__0__0	max_left=72	max_left_minus=72	max_left_plus=63	max_min_left=63	max_min_left_minus=59	max_min_left_plus=63	max_min_right=71	max_min_right_minus=71	max_min_right_plus=0	max_pos_hash_score=284	max_right=84	max_right_minus=84	max_right_plus=80	neg_log10_pos_hash_p_value=17.8	new_junction_coverage=0.02	new_junction_read_count=3	no_show=1	polymorphism_frequency=1.613e-02	pos_hash_score=3	prediction=polymorphism	reject=COVERAGE_EVENNESS_SKEW,FREQUENCY_CUTOFF	side_1_annotate_key=gene	side_1_continuation=0	side_1_coverage=0.94	side_1_overlap=7	side_1_possible_overlap_registers=149	side_1_read_count=192	side_1_redundant=0	side_2_annotate_key=gene	side_2_continuation=0	side_2_coverage=0.94	side_2_overlap=0	side_2_possible_overlap_registers=142	side_2_read_count=183	side_2_redundant=0	total_non_overlap_reads=3
JC	242	.	REL606	2179322	1	REL606	2179355	1	0	alignment_overlap=13	coverage_minus=0	coverage_plus=7	flanking_left=150	flanking_right=150	frequency=3.491e-02	junction_possible_overlap_registers=136	key=REL606__2179322__1__REL606__2179342__1__13____150__150__0__0	max_left=109	max_left_minus=0	max_left_plus=109	max_min_left=12	max_min_left_minus=0	max_min_left_plus=12	max_min_right=58	max_min_right_minus=0	max_min_right_plus=58	max_pos_hash_score=272	max_right=123	max_right_minus=0	max_right_plus=123	neg_log10_pos_hash_p_value=15.6	new_junction_coverage=0.04	new_junction_read_count=7	no_show=1	polymorphism_frequency=3.491e-02	pos_hash_score=5	prediction=polymorphism	reject=COVERAGE_EVENNESS_SKEW,FREQUENCY_CUTOFF	side_1_annotate_key=gene	side_1_continuation=0	side_1_coverage=1.07	side_1_overlap=13	side_1_possible_overlap_registers=149	side_1_read_count=217	side_1_redundant=0	side_2_annotate_key=gene	side_2_continuation=0	side_2_coverage=1.02	side_2_overlap=0	side_2_possible_overlap_registers=136	side_2_read_count=189	side_2_redundant=0	total_non_overlap_reads=7
JC	243	.	REL606	2189368	1	REL606	2189394	1	0	alignment_overlap=9	coverage_minus=0	coverage_plus=3	flanking_left=150	flanking_right=150	frequency=1.591e-02	junction_possible_overlap_registers=140	key=REL606__2189368__1__REL606__2189385__1__9____150__150__0__0	max_left=131	max_left_minus=0	max_left_plus=131	max_min_left=0	max_min_left_minus=0	max_min_left_plus=0	max_min_right=49	max_min_right_minus=0	max_min_right_plus=49	max_pos_hash_score=280	max_right=49	max_right_minus=0	max_right_plus=49	neg_log10_pos_hash_p_value=17.6	new_junction_coverage=0.02	new_junction_read_count=3	no_show=1	polymorphism_frequency=1.591e-02	pos_hash_score=3	prediction=polymorphism	reject=COVERAGE_EVENNESS_SKEW,FREQUENCY_CUTOFF	side_1_annotate_key=gene	side_1_continuation=0	side_1_coverage=0.97	side_1_overlap=9	side_1_possible_overlap_registers=149	side_1_read_count=198	side_1_redundant=0	side_2_annotate_key=gene	side_2_continuation=0	side_2_coverage=0.97	side_2_overlap=0	side_2_possible_overlap_registers=140	side_2_read_count=185	side_2_redundant=0	total_non_overlap_reads=3
JC	244	.	REL606	2207955	-1	REL606	2207972	-1	0	alignment_overlap=8	coverage_minus=13	coverage_plus=0	flanking_left=150	flanking_right=150	frequency=6.443e-02	junction_possible_overlap_registers=141	key=REL606__2207955__-1__REL606__2207980__-1__8____150__150__0__0	max_left=37	max_left_minus=37	max_left_plus=0	max_min_left=37	max_min_left_minus=37	max_min_left_plus=0	max_min_right=0	max_min_right_minus=0	max_min_right_plus=0	max_pos_hash_score=282	max_right=141	max_right_minus=141	max_right_plus=0	neg_log10_pos_hash_p_value=12.7	new_junction_coverage=0.07	new_junction_read_count=13	polymorphism_frequency=6.443e-02	pos_hash_score=10	prediction=polymorphism	reject=COVERAGE_EVENNESS_SKEW,FREQUENCY_CUTOFF	side_1_annotate_key=gene	side_1_continuation=0	side_1_coverage=0.96	side_1_overlap=8	side_1_possible_overlap_registers=149	side_1_read_count=195	side_1_redundant=0	side_2_annotate_key=gene	side_2_continuation=0	side_2_coverage=1.00	side_2_overlap=0	side_2_possible_overlap_registers=141	side_2_read_count=193	side_2_redundant=0	total_non_overlap_reads=13
JC	245	.	REL606	2208279	1	REL606	2208305	1	0	alignment_overlap=10	coverage_minus=0	coverage_plus=4	flanking_left=150	flanking_right=150	frequency=2.319e-02	junction_possible_overlap_registers=139	key=REL606__2208279__1__REL606__2208295__1__10____150__150__0__0	max_left=134	max_left_minus=0	max_left_plus=134	max_min_left=0	max_min_left_minus=0	max_min_left_plus=0	max_min_right=62	max_min_right_minus=0	max_min_right_plus=62	max_pos_hash_score=278	max_right=62	max_right_minus=0	max_right_plus=62	neg_log10_pos_hash_p_value=16.6	new_junction_coverage=0.02	new_junction_read_count=4	no_show=1	polymorphism_frequency=2.319e-02	pos_hash_score=4	prediction=polymorphism	reject=COVERAGE_EVENNESS_SKEW,FREQUENCY_CUTOFF	side_1_annotate_key=gene	side_1_continuation=0	side_1_coverage=0.88	side_1_overlap=10	side_1_possible_overlap_registers=149	side_1_read_count=179	side_1_redundant=0	side_2_annotate_key=gene	side_2_continuation=0	side_2_coverage=0.90	side_2_overlap=0	side_2_possible_overlap_registers=139	side_2_read_count=170	side_2_redundant=0	total_non_overlap_reads=4
JC	246	.	REL606	2220566	-1	REL606	2220567	-1	0	alignment_overlap=8	coverage_minus=11	coverage_plus=0	flanking_left=150	flanking_right=150	frequency=5.561e-02	junction_possible_overlap_registers=141	key=REL606__2220566__-1__REL606__2220575__-1__8____150__150__0__0	max_left=126	max_left_minus=126	max_left_plus=0	max_min_left=58	max_min_left_minus=58	max_min_left_plus=0	max_min_right=60	max_min_right_minus=60	max_min_right_plus=0	max_pos_hash_score=282	max_right=140	max_right_minus=140	max_right_plus=0	neg_log10_pos_hash_p_value=12.7	new_junction_coverage=0.06	new_junction_read_count=11	polymorphism_frequency=5.561e-02	pos_hash_score=10	prediction=polymorphism	reject=COVERAGE_EVENNESS_SKEW,FREQUENCY_CUTOFF	side_1_annotate_key=gene	side_1_continuation=0	side_1_coverage=0.95	side_1_overlap=8	side_1_possible_overlap_registers=149	side_1_read_count=194	side_1_redundant=0	side_2_annotate_key=gene	side_2_continuation=0	side_2_coverage=0.99	side_2_overlap=0	side_2_possible_overlap_registers=141	side_2_read_count=190	side_2_redundant=0	total_non_overlap_reads=11
JC	247	.	REL606	2229927	1	REL606	2230118	1	0	alignment_overlap=13	coverage_minus=1	coverage_plus=2	flanking_left=150	flanking_right=150	frequency=1.653e-02	junction_possible_overlap_registers=136	key=REL606__2229927__1__REL606__2230105__1__13____150__150__0__0	max_left=94	max_left_minus=94	max_left_plus=51	max_min_left=51	max_min_left_minus=0	max_min_left_plus=51	max_min_right=43	max_min_right_minus=43	max_min_right_plus=0	max_pos_hash_score=272	max_right=132	max_right_minus=43	max_right_plus=132	neg_log10_pos_hash_p_value=17.3	new_junction_coverage=0.02	new_junction_read_count=3	no_show=1	polymorphism_frequency=1.653e-02	pos_hash_score=3	prediction=polymorphism	reject=COVERAGE_EVENNESS_SKEW,FREQUENCY_CUTOFF	side_1_annotate_key=gene	side_1_continuation=0	side_1_coverage=1.02	side_1_overlap=13	side_1_possible_overlap_registers=149	side_1_read_count=207	side_1_redundant=0	side_2_annotate_key=gene	side_2_continuation=0	side_2_coverage=0.91	side_2_overlap=0	side_2_possible_overlap_registers=136	side_2_read_count=168	side_2_redundant=0	total_non_overlap_reads=3
JC	248	.	REL606	2263723	1	REL606	2263802	1	0	alignment_overlap=8	coverage_minus=0	coverage_plus=7	flanking_left=150	flanking_right=150	frequency=3.498e-02	junction_possible_overlap_registers=141	key=REL606__2263723__1__REL606__2263794__1__8____150__150__0__0	max_left=132	max_left_minus=0	max_left_plus=132	max_min_left=60	max_min_left_minus=0	max_min_left_plus=60	max_min_right=57	max_min_right_minus=0	max_min_right_plus=57	max_pos_hash_score=282	max_right=107	max_right_minus=0	max_right_plus=107	neg_log10_pos_hash_p_value=14.5	new_junction_coverage=0.04	new_junction_read_count=7	no_show=1	polymorphism_frequency=3.498e-02	pos_hash_score=7	prediction=polymorphism	reject=COVERAGE_EVENNESS_SKEW,FREQUENCY_CUTOFF	side_1_annotate_key=gene	side_1_continuation=0	side_1_coverage=0.99	side_1_overlap=8	side_1_possible_overlap_registers=149	side_1_read_count=201	side_1_redundant=0	side_2_annotate_key=gene	side_2_continuation=0	side_2_coverage=1.02	side_2_overlap=0	side_2_possible_overlap_registers=141	side_2_read_count=196	side_2_redundant=0	total_non_overlap_reads=7
JC	249	.	REL606	2264346	1	REL606	3448437	-1	0	alignment_overlap=1	coverage_minus=74	coverage_plus=126	flanking_left=150	flanking_right=150	frequency=1	junction_possible_overlap_registers=148	key=REL606__2264345__1__REL606__3448437__-1__1____150__150__0__1	max_left=147	max_left_minus=147	max_left_plus=146	max_min_left=72	max_min_left_minus=70	max_min_left_plus=72	max_min_right=68	max_min_right_minus=68	max_min_right_plus=68	max_pos_hash_score=296	max_right=144	max_right_minus=144	max_right_plus=143	neg_log10_pos_hash_p_value=0.2	new_junction_coverage=1.26	new_junction_read_count=254	polymorphism_frequency=9.877e-01	pos_hash_score=83	prediction=consensus	read_count_offset=8	side_1_annotate_key=gene	side_1_continuation=0	side_1_coverage=0.02	side_1_overlap=0	side_1_possible_overlap_registers=140	side_1_read_count=3	side_1_redundant=0	side_2_annotate_key=repeat	side_2_continuation=0	side_2_coverage=NA	side_2_overlap=1	side_2_possible_overlap_registers=NA	side_2_read_count=NA	side_2_redundant=1	total_non_overlap_reads=200
JC	250	.	REL606	2286277	1	REL606	2286292	1	0	alignment_overlap=7	coverage_minus=0	coverage_plus=6	flanking_left=150	flanking_right=150	frequency=2.712e-02	junction_possible_overlap_registers=142	key=REL606__2286277__1__REL606__2286285__1__7____150__150__0__0	max_left=121	max_left_minus=0	max_left_plus=121	max_min_left=68	max_min_left_minus=0	max_min_left_plus=68	max_min_right=65	max_min_right_minus=0	max_min_right_plus=65	max_pos_hash_score=284	max_right=114	max_right_minus=0	max_right_plus=114	neg_log10_pos_hash_p_value=15.3	new_junction_coverage=0.03	new_junction_read_count=6	no_show=1	polymorphism_frequency=2.712e-02	pos_hash_score=6	prediction=polymorphism	reject=COVERAGE_EVENNESS_SKEW,FREQUENCY_CUTOFF	side_1_annotate_key=gene	side_1_continuation=0	side_1_coverage=1.11	side_1_overlap=7	side_1_possible_overlap_registers=149	side_1_read_count=225	side_1_redundant=0	side_2_annotate_key=gene	side_2_continuation=0	side_2_coverage=1.11	side_2_overlap=0	side_2_possible_overlap_registers=142	side_2_read_count=216	side_2_redundant=0	total_non_overlap_reads=6
JC	251	.	REL606	2309038	1	REL606	2309072	1	0	alignment_overlap=8	coverage_minus=0	coverage_plus=10	flanking_left=150	flanking_right=150	frequency=4.912e-02	junction_possible_overlap_registers=141	key=REL606__2309038__1__REL606__2309064__1__8____150__150__0__0	max_left=132	max_left_minus=0	max_left_plus=132	max_min_left=16	max_min_left_minus=0	max_min_left_plus=16	max_min_right=66	max_min_right_minus=0	max_min_right_plus=66	max_pos_hash_score=282	max_right=126	max_right_minus=0	max_right_plus=126	neg_log10_pos_hash_p_value=16.0	new_junction_coverage=0.05	new_junction_read_count=10	no_show=1	polymorphism_frequency=4.912e-02	pos_hash_score=5	prediction=polymorphism	reject=COVERAGE_EVENNESS_SKEW,FREQUENCY_CUTOFF	side_1_annotate_key=gene	side_1_continuation=0	side_1_coverage=1.08	side_1_overlap=8	side_1_possible_overlap_registers=149	side_1_read_count=220	side_1_redundant=0	side_2_annotate_key=gene	side_2_continuation=0	side_2_coverage=0.93	side_2_overlap=0	side_2_possible_overlap_registers=141	side_2_read_count=179	side_2_redundant=0	total_non_overlap_reads=10
JC	252	.	REL606	2317707	1	REL606	2317991	1	0	alignment_overlap=7	coverage_minus=2	coverage_plus=2	flanking_left=150	flanking_right=150	frequency=2.100e-02	junction_possible_overlap_registers=142	key=REL606__2317707__1__REL606__2317984__1__7____150__150__0__0	max_left=96	max_left_minus=96	max_left_plus=96	max_min_left=4	max_min_left_minus=0	max_min_left_plus=4	max_min_right=47	max_min_right_minus=47	max_min_right_plus=41	max_pos_hash_score=284	max_right=139	max_right_minus=47	max_right_plus=139	neg_log10_pos_hash_p_value=17.8	new_junction_coverage=0.02	new_junction_read_count=4	no_show=1	polymorphism_frequency=2.100e-02	pos_hash_score=3	prediction=polymorphism	reject=COVERAGE_EVENNESS_SKEW,FREQUENCY_CUTOFF	side_1_annotate_key=gene	side_1_continuation=0	side_1_coverage=0.85	side_1_overlap=7	side_1_possible_overlap_registers=149	side_1_read_count=173	side_1_redundant=0	side_2_annotate_key=gene	side_2_continuation=0	side_2_coverage=1.07	side_2_overlap=0	side_2_possible_overlap_registers=142	side_2_read_count=208	side_2_redundant=0	total_non_overlap_reads=4
JC	253	.	REL606	2317739	1	REL606	2317763	1	0	alignment_overlap=7	coverage_minus=1	coverage_plus=4	flanking_left=150	flanking_right=150	frequency=2.502e-02	junction_possible_overlap_registers=142	key=REL606__2317739__1__REL606__2317756__1__7____150__150__0__0	max_left=142	max_left_minus=142	max_left_plus=142	max_min_left=0	max_min_left_minus=0	max_min_left_plus=0	max_min_right=61	max_min_right_minus=1	max_min_right_plus=61	max_pos_hash_score=284	max_right=61	max_right_minus=1	max_right_plus=61	neg_log10_pos_hash_p_value=16.1	new_junction_coverage=0.03	new_junction_read_count=5	no_show=1	polymorphism_frequency=2.502e-02	pos_hash_score=5	prediction=polymorphism	reject=COVERAGE_EVENNESS_SKEW,FREQUENCY_CUTOFF	side_1_annotate_key=gene	side_1_continuation=0	side_1_coverage=0.98	side_1_overlap=7	side_1_possible_overlap_registers=149	side_1_read_count=200	side_1_redundant=0	side_2_annotate_key=gene	side_2_continuation=0	side_2_coverage=1.03	side_2_overlap=0	side_2_possible_overlap_registers=142	side_2_read_count=199	side_2_redundant=0	total_non_overlap_reads=5
JC	254	.	REL606	2331939	1	REL606	2331968	1	0	alignment_overlap=5	coverage_minus=0	coverage_plus=3	flanking_left=150	flanking_right=150	frequency=1.446e-02	junction_possible_overlap_registers=144	key=REL606__2331939__1__REL606__2331963__1__5____150__150__0__0	max_left=110	max_left_minus=0	max_left_plus=110	max_min_left=0	max_min_left_minus=0	max_min_left_plus=0	max_min_right=50	max_min_right_minus=0	max_min_right_plus=50	max_pos_hash_score=288	max_right=50	max_right_minus=0	max_right_plus=50	neg_log10_pos_hash_p_value=18.0	new_junction_coverage=0.02	new_junction_read_count=3	no_show=1	polymorphism_frequency=1.446e-02	pos_hash_score=3	prediction=polymorphism	reject=COVERAGE_EVENNESS_SKEW,FREQUENCY_CUTOFF	side_1_annotate_key=gene	side_1_continuation=0	side_1_coverage=1.04	side_1_overlap=5	side_1_possible_overlap_registers=149	side_1_read_count=212	side_1_redundant=0	side_2_annotate_key=gene	side_2_continuation=0	side_2_coverage=1.04	side_2_overlap=0	side_2_possible_overlap_registers=144	side_2_read_count=204	side_2_redundant=0	total_non_overlap_reads=3
JC	255	.	REL606	2337913	1	REL606	2337968	1	0	alignment_overlap=10	coverage_minus=3	coverage_plus=1	flanking_left=150	flanking_right=150	frequency=1.981e-02	junction_possible_overlap_registers=139	key=REL606__2337913__1__REL606__2337958__1__10____150__150__0__0	max_left=37	max_left_minus=37	max_left_plus=18	max_min_left=37	max_min_left_minus=37	max_min_left_plus=18	max_min_right=0	max_min_right_minus=0	max_min_right_plus=0	max_pos_hash_score=278	max_right=133	max_right_minus=133	max_right_plus=122	neg_log10_pos_hash_p_value=16.6	new_junction_coverage=0.02	new_junction_read_count=4	no_show=1	polymorphism_frequency=1.981e-02	pos_hash_score=4	prediction=polymorphism	reject=COVERAGE_EVENNESS_SKEW,FREQUENCY_CUTOFF	side_1_annotate_key=gene	side_1_continuation=0	side_1_coverage=1.04	side_1_overlap=10	side_1_possible_overlap_registers=149	side_1_read_count=212	side_1_redundant=0	side_2_annotate_key=gene	side_2_continuation=0	side_2_coverage=1.04	side_2_overlap=0	side_2_possible_overlap_registers=139	side_2_read_count=198	side_2_redundant=0	total_non_overlap_reads=4
JC	256	.	REL606	2351924	-1	REL606	2351937	-1	0	alignment_overlap=9	coverage_minus=7	coverage_plus=1	flanking_left=150	flanking_right=150	frequency=4.771e-02	junction_possible_overlap_registers=140	key=REL606__2351924__-1__REL606__2351946__-1__9____150__150__0__0	max_left=64	max_left_minus=64	max_left_plus=7	max_min_left=64	max_min_left_minus=64	max_min_left_plus=7	max_min_right=0	max_min_right_minus=0	max_min_right_plus=0	max_pos_hash_score=280	max_right=140	max_right_minus=140	max_right_plus=134	neg_log10_pos_hash_p_value=14.4	new_junction_coverage=0.04	new_junction_read_count=8	no_show=1	polymorphism_frequency=4.771e-02	pos_hash_score=7	prediction=polymorphism	reject=COVERAGE_EVENNESS_SKEW,FREQUENCY_CUTOFF	side_1_annotate_key=gene	side_1_continuation=0	side_1_coverage=0.87	side_1_overlap=9	side_1_possible_overlap_registers=149	side_1_read_count=176	side_1_redundant=0	side_2_annotate_key=gene	side_2_continuation=0	side_2_coverage=0.81	side_2_overlap=0	side_2_possible_overlap_registers=140	side_2_read_count=154	side_2_redundant=0	total_non_overlap_reads=8
JC	257	.	REL606	2374341	-1	REL606	2374548	-1	0	alignment_overlap=11	coverage_minus=5	coverage_plus=0	flanking_left=150	flanking_right=150	frequency=3.797e-02	junction_possible_overlap_registers=138	key=REL606__2374341__-1__REL606__2374559__-1__11____150__150__0__0	max_left=109	max_left_minus=109	max_left_plus=0	max_min_left=42	max_min_left_minus=42	max_min_left_plus=0	max_min_right=42	max_min_right_minus=42	max_min_right_plus=0	max_pos_hash_score=276	max_right=98	max_right_minus=98	max_right_plus=0	neg_log10_pos_hash_p_value=15.7	new_junction_coverage=0.03	new_junction_read_count=5	no_show=1	polymorphism_frequency=3.797e-02	pos_hash_score=5	prediction=polymorphism	reject=COVERAGE_EVENNESS_SKEW,FREQUENCY_CUTOFF	side_1_annotate_key=gene	side_1_continuation=0	side_1_coverage=0.78	side_1_overlap=11	side_1_possible_overlap_registers=149	side_1_read_count=158	side_1_redundant=0	side_2_annotate_key=gene	side_2_continuation=0	side_2_coverage=0.57	side_2_overlap=0	side_2_possible_overlap_registers=138	side_2_read_count=107	side_2_redundant=0	total_non_overlap_reads=5
JC	258	.	REL606	2378167	1	REL606	2378193	1	0	alignment_overlap=10	coverage_minus=0	coverage_plus=7	flanking_left=150	flanking_right=150	frequency=4.689e-02	junction_possible_overlap_registers=139	key=REL606__2378167__1__REL606__2378183__1__10____150__150__0__0	max_left=132	max_left_minus=0	max_left_plus=132	max_min_left=0	max_min_left_minus=0	max_min_left_plus=0	max_min_right=46	max_min_right_minus=0	max_min_right_plus=46	max_pos_hash_score=278	max_right=46	max_right_minus=0	max_right_plus=46	neg_log10_pos_hash_p_value=14.4	new_junction_coverage=0.04	new_junction_read_count=7	no_show=1	polymorphism_frequency=4.689e-02	pos_hash_score=7	prediction=polymorphism	reject=COVERAGE_EVENNESS_SKEW,FREQUENCY_CUTOFF	side_1_annotate_key=gene	side_1_continuation=0	side_1_coverage=0.76	side_1_overlap=10	side_1_possible_overlap_registers=149	side_1_read_count=155	side_1_redundant=0	side_2_annotate_key=gene	side_2_continuation=0	side_2_coverage=0.74	side_2_overlap=0	side_2_possible_overlap_registers=139	side_2_read_count=140	side_2_redundant=0	total_non_overlap_reads=7
JC	259	.	REL606	2390509	-1	REL606	3448437	-1	0	alignment_overlap=23	coverage_minus=2	coverage_plus=1	flanking_left=150	flanking_right=150	frequency=1.676e-02	junction_possible_overlap_registers=126	key=REL606__2390532__-1__REL606__3448437__-1__23____150__150__0__1	max_left=84	max_left_minus=84	max_left_plus=28	max_min_left=46	max_min_left_minus=46	max_min_left_plus=28	max_min_right=43	max_min_right_minus=43	max_min_right_plus=0	max_pos_hash_score=252	max_right=99	max_right_minus=81	max_right_plus=99	neg_log10_pos_hash_p_value=16.4	new_junction_coverage=0.02	new_junction_read_count=3	no_show=1	polymorphism_frequency=1.676e-02	pos_hash_score=3	prediction=polymorphism	reject=COVERAGE_EVENNESS_SKEW,FREQUENCY_CUTOFF	side_1_annotate_key=gene	side_1_continuation=0	side_1_coverage=1.02	side_1_overlap=0	side_1_possible_overlap_registers=126	side_1_read_count=176	side_1_redundant=0	side_2_annotate_key=repeat	side_2_continuation=0	side_2_coverage=NA	side_2_overlap=23	side_2_possible_overlap_registers=NA	side_2_read_count=NA	side_2_redundant=1	total_non_overlap_reads=3
JC	260	.	REL606	2405448	1	REL606	2405662	1	0	alignment_overlap=8	coverage_minus=2	coverage_plus=1	flanking_left=150	flanking_right=150	frequency=1.917e-02	junction_possible_overlap_registers=141	key=REL606__2405448__1__REL606__2405654__1__8____150__150__0__0	max_left=138	max_left_minus=138	max_left_plus=37	max_min_left=50	max_min_left_minus=50	max_min_left_plus=37	max_min_right=3	max_min_right_minus=3	max_min_right_plus=0	max_pos_hash_score=282	max_right=102	max_right_minus=92	max_right_plus=102	neg_log10_pos_hash_p_value=17.7	new_junction_coverage=0.02	new_junction_read_count=3	no_show=1	polymorphism_frequency=1.917e-02	pos_hash_score=3	prediction=polymorphism	reject=COVERAGE_EVENNESS_SKEW,FREQUENCY_CUTOFF	side_1_annotate_key=gene	side_1_continuation=0	side_1_coverage=0.74	side_1_overlap=8	side_1_possible_overlap_registers=149	side_1_read_count=150	side_1_redundant=0	side_2_annotate_key=gene	side_2_continuation=0	side_2_coverage=0.86	side_2_overlap=0	side_2_possible_overlap_registers=141	side_2_read_count=165	side_2_redundant=0	total_non_overlap_reads=3
JC	261	.	REL606	2421304	-1	REL606	2421309	-1	0	alignment_overlap=9	coverage_minus=2	coverage_plus=1	flanking_left=150	flanking_right=150	frequency=1.452e-02	junction_possible_overlap_registers=140	key=REL606__2421304__-1__REL606__2421318__-1__9____150__150__0__0	max_left=42	max_left_minus=42	max_left_plus=41	max_min_left=42	max_min_left_minus=42	max_min_left_plus=41	max_min_right=0	max_min_right_minus=0	max_min_right_plus=0	max_pos_hash_score=280	max_right=105	max_right_minus=105	max_right_plus=100	neg_log10_pos_hash_p_value=17.6	new_junction_coverage=0.02	new_junction_read_count=3	no_show=1	polymorphism_frequency=1.452e-02	pos_hash_score=3	prediction=polymorphism	reject=COVERAGE_EVENNESS_SKEW,FREQUENCY_CUTOFF	side_1_annotate_key=gene	side_1_continuation=0	side_1_coverage=1.04	side_1_overlap=9	side_1_possible_overlap_registers=149	side_1_read_count=212	side_1_redundant=0	side_2_annotate_key=gene	side_2_continuation=0	side_2_coverage=1.09	side_2_overlap=0	side_2_possible_overlap_registers=140	side_2_read_count=208	side_2_redundant=0	total_non_overlap_reads=3
JC	262	.	REL606	2430026	-1	REL606	2430041	-1	0	alignment_overlap=8	coverage_minus=5	coverage_plus=0	flanking_left=150	flanking_right=150	frequency=3.282e-02	junction_possible_overlap_registers=141	key=REL606__2430026__-1__REL606__2430049__-1__8____150__150__0__0	max_left=100	max_left_minus=100	max_left_plus=0	max_min_left=47	max_min_left_minus=47	max_min_left_plus=0	max_min_right=42	max_min_right_minus=42	max_min_right_plus=0	max_pos_hash_score=282	max_right=137	max_right_minus=137	max_right_plus=0	neg_log10_pos_hash_p_value=16.0	new_junction_coverage=0.03	new_junction_read_count=5	no_show=1	polymorphism_frequency=3.282e-02	pos_hash_score=5	prediction=polymorphism	reject=COVERAGE_EVENNESS_SKEW,FREQUENCY_CUTOFF	side_1_annotate_key=gene	side_1_continuation=0	side_1_coverage=0.76	side_1_overlap=8	side_1_possible_overlap_registers=149	side_1_read_count=154	side_1_redundant=0	side_2_annotate_key=gene	side_2_continuation=0	side_2_coverage=0.77	side_2_overlap=0	side_2_possible_overlap_registers=141	side_2_read_count=149	side_2_redundant=0	total_non_overlap_reads=5
JC	263	.	REL606	2430602	1	REL606	2430662	1	0	alignment_overlap=8	coverage_minus=2	coverage_plus=4	flanking_left=150	flanking_right=150	frequency=3.225e-02	junction_possible_overlap_registers=141	key=REL606__2430602__1__REL606__2430654__1__8____150__150__0__0	max_left=138	max_left_minus=138	max_left_plus=131	max_min_left=58	max_min_left_minus=33	max_min_left_plus=58	max_min_right=43	max_min_right_minus=4	max_min_right_plus=43	max_pos_hash_score=282	max_right=109	max_right_minus=109	max_right_plus=84	neg_log10_pos_hash_p_value=15.2	new_junction_coverage=0.03	new_junction_read_count=6	no_show=1	polymorphism_frequency=3.225e-02	pos_hash_score=6	prediction=polymorphism	reject=COVERAGE_EVENNESS_SKEW,FREQUENCY_CUTOFF	side_1_annotate_key=gene	side_1_continuation=0	side_1_coverage=0.90	side_1_overlap=8	side_1_possible_overlap_registers=149	side_1_read_count=184	side_1_redundant=0	side_2_annotate_key=gene	side_2_continuation=0	side_2_coverage=0.97	side_2_overlap=0	side_2_possible_overlap_registers=141	side_2_read_count=186	side_2_redundant=0	total_non_overlap_reads=6
JC	264	.	REL606	2432335	-1	REL606	3092584	-1	0	alignment_overlap=8	coverage_minus=1	coverage_plus=2	flanking_left=150	flanking_right=150	frequency=3.623e-02	junction_possible_overlap_registers=141	key=REL606__2432335__-1__REL606__3092592__-1__8____150__150__0__0	max_left=122	max_left_minus=12	max_left_plus=122	max_min_left=12	max_min_left_minus=12	max_min_left_plus=0	max_min_right=37	max_min_right_minus=0	max_min_right_plus=37	max_pos_hash_score=282	max_right=130	max_right_minus=130	max_right_plus=37	neg_log10_pos_hash_p_value=17.7	new_junction_coverage=0.03	new_junction_read_count=6	no_show=1	polymorphism_frequency=3.623e-02	pos_hash_score=3	prediction=polymorphism	reject=COVERAGE_EVENNESS_SKEW,FREQUENCY_CUTOFF	side_1_annotate_key=gene	side_1_continuation=0	side_1_coverage=0.90	side_1_overlap=8	side_1_possible_overlap_registers=149	side_1_read_count=182	side_1_redundant=0	side_2_annotate_key=gene	side_2_continuation=0	side_2_coverage=0.76	side_2_overlap=0	side_2_possible_overlap_registers=141	side_2_read_count=147	side_2_redundant=0	total_non_overlap_reads=3
JC	265	.	REL606	2435401	-1	REL606	2435516	-1	0	alignment_overlap=8	coverage_minus=2	coverage_plus=1	flanking_left=150	flanking_right=150	frequency=1.843e-02	junction_possible_overlap_registers=141	key=REL606__2435401__-1__REL606__2435524__-1__8____150__150__0__0	max_left=35	max_left_minus=35	max_left_plus=35	max_min_left=35	max_min_left_minus=35	max_min_left_plus=35	max_min_right=0	max_min_right_minus=0	max_min_right_plus=0	max_pos_hash_score=282	max_right=139	max_right_minus=139	max_right_plus=107	neg_log10_pos_hash_p_value=17.7	new_junction_coverage=0.02	new_junction_read_count=3	no_show=1	polymorphism_frequency=1.843e-02	pos_hash_score=3	prediction=polymorphism	reject=COVERAGE_EVENNESS_SKEW,FREQUENCY_CUTOFF	side_1_annotate_key=gene	side_1_continuation=0	side_1_coverage=0.95	side_1_overlap=8	side_1_possible_overlap_registers=149	side_1_read_count=193	side_1_redundant=0	side_2_annotate_key=gene	side_2_continuation=0	side_2_coverage=0.71	side_2_overlap=0	side_2_possible_overlap_registers=141	side_2_read_count=137	side_2_redundant=0	total_non_overlap_reads=3
JC	266	.	REL606	2436448	1	REL606	2436463	1	0	alignment_overlap=7	coverage_minus=3	coverage_plus=2	flanking_left=150	flanking_right=150	frequency=2.338e-02	junction_possible_overlap_registers=142	key=REL606__2436448__1__REL606__2436456__1__7____150__150__0__0	max_left=133	max_left_minus=133	max_left_plus=120	max_min_left=0	max_min_left_minus=0	max_min_left_plus=0	max_min_right=56	max_min_right_minus=54	max_min_right_plus=56	max_pos_hash_score=284	max_right=56	max_right_minus=54	max_right_plus=56	neg_log10_pos_hash_p_value=16.1	new_junction_coverage=0.03	new_junction_read_count=5	no_show=1	polymorphism_frequency=2.338e-02	pos_hash_score=5	prediction=polymorphism	reject=COVERAGE_EVENNESS_SKEW,FREQUENCY_CUTOFF	side_1_annotate_key=gene	side_1_continuation=0	side_1_coverage=1.07	side_1_overlap=7	side_1_possible_overlap_registers=149	side_1_read_count=217	side_1_redundant=0	side_2_annotate_key=gene	side_2_continuation=0	side_2_coverage=1.09	side_2_overlap=0	side_2_possible_overlap_registers=142	side_2_read_count=211	side_2_redundant=0	total_non_overlap_reads=5
JC	267	.	REL606	2439428	1	REL606	2439452	1	0	alignment_overlap=8	coverage_minus=1	coverage_plus=5	flanking_left=150	flanking_right=150	frequency=3.102e-02	junction_possible_overlap_registers=141	key=REL606__2439428__1__REL606__2439444__1__8____150__150__0__0	max_left=140	max_left_minus=140	max_left_plus=131	max_min_left=0	max_min_left_minus=0	max_min_left_plus=0	max_min_right=69	max_min_right_minus=2	max_min_right_plus=69	max_pos_hash_score=282	max_right=69	max_right_minus=2	max_right_plus=69	neg_log10_pos_hash_p_value=16.0	new_junction_coverage=0.03	new_junction_read_count=6	no_show=1	polymorphism_frequency=3.102e-02	pos_hash_score=5	prediction=polymorphism	reject=COVERAGE_EVENNESS_SKEW,FREQUENCY_CUTOFF	side_1_annotate_key=gene	side_1_continuation=0	side_1_coverage=1.02	side_1_overlap=8	side_1_possible_overlap_registers=149	side_1_read_count=207	side_1_redundant=0	side_2_annotate_key=gene	side_2_continuation=0	side_2_coverage=0.93	side_2_overlap=0	side_2_possible_overlap_registers=141	side_2_read_count=179	side_2_redundant=0	total_non_overlap_reads=6
JC	268	.	REL606	2462314	-1	REL606	2462769	-1	0	alignment_overlap=3	coverage_minus=4	coverage_plus=1	flanking_left=150	flanking_right=150	frequency=2.442e-02	junction_possible_overlap_registers=146	key=REL606__2462314__-1__REL606__2462772__-1__3____150__150__0__0	max_left=62	max_left_minus=62	max_left_plus=40	max_min_left=62	max_min_left_minus=62	max_min_left_plus=40	max_min_right=0	max_min_right_minus=0	max_min_right_plus=0	max_pos_hash_score=292	max_right=107	max_right_minus=91	max_right_plus=107	neg_log10_pos_hash_p_value=17.2	new_junction_coverage=0.03	new_junction_read_count=5	no_show=1	polymorphism_frequency=2.442e-02	pos_hash_score=4	prediction=polymorphism	reject=COVERAGE_EVENNESS_SKEW,FREQUENCY_CUTOFF	side_1_annotate_key=gene	side_1_continuation=0	side_1_coverage=0.87	side_1_overlap=3	side_1_possible_overlap_registers=149	side_1_read_count=176	side_1_redundant=0	side_2_annotate_key=gene	side_2_continuation=0	side_2_coverage=1.14	side_2_overlap=0	side_2_possible_overlap_registers=146	side_2_read_count=227	side_2_redundant=0	total_non_overlap_reads=5
JC	269	.	REL606	2469173	-1	REL606	2469177	-1	0	alignment_overlap=9	coverage_minus=3	coverage_plus=0	flanking_left=150	flanking_right=150	frequency=1.708e-02	junction_possible_overlap_registers=140	key=REL606__2469173__-1__REL606__2469186__-1__9____150__150__0__0	max_left=70	max_left_minus=70	max_left_plus=0	max_min_left=70	max_min_left_minus=70	max_min_left_plus=0	max_min_right=0	max_min_right_minus=0	max_min_right_plus=0	max_pos_hash_score=280	max_right=138	max_right_minus=138	max_right_plus=0	neg_log10_pos_hash_p_value=17.6	new_junction_coverage=0.02	new_junction_read_count=3	no_show=1	polymorphism_frequency=1.708e-02	pos_hash_score=3	prediction=polymorphism	reject=COVERAGE_EVENNESS_SKEW,FREQUENCY_CUTOFF	side_1_annotate_key=gene	side_1_continuation=0	side_1_coverage=0.88	side_1_overlap=9	side_1_possible_overlap_registers=149	side_1_read_count=179	side_1_redundant=0	side_2_annotate_key=gene	side_2_continuation=0	side_2_coverage=0.93	side_2_overlap=0	side_2_possible_overlap_registers=140	side_2_read_count=177	side_2_redundant=0	total_non_overlap_reads=3
JC	270	.	REL606	2505270	1	REL606	2505345	1	0	alignment_overlap=9	coverage_minus=1	coverage_plus=5	flanking_left=150	flanking_right=150	frequency=2.855e-02	junction_possible_overlap_registers=140	key=REL606__2505270__1__REL606__2505336__1__9____150__150__0__0	max_left=138	max_left_minus=60	max_left_plus=138	max_min_left=66	max_min_left_minus=60	max_min_left_plus=66	max_min_right=9	max_min_right_minus=0	max_min_right_plus=9	max_pos_hash_score=280	max_right=85	max_right_minus=73	max_right_plus=85	neg_log10_pos_hash_p_value=15.9	new_junction_coverage=0.03	new_junction_read_count=6	no_show=1	polymorphism_frequency=2.855e-02	pos_hash_score=5	prediction=polymorphism	reject=COVERAGE_EVENNESS_SKEW,FREQUENCY_CUTOFF	side_1_annotate_key=gene	side_1_continuation=0	side_1_coverage=1.03	side_1_overlap=9	side_1_possible_overlap_registers=149	side_1_read_count=209	side_1_redundant=0	side_2_annotate_key=gene	side_2_continuation=0	side_2_coverage=1.11	side_2_overlap=0	side_2_possible_overlap_registers=140	side_2_read_count=212	side_2_redundant=0	total_non_overlap_reads=6
JC	271	.	REL606	2507277	-1	REL606	2507287	-1	0	alignment_overlap=14	coverage_minus=3	coverage_plus=2	flanking_left=150	flanking_right=150	frequency=2.685e-02	junction_possible_overlap_registers=135	key=REL606__2507277__-1__REL606__2507301__-1__14____150__150__0__0	max_left=124	max_left_minus=69	max_left_plus=124	max_min_left=48	max_min_left_minus=48	max_min_left_plus=0	max_min_right=67	max_min_right_minus=67	max_min_right_plus=12	max_pos_hash_score=270	max_right=90	max_right_minus=90	max_right_plus=12	neg_log10_pos_hash_p_value=16.3	new_junction_coverage=0.03	new_junction_read_count=5	no_show=1	polymorphism_frequency=2.685e-02	pos_hash_score=4	prediction=polymorphism	reject=COVERAGE_EVENNESS_SKEW,FREQUENCY_CUTOFF	side_1_annotate_key=gene	side_1_continuation=0	side_1_coverage=0.97	side_1_overlap=14	side_1_possible_overlap_registers=149	side_1_read_count=197	side_1_redundant=0	side_2_annotate_key=gene	side_2_continuation=0	side_2_coverage=1.00	side_2_overlap=0	side_2_possible_overlap_registers=135	side_2_read_count=184	side_2_redundant=0	total_non_overlap_reads=5
JC	272	.	REL606	2511452	1	REL606	2511482	1	0	alignment_overlap=9	coverage_minus=0	coverage_plus=4	flanking_left=150	flanking_right=150	frequency=2.163e-02	junction_possible_overlap_registers=140	key=REL606__2511452__1__REL606__2511473__1__9____150__150__0__0	max_left=126	max_left_minus=0	max_left_plus=126	max_min_left=0	max_min_left_minus=0	max_min_left_plus=0	max_min_right=42	max_min_right_minus=0	max_min_right_plus=42	max_pos_hash_score=280	max_right=42	max_right_minus=0	max_right_plus=42	neg_log10_pos_hash_p_value=16.7	new_junction_coverage=0.02	new_junction_read_count=4	no_show=1	polymorphism_frequency=2.163e-02	pos_hash_score=4	prediction=polymorphism	reject=COVERAGE_EVENNESS_SKEW,FREQUENCY_CUTOFF	side_1_annotate_key=gene	side_1_continuation=0	side_1_coverage=0.91	side_1_overlap=9	side_1_possible_overlap_registers=149	side_1_read_count=185	side_1_redundant=0	side_2_annotate_key=gene	side_2_continuation=0	side_2_coverage=0.98	side_2_overlap=0	side_2_possible_overlap_registers=140	side_2_read_count=188	side_2_redundant=0	total_non_overlap_reads=4
JC	273	.	REL606	2535719	-1	REL606	2535728	-1	0	alignment_overlap=6	coverage_minus=3	coverage_plus=0	flanking_left=150	flanking_right=150	frequency=1.751e-02	junction_possible_overlap_registers=143	key=REL606__2535719__-1__REL606__2535734__-1__6____150__150__0__0	max_left=75	max_left_minus=75	max_left_plus=0	max_min_left=43	max_min_left_minus=43	max_min_left_plus=0	max_min_right=69	max_min_right_minus=69	max_min_right_plus=0	max_pos_hash_score=286	max_right=137	max_right_minus=137	max_right_plus=0	neg_log10_pos_hash_p_value=17.9	new_junction_coverage=0.02	new_junction_read_count=3	no_show=1	polymorphism_frequency=1.751e-02	pos_hash_score=3	prediction=polymorphism	reject=COVERAGE_EVENNESS_SKEW,FREQUENCY_CUTOFF	side_1_annotate_key=gene	side_1_continuation=0	side_1_coverage=0.89	side_1_overlap=6	side_1_possible_overlap_registers=149	side_1_read_count=180	side_1_redundant=0	side_2_annotate_key=gene	side_2_continuation=0	side_2_coverage=0.84	side_2_overlap=0	side_2_possible_overlap_registers=143	side_2_read_count=164	side_2_redundant=0	total_non_overlap_reads=3
JC	274	.	REL606	2568946	1	REL606	2569040	1	0	alignment_overlap=13	coverage_minus=4	coverage_plus=2	flanking_left=150	flanking_right=150	frequency=2.955e-02	junction_possible_overlap_registers=136	key=REL606__2568946__1__REL606__2569027__1__13____150__150__0__0	max_left=71	max_left_minus=71	max_left_plus=38	max_min_left=38	max_min_left_minus=7	max_min_left_plus=38	max_min_right=68	max_min_right_minus=68	max_min_right_plus=0	max_pos_hash_score=272	max_right=130	max_right_minus=130	max_right_plus=99	neg_log10_pos_hash_p_value=16.4	new_junction_coverage=0.03	new_junction_read_count=6	no_show=1	polymorphism_frequency=2.955e-02	pos_hash_score=4	prediction=polymorphism	reject=COVERAGE_EVENNESS_SKEW,FREQUENCY_CUTOFF	side_1_annotate_key=gene	side_1_continuation=0	side_1_coverage=1.12	side_1_overlap=13	side_1_possible_overlap_registers=149	side_1_read_count=228	side_1_redundant=0	side_2_annotate_key=gene	side_2_continuation=0	side_2_coverage=1.00	side_2_overlap=0	side_2_possible_overlap_registers=136	side_2_read_count=186	side_2_redundant=0	total_non_overlap_reads=6
JC	275	.	REL606	2569152	-1	REL606	2569157	-1	0	alignment_overlap=14	coverage_minus=3	coverage_plus=1	flanking_left=150	flanking_right=150	frequency=2.198e-02	junction_possible_overlap_registers=135	key=REL606__2569152__-1__REL606__2569171__-1__14____150__150__0__0	max_left=129	max_left_minus=34	max_left_plus=129	max_min_left=34	max_min_left_minus=34	max_min_left_plus=0	max_min_right=7	max_min_right_minus=0	max_min_right_plus=7	max_pos_hash_score=270	max_right=103	max_right_minus=103	max_right_plus=7	neg_log10_pos_hash_p_value=17.2	new_junction_coverage=0.02	new_junction_read_count=4	no_show=1	polymorphism_frequency=2.198e-02	pos_hash_score=3	prediction=polymorphism	reject=COVERAGE_EVENNESS_SKEW,FREQUENCY_CUTOFF	side_1_annotate_key=gene	side_1_continuation=0	side_1_coverage=0.99	side_1_overlap=14	side_1_possible_overlap_registers=149	side_1_read_count=202	side_1_redundant=0	side_2_annotate_key=gene	side_2_continuation=0	side_2_coverage=0.94	side_2_overlap=0	side_2_possible_overlap_registers=135	side_2_read_count=173	side_2_redundant=0	total_non_overlap_reads=4
JC	276	.	REL606	2578669	1	REL606	2578770	1	0	alignment_overlap=11	coverage_minus=3	coverage_plus=4	flanking_left=150	flanking_right=150	frequency=3.448e-02	junction_possible_overlap_registers=138	key=REL606__2578669__1__REL606__2578759__1__11____150__150__0__0	max_left=82	max_left_minus=82	max_left_plus=79	max_min_left=60	max_min_left_minus=10	max_min_left_plus=60	max_min_right=69	max_min_right_minus=57	max_min_right_plus=69	max_pos_hash_score=276	max_right=129	max_right_minus=129	max_right_plus=79	neg_log10_pos_hash_p_value=15.0	new_junction_coverage=0.04	new_junction_read_count=7	no_show=1	polymorphism_frequency=3.448e-02	pos_hash_score=6	prediction=polymorphism	reject=COVERAGE_EVENNESS_SKEW,FREQUENCY_CUTOFF	side_1_annotate_key=gene	side_1_continuation=0	side_1_coverage=1.07	side_1_overlap=11	side_1_possible_overlap_registers=149	side_1_read_count=217	side_1_redundant=0	side_2_annotate_key=gene	side_2_continuation=0	side_2_coverage=1.01	side_2_overlap=0	side_2_possible_overlap_registers=138	side_2_read_count=191	side_2_redundant=0	total_non_overlap_reads=7
JC	277	.	REL606	2578679	-1	REL606	2578758	-1	0	alignment_overlap=11	coverage_minus=5	coverage_plus=0	flanking_left=150	flanking_right=150	frequency=2.523e-02	junction_possible_overlap_registers=138	key=REL606__2578679__-1__REL606__2578769__-1__11____150__150__0__0	max_left=77	max_left_minus=77	max_left_plus=0	max_min_left=41	max_min_left_minus=41	max_min_left_plus=0	max_min_right=62	max_min_right_minus=62	max_min_right_plus=0	max_pos_hash_score=276	max_right=121	max_right_minus=121	max_right_plus=0	neg_log10_pos_hash_p_value=16.6	new_junction_coverage=0.03	new_junction_read_count=5	no_show=1	polymorphism_frequency=2.523e-02	pos_hash_score=4	prediction=polymorphism	reject=COVERAGE_EVENNESS_SKEW,FREQUENCY_CUTOFF	side_1_annotate_key=gene	side_1_continuation=0	side_1_coverage=1.04	side_1_overlap=11	side_1_possible_overlap_registers=149	side_1_read_count=211	side_1_redundant=0	side_2_annotate_key=gene	side_2_continuation=0	side_2_coverage=1.01	side_2_overlap=0	side_2_possible_overlap_registers=138	side_2_read_count=191	side_2_redundant=0	total_non_overlap_reads=5
JC	278	.	REL606	2583152	1	REL606	2583174	1	0	alignment_overlap=5	coverage_minus=1	coverage_plus=2	flanking_left=150	flanking_right=150	frequency=1.909e-02	junction_possible_overlap_registers=144	key=REL606__2583152__1__REL606__2583169__1__5____150__150__0__0	max_left=136	max_left_minus=136	max_left_plus=107	max_min_left=0	max_min_left_minus=0	max_min_left_plus=0	max_min_right=48	max_min_right_minus=9	max_min_right_plus=48	max_pos_hash_score=288	max_right=48	max_right_minus=9	max_right_plus=48	neg_log10_pos_hash_p_value=18.0	new_junction_coverage=0.02	new_junction_read_count=3	no_show=1	polymorphism_frequency=1.909e-02	pos_hash_score=3	prediction=polymorphism	reject=COVERAGE_EVENNESS_SKEW,FREQUENCY_CUTOFF	side_1_annotate_key=gene	side_1_continuation=0	side_1_coverage=0.83	side_1_overlap=5	side_1_possible_overlap_registers=149	side_1_read_count=168	side_1_redundant=0	side_2_annotate_key=gene	side_2_continuation=0	side_2_coverage=0.74	side_2_overlap=0	side_2_possible_overlap_registers=144	side_2_read_count=146	side_2_redundant=0	total_non_overlap_reads=3
JC	279	.	REL606	2583156	-1	REL606	2583168	-1	0	alignment_overlap=5	coverage_minus=3	coverage_plus=2	flanking_left=150	flanking_right=150	frequency=3.131e-02	junction_possible_overlap_registers=144	key=REL606__2583156__-1__REL606__2583173__-1__5____150__150__0__0	max_left=128	max_left_minus=82	max_left_plus=128	max_min_left=33	max_min_left_minus=33	max_min_left_plus=22	max_min_right=63	max_min_right_minus=63	max_min_right_plus=17	max_pos_hash_score=288	max_right=115	max_right_minus=115	max_right_plus=114	neg_log10_pos_hash_p_value=16.2	new_junction_coverage=0.03	new_junction_read_count=5	no_show=1	polymorphism_frequency=3.131e-02	pos_hash_score=5	prediction=polymorphism	reject=COVERAGE_EVENNESS_SKEW,FREQUENCY_CUTOFF	side_1_annotate_key=gene	side_1_continuation=0	side_1_coverage=0.83	side_1_overlap=5	side_1_possible_overlap_registers=149	side_1_read_count=168	side_1_redundant=0	side_2_annotate_key=gene	side_2_continuation=0	side_2_coverage=0.75	side_2_overlap=0	side_2_possible_overlap_registers=144	side_2_read_count=147	side_2_redundant=0	total_non_overlap_reads=5
JC	280	.	REL606	2595829	1	REL606	2595847	1	0	alignment_overlap=8	coverage_minus=1	coverage_plus=7	flanking_left=150	flanking_right=150	frequency=NA	junction_possible_overlap_registers=141	key=REL606__2595829__1__REL606__2595839__1__8____150__150__1__1	max_left=138	max_left_minus=128	max_left_plus=138	max_min_left=0	max_min_left_minus=0	max_min_left_plus=0	max_min_right=31	max_min_right_minus=14	max_min_right_plus=31	max_pos_hash_score=282	max_right=31	max_right_minus=14	max_right_plus=31	neg_log10_pos_hash_p_value=14.5	new_junction_coverage=0.04	new_junction_read_count=8	no_show=1	polymorphism_frequency=NA	pos_hash_score=7	prediction=unknown	reject=COVERAGE_EVENNESS_SKEW	side_1_annotate_key=repeat	side_1_continuation=0	side_1_coverage=NA	side_1_overlap=8	side_1_read_count=NA	side_1_redundant=1	side_2_annotate_key=repeat	side_2_continuation=0	side_2_coverage=NA	side_2_overlap=0	side_2_possible_overlap_registers=NA	side_2_read_count=NA	side_2_redundant=1	total_non_overlap_reads=8
JC	281	.	REL606	2600583	-1	REL606	2694867	1	0	alignment_overlap=0	coverage_minus=190	coverage_plus=128	flanking_left=150	flanking_right=150	frequency=1	junction_possible_overlap_registers=149	key=REL606__2600583__-1__REL606__2694867__1__0____150__150__1__0	max_left=147	max_left_minus=147	max_left_plus=146	max_min_left=71	max_min_left_minus=67	max_min_left_plus=71	max_min_right=75	max_min_right_minus=75	max_min_right_plus=75	max_pos_hash_score=298	max_right=149	max_right_minus=149	max_right_plus=148	neg_log10_pos_hash_p_value=0.0	new_junction_coverage=1.72	new_junction_read_count=350	polymorphism_frequency=9.859e-01	pos_hash_score=113	prediction=consensus	side_1_annotate_key=repeat	side_1_continuation=0	side_1_coverage=NA	side_1_overlap=0	side_1_read_count=NA	side_1_redundant=1	side_2_annotate_key=gene	side_2_continuation=0	side_2_coverage=0.02	side_2_overlap=0	side_2_possible_overlap_registers=149	side_2_read_count=5	side_2_redundant=0	total_non_overlap_reads=318
JC	282	.	REL606	2620321	1	REL606	2620344	1	0	alignment_overlap=9	coverage_minus=3	coverage_plus=13	flanking_left=150	flanking_right=150	frequency=9.071e-02	junction_possible_overlap_registers=140	key=REL606__2620321__1__REL606__2620335__1__9____150__150__0__0	max_left=138	max_left_minus=137	max_left_plus=138	max_min_left=6	max_min_left_minus=0	max_min_left_plus=6	max_min_right=63	max_min_right_minus=35	max_min_right_plus=63	max_pos_hash_score=280	max_right=135	max_right_minus=35	max_right_plus=135	neg_log10_pos_hash_p_value=13.2	new_junction_coverage=0.08	new_junction_read_count=16	no_show=1	polymorphism_frequency=9.071e-02	pos_hash_score=9	prediction=polymorphism	reject=COVERAGE_EVENNESS_SKEW,FREQUENCY_CUTOFF	side_1_annotate_key=gene	side_1_continuation=0	side_1_coverage=0.91	side_1_overlap=9	side_1_possible_overlap_registers=149	side_1_read_count=186	side_1_redundant=0	side_2_annotate_key=gene	side_2_continuation=0	side_2_coverage=0.76	side_2_overlap=0	side_2_possible_overlap_registers=140	side_2_read_count=146	side_2_redundant=0	total_non_overlap_reads=16
JC	283	.	REL606	2627192	-1	REL606	2627198	-1	0	alignment_overlap=10	coverage_minus=3	coverage_plus=1	flanking_left=150	flanking_right=150	frequency=2.530e-02	junction_possible_overlap_registers=139	key=REL606__2627192__-1__REL606__2627208__-1__10____150__150__0__0	max_left=57	max_left_minus=57	max_left_plus=45	max_min_left=57	max_min_left_minus=57	max_min_left_plus=45	max_min_right=0	max_min_right_minus=0	max_min_right_plus=0	max_pos_hash_score=278	max_right=115	max_right_minus=115	max_right_plus=95	neg_log10_pos_hash_p_value=16.6	new_junction_coverage=0.02	new_junction_read_count=4	no_show=1	polymorphism_frequency=2.530e-02	pos_hash_score=4	prediction=polymorphism	reject=COVERAGE_EVENNESS_SKEW,FREQUENCY_CUTOFF	side_1_annotate_key=gene	side_1_continuation=0	side_1_coverage=0.79	side_1_overlap=10	side_1_possible_overlap_registers=149	side_1_read_count=160	side_1_redundant=0	side_2_annotate_key=gene	side_2_continuation=0	side_2_coverage=0.84	side_2_overlap=0	side_2_possible_overlap_registers=139	side_2_read_count=159	side_2_redundant=0	total_non_overlap_reads=4
JC	284	.	REL606	2629089	1	REL606	2629119	1	0	alignment_overlap=6	coverage_minus=2	coverage_plus=4	flanking_left=150	flanking_right=150	frequency=3.173e-02	junction_possible_overlap_registers=143	key=REL606__2629089__1__REL606__2629113__1__6____150__150__0__0	max_left=143	max_left_minus=143	max_left_plus=96	max_min_left=16	max_min_left_minus=0	max_min_left_plus=16	max_min_right=71	max_min_right_minus=39	max_min_right_plus=71	max_pos_hash_score=286	max_right=125	max_right_minus=39	max_right_plus=125	neg_log10_pos_hash_p_value=15.4	new_junction_coverage=0.03	new_junction_read_count=6	no_show=1	polymorphism_frequency=3.173e-02	pos_hash_score=6	prediction=polymorphism	reject=COVERAGE_EVENNESS_SKEW,FREQUENCY_CUTOFF	side_1_annotate_key=gene	side_1_continuation=0	side_1_coverage=0.95	side_1_overlap=6	side_1_possible_overlap_registers=149	side_1_read_count=193	side_1_redundant=0	side_2_annotate_key=gene	side_2_continuation=0	side_2_coverage=0.93	side_2_overlap=0	side_2_possible_overlap_registers=143	side_2_read_count=181	side_2_redundant=0	total_non_overlap_reads=6
JC	285	.	REL606	2694867	1	REL606	2719238	1	0	alignment_overlap=0	coverage_minus=83	coverage_plus=130	flanking_left=150	flanking_right=150	frequency=1	junction_possible_overlap_registers=149	key=REL606__2694867__1__REL606__2719238__1__0____150__150__0__1	max_left=127	max_left_minus=127	max_left_plus=126	max_min_left=74	max_min_left_minus=74	max_min_left_plus=74	max_min_right=72	max_min_right_minus=72	max_min_right_plus=72	max_pos_hash_score=298	max_right=148	max_right_minus=148	max_right_plus=146	neg_log10_pos_hash_p_value=0.5	new_junction_coverage=1.11	new_junction_read_count=225	polymorphism_frequency=1.000e+00	pos_hash_score=75	prediction=consensus	read_count_offset=3	side_1_annotate_key=gene	side_1_continuation=0	side_1_coverage=0.00	side_1_overlap=0	side_1_possible_overlap_registers=146	side_1_read_count=0	side_1_redundant=0	side_2_annotate_key=repeat	side_2_continuation=0	side_2_coverage=NA	side_2_overlap=0	side_2_possible_overlap_registers=NA	side_2_read_count=NA	side_2_redundant=1	total_non_overlap_reads=213
JC	286	.	REL606	2695241	-1	REL606	2695255	-1	0	alignment_overlap=7	coverage_minus=1	coverage_plus=3	flanking_left=150	flanking_right=150	frequency=9.356e-03	junction_possible_overlap_registers=142	key=REL606__2695241__-1__REL606__2695262__-1__7____150__150__0__0	max_left=138	max_left_minus=138	max_left_plus=127	max_min_left=0	max_min_left_minus=0	max_min_left_plus=0	max_min_right=56	max_min_right_minus=5	max_min_right_plus=56	max_pos_hash_score=284	max_right=56	max_right_minus=5	max_right_plus=56	neg_log10_pos_hash_p_value=16.9	new_junction_coverage=0.02	new_junction_read_count=4	no_show=1	polymorphism_frequency=9.356e-03	pos_hash_score=4	prediction=polymorphism	reject=COVERAGE_EVENNESS_SKEW,FREQUENCY_CUTOFF	side_1_annotate_key=gene	side_1_continuation=0	side_1_coverage=2.19	side_1_overlap=7	side_1_possible_overlap_registers=149	side_1_read_count=446	side_1_redundant=0	side_2_annotate_key=gene	side_2_continuation=0	side_2_coverage=2.18	side_2_overlap=0	side_2_possible_overlap_registers=142	side_2_read_count=422	side_2_redundant=0	total_non_overlap_reads=4
JC	287	.	REL606	2696088	1	REL606	2696114	1	0	alignment_overlap=10	coverage_minus=2	coverage_plus=3	flanking_left=150	flanking_right=150	frequency=1.093e-02	junction_possible_overlap_registers=139	key=REL606__2696088__1__REL606__2696104__1__10____150__150__0__0	max_left=132	max_left_minus=113	max_left_plus=132	max_min_left=52	max_min_left_minus=7	max_min_left_plus=52	max_min_right=49	max_min_right_minus=27	max_min_right_plus=49	max_pos_hash_score=278	max_right=133	max_right_minus=133	max_right_plus=88	neg_log10_pos_hash_p_value=15.8	new_junction_coverage=0.03	new_junction_read_count=5	no_show=1	polymorphism_frequency=1.093e-02	pos_hash_score=5	prediction=polymorphism	reject=COVERAGE_EVENNESS_SKEW,FREQUENCY_CUTOFF	side_1_annotate_key=gene	side_1_continuation=0	side_1_coverage=2.35	side_1_overlap=10	side_1_possible_overlap_registers=149	side_1_read_count=477	side_1_redundant=0	side_2_annotate_key=gene	side_2_continuation=0	side_2_coverage=2.43	side_2_overlap=0	side_2_possible_overlap_registers=139	side_2_read_count=460	side_2_redundant=0	total_non_overlap_reads=5
JC	288	.	REL606	2703373	1	REL606	2703407	1	0	alignment_overlap=5	coverage_minus=2	coverage_plus=1	flanking_left=150	flanking_right=150	frequency=6.704e-03	junction_possible_overlap_registers=144	key=REL606__2703373__1__REL606__2703402__1__5____150__150__0__0	max_left=41	max_left_minus=41	max_left_plus=1	max_min_left=41	max_min_left_minus=41	max_min_left_plus=1	max_min_right=0	max_min_right_minus=0	max_min_right_plus=0	max_pos_hash_score=288	max_right=144	max_right_minus=109	max_right_plus=144	neg_log10_pos_hash_p_value=18.0	new_junction_coverage=0.02	new_junction_read_count=3	no_show=1	polymorphism_frequency=6.704e-03	pos_hash_score=3	prediction=polymorphism	reject=COVERAGE_EVENNESS_SKEW,FREQUENCY_CUTOFF	side_1_annotate_key=gene	side_1_continuation=0	side_1_coverage=2.21	side_1_overlap=5	side_1_possible_overlap_registers=149	side_1_read_count=449	side_1_redundant=0	side_2_annotate_key=gene	side_2_continuation=0	side_2_coverage=2.32	side_2_overlap=0	side_2_possible_overlap_registers=144	side_2_read_count=455	side_2_redundant=0	total_non_overlap_reads=3
JC	289	.	REL606	2705417	-1	REL606	2705421	-1	0	alignment_overlap=6	coverage_minus=3	coverage_plus=0	flanking_left=150	flanking_right=150	frequency=7.052e-03	junction_possible_overlap_registers=143	key=REL606__2705417__-1__REL606__2705427__-1__6____150__150__0__0	max_left=110	max_left_minus=110	max_left_plus=0	max_min_left=0	max_min_left_minus=0	max_min_left_plus=0	max_min_right=70	max_min_right_minus=70	max_min_right_plus=0	max_pos_hash_score=286	max_right=70	max_right_minus=70	max_right_plus=0	neg_log10_pos_hash_p_value=17.9	new_junction_coverage=0.02	new_junction_read_count=3	no_show=1	polymorphism_frequency=7.052e-03	pos_hash_score=3	prediction=polymorphism	reject=COVERAGE_EVENNESS_SKEW,FREQUENCY_CUTOFF	side_1_annotate_key=gene	side_1_continuation=0	side_1_coverage=2.22	side_1_overlap=6	side_1_possible_overlap_registers=149	side_1_read_count=452	side_1_redundant=0	side_2_annotate_key=gene	side_2_continuation=0	side_2_coverage=2.11	side_2_overlap=0	side_2_possible_overlap_registers=143	side_2_read_count=411	side_2_redundant=0	total_non_overlap_reads=3
JC	290	.	REL606	2711561	1	REL606	2712075	1	0	alignment_overlap=7	coverage_minus=2	coverage_plus=1	flanking_left=150	flanking_right=150	frequency=6.198e-03	junction_possible_overlap_registers=142	key=REL606__2711561__1__REL606__2712068__1__7____150__150__0__0	max_left=135	max_left_minus=135	max_left_plus=65	max_min_left=65	max_min_left_minus=65	max_min_left_plus=65	max_min_right=1	max_min_right_minus=1	max_min_right_plus=0	max_pos_hash_score=284	max_right=70	max_right_minus=70	max_right_plus=70	neg_log10_pos_hash_p_value=17.8	new_junction_coverage=0.02	new_junction_read_count=3	no_show=1	polymorphism_frequency=6.198e-03	pos_hash_score=3	prediction=polymorphism	reject=COVERAGE_EVENNESS_SKEW,FREQUENCY_CUTOFF	side_1_annotate_key=gene	side_1_continuation=0	side_1_coverage=2.61	side_1_overlap=7	side_1_possible_overlap_registers=149	side_1_read_count=530	side_1_redundant=0	side_2_annotate_key=gene	side_2_continuation=0	side_2_coverage=2.36	side_2_overlap=0	side_2_possible_overlap_registers=142	side_2_read_count=457	side_2_redundant=0	total_non_overlap_reads=3
JC	291	.	REL606	2713569	1	REL606	2713594	1	0	alignment_overlap=10	coverage_minus=1	coverage_plus=4	flanking_left=150	flanking_right=150	frequency=1.154e-02	junction_possible_overlap_registers=139	key=REL606__2713569__1__REL606__2713584__1__10____150__150__0__0	max_left=138	max_left_minus=128	max_left_plus=138	max_min_left=0	max_min_left_minus=0	max_min_left_plus=0	max_min_right=44	max_min_right_minus=12	max_min_right_plus=44	max_pos_hash_score=278	max_right=44	max_right_minus=12	max_right_plus=44	neg_log10_pos_hash_p_value=15.8	new_junction_coverage=0.03	new_junction_read_count=5	no_show=1	polymorphism_frequency=1.154e-02	pos_hash_score=5	prediction=polymorphism	reject=COVERAGE_EVENNESS_SKEW,FREQUENCY_CUTOFF	side_1_annotate_key=gene	side_1_continuation=0	side_1_coverage=2.37	side_1_overlap=10	side_1_possible_overlap_registers=149	side_1_read_count=482	side_1_redundant=0	side_2_annotate_key=gene	side_2_continuation=0	side_2_coverage=2.15	side_2_overlap=0	side_2_possible_overlap_registers=139	side_2_read_count=407	side_2_redundant=0	total_non_overlap_reads=5
JC	292	.	REL606	2717696	1	REL606	2718898	1	0	alignment_overlap=3	coverage_minus=2	coverage_plus=1	flanking_left=150	flanking_right=150	frequency=1.672e-02	junction_possible_overlap_registers=146	key=REL606__2717693__1__REL606__2718898__1__3____150__150__1__0	max_left=145	max_left_minus=145	max_left_plus=47	max_min_left=47	max_min_left_minus=0	max_min_left_plus=47	max_min_right=33	max_min_right_minus=33	max_min_right_plus=0	max_pos_hash_score=292	max_right=100	max_right_minus=33	max_right_plus=100	neg_log10_pos_hash_p_value=18.1	new_junction_coverage=0.02	new_junction_read_count=3	no_show=1	polymorphism_frequency=1.672e-02	pos_hash_score=3	prediction=polymorphism	reject=COVERAGE_EVENNESS_SKEW,FREQUENCY_CUTOFF	side_1_annotate_key=repeat	side_1_continuation=0	side_1_coverage=NA	side_1_overlap=0	side_1_read_count=NA	side_1_redundant=1	side_2_annotate_key=gene	side_2_continuation=0	side_2_coverage=0.89	side_2_overlap=3	side_2_possible_overlap_registers=149	side_2_read_count=180	side_2_redundant=0	total_non_overlap_reads=3
JC	293	.	REL606	2742298	1	REL606	2742398	1	0	alignment_overlap=10	coverage_minus=0	coverage_plus=5	flanking_left=150	flanking_right=150	frequency=2.185e-02	junction_possible_overlap_registers=139	key=REL606__2742298__1__REL606__2742388__1__10____150__150__0__0	max_left=125	max_left_minus=0	max_left_plus=125	max_min_left=32	max_min_left_minus=0	max_min_left_plus=32	max_min_right=50	max_min_right_minus=0	max_min_right_plus=50	max_pos_hash_score=278	max_right=116	max_right_minus=0	max_right_plus=116	neg_log10_pos_hash_p_value=15.8	new_junction_coverage=0.03	new_junction_read_count=5	no_show=1	polymorphism_frequency=2.185e-02	pos_hash_score=5	prediction=polymorphism	reject=COVERAGE_EVENNESS_SKEW,FREQUENCY_CUTOFF	side_1_annotate_key=gene	side_1_continuation=0	side_1_coverage=1.12	side_1_overlap=10	side_1_possible_overlap_registers=149	side_1_read_count=228	side_1_redundant=0	side_2_annotate_key=gene	side_2_continuation=0	side_2_coverage=1.24	side_2_overlap=0	side_2_possible_overlap_registers=139	side_2_read_count=235	side_2_redundant=0	total_non_overlap_reads=5
JC	294	.	REL606	2746193	-1	REL606	2746247	-1	0	alignment_overlap=12	coverage_minus=3	coverage_plus=0	flanking_left=150	flanking_right=150	frequency=1.831e-02	junction_possible_overlap_registers=137	key=REL606__2746193__-1__REL606__2746259__-1__12____150__150__0__0	max_left=77	max_left_minus=77	max_left_plus=0	max_min_left=50	max_min_left_minus=50	max_min_left_plus=0	max_min_right=61	max_min_right_minus=61	max_min_right_plus=0	max_pos_hash_score=274	max_right=108	max_right_minus=108	max_right_plus=0	neg_log10_pos_hash_p_value=17.4	new_junction_coverage=0.02	new_junction_read_count=3	no_show=1	polymorphism_frequency=1.831e-02	pos_hash_score=3	prediction=polymorphism	reject=COVERAGE_EVENNESS_SKEW,FREQUENCY_CUTOFF	side_1_annotate_key=gene	side_1_continuation=0	side_1_coverage=0.94	side_1_overlap=12	side_1_possible_overlap_registers=149	side_1_read_count=191	side_1_redundant=0	side_2_annotate_key=gene	side_2_continuation=0	side_2_coverage=0.78	side_2_overlap=0	side_2_possible_overlap_registers=137	side_2_read_count=146	side_2_redundant=0	total_non_overlap_reads=3
JC	295	.	REL606	2776846	1	REL606	2776874	1	0	alignment_overlap=11	coverage_minus=1	coverage_plus=6	flanking_left=150	flanking_right=150	frequency=4.280e-02	junction_possible_overlap_registers=138	key=REL606__2776846__1__REL606__2776863__1__11____150__150__0__0	max_left=136	max_left_minus=60	max_left_plus=136	max_min_left=60	max_min_left_minus=60	max_min_left_plus=0	max_min_right=53	max_min_right_minus=0	max_min_right_plus=53	max_pos_hash_score=276	max_right=80	max_right_minus=80	max_right_plus=53	neg_log10_pos_hash_p_value=15.0	new_junction_coverage=0.04	new_junction_read_count=7	no_show=1	polymorphism_frequency=4.280e-02	pos_hash_score=6	prediction=polymorphism	reject=COVERAGE_EVENNESS_SKEW,FREQUENCY_CUTOFF	side_1_annotate_key=gene	side_1_continuation=0	side_1_coverage=0.79	side_1_overlap=11	side_1_possible_overlap_registers=149	side_1_read_count=161	side_1_redundant=0	side_2_annotate_key=gene	side_2_continuation=0	side_2_coverage=0.87	side_2_overlap=0	side_2_possible_overlap_registers=138	side_2_read_count=164	side_2_redundant=0	total_non_overlap_reads=7
JC	296	.	REL606	2783022	-1	REL606	2783061	-1	0	alignment_overlap=8	coverage_minus=5	coverage_plus=0	flanking_left=150	flanking_right=150	frequency=2.491e-02	junction_possible_overlap_registers=141	key=REL606__2783022__-1__REL606__2783069__-1__8____150__150__0__0	max_left=67	max_left_minus=67	max_left_plus=0	max_min_left=67	max_min_left_minus=67	max_min_left_plus=0	max_min_right=0	max_min_right_minus=0	max_min_right_plus=0	max_pos_hash_score=282	max_right=125	max_right_minus=125	max_right_plus=0	neg_log10_pos_hash_p_value=16.8	new_junction_coverage=0.03	new_junction_read_count=5	no_show=1	polymorphism_frequency=2.491e-02	pos_hash_score=4	prediction=polymorphism	reject=COVERAGE_EVENNESS_SKEW,FREQUENCY_CUTOFF	side_1_annotate_key=gene	side_1_continuation=0	side_1_coverage=1.06	side_1_overlap=8	side_1_possible_overlap_registers=149	side_1_read_count=216	side_1_redundant=0	side_2_annotate_key=gene	side_2_continuation=0	side_2_coverage=0.97	side_2_overlap=0	side_2_possible_overlap_registers=141	side_2_read_count=187	side_2_redundant=0	total_non_overlap_reads=5
JC	297	.	REL606	2803466	1	REL606	2803517	1	0	alignment_overlap=8	coverage_minus=1	coverage_plus=2	flanking_left=150	flanking_right=150	frequency=1.399e-02	junction_possible_overlap_registers=141	key=REL606__2803466__1__REL606__2803509__1__8____150__150__0__0	max_left=134	max_left_minus=134	max_left_plus=110	max_min_left=0	max_min_left_minus=0	max_min_left_plus=0	max_min_right=38	max_min_right_minus=8	max_min_right_plus=38	max_pos_hash_score=282	max_right=38	max_right_minus=8	max_right_plus=38	neg_log10_pos_hash_p_value=17.7	new_junction_coverage=0.02	new_junction_read_count=3	no_show=1	polymorphism_frequency=1.399e-02	pos_hash_score=3	prediction=polymorphism	reject=COVERAGE_EVENNESS_SKEW,FREQUENCY_CUTOFF	side_1_annotate_key=gene	side_1_continuation=0	side_1_coverage=1.11	side_1_overlap=8	side_1_possible_overlap_registers=149	side_1_read_count=225	side_1_redundant=0	side_2_annotate_key=gene	side_2_continuation=0	side_2_coverage=1.09	side_2_overlap=0	side_2_possible_overlap_registers=141	side_2_read_count=210	side_2_redundant=0	total_non_overlap_reads=3
JC	298	.	REL606	2844379	-1	REL606	3197834	-1	0	alignment_overlap=2	coverage_minus=116	coverage_plus=119	flanking_left=150	flanking_right=150	frequency=1	junction_possible_overlap_registers=147	key=REL606__2844381__-1__REL606__3197834__-1__2____150__150__0__1	max_left=147	max_left_minus=147	max_left_plus=145	max_min_left=73	max_min_left_minus=73	max_min_left_plus=73	max_min_right=74	max_min_right_minus=74	max_min_right_plus=74	max_pos_hash_score=294	max_right=144	max_right_minus=144	max_right_plus=144	neg_log10_pos_hash_p_value=0.1	new_junction_coverage=1.39	new_junction_read_count=279	polymorphism_frequency=1.000e+00	pos_hash_score=87	prediction=consensus	side_1_annotate_key=gene	side_1_continuation=0	side_1_coverage=0.00	side_1_overlap=0	side_1_possible_overlap_registers=147	side_1_read_count=0	side_1_redundant=0	side_2_annotate_key=repeat	side_2_continuation=0	side_2_coverage=NA	side_2_overlap=2	side_2_possible_overlap_registers=NA	side_2_read_count=NA	side_2_redundant=1	total_non_overlap_reads=235
JC	299	.	REL606	2867700	-1	REL606	2874163	-1	0	alignment_overlap=7	coverage_minus=2	coverage_plus=1	flanking_left=150	flanking_right=150	frequency=2.059e-02	junction_possible_overlap_registers=142	key=REL606__2867700__-1__REL606__2874170__-1__7____150__150__0__0	max_left=142	max_left_minus=142	max_left_plus=60	max_min_left=60	max_min_left_minus=0	max_min_left_plus=60	max_min_right=56	max_min_right_minus=56	max_min_right_plus=0	max_pos_hash_score=284	max_right=83	max_right_minus=56	max_right_plus=83	neg_log10_pos_hash_p_value=17.8	new_junction_coverage=0.02	new_junction_read_count=3	no_show=1	polymorphism_frequency=2.059e-02	pos_hash_score=3	prediction=polymorphism	reject=COVERAGE_EVENNESS_SKEW,FREQUENCY_CUTOFF	side_1_annotate_key=gene	side_1_continuation=0	side_1_coverage=0.69	side_1_overlap=7	side_1_possible_overlap_registers=149	side_1_read_count=141	side_1_redundant=0	side_2_annotate_key=gene	side_2_continuation=0	side_2_coverage=0.78	side_2_overlap=0	side_2_possible_overlap_registers=142	side_2_read_count=151	side_2_redundant=0	total_non_overlap_reads=3
JC	300	.	REL606	2874305	1	REL606	2874334	1	0	alignment_overlap=11	coverage_minus=0	coverage_plus=4	flanking_left=150	flanking_right=150	frequency=2.765e-02	junction_possible_overlap_registers=138	key=REL606__2874305__1__REL606__2874323__1__11____150__150__0__0	max_left=121	max_left_minus=0	max_left_plus=121	max_min_left=0	max_min_left_minus=0	max_min_left_plus=0	max_min_right=52	max_min_right_minus=0	max_min_right_plus=52	max_pos_hash_score=276	max_right=52	max_right_minus=0	max_right_plus=52	neg_log10_pos_hash_p_value=17.5	new_junction_coverage=0.02	new_junction_read_count=4	no_show=1	polymorphism_frequency=2.765e-02	pos_hash_score=3	prediction=polymorphism	reject=COVERAGE_EVENNESS_SKEW,FREQUENCY_CUTOFF	side_1_annotate_key=gene	side_1_continuation=0	side_1_coverage=0.71	side_1_overlap=11	side_1_possible_overlap_registers=149	side_1_read_count=145	side_1_redundant=0	side_2_annotate_key=gene	side_2_continuation=0	side_2_coverage=0.78	side_2_overlap=0	side_2_possible_overlap_registers=138	side_2_read_count=147	side_2_redundant=0	total_non_overlap_reads=4
JC	301	.	REL606	2877108	-1	REL606	2877278	-1	0	alignment_overlap=9	coverage_minus=2	coverage_plus=3	flanking_left=150	flanking_right=150	frequency=2.558e-02	junction_possible_overlap_registers=140	key=REL606__2877108__-1__REL606__2877287__-1__9____150__150__0__0	max_left=109	max_left_minus=109	max_left_plus=3	max_min_left=62	max_min_left_minus=62	max_min_left_plus=3	max_min_right=32	max_min_right_minus=32	max_min_right_plus=0	max_pos_hash_score=280	max_right=138	max_right_minus=79	max_right_plus=138	neg_log10_pos_hash_p_value=17.6	new_junction_coverage=0.03	new_junction_read_count=5	no_show=1	polymorphism_frequency=2.558e-02	pos_hash_score=3	prediction=polymorphism	reject=COVERAGE_EVENNESS_SKEW,FREQUENCY_CUTOFF	side_1_annotate_key=gene	side_1_continuation=0	side_1_coverage=1.06	side_1_overlap=9	side_1_possible_overlap_registers=149	side_1_read_count=216	side_1_redundant=0	side_2_annotate_key=gene	side_2_continuation=0	side_2_coverage=0.93	side_2_overlap=0	side_2_possible_overlap_registers=140	side_2_read_count=178	side_2_redundant=0	total_non_overlap_reads=5
JC	302	.	REL606	2896499	1	REL606	2896513	1	0	alignment_overlap=14	coverage_minus=3	coverage_plus=5	flanking_left=150	flanking_right=150	frequency=3.804e-02	junction_possible_overlap_registers=135	key=REL606__2896499__1__REL606__2896499__1__14____150__150__0__0	max_left=133	max_left_minus=102	max_left_plus=133	max_min_left=55	max_min_left_minus=45	max_min_left_plus=55	max_min_right=34	max_min_right_minus=34	max_min_right_plus=22	max_pos_hash_score=270	max_right=134	max_right_minus=134	max_right_plus=95	neg_log10_pos_hash_p_value=13.4	new_junction_coverage=0.04	new_junction_read_count=8	no_show=1	polymorphism_frequency=3.804e-02	pos_hash_score=8	prediction=polymorphism	reject=COVERAGE_EVENNESS_SKEW,FREQUENCY_CUTOFF	side_1_annotate_key=gene	side_1_continuation=0	side_1_coverage=1.07	side_1_overlap=14	side_1_possible_overlap_registers=149	side_1_read_count=217	side_1_redundant=0	side_2_annotate_key=gene	side_2_continuation=0	side_2_coverage=1.13	side_2_overlap=0	side_2_possible_overlap_registers=135	side_2_read_count=208	side_2_redundant=0	total_non_overlap_reads=8
JC	303	.	REL606	2917139	1	REL606	2917231	1	0	alignment_overlap=1	coverage_minus=3	coverage_plus=1	flanking_left=150	flanking_right=150	frequency=2.866e-02	junction_possible_overlap_registers=148	key=REL606__2917139__1__REL606__2917230__1__1____150__150__0__0	max_left=89	max_left_minus=89	max_left_plus=42	max_min_left=42	max_min_left_minus=0	max_min_left_plus=42	max_min_right=62	max_min_right_minus=62	max_min_right_plus=0	max_pos_hash_score=296	max_right=107	max_right_minus=62	max_right_plus=107	neg_log10_pos_hash_p_value=18.3	new_junction_coverage=0.03	new_junction_read_count=6	no_show=1	polymorphism_frequency=2.866e-02	pos_hash_score=3	prediction=polymorphism	reject=COVERAGE_EVENNESS_SKEW,FREQUENCY_CUTOFF	side_1_annotate_key=gene	side_1_continuation=0	side_1_coverage=0.96	side_1_overlap=1	side_1_possible_overlap_registers=149	side_1_read_count=196	side_1_redundant=0	side_2_annotate_key=gene	side_2_continuation=0	side_2_coverage=1.05	side_2_overlap=0	side_2_possible_overlap_registers=148	side_2_read_count=212	side_2_redundant=0	total_non_overlap_reads=4
JC	304	.	REL606	2924868	1	REL606	2924903	1	0	alignment_overlap=9	coverage_minus=0	coverage_plus=3	flanking_left=150	flanking_right=150	frequency=1.373e-02	junction_possible_overlap_registers=140	key=REL606__2924868__1__REL606__2924894__1__9____150__150__0__0	max_left=91	max_left_minus=0	max_left_plus=91	max_min_left=0	max_min_left_minus=0	max_min_left_plus=0	max_min_right=64	max_min_right_minus=0	max_min_right_plus=64	max_pos_hash_score=280	max_right=64	max_right_minus=0	max_right_plus=64	neg_log10_pos_hash_p_value=17.6	new_junction_coverage=0.02	new_junction_read_count=3	no_show=1	polymorphism_frequency=1.373e-02	pos_hash_score=3	prediction=polymorphism	reject=COVERAGE_EVENNESS_SKEW,FREQUENCY_CUTOFF	side_1_annotate_key=gene	side_1_continuation=0	side_1_coverage=1.05	side_1_overlap=9	side_1_possible_overlap_registers=149	side_1_read_count=214	side_1_redundant=0	side_2_annotate_key=gene	side_2_continuation=0	side_2_coverage=1.20	side_2_overlap=0	side_2_possible_overlap_registers=140	side_2_read_count=230	side_2_redundant=0	total_non_overlap_reads=3
JC	305	.	REL606	2931491	1	REL606	2931508	1	0	alignment_overlap=8	coverage_minus=0	coverage_plus=3	flanking_left=150	flanking_right=150	frequency=1.614e-02	junction_possible_overlap_registers=141	key=REL606__2931491__1__REL606__2931500__1__8____150__150__0__0	max_left=100	max_left_minus=0	max_left_plus=100	max_min_left=0	max_min_left_minus=0	max_min_left_plus=0	max_min_right=49	max_min_right_minus=0	max_min_right_plus=49	max_pos_hash_score=282	max_right=49	max_right_minus=0	max_right_plus=49	neg_log10_pos_hash_p_value=17.7	new_junction_coverage=0.02	new_junction_read_count=3	no_show=1	polymorphism_frequency=1.614e-02	pos_hash_score=3	prediction=polymorphism	reject=COVERAGE_EVENNESS_SKEW,FREQUENCY_CUTOFF	side_1_annotate_key=gene	side_1_continuation=0	side_1_coverage=0.95	side_1_overlap=8	side_1_possible_overlap_registers=149	side_1_read_count=193	side_1_redundant=0	side_2_annotate_key=gene	side_2_continuation=0	side_2_coverage=0.95	side_2_overlap=0	side_2_possible_overlap_registers=141	side_2_read_count=183	side_2_redundant=0	total_non_overlap_reads=3
JC	306	.	REL606	2933450	-1	REL606	2933451	-1	0	alignment_overlap=8	coverage_minus=3	coverage_plus=1	flanking_left=150	flanking_right=150	frequency=2.036e-02	junction_possible_overlap_registers=141	key=REL606__2933450__-1__REL606__2933459__-1__8____150__150__0__0	max_left=38	max_left_minus=37	max_left_plus=38	max_min_left=38	max_min_left_minus=37	max_min_left_plus=38	max_min_right=0	max_min_right_minus=0	max_min_right_plus=0	max_pos_hash_score=282	max_right=141	max_right_minus=141	max_right_plus=103	neg_log10_pos_hash_p_value=16.8	new_junction_coverage=0.02	new_junction_read_count=4	no_show=1	polymorphism_frequency=2.036e-02	pos_hash_score=4	prediction=polymorphism	reject=COVERAGE_EVENNESS_SKEW,FREQUENCY_CUTOFF	side_1_annotate_key=gene	side_1_continuation=0	side_1_coverage=1.01	side_1_overlap=8	side_1_possible_overlap_registers=149	side_1_read_count=206	side_1_redundant=0	side_2_annotate_key=gene	side_2_continuation=0	side_2_coverage=0.99	side_2_overlap=0	side_2_possible_overlap_registers=141	side_2_read_count=190	side_2_redundant=0	total_non_overlap_reads=4
JC	307	.	REL606	2947982	1	REL606	2948009	1	0	alignment_overlap=7	coverage_minus=0	coverage_plus=4	flanking_left=150	flanking_right=150	frequency=2.403e-02	junction_possible_overlap_registers=142	key=REL606__2947982__1__REL606__2948002__1__7____150__150__0__0	max_left=129	max_left_minus=0	max_left_plus=129	max_min_left=0	max_min_left_minus=0	max_min_left_plus=0	max_min_right=50	max_min_right_minus=0	max_min_right_plus=50	max_pos_hash_score=284	max_right=50	max_right_minus=0	max_right_plus=50	neg_log10_pos_hash_p_value=16.9	new_junction_coverage=0.02	new_junction_read_count=4	no_show=1	polymorphism_frequency=2.403e-02	pos_hash_score=4	prediction=polymorphism	reject=COVERAGE_EVENNESS_SKEW,FREQUENCY_CUTOFF	side_1_annotate_key=gene	side_1_continuation=0	side_1_coverage=0.84	side_1_overlap=7	side_1_possible_overlap_registers=149	side_1_read_count=171	side_1_redundant=0	side_2_annotate_key=gene	side_2_continuation=0	side_2_coverage=0.84	side_2_overlap=0	side_2_possible_overlap_registers=142	side_2_read_count=162	side_2_redundant=0	total_non_overlap_reads=4
JC	308	.	REL606	2960884	1	REL606	2960932	1	0	alignment_overlap=7	coverage_minus=0	coverage_plus=5	flanking_left=150	flanking_right=150	frequency=3.742e-02	junction_possible_overlap_registers=142	key=REL606__2960884__1__REL606__2960925__1__7____150__150__0__0	max_left=108	max_left_minus=0	max_left_plus=108	max_min_left=1	max_min_left_minus=0	max_min_left_plus=1	max_min_right=55	max_min_right_minus=0	max_min_right_plus=55	max_pos_hash_score=284	max_right=140	max_right_minus=0	max_right_plus=140	neg_log10_pos_hash_p_value=16.1	new_junction_coverage=0.03	new_junction_read_count=6	no_show=1	polymorphism_frequency=3.742e-02	pos_hash_score=5	prediction=polymorphism	reject=COVERAGE_EVENNESS_SKEW,FREQUENCY_CUTOFF	side_1_annotate_key=gene	side_1_continuation=0	side_1_coverage=0.76	side_1_overlap=7	side_1_possible_overlap_registers=149	side_1_read_count=155	side_1_redundant=0	side_2_annotate_key=gene	side_2_continuation=0	side_2_coverage=0.83	side_2_overlap=0	side_2_possible_overlap_registers=142	side_2_read_count=161	side_2_redundant=0	total_non_overlap_reads=5
JC	309	.	REL606	2961005	1	REL606	2961078	1	0	alignment_overlap=8	coverage_minus=1	coverage_plus=2	flanking_left=150	flanking_right=150	frequency=1.753e-02	junction_possible_overlap_registers=141	key=REL606__2961005__1__REL606__2961070__1__8____150__150__0__0	max_left=109	max_left_minus=51	max_left_plus=109	max_min_left=51	max_min_left_minus=51	max_min_left_plus=0	max_min_right=44	max_min_right_minus=0	max_min_right_plus=44	max_pos_hash_score=282	max_right=91	max_right_minus=91	max_right_plus=44	neg_log10_pos_hash_p_value=17.7	new_junction_coverage=0.02	new_junction_read_count=3	no_show=1	polymorphism_frequency=1.753e-02	pos_hash_score=3	prediction=polymorphism	reject=COVERAGE_EVENNESS_SKEW,FREQUENCY_CUTOFF	side_1_annotate_key=gene	side_1_continuation=0	side_1_coverage=0.89	side_1_overlap=8	side_1_possible_overlap_registers=149	side_1_read_count=180	side_1_redundant=0	side_2_annotate_key=gene	side_2_continuation=0	side_2_coverage=0.86	side_2_overlap=0	side_2_possible_overlap_registers=141	side_2_read_count=166	side_2_redundant=0	total_non_overlap_reads=3
JC	310	.	REL606	2961677	1	REL606	2961762	1	0	alignment_overlap=9	coverage_minus=0	coverage_plus=5	flanking_left=150	flanking_right=150	frequency=2.644e-02	junction_possible_overlap_registers=140	key=REL606__2961677__1__REL606__2961753__1__9____150__150__0__0	max_left=134	max_left_minus=0	max_left_plus=134	max_min_left=59	max_min_left_minus=0	max_min_left_plus=59	max_min_right=64	max_min_right_minus=0	max_min_right_plus=64	max_pos_hash_score=280	max_right=87	max_right_minus=0	max_right_plus=87	neg_log10_pos_hash_p_value=15.9	new_junction_coverage=0.03	new_junction_read_count=5	no_show=1	polymorphism_frequency=2.644e-02	pos_hash_score=5	prediction=polymorphism	reject=COVERAGE_EVENNESS_SKEW,FREQUENCY_CUTOFF	side_1_annotate_key=gene	side_1_continuation=0	side_1_coverage=0.95	side_1_overlap=9	side_1_possible_overlap_registers=149	side_1_read_count=194	side_1_redundant=0	side_2_annotate_key=gene	side_2_continuation=0	side_2_coverage=0.97	side_2_overlap=0	side_2_possible_overlap_registers=140	side_2_read_count=186	side_2_redundant=0	total_non_overlap_reads=5
JC	311	.	REL606	2997303	1	REL606	3779433	1	0	alignment_overlap=7	coverage_minus=1	coverage_plus=2	flanking_left=150	flanking_right=150	frequency=1.455e-02	junction_possible_overlap_registers=142	key=REL606__2997303__1__REL606__3779426__1__7____150__150__0__0	max_left=97	max_left_minus=97	max_left_plus=64	max_min_left=64	max_min_left_minus=0	max_min_left_plus=64	max_min_right=46	max_min_right_minus=46	max_min_right_plus=0	max_pos_hash_score=284	max_right=137	max_right_minus=46	max_right_plus=137	neg_log10_pos_hash_p_value=17.8	new_junction_coverage=0.02	new_junction_read_count=3	no_show=1	polymorphism_frequency=1.455e-02	pos_hash_score=3	prediction=polymorphism	reject=COVERAGE_EVENNESS_SKEW,FREQUENCY_CUTOFF	side_1_annotate_key=gene	side_1_continuation=0	side_1_coverage=1.01	side_1_overlap=7	side_1_possible_overlap_registers=149	side_1_read_count=205	side_1_redundant=0	side_2_annotate_key=gene	side_2_continuation=0	side_2_coverage=1.09	side_2_overlap=0	side_2_possible_overlap_registers=142	side_2_read_count=211	side_2_redundant=0	total_non_overlap_reads=3
JC	312	.	REL606	3002621	1	REL606	3002647	1	0	alignment_overlap=10	coverage_minus=0	coverage_plus=3	flanking_left=150	flanking_right=150	frequency=1.708e-02	junction_possible_overlap_registers=139	key=REL606__3002621__1__REL606__3002637__1__10____150__150__0__0	max_left=134	max_left_minus=0	max_left_plus=134	max_min_left=0	max_min_left_minus=0	max_min_left_plus=0	max_min_right=38	max_min_right_minus=0	max_min_right_plus=38	max_pos_hash_score=278	max_right=38	max_right_minus=0	max_right_plus=38	neg_log10_pos_hash_p_value=17.5	new_junction_coverage=0.02	new_junction_read_count=3	no_show=1	polymorphism_frequency=1.708e-02	pos_hash_score=3	prediction=polymorphism	reject=COVERAGE_EVENNESS_SKEW,FREQUENCY_CUTOFF	side_1_annotate_key=gene	side_1_continuation=0	side_1_coverage=0.93	side_1_overlap=10	side_1_possible_overlap_registers=149	side_1_read_count=189	side_1_redundant=0	side_2_annotate_key=gene	side_2_continuation=0	side_2_coverage=0.89	side_2_overlap=0	side_2_possible_overlap_registers=139	side_2_read_count=169	side_2_redundant=0	total_non_overlap_reads=3
JC	313	.	REL606	3016354	-1	REL606	3016408	-1	0	alignment_overlap=8	coverage_minus=4	coverage_plus=2	flanking_left=150	flanking_right=150	frequency=3.636e-02	junction_possible_overlap_registers=141	key=REL606__3016354__-1__REL606__3016416__-1__8____150__150__0__0	max_left=85	max_left_minus=35	max_left_plus=85	max_min_left=35	max_min_left_minus=35	max_min_left_plus=3	max_min_right=57	max_min_right_minus=0	max_min_right_plus=57	max_pos_hash_score=282	max_right=139	max_right_minus=134	max_right_plus=139	neg_log10_pos_hash_p_value=15.2	new_junction_coverage=0.03	new_junction_read_count=6	no_show=1	polymorphism_frequency=3.636e-02	pos_hash_score=6	prediction=polymorphism	reject=COVERAGE_EVENNESS_SKEW,FREQUENCY_CUTOFF	side_1_annotate_key=gene	side_1_continuation=0	side_1_coverage=0.91	side_1_overlap=8	side_1_possible_overlap_registers=149	side_1_read_count=185	side_1_redundant=0	side_2_annotate_key=gene	side_2_continuation=0	side_2_coverage=0.74	side_2_overlap=0	side_2_possible_overlap_registers=141	side_2_read_count=143	side_2_redundant=0	total_non_overlap_reads=6
JC	314	.	REL606	3016757	-1	REL606	3016763	-1	0	alignment_overlap=10	coverage_minus=3	coverage_plus=0	flanking_left=150	flanking_right=150	frequency=1.940e-02	junction_possible_overlap_registers=139	key=REL606__3016757__-1__REL606__3016773__-1__10____150__150__0__0	max_left=62	max_left_minus=62	max_left_plus=0	max_min_left=62	max_min_left_minus=62	max_min_left_plus=0	max_min_right=0	max_min_right_minus=0	max_min_right_plus=0	max_pos_hash_score=278	max_right=130	max_right_minus=130	max_right_plus=0	neg_log10_pos_hash_p_value=17.5	new_junction_coverage=0.02	new_junction_read_count=3	no_show=1	polymorphism_frequency=1.940e-02	pos_hash_score=3	prediction=polymorphism	reject=COVERAGE_EVENNESS_SKEW,FREQUENCY_CUTOFF	side_1_annotate_key=gene	side_1_continuation=0	side_1_coverage=0.79	side_1_overlap=10	side_1_possible_overlap_registers=149	side_1_read_count=160	side_1_redundant=0	side_2_annotate_key=gene	side_2_continuation=0	side_2_coverage=0.81	side_2_overlap=0	side_2_possible_overlap_registers=139	side_2_read_count=154	side_2_redundant=0	total_non_overlap_reads=3
JC	315	.	REL606	3016860	1	REL606	3016891	1	0	alignment_overlap=9	coverage_minus=0	coverage_plus=4	flanking_left=150	flanking_right=150	frequency=2.258e-02	junction_possible_overlap_registers=140	key=REL606__3016860__1__REL606__3016882__1__9____150__150__0__0	max_left=133	max_left_minus=0	max_left_plus=133	max_min_left=45	max_min_left_minus=0	max_min_left_plus=45	max_min_right=30	max_min_right_minus=0	max_min_right_plus=30	max_pos_hash_score=280	max_right=96	max_right_minus=0	max_right_plus=96	neg_log10_pos_hash_p_value=16.7	new_junction_coverage=0.02	new_junction_read_count=4	no_show=1	polymorphism_frequency=2.258e-02	pos_hash_score=4	prediction=polymorphism	reject=COVERAGE_EVENNESS_SKEW,FREQUENCY_CUTOFF	side_1_annotate_key=gene	side_1_continuation=0	side_1_coverage=0.87	side_1_overlap=9	side_1_possible_overlap_registers=149	side_1_read_count=177	side_1_redundant=0	side_2_annotate_key=gene	side_2_continuation=0	side_2_coverage=0.94	side_2_overlap=0	side_2_possible_overlap_registers=140	side_2_read_count=180	side_2_redundant=0	total_non_overlap_reads=4
JC	316	.	REL606	3016868	-1	REL606	3016881	-1	0	alignment_overlap=9	coverage_minus=3	coverage_plus=0	flanking_left=150	flanking_right=150	frequency=1.685e-02	junction_possible_overlap_registers=140	key=REL606__3016868__-1__REL606__3016890__-1__9____150__150__0__0	max_left=84	max_left_minus=84	max_left_plus=0	max_min_left=39	max_min_left_minus=39	max_min_left_plus=0	max_min_right=57	max_min_right_minus=57	max_min_right_plus=0	max_pos_hash_score=280	max_right=136	max_right_minus=136	max_right_plus=0	neg_log10_pos_hash_p_value=17.6	new_junction_coverage=0.02	new_junction_read_count=3	no_show=1	polymorphism_frequency=1.685e-02	pos_hash_score=3	prediction=polymorphism	reject=COVERAGE_EVENNESS_SKEW,FREQUENCY_CUTOFF	side_1_annotate_key=gene	side_1_continuation=0	side_1_coverage=0.89	side_1_overlap=9	side_1_possible_overlap_registers=149	side_1_read_count=180	side_1_redundant=0	side_2_annotate_key=gene	side_2_continuation=0	side_2_coverage=0.95	side_2_overlap=0	side_2_possible_overlap_registers=140	side_2_read_count=181	side_2_redundant=0	total_non_overlap_reads=3
JC	317	.	REL606	3059539	-1	REL606	3059546	-1	0	alignment_overlap=7	coverage_minus=2	coverage_plus=1	flanking_left=150	flanking_right=150	frequency=1.560e-02	junction_possible_overlap_registers=142	key=REL606__3059539__-1__REL606__3059553__-1__7____150__150__0__0	max_left=133	max_left_minus=77	max_left_plus=133	max_min_left=54	max_min_left_minus=54	max_min_left_plus=0	max_min_right=66	max_min_right_minus=66	max_min_right_plus=10	max_pos_hash_score=284	max_right=89	max_right_minus=89	max_right_plus=10	neg_log10_pos_hash_p_value=17.8	new_junction_coverage=0.02	new_junction_read_count=3	no_show=1	polymorphism_frequency=1.560e-02	pos_hash_score=3	prediction=polymorphism	reject=COVERAGE_EVENNESS_SKEW,FREQUENCY_CUTOFF	side_1_annotate_key=gene	side_1_continuation=0	side_1_coverage=0.99	side_1_overlap=7	side_1_possible_overlap_registers=149	side_1_read_count=202	side_1_redundant=0	side_2_annotate_key=gene	side_2_continuation=0	side_2_coverage=0.96	side_2_overlap=0	side_2_possible_overlap_registers=142	side_2_read_count=186	side_2_redundant=0	total_non_overlap_reads=3
JC	318	.	REL606	3065628	-1	REL606	3065788	-1	0	alignment_overlap=8	coverage_minus=2	coverage_plus=2	flanking_left=150	flanking_right=150	frequency=2.039e-02	junction_possible_overlap_registers=141	key=REL606__3065628__-1__REL606__3065796__-1__8____150__150__0__0	max_left=135	max_left_minus=95	max_left_plus=135	max_min_left=56	max_min_left_minus=0	max_min_left_plus=56	max_min_right=48	max_min_right_minus=48	max_min_right_plus=7	max_pos_hash_score=282	max_right=86	max_right_minus=48	max_right_plus=86	neg_log10_pos_hash_p_value=16.8	new_junction_coverage=0.02	new_junction_read_count=4	no_show=1	polymorphism_frequency=2.039e-02	pos_hash_score=4	prediction=polymorphism	reject=COVERAGE_EVENNESS_SKEW,FREQUENCY_CUTOFF	side_1_annotate_key=gene	side_1_continuation=0	side_1_coverage=0.88	side_1_overlap=8	side_1_possible_overlap_registers=149	side_1_read_count=178	side_1_redundant=0	side_2_annotate_key=gene	side_2_continuation=0	side_2_coverage=1.12	side_2_overlap=0	side_2_possible_overlap_registers=141	side_2_read_count=216	side_2_redundant=0	total_non_overlap_reads=4
JC	319	.	REL606	3070373	-1	REL606	3070416	-1	0	alignment_overlap=10	coverage_minus=3	coverage_plus=0	flanking_left=150	flanking_right=150	frequency=1.882e-02	junction_possible_overlap_registers=139	key=REL606__3070373__-1__REL606__3070426__-1__10____150__150__0__0	max_left=85	max_left_minus=85	max_left_plus=0	max_min_left=51	max_min_left_minus=51	max_min_left_plus=0	max_min_right=53	max_min_right_minus=53	max_min_right_plus=0	max_pos_hash_score=278	max_right=89	max_right_minus=89	max_right_plus=0	neg_log10_pos_hash_p_value=17.5	new_junction_coverage=0.02	new_junction_read_count=3	no_show=1	polymorphism_frequency=1.882e-02	pos_hash_score=3	prediction=polymorphism	reject=COVERAGE_EVENNESS_SKEW,FREQUENCY_CUTOFF	side_1_annotate_key=gene	side_1_continuation=0	side_1_coverage=0.89	side_1_overlap=10	side_1_possible_overlap_registers=149	side_1_read_count=181	side_1_redundant=0	side_2_annotate_key=gene	side_2_continuation=0	side_2_coverage=0.76	side_2_overlap=0	side_2_possible_overlap_registers=139	side_2_read_count=144	side_2_redundant=0	total_non_overlap_reads=3
JC	320	.	REL606	3077325	1	REL606	3077407	1	0	alignment_overlap=10	coverage_minus=0	coverage_plus=6	flanking_left=150	flanking_right=150	frequency=3.282e-02	junction_possible_overlap_registers=139	key=REL606__3077325__1__REL606__3077397__1__10____150__150__0__0	max_left=138	max_left_minus=0	max_left_plus=138	max_min_left=0	max_min_left_minus=0	max_min_left_plus=0	max_min_right=66	max_min_right_minus=0	max_min_right_plus=66	max_pos_hash_score=278	max_right=66	max_right_minus=0	max_right_plus=66	neg_log10_pos_hash_p_value=15.8	new_junction_coverage=0.03	new_junction_read_count=6	no_show=1	polymorphism_frequency=3.282e-02	pos_hash_score=5	prediction=polymorphism	reject=COVERAGE_EVENNESS_SKEW,FREQUENCY_CUTOFF	side_1_annotate_key=gene	side_1_continuation=0	side_1_coverage=0.98	side_1_overlap=10	side_1_possible_overlap_registers=149	side_1_read_count=199	side_1_redundant=0	side_2_annotate_key=gene	side_2_continuation=0	side_2_coverage=0.89	side_2_overlap=0	side_2_possible_overlap_registers=139	side_2_read_count=168	side_2_redundant=0	total_non_overlap_reads=6
JC	321	.	REL606	3092592	-1	REL606	3092613	-1	0	alignment_overlap=8	coverage_minus=3	coverage_plus=1	flanking_left=150	flanking_right=150	frequency=2.704e-02	junction_possible_overlap_registers=141	key=REL606__3092592__-1__REL606__3092621__-1__8____150__150__0__0	max_left=130	max_left_minus=45	max_left_plus=130	max_min_left=45	max_min_left_minus=45	max_min_left_plus=0	max_min_right=12	max_min_right_minus=0	max_min_right_plus=12	max_pos_hash_score=282	max_right=138	max_right_minus=138	max_right_plus=12	neg_log10_pos_hash_p_value=16.8	new_junction_coverage=0.02	new_junction_read_count=4	no_show=1	polymorphism_frequency=2.704e-02	pos_hash_score=4	prediction=polymorphism	reject=COVERAGE_EVENNESS_SKEW,FREQUENCY_CUTOFF	side_1_annotate_key=gene	side_1_continuation=0	side_1_coverage=0.74	side_1_overlap=8	side_1_possible_overlap_registers=149	side_1_read_count=151	side_1_redundant=0	side_2_annotate_key=gene	side_2_continuation=0	side_2_coverage=0.75	side_2_overlap=0	side_2_possible_overlap_registers=141	side_2_read_count=145	side_2_redundant=0	total_non_overlap_reads=4
JC	322	.	REL606	3092612	1	REL606	3092642	1	0	alignment_overlap=7	coverage_minus=2	coverage_plus=4	flanking_left=150	flanking_right=150	frequency=4.026e-02	junction_possible_overlap_registers=142	key=REL606__3092612__1__REL606__3092635__1__7____150__150__0__0	max_left=129	max_left_minus=129	max_left_plus=129	max_min_left=35	max_min_left_minus=0	max_min_left_plus=35	max_min_right=57	max_min_right_minus=57	max_min_right_plus=38	max_pos_hash_score=284	max_right=108	max_right_minus=57	max_right_plus=108	neg_log10_pos_hash_p_value=15.3	new_junction_coverage=0.03	new_junction_read_count=6	no_show=1	polymorphism_frequency=4.026e-02	pos_hash_score=6	prediction=polymorphism	reject=COVERAGE_EVENNESS_SKEW,FREQUENCY_CUTOFF	side_1_annotate_key=gene	side_1_continuation=0	side_1_coverage=0.73	side_1_overlap=7	side_1_possible_overlap_registers=149	side_1_read_count=148	side_1_redundant=0	side_2_annotate_key=gene	side_2_continuation=0	side_2_coverage=0.75	side_2_overlap=0	side_2_possible_overlap_registers=142	side_2_read_count=145	side_2_redundant=0	total_non_overlap_reads=6
JC	323	.	REL606	3104138	1	REL606	3104164	1	0	alignment_overlap=9	coverage_minus=1	coverage_plus=12	flanking_left=150	flanking_right=150	frequency=6.262e-02	junction_possible_overlap_registers=140	key=REL606__3104138__1__REL606__3104155__1__9____150__150__0__0	max_left=136	max_left_minus=132	max_left_plus=136	max_min_left=0	max_min_left_minus=0	max_min_left_plus=0	max_min_right=43	max_min_right_minus=9	max_min_right_plus=43	max_pos_hash_score=280	max_right=43	max_right_minus=9	max_right_plus=43	neg_log10_pos_hash_p_value=13.2	new_junction_coverage=0.07	new_junction_read_count=13	polymorphism_frequency=6.262e-02	pos_hash_score=9	prediction=polymorphism	reject=COVERAGE_EVENNESS_SKEW,FREQUENCY_CUTOFF	side_1_annotate_key=gene	side_1_continuation=0	side_1_coverage=1.04	side_1_overlap=9	side_1_possible_overlap_registers=149	side_1_read_count=212	side_1_redundant=0	side_2_annotate_key=gene	side_2_continuation=0	side_2_coverage=0.99	side_2_overlap=0	side_2_possible_overlap_registers=140	side_2_read_count=190	side_2_redundant=0	total_non_overlap_reads=13
JC	324	.	REL606	3116617	1	REL606	3116670	1	0	alignment_overlap=10	coverage_minus=1	coverage_plus=8	flanking_left=150	flanking_right=150	frequency=4.924e-02	junction_possible_overlap_registers=139	key=REL606__3116617__1__REL606__3116660__1__10____150__150__0__0	max_left=129	max_left_minus=32	max_left_plus=129	max_min_left=32	max_min_left_minus=32	max_min_left_plus=0	max_min_right=62	max_min_right_minus=0	max_min_right_plus=62	max_pos_hash_score=278	max_right=108	max_right_minus=108	max_right_plus=62	neg_log10_pos_hash_p_value=13.7	new_junction_coverage=0.05	new_junction_read_count=9	no_show=1	polymorphism_frequency=4.924e-02	pos_hash_score=8	prediction=polymorphism	reject=COVERAGE_EVENNESS_SKEW,FREQUENCY_CUTOFF	side_1_annotate_key=gene	side_1_continuation=0	side_1_coverage=0.91	side_1_overlap=10	side_1_possible_overlap_registers=149	side_1_read_count=185	side_1_redundant=0	side_2_annotate_key=gene	side_2_continuation=0	side_2_coverage=0.92	side_2_overlap=0	side_2_possible_overlap_registers=139	side_2_read_count=175	side_2_redundant=0	total_non_overlap_reads=9
JC	325	.	REL606	3138788	1	REL606	3138994	1	0	alignment_overlap=5	coverage_minus=1	coverage_plus=2	flanking_left=150	flanking_right=150	frequency=1.383e-02	junction_possible_overlap_registers=144	key=REL606__3138788__1__REL606__3138989__1__5____150__150__0__0	max_left=100	max_left_minus=100	max_left_plus=51	max_min_left=51	max_min_left_minus=0	max_min_left_plus=51	max_min_right=45	max_min_right_minus=45	max_min_right_plus=0	max_pos_hash_score=288	max_right=135	max_right_minus=45	max_right_plus=135	neg_log10_pos_hash_p_value=18.0	new_junction_coverage=0.02	new_junction_read_count=3	no_show=1	polymorphism_frequency=1.383e-02	pos_hash_score=3	prediction=polymorphism	reject=COVERAGE_EVENNESS_SKEW,FREQUENCY_CUTOFF	side_1_annotate_key=gene	side_1_continuation=0	side_1_coverage=1.35	side_1_overlap=5	side_1_possible_overlap_registers=149	side_1_read_count=274	side_1_redundant=0	side_2_annotate_key=gene	side_2_continuation=0	side_2_coverage=0.83	side_2_overlap=0	side_2_possible_overlap_registers=144	side_2_read_count=163	side_2_redundant=0	total_non_overlap_reads=3
JC	326	.	REL606	3144347	1	REL606	3144375	1	0	alignment_overlap=7	coverage_minus=1	coverage_plus=7	flanking_left=150	flanking_right=150	frequency=3.290e-02	junction_possible_overlap_registers=142	key=REL606__3144347__1__REL606__3144368__1__7____150__150__0__0	max_left=133	max_left_minus=98	max_left_plus=133	max_min_left=61	max_min_left_minus=0	max_min_left_plus=61	max_min_right=58	max_min_right_minus=45	max_min_right_plus=58	max_pos_hash_score=284	max_right=97	max_right_minus=45	max_right_plus=97	neg_log10_pos_hash_p_value=14.0	new_junction_coverage=0.04	new_junction_read_count=8	no_show=1	polymorphism_frequency=3.290e-02	pos_hash_score=8	prediction=polymorphism	reject=COVERAGE_EVENNESS_SKEW,FREQUENCY_CUTOFF	side_1_annotate_key=gene	side_1_continuation=0	side_1_coverage=1.23	side_1_overlap=7	side_1_possible_overlap_registers=149	side_1_read_count=250	side_1_redundant=0	side_2_annotate_key=gene	side_2_continuation=0	side_2_coverage=1.20	side_2_overlap=0	side_2_possible_overlap_registers=142	side_2_read_count=232	side_2_redundant=0	total_non_overlap_reads=8
JC	327	.	REL606	3157978	1	REL606	3158002	1	0	alignment_overlap=5	coverage_minus=1	coverage_plus=2	flanking_left=150	flanking_right=150	frequency=2.766e-02	junction_possible_overlap_registers=144	key=REL606__3157978__1__REL606__3157997__1__5____150__150__0__0	max_left=112	max_left_minus=112	max_left_plus=112	max_min_left=0	max_min_left_minus=0	max_min_left_plus=0	max_min_right=36	max_min_right_minus=33	max_min_right_plus=36	max_pos_hash_score=288	max_right=36	max_right_minus=33	max_right_plus=36	neg_log10_pos_hash_p_value=18.0	new_junction_coverage=0.03	new_junction_read_count=6	no_show=1	polymorphism_frequency=2.766e-02	pos_hash_score=3	prediction=polymorphism	reject=COVERAGE_EVENNESS_SKEW,FREQUENCY_CUTOFF	side_1_annotate_key=gene	side_1_continuation=0	side_1_coverage=1.06	side_1_overlap=5	side_1_possible_overlap_registers=149	side_1_read_count=215	side_1_redundant=0	side_2_annotate_key=gene	side_2_continuation=0	side_2_coverage=1.09	side_2_overlap=0	side_2_possible_overlap_registers=144	side_2_read_count=214	side_2_redundant=0	total_non_overlap_reads=3
JC	328	.	REL606	3157980	1	REL606	3158013	1	0	alignment_overlap=6	coverage_minus=1	coverage_plus=3	flanking_left=150	flanking_right=150	frequency=1.878e-02	junction_possible_overlap_registers=143	key=REL606__3157980__1__REL606__3158007__1__6____150__150__0__0	max_left=122	max_left_minus=122	max_left_plus=101	max_min_left=0	max_min_left_minus=0	max_min_left_plus=0	max_min_right=72	max_min_right_minus=22	max_min_right_plus=72	max_pos_hash_score=286	max_right=72	max_right_minus=22	max_right_plus=72	neg_log10_pos_hash_p_value=17.9	new_junction_coverage=0.02	new_junction_read_count=4	no_show=1	polymorphism_frequency=1.878e-02	pos_hash_score=3	prediction=polymorphism	reject=COVERAGE_EVENNESS_SKEW,FREQUENCY_CUTOFF	side_1_annotate_key=gene	side_1_continuation=0	side_1_coverage=1.10	side_1_overlap=6	side_1_possible_overlap_registers=149	side_1_read_count=223	side_1_redundant=0	side_2_annotate_key=gene	side_2_continuation=0	side_2_coverage=1.05	side_2_overlap=0	side_2_possible_overlap_registers=143	side_2_read_count=204	side_2_redundant=0	total_non_overlap_reads=4
JC	329	.	REL606	3216002	-1	REL606	3216125	-1	0	alignment_overlap=6	coverage_minus=1	coverage_plus=4	flanking_left=150	flanking_right=150	frequency=2.272e-02	junction_possible_overlap_registers=143	key=REL606__3216002__-1__REL606__3216131__-1__6____150__150__0__0	max_left=91	max_left_minus=91	max_left_plus=35	max_min_left=35	max_min_left_minus=0	max_min_left_plus=35	max_min_right=53	max_min_right_minus=53	max_min_right_plus=0	max_pos_hash_score=286	max_right=110	max_right_minus=53	max_right_plus=110	neg_log10_pos_hash_p_value=17.9	new_junction_coverage=0.03	new_junction_read_count=5	no_show=1	polymorphism_frequency=2.272e-02	pos_hash_score=3	prediction=polymorphism	reject=COVERAGE_EVENNESS_SKEW,FREQUENCY_CUTOFF	side_1_annotate_key=gene	side_1_continuation=0	side_1_coverage=1.08	side_1_overlap=6	side_1_possible_overlap_registers=149	side_1_read_count=219	side_1_redundant=0	side_2_annotate_key=gene	side_2_continuation=0	side_2_coverage=1.13	side_2_overlap=0	side_2_possible_overlap_registers=143	side_2_read_count=220	side_2_redundant=0	total_non_overlap_reads=5
JC	330	.	REL606	3220617	1	REL606	3220669	1	0	alignment_overlap=8	coverage_minus=0	coverage_plus=3	flanking_left=150	flanking_right=150	frequency=2.231e-02	junction_possible_overlap_registers=141	key=REL606__3220617__1__REL606__3220661__1__8____150__150__0__0	max_left=135	max_left_minus=0	max_left_plus=135	max_min_left=62	max_min_left_minus=0	max_min_left_plus=62	max_min_right=2	max_min_right_minus=0	max_min_right_plus=2	max_pos_hash_score=282	max_right=138	max_right_minus=0	max_right_plus=138	neg_log10_pos_hash_p_value=17.7	new_junction_coverage=0.02	new_junction_read_count=4	no_show=1	polymorphism_frequency=2.231e-02	pos_hash_score=3	prediction=polymorphism	reject=COVERAGE_EVENNESS_SKEW,FREQUENCY_CUTOFF	side_1_annotate_key=gene	side_1_continuation=0	side_1_coverage=0.95	side_1_overlap=8	side_1_possible_overlap_registers=149	side_1_read_count=194	side_1_redundant=0	side_2_annotate_key=gene	side_2_continuation=0	side_2_coverage=0.87	side_2_overlap=0	side_2_possible_overlap_registers=141	side_2_read_count=167	side_2_redundant=0	total_non_overlap_reads=3
JC	331	.	REL606	3220624	-1	REL606	3220660	-1	0	alignment_overlap=8	coverage_minus=7	coverage_plus=1	flanking_left=150	flanking_right=150	frequency=4.399e-02	junction_possible_overlap_registers=141	key=REL606__3220624__-1__REL606__3220668__-1__8____150__150__0__0	max_left=131	max_left_minus=131	max_left_plus=124	max_min_left=12	max_min_left_minus=12	max_min_left_plus=0	max_min_right=70	max_min_right_minus=70	max_min_right_plus=18	max_pos_hash_score=282	max_right=137	max_right_minus=137	max_right_plus=18	neg_log10_pos_hash_p_value=13.9	new_junction_coverage=0.04	new_junction_read_count=8	no_show=1	polymorphism_frequency=4.399e-02	pos_hash_score=8	prediction=polymorphism	reject=COVERAGE_EVENNESS_SKEW,FREQUENCY_CUTOFF	side_1_annotate_key=gene	side_1_continuation=0	side_1_coverage=0.94	side_1_overlap=8	side_1_possible_overlap_registers=149	side_1_read_count=192	side_1_redundant=0	side_2_annotate_key=gene	side_2_continuation=0	side_2_coverage=0.86	side_2_overlap=0	side_2_possible_overlap_registers=141	side_2_read_count=166	side_2_redundant=0	total_non_overlap_reads=8
JC	332	.	REL606	3228383	-1	REL606	3228395	-1	0	alignment_overlap=7	coverage_minus=6	coverage_plus=1	flanking_left=150	flanking_right=150	frequency=3.910e-02	junction_possible_overlap_registers=142	key=REL606__3228383__-1__REL606__3228402__-1__7____150__150__0__0	max_left=72	max_left_minus=72	max_left_plus=3	max_min_left=60	max_min_left_minus=60	max_min_left_plus=3	max_min_right=71	max_min_right_minus=71	max_min_right_plus=0	max_pos_hash_score=284	max_right=131	max_right_minus=119	max_right_plus=131	neg_log10_pos_hash_p_value=14.6	new_junction_coverage=0.04	new_junction_read_count=7	no_show=1	polymorphism_frequency=3.910e-02	pos_hash_score=7	prediction=polymorphism	reject=COVERAGE_EVENNESS_SKEW,FREQUENCY_CUTOFF	side_1_annotate_key=gene	side_1_continuation=0	side_1_coverage=0.93	side_1_overlap=7	side_1_possible_overlap_registers=149	side_1_read_count=190	side_1_redundant=0	side_2_annotate_key=gene	side_2_continuation=0	side_2_coverage=0.84	side_2_overlap=0	side_2_possible_overlap_registers=142	side_2_read_count=163	side_2_redundant=0	total_non_overlap_reads=7
JC	333	.	REL606	3239520	1	REL606	3239550	1	0	alignment_overlap=9	coverage_minus=1	coverage_plus=16	flanking_left=150	flanking_right=150	frequency=9.013e-02	junction_possible_overlap_registers=140	key=REL606__3239520__1__REL606__3239541__1__9____150__150__0__0	max_left=139	max_left_minus=122	max_left_plus=139	max_min_left=67	max_min_left_minus=0	max_min_left_plus=67	max_min_right=64	max_min_right_minus=19	max_min_right_plus=64	max_pos_hash_score=280	max_right=87	max_right_minus=19	max_right_plus=87	neg_log10_pos_hash_p_value=11.1	new_junction_coverage=0.09	new_junction_read_count=17	polymorphism_frequency=9.013e-02	pos_hash_score=13	prediction=polymorphism	reject=COVERAGE_EVENNESS_SKEW,FREQUENCY_CUTOFF	side_1_annotate_key=gene	side_1_continuation=0	side_1_coverage=0.88	side_1_overlap=9	side_1_possible_overlap_registers=149	side_1_read_count=178	side_1_redundant=0	side_2_annotate_key=gene	side_2_continuation=0	side_2_coverage=0.92	side_2_overlap=0	side_2_possible_overlap_registers=140	side_2_read_count=176	side_2_redundant=0	total_non_overlap_reads=17
JC	334	.	REL606	3284165	-1	REL606	4076085	-1	-3	alignment_overlap=-3	coverage_minus=1	coverage_plus=3	flanking_left=150	flanking_right=150	frequency=2.319e-02	junction_possible_overlap_registers=143	key=REL606__3284165__-1__REL606__4076085__-1__-3__CAC__150__150__0__1	max_left=116	max_left_minus=116	max_left_plus=87	max_min_left=1	max_min_left_minus=0	max_min_left_plus=1	max_min_right=60	max_min_right_minus=31	max_min_right_plus=60	max_pos_hash_score=280	max_right=138	max_right_minus=31	max_right_plus=138	neg_log10_pos_hash_p_value=17.6	new_junction_coverage=0.01	new_junction_read_count=2	no_show=1	polymorphism_frequency=2.319e-02	pos_hash_score=3	prediction=polymorphism	reject=COVERAGE_EVENNESS_SKEW,FREQUENCY_CUTOFF	side_1_annotate_key=gene	side_1_continuation=3	side_1_coverage=0.43	side_1_overlap=0	side_1_possible_overlap_registers=146	side_1_read_count=86	side_1_redundant=0	side_2_annotate_key=repeat	side_2_continuation=3	side_2_coverage=NA	side_2_overlap=0	side_2_possible_overlap_registers=NA	side_2_read_count=NA	side_2_redundant=1	total_non_overlap_reads=4	unique_read_sequence=CAC
JC	335	.	REL606	3284168	-1	REL606	3284177	1	0	alignment_overlap=3	coverage_minus=1	coverage_plus=3	flanking_left=150	flanking_right=150	frequency=5.341e-02	junction_possible_overlap_registers=146	key=REL606__3284168__-1__REL606__3284174__1__3____150__150__0__0	max_left=116	max_left_minus=116	max_left_plus=87	max_min_left=1	max_min_left_minus=0	max_min_left_plus=1	max_min_right=60	max_min_right_minus=31	max_min_right_plus=60	max_pos_hash_score=292	max_right=138	max_right_minus=31	max_right_plus=138	neg_log10_pos_hash_p_value=18.1	new_junction_coverage=0.03	new_junction_read_count=5	no_show=1	polymorphism_frequency=5.341e-02	pos_hash_score=3	prediction=polymorphism	reject=COVERAGE_EVENNESS_SKEW,FREQUENCY_CUTOFF	side_1_annotate_key=gene	side_1_continuation=0	side_1_coverage=0.43	side_1_overlap=3	side_1_possible_overlap_registers=149	side_1_read_count=87	side_1_redundant=0	side_2_annotate_key=gene	side_2_continuation=0	side_2_coverage=0.46	side_2_overlap=0	side_2_possible_overlap_registers=146	side_2_read_count=92	side_2_redundant=0	total_non_overlap_reads=4
JC	336	.	REL606	3365058	-1	REL606	3365068	-1	0	alignment_overlap=8	coverage_minus=4	coverage_plus=0	flanking_left=150	flanking_right=150	frequency=2.039e-02	junction_possible_overlap_registers=141	key=REL606__3365058__-1__REL606__3365076__-1__8____150__150__0__0	max_left=114	max_left_minus=114	max_left_plus=0	max_min_left=50	max_min_left_minus=50	max_min_left_plus=0	max_min_right=28	max_min_right_minus=28	max_min_right_plus=0	max_pos_hash_score=282	max_right=105	max_right_minus=105	max_right_plus=0	neg_log10_pos_hash_p_value=17.7	new_junction_coverage=0.02	new_junction_read_count=4	no_show=1	polymorphism_frequency=2.039e-02	pos_hash_score=3	prediction=polymorphism	reject=COVERAGE_EVENNESS_SKEW,FREQUENCY_CUTOFF	side_1_annotate_key=gene	side_1_continuation=0	side_1_coverage=0.97	side_1_overlap=8	side_1_possible_overlap_registers=149	side_1_read_count=198	side_1_redundant=0	side_2_annotate_key=gene	side_2_continuation=0	side_2_coverage=1.02	side_2_overlap=0	side_2_possible_overlap_registers=141	side_2_read_count=197	side_2_redundant=0	total_non_overlap_reads=4
JC	337	.	REL606	3374447	1	REL606	3374475	1	0	alignment_overlap=9	coverage_minus=0	coverage_plus=5	flanking_left=150	flanking_right=150	frequency=2.364e-02	junction_possible_overlap_registers=140	key=REL606__3374447__1__REL606__3374466__1__9____150__150__0__0	max_left=134	max_left_minus=0	max_left_plus=134	max_min_left=0	max_min_left_minus=0	max_min_left_plus=0	max_min_right=36	max_min_right_minus=0	max_min_right_plus=36	max_pos_hash_score=280	max_right=36	max_right_minus=0	max_right_plus=36	neg_log10_pos_hash_p_value=16.7	new_junction_coverage=0.03	new_junction_read_count=5	no_show=1	polymorphism_frequency=2.364e-02	pos_hash_score=4	prediction=polymorphism	reject=COVERAGE_EVENNESS_SKEW,FREQUENCY_CUTOFF	side_1_annotate_key=gene	side_1_continuation=0	side_1_coverage=1.05	side_1_overlap=9	side_1_possible_overlap_registers=149	side_1_read_count=214	side_1_redundant=0	side_2_annotate_key=gene	side_2_continuation=0	side_2_coverage=1.11	side_2_overlap=0	side_2_possible_overlap_registers=140	side_2_read_count=212	side_2_redundant=0	total_non_overlap_reads=5
JC	338	.	REL606	3386609	-1	REL606	3386619	-1	0	alignment_overlap=10	coverage_minus=10	coverage_plus=0	flanking_left=150	flanking_right=150	frequency=5.645e-02	junction_possible_overlap_registers=139	key=REL606__3386609__-1__REL606__3386629__-1__10____150__150__0__0	max_left=82	max_left_minus=82	max_left_plus=0	max_min_left=53	max_min_left_minus=53	max_min_left_plus=0	max_min_right=57	max_min_right_minus=57	max_min_right_plus=0	max_pos_hash_score=278	max_right=136	max_right_minus=136	max_right_plus=0	neg_log10_pos_hash_p_value=12.5	new_junction_coverage=0.05	new_junction_read_count=10	polymorphism_frequency=5.645e-02	pos_hash_score=10	prediction=polymorphism	reject=COVERAGE_EVENNESS_SKEW,FREQUENCY_CUTOFF	side_1_annotate_key=gene	side_1_continuation=0	side_1_coverage=0.86	side_1_overlap=10	side_1_possible_overlap_registers=149	side_1_read_count=174	side_1_redundant=0	side_2_annotate_key=gene	side_2_continuation=0	side_2_coverage=0.91	side_2_overlap=0	side_2_possible_overlap_registers=139	side_2_read_count=172	side_2_redundant=0	total_non_overlap_reads=10
JC	339	.	REL606	3387872	-1	REL606	3387928	-1	0	alignment_overlap=10	coverage_minus=7	coverage_plus=1	flanking_left=150	flanking_right=150	frequency=4.000e-02	junction_possible_overlap_registers=139	key=REL606__3387872__-1__REL606__3387938__-1__10____150__150__0__0	max_left=91	max_left_minus=91	max_left_plus=81	max_min_left=64	max_min_left_minus=64	max_min_left_plus=0	max_min_right=59	max_min_right_minus=49	max_min_right_plus=59	max_pos_hash_score=278	max_right=133	max_right_minus=133	max_right_plus=59	neg_log10_pos_hash_p_value=14.4	new_junction_coverage=0.04	new_junction_read_count=8	no_show=1	polymorphism_frequency=4.000e-02	pos_hash_score=7	prediction=polymorphism	reject=COVERAGE_EVENNESS_SKEW,FREQUENCY_CUTOFF	side_1_annotate_key=gene	side_1_continuation=0	side_1_coverage=0.95	side_1_overlap=10	side_1_possible_overlap_registers=149	side_1_read_count=193	side_1_redundant=0	side_2_annotate_key=gene	side_2_continuation=0	side_2_coverage=1.08	side_2_overlap=0	side_2_possible_overlap_registers=139	side_2_read_count=204	side_2_redundant=0	total_non_overlap_reads=8
JC	340	.	REL606	3405242	1	REL606	3405266	1	0	alignment_overlap=7	coverage_minus=1	coverage_plus=3	flanking_left=150	flanking_right=150	frequency=1.708e-02	junction_possible_overlap_registers=142	key=REL606__3405242__1__REL606__3405259__1__7____150__150__0__0	max_left=140	max_left_minus=140	max_left_plus=139	max_min_left=57	max_min_left_minus=0	max_min_left_plus=57	max_min_right=36	max_min_right_minus=3	max_min_right_plus=36	max_pos_hash_score=284	max_right=86	max_right_minus=3	max_right_plus=86	neg_log10_pos_hash_p_value=16.9	new_junction_coverage=0.02	new_junction_read_count=4	no_show=1	polymorphism_frequency=1.708e-02	pos_hash_score=4	prediction=polymorphism	reject=COVERAGE_EVENNESS_SKEW,FREQUENCY_CUTOFF	side_1_annotate_key=gene	side_1_continuation=0	side_1_coverage=1.22	side_1_overlap=7	side_1_possible_overlap_registers=149	side_1_read_count=248	side_1_redundant=0	side_2_annotate_key=gene	side_2_continuation=0	side_2_coverage=1.16	side_2_overlap=0	side_2_possible_overlap_registers=142	side_2_read_count=224	side_2_redundant=0	total_non_overlap_reads=4
JC	341	.	REL606	3417048	1	REL606	3417100	1	0	alignment_overlap=4	coverage_minus=3	coverage_plus=3	flanking_left=150	flanking_right=150	frequency=3.358e-02	junction_possible_overlap_registers=145	key=REL606__3417048__1__REL606__3417096__1__4____150__150__0__0	max_left=138	max_left_minus=38	max_left_plus=138	max_min_left=38	max_min_left_minus=38	max_min_left_plus=0	max_min_right=48	max_min_right_minus=0	max_min_right_plus=48	max_pos_hash_score=290	max_right=131	max_right_minus=131	max_right_plus=48	neg_log10_pos_hash_p_value=16.3	new_junction_coverage=0.03	new_junction_read_count=6	no_show=1	polymorphism_frequency=3.358e-02	pos_hash_score=5	prediction=polymorphism	reject=COVERAGE_EVENNESS_SKEW,FREQUENCY_CUTOFF	side_1_annotate_key=gene	side_1_continuation=0	side_1_coverage=0.86	side_1_overlap=4	side_1_possible_overlap_registers=149	side_1_read_count=174	side_1_redundant=0	side_2_annotate_key=gene	side_2_continuation=0	side_2_coverage=0.89	side_2_overlap=0	side_2_possible_overlap_registers=145	side_2_read_count=176	side_2_redundant=0	total_non_overlap_reads=6
JC	342	.	REL606	3417280	-1	REL606	3417300	-1	0	alignment_overlap=7	coverage_minus=3	coverage_plus=0	flanking_left=150	flanking_right=150	frequency=1.371e-02	junction_possible_overlap_registers=142	key=REL606__3417280__-1__REL606__3417307__-1__7____150__150__0__0	max_left=67	max_left_minus=67	max_left_plus=0	max_min_left=67	max_min_left_minus=67	max_min_left_plus=0	max_min_right=0	max_min_right_minus=0	max_min_right_plus=0	max_pos_hash_score=284	max_right=84	max_right_minus=84	max_right_plus=0	neg_log10_pos_hash_p_value=17.8	new_junction_coverage=0.02	new_junction_read_count=3	no_show=1	polymorphism_frequency=1.371e-02	pos_hash_score=3	prediction=polymorphism	reject=COVERAGE_EVENNESS_SKEW,FREQUENCY_CUTOFF	side_1_annotate_key=gene	side_1_continuation=0	side_1_coverage=1.07	side_1_overlap=7	side_1_possible_overlap_registers=149	side_1_read_count=218	side_1_redundant=0	side_2_annotate_key=gene	side_2_continuation=0	side_2_coverage=1.16	side_2_overlap=0	side_2_possible_overlap_registers=142	side_2_read_count=224	side_2_redundant=0	total_non_overlap_reads=3
JC	343	.	REL606	3421788	1	REL606	3421806	1	0	alignment_overlap=7	coverage_minus=1	coverage_plus=3	flanking_left=150	flanking_right=150	frequency=2.032e-02	junction_possible_overlap_registers=142	key=REL606__3421788__1__REL606__3421799__1__7____150__150__0__0	max_left=135	max_left_minus=135	max_left_plus=135	max_min_left=70	max_min_left_minus=0	max_min_left_plus=70	max_min_right=59	max_min_right_minus=8	max_min_right_plus=59	max_pos_hash_score=284	max_right=71	max_right_minus=8	max_right_plus=71	neg_log10_pos_hash_p_value=16.9	new_junction_coverage=0.02	new_junction_read_count=4	no_show=1	polymorphism_frequency=2.032e-02	pos_hash_score=4	prediction=polymorphism	reject=COVERAGE_EVENNESS_SKEW,FREQUENCY_CUTOFF	side_1_annotate_key=gene	side_1_continuation=0	side_1_coverage=0.97	side_1_overlap=7	side_1_possible_overlap_registers=149	side_1_read_count=198	side_1_redundant=0	side_2_annotate_key=gene	side_2_continuation=0	side_2_coverage=1.02	side_2_overlap=0	side_2_possible_overlap_registers=142	side_2_read_count=197	side_2_redundant=0	total_non_overlap_reads=4
JC	344	.	REL606	3442595	1	REL606	3442658	1	0	alignment_overlap=7	coverage_minus=0	coverage_plus=5	flanking_left=150	flanking_right=150	frequency=3.142e-02	junction_possible_overlap_registers=142	key=REL606__3442595__1__REL606__3442651__1__7____150__150__0__0	max_left=127	max_left_minus=0	max_left_plus=127	max_min_left=0	max_min_left_minus=0	max_min_left_plus=0	max_min_right=58	max_min_right_minus=0	max_min_right_plus=58	max_pos_hash_score=284	max_right=58	max_right_minus=0	max_right_plus=58	neg_log10_pos_hash_p_value=16.9	new_junction_coverage=0.03	new_junction_read_count=6	no_show=1	polymorphism_frequency=3.142e-02	pos_hash_score=4	prediction=polymorphism	reject=COVERAGE_EVENNESS_SKEW,FREQUENCY_CUTOFF	side_1_annotate_key=gene	side_1_continuation=0	side_1_coverage=1.06	side_1_overlap=7	side_1_possible_overlap_registers=149	side_1_read_count=215	side_1_redundant=0	side_2_annotate_key=gene	side_2_continuation=0	side_2_coverage=0.85	side_2_overlap=0	side_2_possible_overlap_registers=142	side_2_read_count=165	side_2_redundant=0	total_non_overlap_reads=5
JC	345	.	REL606	3449375	1	REL606	3449434	1	0	alignment_overlap=10	coverage_minus=1	coverage_plus=4	flanking_left=150	flanking_right=150	frequency=3.274e-02	junction_possible_overlap_registers=139	key=REL606__3449375__1__REL606__3449424__1__10____150__150__0__0	max_left=133	max_left_minus=133	max_left_plus=120	max_min_left=67	max_min_left_minus=0	max_min_left_plus=67	max_min_right=35	max_min_right_minus=7	max_min_right_plus=35	max_pos_hash_score=278	max_right=83	max_right_minus=7	max_right_plus=83	neg_log10_pos_hash_p_value=15.8	new_junction_coverage=0.03	new_junction_read_count=5	no_show=1	polymorphism_frequency=3.274e-02	pos_hash_score=5	prediction=polymorphism	reject=COVERAGE_EVENNESS_SKEW,FREQUENCY_CUTOFF	side_1_annotate_key=gene	side_1_continuation=0	side_1_coverage=0.78	side_1_overlap=10	side_1_possible_overlap_registers=149	side_1_read_count=158	side_1_redundant=0	side_2_annotate_key=gene	side_2_continuation=0	side_2_coverage=0.78	side_2_overlap=0	side_2_possible_overlap_registers=139	side_2_read_count=148	side_2_redundant=0	total_non_overlap_reads=5
JC	346	.	REL606	3449384	-1	REL606	3449423	-1	0	alignment_overlap=10	coverage_minus=3	coverage_plus=2	flanking_left=150	flanking_right=150	frequency=3.409e-02	junction_possible_overlap_registers=139	key=REL606__3449384__-1__REL606__3449433__-1__10____150__150__0__0	max_left=108	max_left_minus=108	max_left_plus=99	max_min_left=18	max_min_left_minus=18	max_min_left_plus=0	max_min_right=67	max_min_right_minus=32	max_min_right_plus=67	max_pos_hash_score=278	max_right=135	max_right_minus=135	max_right_plus=67	neg_log10_pos_hash_p_value=15.8	new_junction_coverage=0.03	new_junction_read_count=5	no_show=1	polymorphism_frequency=3.409e-02	pos_hash_score=5	prediction=polymorphism	reject=COVERAGE_EVENNESS_SKEW,FREQUENCY_CUTOFF	side_1_annotate_key=gene	side_1_continuation=0	side_1_coverage=0.71	side_1_overlap=10	side_1_possible_overlap_registers=149	side_1_read_count=144	side_1_redundant=0	side_2_annotate_key=gene	side_2_continuation=0	side_2_coverage=0.79	side_2_overlap=0	side_2_possible_overlap_registers=139	side_2_read_count=149	side_2_redundant=0	total_non_overlap_reads=5
JC	347	.	REL606	3458234	-1	REL606	3458241	-1	0	alignment_overlap=7	coverage_minus=3	coverage_plus=1	flanking_left=150	flanking_right=150	frequency=1.964e-02	junction_possible_overlap_registers=142	key=REL606__3458234__-1__REL606__3458248__-1__7____150__150__0__0	max_left=85	max_left_minus=85	max_left_plus=3	max_min_left=60	max_min_left_minus=60	max_min_left_plus=3	max_min_right=58	max_min_right_minus=58	max_min_right_plus=0	max_pos_hash_score=284	max_right=140	max_right_minus=83	max_right_plus=140	neg_log10_pos_hash_p_value=17.8	new_junction_coverage=0.02	new_junction_read_count=4	no_show=1	polymorphism_frequency=1.964e-02	pos_hash_score=3	prediction=polymorphism	reject=COVERAGE_EVENNESS_SKEW,FREQUENCY_CUTOFF	side_1_annotate_key=gene	side_1_continuation=0	side_1_coverage=1.01	side_1_overlap=7	side_1_possible_overlap_registers=149	side_1_read_count=206	side_1_redundant=0	side_2_annotate_key=gene	side_2_continuation=0	side_2_coverage=1.05	side_2_overlap=0	side_2_possible_overlap_registers=142	side_2_read_count=203	side_2_redundant=0	total_non_overlap_reads=4
JC	348	.	REL606	3463351	1	REL606	3471698	1	0	alignment_overlap=2	coverage_minus=2	coverage_plus=1	flanking_left=150	flanking_right=150	frequency=1.729e-02	junction_possible_overlap_registers=147	key=REL606__3463351__1__REL606__3471696__1__2____150__150__0__0	max_left=146	max_left_minus=146	max_left_plus=67	max_min_left=67	max_min_left_minus=0	max_min_left_plus=67	max_min_right=43	max_min_right_minus=43	max_min_right_plus=0	max_pos_hash_score=294	max_right=81	max_right_minus=43	max_right_plus=81	neg_log10_pos_hash_p_value=18.2	new_junction_coverage=0.01	new_junction_read_count=3	no_show=1	polymorphism_frequency=1.729e-02	pos_hash_score=3	prediction=polymorphism	reject=COVERAGE_EVENNESS_SKEW,FREQUENCY_CUTOFF	side_1_annotate_key=gene	side_1_continuation=0	side_1_coverage=0.69	side_1_overlap=2	side_1_possible_overlap_registers=149	side_1_read_count=141	side_1_redundant=0	side_2_annotate_key=gene	side_2_continuation=0	side_2_coverage=1.01	side_2_overlap=0	side_2_possible_overlap_registers=147	side_2_read_count=202	side_2_redundant=0	total_non_overlap_reads=3
JC	349	.	REL606	3469379	1	REL606	3469507	1	0	alignment_overlap=8	coverage_minus=0	coverage_plus=3	flanking_left=150	flanking_right=150	frequency=2.121e-02	junction_possible_overlap_registers=141	key=REL606__3469379__1__REL606__3469499__1__8____150__150__0__0	max_left=98	max_left_minus=0	max_left_plus=98	max_min_left=0	max_min_left_minus=0	max_min_left_plus=0	max_min_right=58	max_min_right_minus=0	max_min_right_plus=58	max_pos_hash_score=282	max_right=58	max_right_minus=0	max_right_plus=58	neg_log10_pos_hash_p_value=17.7	new_junction_coverage=0.02	new_junction_read_count=3	no_show=1	polymorphism_frequency=2.121e-02	pos_hash_score=3	prediction=polymorphism	reject=COVERAGE_EVENNESS_SKEW,FREQUENCY_CUTOFF	side_1_annotate_key=gene	side_1_continuation=0	side_1_coverage=0.74	side_1_overlap=8	side_1_possible_overlap_registers=149	side_1_read_count=150	side_1_redundant=0	side_2_annotate_key=gene	side_2_continuation=0	side_2_coverage=0.70	side_2_overlap=0	side_2_possible_overlap_registers=141	side_2_read_count=135	side_2_redundant=0	total_non_overlap_reads=3
JC	350	.	REL606	3470043	-1	REL606	3470131	-1	0	alignment_overlap=8	coverage_minus=1	coverage_plus=2	flanking_left=150	flanking_right=150	frequency=1.639e-02	junction_possible_overlap_registers=141	key=REL606__3470043__-1__REL606__3470139__-1__8____150__150__0__0	max_left=66	max_left_minus=50	max_left_plus=66	max_min_left=66	max_min_left_minus=50	max_min_left_plus=66	max_min_right=0	max_min_right_minus=0	max_min_right_plus=0	max_pos_hash_score=282	max_right=92	max_right_minus=92	max_right_plus=79	neg_log10_pos_hash_p_value=17.7	new_junction_coverage=0.02	new_junction_read_count=3	no_show=1	polymorphism_frequency=1.639e-02	pos_hash_score=3	prediction=polymorphism	reject=COVERAGE_EVENNESS_SKEW,FREQUENCY_CUTOFF	side_1_annotate_key=gene	side_1_continuation=0	side_1_coverage=0.90	side_1_overlap=8	side_1_possible_overlap_registers=149	side_1_read_count=184	side_1_redundant=0	side_2_annotate_key=gene	side_2_continuation=0	side_2_coverage=0.97	side_2_overlap=0	side_2_possible_overlap_registers=141	side_2_read_count=186	side_2_redundant=0	total_non_overlap_reads=3
JC	351	.	REL606	3479368	-1	REL606	3479446	-1	0	alignment_overlap=5	coverage_minus=1	coverage_plus=2	flanking_left=150	flanking_right=150	frequency=1.539e-02	junction_possible_overlap_registers=144	key=REL606__3479368__-1__REL606__3479451__-1__5____150__150__0__0	max_left=87	max_left_minus=87	max_left_plus=66	max_min_left=66	max_min_left_minus=0	max_min_left_plus=66	max_min_right=58	max_min_right_minus=58	max_min_right_plus=0	max_pos_hash_score=288	max_right=135	max_right_minus=58	max_right_plus=135	neg_log10_pos_hash_p_value=18.0	new_junction_coverage=0.02	new_junction_read_count=3	no_show=1	polymorphism_frequency=1.539e-02	pos_hash_score=3	prediction=polymorphism	reject=COVERAGE_EVENNESS_SKEW,FREQUENCY_CUTOFF	side_1_annotate_key=gene	side_1_continuation=0	side_1_coverage=1.05	side_1_overlap=5	side_1_possible_overlap_registers=149	side_1_read_count=214	side_1_redundant=0	side_2_annotate_key=gene	side_2_continuation=0	side_2_coverage=0.90	side_2_overlap=0	side_2_possible_overlap_registers=144	side_2_read_count=177	side_2_redundant=0	total_non_overlap_reads=3
JC	352	.	REL606	3480066	1	REL606	3480095	1	0	alignment_overlap=8	coverage_minus=0	coverage_plus=4	flanking_left=150	flanking_right=150	frequency=3.021e-02	junction_possible_overlap_registers=141	key=REL606__3480066__1__REL606__3480087__1__8____150__150__0__0	max_left=112	max_left_minus=0	max_left_plus=112	max_min_left=68	max_min_left_minus=0	max_min_left_plus=68	max_min_right=62	max_min_right_minus=0	max_min_right_plus=62	max_pos_hash_score=282	max_right=127	max_right_minus=0	max_right_plus=127	neg_log10_pos_hash_p_value=16.8	new_junction_coverage=0.03	new_junction_read_count=5	no_show=1	polymorphism_frequency=3.021e-02	pos_hash_score=4	prediction=polymorphism	reject=COVERAGE_EVENNESS_SKEW,FREQUENCY_CUTOFF	side_1_annotate_key=gene	side_1_continuation=0	side_1_coverage=0.82	side_1_overlap=8	side_1_possible_overlap_registers=149	side_1_read_count=167	side_1_redundant=0	side_2_annotate_key=gene	side_2_continuation=0	side_2_coverage=0.85	side_2_overlap=0	side_2_possible_overlap_registers=141	side_2_read_count=163	side_2_redundant=0	total_non_overlap_reads=4
JC	353	.	REL606	3481111	-1	REL606	3628267	-1	0	alignment_overlap=11	coverage_minus=6	coverage_plus=1	flanking_left=150	flanking_right=150	frequency=5.015e-02	junction_possible_overlap_registers=138	key=REL606__3481111__-1__REL606__3628278__-1__11____150__150__0__0	max_left=82	max_left_minus=40	max_left_plus=82	max_min_left=40	max_min_left_minus=40	max_min_left_plus=0	max_min_right=57	max_min_right_minus=0	max_min_right_plus=57	max_pos_hash_score=276	max_right=132	max_right_minus=132	max_right_plus=57	neg_log10_pos_hash_p_value=16.6	new_junction_coverage=0.04	new_junction_read_count=7	no_show=1	polymorphism_frequency=5.015e-02	pos_hash_score=4	prediction=polymorphism	reject=COVERAGE_EVENNESS_SKEW,FREQUENCY_CUTOFF	side_1_annotate_key=gene	side_1_continuation=0	side_1_coverage=0.39	side_1_overlap=11	side_1_possible_overlap_registers=149	side_1_read_count=79	side_1_redundant=0	side_2_annotate_key=gene	side_2_continuation=0	side_2_coverage=1.02	side_2_overlap=0	side_2_possible_overlap_registers=138	side_2_read_count=192	side_2_redundant=0	total_non_overlap_reads=7
JC	354	.	REL606	3482688	-1	REL606	3482828	-1	0	alignment_overlap=11	coverage_minus=2	coverage_plus=4	flanking_left=150	flanking_right=150	frequency=1	junction_possible_overlap_registers=138	key=REL606__3482699__-1__REL606__3482828__-1__11____150__150__1__0	max_left=138	max_left_minus=138	max_left_plus=134	max_min_left=45	max_min_left_minus=0	max_min_left_plus=45	max_min_right=49	max_min_right_minus=49	max_min_right_plus=22	max_pos_hash_score=276	max_right=121	max_right_minus=49	max_right_plus=121	neg_log10_pos_hash_p_value=15.0	new_junction_coverage=0.03	new_junction_read_count=6	no_show=1	polymorphism_frequency=1.000e+00	pos_hash_score=6	prediction=consensus	reject=COVERAGE_EVENNESS_SKEW	side_1_annotate_key=repeat	side_1_continuation=0	side_1_coverage=NA	side_1_overlap=0	side_1_read_count=NA	side_1_redundant=1	side_2_annotate_key=gene	side_2_continuation=0	side_2_coverage=0.00	side_2_overlap=11	side_2_possible_overlap_registers=149	side_2_read_count=0	side_2_redundant=0	total_non_overlap_reads=6
JC	355	.	REL606	3483808	-1	REL606	3483831	-1	0	alignment_overlap=3	coverage_minus=6	coverage_plus=2	flanking_left=150	flanking_right=150	frequency=1	junction_possible_overlap_registers=146	key=REL606__3483808__-1__REL606__3483834__-1__3____150__150__0__1	max_left=60	max_left_minus=60	max_left_plus=28	max_min_left=60	max_min_left_minus=60	max_min_left_plus=28	max_min_right=0	max_min_right_minus=0	max_min_right_plus=0	max_pos_hash_score=292	max_right=134	max_right_minus=134	max_right_plus=124	neg_log10_pos_hash_p_value=14.9	new_junction_coverage=0.05	new_junction_read_count=9	no_show=1	polymorphism_frequency=9.018e-01	pos_hash_score=7	prediction=consensus	reject=COVERAGE_EVENNESS_SKEW	side_1_annotate_key=gene	side_1_continuation=0	side_1_coverage=0.00	side_1_overlap=3	side_1_possible_overlap_registers=149	side_1_read_count=1	side_1_redundant=0	side_2_annotate_key=repeat	side_2_continuation=0	side_2_coverage=NA	side_2_overlap=0	side_2_possible_overlap_registers=NA	side_2_read_count=NA	side_2_redundant=1	total_non_overlap_reads=8
JC	356	.	REL606	3483831	-1	REL606	3632251	-1	0	alignment_overlap=3	coverage_minus=2	coverage_plus=6	flanking_left=150	flanking_right=150	frequency=4.498e-02	junction_possible_overlap_registers=146	key=REL606__3483834__-1__REL606__3632251__-1__3____150__150__1__0	max_left=134	max_left_minus=124	max_left_plus=134	max_min_left=0	max_min_left_minus=0	max_min_left_plus=0	max_min_right=60	max_min_right_minus=28	max_min_right_plus=60	max_pos_hash_score=292	max_right=60	max_right_minus=28	max_right_plus=60	neg_log10_pos_hash_p_value=14.9	new_junction_coverage=0.05	new_junction_read_count=9	no_show=1	polymorphism_frequency=4.498e-02	pos_hash_score=7	prediction=polymorphism	reject=COVERAGE_EVENNESS_SKEW,FREQUENCY_CUTOFF	side_1_annotate_key=repeat	side_1_continuation=0	side_1_coverage=NA	side_1_overlap=0	side_1_read_count=NA	side_1_redundant=1	side_2_annotate_key=gene	side_2_continuation=0	side_2_coverage=0.96	side_2_overlap=3	side_2_possible_overlap_registers=149	side_2_read_count=195	side_2_redundant=0	total_non_overlap_reads=8
JC	357	.	REL606	3483840	1	REL606	3632244	1	0	alignment_overlap=4	coverage_minus=4	coverage_plus=0	flanking_left=150	flanking_right=150	frequency=5.131e-02	junction_possible_overlap_registers=145	key=REL606__3483836__1__REL606__3632244__1__4____150__150__1__0	max_left=58	max_left_minus=58	max_left_plus=0	max_min_left=58	max_min_left_minus=58	max_min_left_plus=0	max_min_right=0	max_min_right_minus=0	max_min_right_plus=0	max_pos_hash_score=290	max_right=140	max_right_minus=140	max_right_plus=0	neg_log10_pos_hash_p_value=18.0	new_junction_coverage=0.05	new_junction_read_count=10	no_show=1	polymorphism_frequency=5.131e-02	pos_hash_score=3	prediction=polymorphism	reject=COVERAGE_EVENNESS_SKEW,FREQUENCY_CUTOFF	side_1_annotate_key=repeat	side_1_continuation=0	side_1_coverage=NA	side_1_overlap=0	side_1_read_count=NA	side_1_redundant=1	side_2_annotate_key=gene	side_2_continuation=0	side_2_coverage=0.93	side_2_overlap=4	side_2_possible_overlap_registers=149	side_2_read_count=190	side_2_redundant=0	total_non_overlap_reads=4
JC	358	.	REL606	3500282	1	REL606	3500309	1	0	alignment_overlap=10	coverage_minus=0	coverage_plus=5	flanking_left=150	flanking_right=150	frequency=2.477e-02	junction_possible_overlap_registers=139	key=REL606__3500282__1__REL606__3500299__1__10____150__150__0__0	max_left=119	max_left_minus=0	max_left_plus=119	max_min_left=0	max_min_left_minus=0	max_min_left_plus=0	max_min_right=69	max_min_right_minus=0	max_min_right_plus=69	max_pos_hash_score=278	max_right=69	max_right_minus=0	max_right_plus=69	neg_log10_pos_hash_p_value=15.8	new_junction_coverage=0.03	new_junction_read_count=5	no_show=1	polymorphism_frequency=2.477e-02	pos_hash_score=5	prediction=polymorphism	reject=COVERAGE_EVENNESS_SKEW,FREQUENCY_CUTOFF	side_1_annotate_key=gene	side_1_continuation=0	side_1_coverage=1.04	side_1_overlap=10	side_1_possible_overlap_registers=149	side_1_read_count=212	side_1_redundant=0	side_2_annotate_key=gene	side_2_continuation=0	side_2_coverage=1.03	side_2_overlap=0	side_2_possible_overlap_registers=139	side_2_read_count=196	side_2_redundant=0	total_non_overlap_reads=5
JC	359	.	REL606	3501576	1	REL606	3583665	-1	0	alignment_overlap=2	coverage_minus=138	coverage_plus=99	flanking_left=150	flanking_right=150	frequency=1	junction_possible_overlap_registers=147	key=REL606__3501574__1__REL606__3583665__-1__2____150__150__0__1	max_left=146	max_left_minus=146	max_left_plus=145	max_min_left=73	max_min_left_minus=70	max_min_left_plus=73	max_min_right=74	max_min_right_minus=68	max_min_right_plus=74	max_pos_hash_score=294	max_right=144	max_right_minus=144	max_right_plus=144	neg_log10_pos_hash_p_value=0.5	new_junction_coverage=1.39	new_junction_read_count=279	polymorphism_frequency=1.000e+00	pos_hash_score=75	prediction=consensus	read_count_offset=3	side_1_annotate_key=gene	side_1_continuation=0	side_1_coverage=0.00	side_1_overlap=0	side_1_possible_overlap_registers=144	side_1_read_count=0	side_1_redundant=0	side_2_annotate_key=repeat	side_2_continuation=0	side_2_coverage=NA	side_2_overlap=2	side_2_possible_overlap_registers=NA	side_2_read_count=NA	side_2_redundant=1	total_non_overlap_reads=237
JC	360	.	REL606	3501578	-1	REL606	3582223	1	0	alignment_overlap=0	coverage_minus=140	coverage_plus=89	flanking_left=150	flanking_right=150	frequency=1	junction_possible_overlap_registers=149	key=REL606__3501578__-1__REL606__3582223__1__0____150__150__0__1	max_left=149	max_left_minus=149	max_left_plus=145	max_min_left=75	max_min_left_minus=75	max_min_left_plus=73	max_min_right=75	max_min_right_minus=75	max_min_right_plus=75	max_pos_hash_score=298	max_right=147	max_right_minus=147	max_right_plus=147	neg_log10_pos_hash_p_value=0.2	new_junction_coverage=1.20	new_junction_read_count=245	polymorphism_frequency=1.000e+00	pos_hash_score=86	prediction=consensus	read_count_offset=3	side_1_annotate_key=gene	side_1_continuation=0	side_1_coverage=0.00	side_1_overlap=0	side_1_possible_overlap_registers=146	side_1_read_count=0	side_1_redundant=0	side_2_annotate_key=repeat	side_2_continuation=0	side_2_coverage=NA	side_2_overlap=0	side_2_possible_overlap_registers=NA	side_2_read_count=NA	side_2_redundant=1	total_non_overlap_reads=229
JC	361	.	REL606	3502412	-1	REL606	3502390	-1	0	alignment_overlap=22	coverage_minus=2	coverage_plus=2	flanking_left=150	flanking_right=150	frequency=2.117e-02	junction_possible_overlap_registers=127	key=REL606__3502412__-1__REL606__3502412__-1__22____150__150__0__0	max_left=122	max_left_minus=82	max_left_plus=122	max_min_left=17	max_min_left_minus=17	max_min_left_plus=0	max_min_right=46	max_min_right_minus=46	max_min_right_plus=30	max_pos_hash_score=254	max_right=111	max_right_minus=111	max_right_plus=30	neg_log10_pos_hash_p_value=15.6	new_junction_coverage=0.02	new_junction_read_count=4	no_show=1	polymorphism_frequency=2.117e-02	pos_hash_score=4	prediction=polymorphism	reject=COVERAGE_EVENNESS_SKEW,FREQUENCY_CUTOFF	side_1_annotate_key=gene	side_1_continuation=0	side_1_coverage=1.07	side_1_overlap=22	side_1_possible_overlap_registers=149	side_1_read_count=218	side_1_redundant=0	side_2_annotate_key=gene	side_2_continuation=0	side_2_coverage=1.06	side_2_overlap=0	side_2_possible_overlap_registers=127	side_2_read_count=184	side_2_redundant=0	total_non_overlap_reads=4
JC	362	.	REL606	3546968	-1	REL606	3547048	-1	0	alignment_overlap=10	coverage_minus=3	coverage_plus=0	flanking_left=150	flanking_right=150	frequency=1.574e-02	junction_possible_overlap_registers=139	key=REL606__3546968__-1__REL606__3547058__-1__10____150__150__0__0	max_left=61	max_left_minus=61	max_left_plus=0	max_min_left=61	max_min_left_minus=61	max_min_left_plus=0	max_min_right=0	max_min_right_minus=0	max_min_right_plus=0	max_pos_hash_score=278	max_right=128	max_right_minus=128	max_right_plus=0	neg_log10_pos_hash_p_value=17.5	new_junction_coverage=0.02	new_junction_read_count=3	no_show=1	polymorphism_frequency=1.574e-02	pos_hash_score=3	prediction=polymorphism	reject=COVERAGE_EVENNESS_SKEW,FREQUENCY_CUTOFF	side_1_annotate_key=gene	side_1_continuation=0	side_1_coverage=1.00	side_1_overlap=10	side_1_possible_overlap_registers=149	side_1_read_count=204	side_1_redundant=0	side_2_annotate_key=gene	side_2_continuation=0	side_2_coverage=0.98	side_2_overlap=0	side_2_possible_overlap_registers=139	side_2_read_count=185	side_2_redundant=0	total_non_overlap_reads=3
JC	363	.	REL606	3561037	-1	REL606	3561492	-1	0	alignment_overlap=9	coverage_minus=1	coverage_plus=2	flanking_left=150	flanking_right=150	frequency=1.473e-02	junction_possible_overlap_registers=140	key=REL606__3561037__-1__REL606__3561501__-1__9____150__150__0__0	max_left=98	max_left_minus=98	max_left_plus=70	max_min_left=70	max_min_left_minus=0	max_min_left_plus=70	max_min_right=43	max_min_right_minus=43	max_min_right_plus=0	max_pos_hash_score=280	max_right=101	max_right_minus=43	max_right_plus=101	neg_log10_pos_hash_p_value=17.6	new_junction_coverage=0.02	new_junction_read_count=3	no_show=1	polymorphism_frequency=1.473e-02	pos_hash_score=3	prediction=polymorphism	reject=COVERAGE_EVENNESS_SKEW,FREQUENCY_CUTOFF	side_1_annotate_key=gene	side_1_continuation=0	side_1_coverage=1.04	side_1_overlap=9	side_1_possible_overlap_registers=149	side_1_read_count=211	side_1_redundant=0	side_2_annotate_key=gene	side_2_continuation=0	side_2_coverage=1.06	side_2_overlap=0	side_2_possible_overlap_registers=140	side_2_read_count=203	side_2_redundant=0	total_non_overlap_reads=3
JC	364	.	REL606	3603885	1	REL606	3603919	1	0	alignment_overlap=8	coverage_minus=1	coverage_plus=3	flanking_left=150	flanking_right=150	frequency=2.272e-02	junction_possible_overlap_registers=141	key=REL606__3603885__1__REL606__3603911__1__8____150__150__0__0	max_left=133	max_left_minus=104	max_left_plus=133	max_min_left=0	max_min_left_minus=0	max_min_left_plus=0	max_min_right=62	max_min_right_minus=38	max_min_right_plus=62	max_pos_hash_score=282	max_right=62	max_right_minus=38	max_right_plus=62	neg_log10_pos_hash_p_value=16.8	new_junction_coverage=0.02	new_junction_read_count=4	no_show=1	polymorphism_frequency=2.272e-02	pos_hash_score=4	prediction=polymorphism	reject=COVERAGE_EVENNESS_SKEW,FREQUENCY_CUTOFF	side_1_annotate_key=gene	side_1_continuation=0	side_1_coverage=0.90	side_1_overlap=8	side_1_possible_overlap_registers=149	side_1_read_count=183	side_1_redundant=0	side_2_annotate_key=gene	side_2_continuation=0	side_2_coverage=0.89	side_2_overlap=0	side_2_possible_overlap_registers=141	side_2_read_count=171	side_2_redundant=0	total_non_overlap_reads=4
JC	365	.	REL606	3604677	1	REL606	3604759	1	0	alignment_overlap=8	coverage_minus=1	coverage_plus=2	flanking_left=150	flanking_right=150	frequency=1.678e-02	junction_possible_overlap_registers=141	key=REL606__3604677__1__REL606__3604751__1__8____150__150__0__0	max_left=129	max_left_minus=87	max_left_plus=129	max_min_left=0	max_min_left_minus=0	max_min_left_plus=0	max_min_right=55	max_min_right_minus=55	max_min_right_plus=34	max_pos_hash_score=282	max_right=55	max_right_minus=55	max_right_plus=34	neg_log10_pos_hash_p_value=17.7	new_junction_coverage=0.02	new_junction_read_count=3	no_show=1	polymorphism_frequency=1.678e-02	pos_hash_score=3	prediction=polymorphism	reject=COVERAGE_EVENNESS_SKEW,FREQUENCY_CUTOFF	side_1_annotate_key=gene	side_1_continuation=0	side_1_coverage=0.87	side_1_overlap=8	side_1_possible_overlap_registers=149	side_1_read_count=177	side_1_redundant=0	side_2_annotate_key=gene	side_2_continuation=0	side_2_coverage=0.96	side_2_overlap=0	side_2_possible_overlap_registers=141	side_2_read_count=184	side_2_redundant=0	total_non_overlap_reads=3
JC	366	.	REL606	3628108	-1	REL606	3628267	-1	0	alignment_overlap=11	coverage_minus=6	coverage_plus=1	flanking_left=150	flanking_right=150	frequency=3.897e-02	junction_possible_overlap_registers=138	key=REL606__3628108__-1__REL606__3628278__-1__11____150__150__0__0	max_left=127	max_left_minus=40	max_left_plus=127	max_min_left=40	max_min_left_minus=40	max_min_left_plus=0	max_min_right=12	max_min_right_minus=0	max_min_right_plus=12	max_pos_hash_score=276	max_right=132	max_right_minus=132	max_right_plus=12	neg_log10_pos_hash_p_value=16.6	new_junction_coverage=0.05	new_junction_read_count=9	no_show=1	polymorphism_frequency=3.897e-02	pos_hash_score=4	prediction=polymorphism	reject=COVERAGE_EVENNESS_SKEW,FREQUENCY_CUTOFF	side_1_annotate_key=gene	side_1_continuation=0	side_1_coverage=1.34	side_1_overlap=11	side_1_possible_overlap_registers=149	side_1_read_count=272	side_1_redundant=0	side_2_annotate_key=gene	side_2_continuation=0	side_2_coverage=1.02	side_2_overlap=0	side_2_possible_overlap_registers=138	side_2_read_count=192	side_2_redundant=0	total_non_overlap_reads=7
JC	367	.	REL606	3632244	1	REL606	3632283	1	0	alignment_overlap=8	coverage_minus=0	coverage_plus=5	flanking_left=150	flanking_right=150	frequency=3.356e-02	junction_possible_overlap_registers=141	key=REL606__3632244__1__REL606__3632275__1__8____150__150__0__0	max_left=136	max_left_minus=0	max_left_plus=136	max_min_left=34	max_min_left_minus=0	max_min_left_plus=34	max_min_right=58	max_min_right_minus=0	max_min_right_plus=58	max_pos_hash_score=282	max_right=108	max_right_minus=0	max_right_plus=108	neg_log10_pos_hash_p_value=16.8	new_junction_coverage=0.04	new_junction_read_count=8	no_show=1	polymorphism_frequency=3.356e-02	pos_hash_score=4	prediction=polymorphism	reject=COVERAGE_EVENNESS_SKEW,FREQUENCY_CUTOFF	side_1_annotate_key=gene	side_1_continuation=0	side_1_coverage=0.93	side_1_overlap=8	side_1_possible_overlap_registers=149	side_1_read_count=190	side_1_redundant=0	side_2_annotate_key=gene	side_2_continuation=0	side_2_coverage=1.46	side_2_overlap=0	side_2_possible_overlap_registers=141	side_2_read_count=281	side_2_redundant=0	total_non_overlap_reads=5
JC	368	.	REL606	3643280	-1	REL606	3643287	-1	0	alignment_overlap=9	coverage_minus=5	coverage_plus=1	flanking_left=150	flanking_right=150	frequency=3.298e-02	junction_possible_overlap_registers=140	key=REL606__3643280__-1__REL606__3643296__-1__9____150__150__0__0	max_left=49	max_left_minus=49	max_left_plus=31	max_min_left=49	max_min_left_minus=49	max_min_left_plus=31	max_min_right=0	max_min_right_minus=0	max_min_right_plus=0	max_pos_hash_score=280	max_right=134	max_right_minus=134	max_right_plus=110	neg_log10_pos_hash_p_value=15.1	new_junction_coverage=0.03	new_junction_read_count=6	no_show=1	polymorphism_frequency=3.298e-02	pos_hash_score=6	prediction=polymorphism	reject=COVERAGE_EVENNESS_SKEW,FREQUENCY_CUTOFF	side_1_annotate_key=gene	side_1_continuation=0	side_1_coverage=0.91	side_1_overlap=9	side_1_possible_overlap_registers=149	side_1_read_count=185	side_1_redundant=0	side_2_annotate_key=gene	side_2_continuation=0	side_2_coverage=0.93	side_2_overlap=0	side_2_possible_overlap_registers=140	side_2_read_count=178	side_2_redundant=0	total_non_overlap_reads=6
JC	369	.	REL606	3660230	1	REL606	3660257	1	0	alignment_overlap=10	coverage_minus=0	coverage_plus=4	flanking_left=150	flanking_right=150	frequency=2.187e-02	junction_possible_overlap_registers=139	key=REL606__3660230__1__REL606__3660247__1__10____150__150__0__0	max_left=136	max_left_minus=0	max_left_plus=136	max_min_left=0	max_min_left_minus=0	max_min_left_plus=0	max_min_right=40	max_min_right_minus=0	max_min_right_plus=40	max_pos_hash_score=278	max_right=40	max_right_minus=0	max_right_plus=40	neg_log10_pos_hash_p_value=16.6	new_junction_coverage=0.02	new_junction_read_count=4	no_show=1	polymorphism_frequency=2.187e-02	pos_hash_score=4	prediction=polymorphism	reject=COVERAGE_EVENNESS_SKEW,FREQUENCY_CUTOFF	side_1_annotate_key=gene	side_1_continuation=0	side_1_coverage=0.97	side_1_overlap=10	side_1_possible_overlap_registers=149	side_1_read_count=197	side_1_redundant=0	side_2_annotate_key=gene	side_2_continuation=0	side_2_coverage=0.92	side_2_overlap=0	side_2_possible_overlap_registers=139	side_2_read_count=174	side_2_redundant=0	total_non_overlap_reads=4
JC	370	.	REL606	3688454	1	REL606	3688474	1	0	alignment_overlap=8	coverage_minus=0	coverage_plus=4	flanking_left=150	flanking_right=150	frequency=2.743e-02	junction_possible_overlap_registers=141	key=REL606__3688454__1__REL606__3688466__1__8____150__150__0__0	max_left=105	max_left_minus=0	max_left_plus=105	max_min_left=55	max_min_left_minus=0	max_min_left_plus=55	max_min_right=37	max_min_right_minus=0	max_min_right_plus=37	max_pos_hash_score=282	max_right=136	max_right_minus=0	max_right_plus=136	neg_log10_pos_hash_p_value=17.7	new_junction_coverage=0.02	new_junction_read_count=4	no_show=1	polymorphism_frequency=2.743e-02	pos_hash_score=3	prediction=polymorphism	reject=COVERAGE_EVENNESS_SKEW,FREQUENCY_CUTOFF	side_1_annotate_key=gene	side_1_continuation=0	side_1_coverage=0.77	side_1_overlap=8	side_1_possible_overlap_registers=149	side_1_read_count=156	side_1_redundant=0	side_2_annotate_key=gene	side_2_continuation=0	side_2_coverage=0.71	side_2_overlap=0	side_2_possible_overlap_registers=141	side_2_read_count=136	side_2_redundant=0	total_non_overlap_reads=4
JC	371	.	REL606	3702487	-1	REL606	3702535	-1	0	alignment_overlap=11	coverage_minus=3	coverage_plus=2	flanking_left=150	flanking_right=150	frequency=2.738e-02	junction_possible_overlap_registers=138	key=REL606__3702487__-1__REL606__3702546__-1__11____150__150__0__0	max_left=122	max_left_minus=111	max_left_plus=122	max_min_left=36	max_min_left_minus=36	max_min_left_plus=0	max_min_right=33	max_min_right_minus=26	max_min_right_plus=33	max_pos_hash_score=276	max_right=124	max_right_minus=124	max_right_plus=33	neg_log10_pos_hash_p_value=15.7	new_junction_coverage=0.03	new_junction_read_count=5	no_show=1	polymorphism_frequency=2.738e-02	pos_hash_score=5	prediction=polymorphism	reject=COVERAGE_EVENNESS_SKEW,FREQUENCY_CUTOFF	side_1_annotate_key=gene	side_1_continuation=0	side_1_coverage=0.92	side_1_overlap=11	side_1_possible_overlap_registers=149	side_1_read_count=187	side_1_redundant=0	side_2_annotate_key=gene	side_2_continuation=0	side_2_coverage=0.97	side_2_overlap=0	side_2_possible_overlap_registers=138	side_2_read_count=182	side_2_redundant=0	total_non_overlap_reads=5
JC	372	.	REL606	3716859	1	REL606	3716882	1	0	alignment_overlap=9	coverage_minus=0	coverage_plus=3	flanking_left=150	flanking_right=150	frequency=1.895e-02	junction_possible_overlap_registers=140	key=REL606__3716859__1__REL606__3716873__1__9____150__150__0__0	max_left=118	max_left_minus=0	max_left_plus=118	max_min_left=0	max_min_left_minus=0	max_min_left_plus=0	max_min_right=58	max_min_right_minus=0	max_min_right_plus=58	max_pos_hash_score=280	max_right=58	max_right_minus=0	max_right_plus=58	neg_log10_pos_hash_p_value=17.6	new_junction_coverage=0.02	new_junction_read_count=3	no_show=1	polymorphism_frequency=1.895e-02	pos_hash_score=3	prediction=polymorphism	reject=COVERAGE_EVENNESS_SKEW,FREQUENCY_CUTOFF	side_1_annotate_key=gene	side_1_continuation=0	side_1_coverage=0.76	side_1_overlap=9	side_1_possible_overlap_registers=149	side_1_read_count=155	side_1_redundant=0	side_2_annotate_key=gene	side_2_continuation=0	side_2_coverage=0.86	side_2_overlap=0	side_2_possible_overlap_registers=140	side_2_read_count=165	side_2_redundant=0	total_non_overlap_reads=3
JC	373	.	REL606	3733594	-1	REL606	3733615	-1	0	alignment_overlap=8	coverage_minus=3	coverage_plus=0	flanking_left=150	flanking_right=150	frequency=1.964e-02	junction_possible_overlap_registers=141	key=REL606__3733594__-1__REL606__3733623__-1__8____150__150__0__0	max_left=72	max_left_minus=72	max_left_plus=0	max_min_left=63	max_min_left_minus=63	max_min_left_plus=0	max_min_right=70	max_min_right_minus=70	max_min_right_plus=0	max_pos_hash_score=282	max_right=113	max_right_minus=113	max_right_plus=0	neg_log10_pos_hash_p_value=17.7	new_junction_coverage=0.02	new_junction_read_count=3	no_show=1	polymorphism_frequency=1.964e-02	pos_hash_score=3	prediction=polymorphism	reject=COVERAGE_EVENNESS_SKEW,FREQUENCY_CUTOFF	side_1_annotate_key=gene	side_1_continuation=0	side_1_coverage=0.78	side_1_overlap=8	side_1_possible_overlap_registers=149	side_1_read_count=159	side_1_redundant=0	side_2_annotate_key=gene	side_2_continuation=0	side_2_coverage=0.77	side_2_overlap=0	side_2_possible_overlap_registers=141	side_2_read_count=149	side_2_redundant=0	total_non_overlap_reads=3
JC	374	.	REL606	3750034	1	REL606	3750211	1	0	alignment_overlap=8	coverage_minus=0	coverage_plus=3	flanking_left=150	flanking_right=150	frequency=1.549e-02	junction_possible_overlap_registers=141	key=REL606__3750034__1__REL606__3750203__1__8____150__150__0__0	max_left=94	max_left_minus=0	max_left_plus=94	max_min_left=0	max_min_left_minus=0	max_min_left_plus=0	max_min_right=66	max_min_right_minus=0	max_min_right_plus=66	max_pos_hash_score=282	max_right=66	max_right_minus=0	max_right_plus=66	neg_log10_pos_hash_p_value=17.7	new_junction_coverage=0.02	new_junction_read_count=3	no_show=1	polymorphism_frequency=1.549e-02	pos_hash_score=3	prediction=polymorphism	reject=COVERAGE_EVENNESS_SKEW,FREQUENCY_CUTOFF	side_1_annotate_key=gene	side_1_continuation=0	side_1_coverage=1.08	side_1_overlap=8	side_1_possible_overlap_registers=149	side_1_read_count=219	side_1_redundant=0	side_2_annotate_key=gene	side_2_continuation=0	side_2_coverage=0.90	side_2_overlap=0	side_2_possible_overlap_registers=141	side_2_read_count=174	side_2_redundant=0	total_non_overlap_reads=3
JC	375	.	REL606	3750526	1	REL606	3750575	1	0	alignment_overlap=13	coverage_minus=2	coverage_plus=4	flanking_left=150	flanking_right=150	frequency=3.197e-02	junction_possible_overlap_registers=136	key=REL606__3750526__1__REL606__3750562__1__13____150__150__0__0	max_left=136	max_left_minus=33	max_left_plus=136	max_min_left=33	max_min_left_minus=33	max_min_left_plus=0	max_min_right=48	max_min_right_minus=0	max_min_right_plus=48	max_pos_hash_score=272	max_right=112	max_right_minus=112	max_right_plus=48	neg_log10_pos_hash_p_value=14.8	new_junction_coverage=0.03	new_junction_read_count=6	no_show=1	polymorphism_frequency=3.197e-02	pos_hash_score=6	prediction=polymorphism	reject=COVERAGE_EVENNESS_SKEW,FREQUENCY_CUTOFF	side_1_annotate_key=gene	side_1_continuation=0	side_1_coverage=0.99	side_1_overlap=13	side_1_possible_overlap_registers=149	side_1_read_count=202	side_1_redundant=0	side_2_annotate_key=gene	side_2_continuation=0	side_2_coverage=0.96	side_2_overlap=0	side_2_possible_overlap_registers=136	side_2_read_count=179	side_2_redundant=0	total_non_overlap_reads=6
JC	376	.	REL606	3760606	1	REL606	3760664	1	0	alignment_overlap=8	coverage_minus=0	coverage_plus=5	flanking_left=150	flanking_right=150	frequency=2.696e-02	junction_possible_overlap_registers=141	key=REL606__3760606__1__REL606__3760656__1__8____150__150__0__0	max_left=112	max_left_minus=0	max_left_plus=112	max_min_left=0	max_min_left_minus=0	max_min_left_plus=0	max_min_right=55	max_min_right_minus=0	max_min_right_plus=55	max_pos_hash_score=282	max_right=55	max_right_minus=0	max_right_plus=55	neg_log10_pos_hash_p_value=16.8	new_junction_coverage=0.03	new_junction_read_count=5	no_show=1	polymorphism_frequency=2.696e-02	pos_hash_score=4	prediction=polymorphism	reject=COVERAGE_EVENNESS_SKEW,FREQUENCY_CUTOFF	side_1_annotate_key=gene	side_1_continuation=0	side_1_coverage=0.92	side_1_overlap=8	side_1_possible_overlap_registers=149	side_1_read_count=188	side_1_redundant=0	side_2_annotate_key=gene	side_2_continuation=0	side_2_coverage=0.95	side_2_overlap=0	side_2_possible_overlap_registers=141	side_2_read_count=183	side_2_redundant=0	total_non_overlap_reads=5
JC	377	.	REL606	3785646	-1	REL606	3785695	-1	0	alignment_overlap=11	coverage_minus=3	coverage_plus=0	flanking_left=150	flanking_right=150	frequency=1.580e-02	junction_possible_overlap_registers=138	key=REL606__3785646__-1__REL606__3785706__-1__11____150__150__0__0	max_left=84	max_left_minus=84	max_left_plus=0	max_min_left=66	max_min_left_minus=66	max_min_left_plus=0	max_min_right=55	max_min_right_minus=55	max_min_right_plus=0	max_pos_hash_score=276	max_right=88	max_right_minus=88	max_right_plus=0	neg_log10_pos_hash_p_value=17.5	new_junction_coverage=0.02	new_junction_read_count=3	no_show=1	polymorphism_frequency=1.580e-02	pos_hash_score=3	prediction=polymorphism	reject=COVERAGE_EVENNESS_SKEW,FREQUENCY_CUTOFF	side_1_annotate_key=gene	side_1_continuation=0	side_1_coverage=0.95	side_1_overlap=11	side_1_possible_overlap_registers=149	side_1_read_count=194	side_1_redundant=0	side_2_annotate_key=gene	side_2_continuation=0	side_2_coverage=1.03	side_2_overlap=0	side_2_possible_overlap_registers=138	side_2_read_count=194	side_2_redundant=0	total_non_overlap_reads=3
JC	378	.	REL606	3820180	1	REL606	3820219	1	0	alignment_overlap=12	coverage_minus=1	coverage_plus=8	flanking_left=150	flanking_right=150	frequency=4.956e-02	junction_possible_overlap_registers=137	key=REL606__3820180__1__REL606__3820207__1__12____150__150__0__0	max_left=128	max_left_minus=19	max_left_plus=128	max_min_left=63	max_min_left_minus=19	max_min_left_plus=63	max_min_right=58	max_min_right_minus=0	max_min_right_plus=58	max_pos_hash_score=274	max_right=119	max_right_minus=119	max_right_plus=103	neg_log10_pos_hash_p_value=14.9	new_junction_coverage=0.05	new_junction_read_count=9	no_show=1	polymorphism_frequency=4.956e-02	pos_hash_score=6	prediction=polymorphism	reject=COVERAGE_EVENNESS_SKEW,FREQUENCY_CUTOFF	side_1_annotate_key=gene	side_1_continuation=0	side_1_coverage=0.96	side_1_overlap=12	side_1_possible_overlap_registers=149	side_1_read_count=196	side_1_redundant=0	side_2_annotate_key=gene	side_2_continuation=0	side_2_coverage=0.88	side_2_overlap=0	side_2_possible_overlap_registers=137	side_2_read_count=165	side_2_redundant=0	total_non_overlap_reads=9
JC	379	.	REL606	3820755	-1	REL606	3820987	-1	0	alignment_overlap=7	coverage_minus=2	coverage_plus=1	flanking_left=150	flanking_right=150	frequency=1.774e-02	junction_possible_overlap_registers=142	key=REL606__3820755__-1__REL606__3820994__-1__7____150__150__0__0	max_left=81	max_left_minus=81	max_left_plus=13	max_min_left=58	max_min_left_minus=58	max_min_left_plus=13	max_min_right=62	max_min_right_minus=62	max_min_right_plus=0	max_pos_hash_score=284	max_right=130	max_right_minus=85	max_right_plus=130	neg_log10_pos_hash_p_value=17.8	new_junction_coverage=0.02	new_junction_read_count=3	no_show=1	polymorphism_frequency=1.774e-02	pos_hash_score=3	prediction=polymorphism	reject=COVERAGE_EVENNESS_SKEW,FREQUENCY_CUTOFF	side_1_annotate_key=gene	side_1_continuation=0	side_1_coverage=0.92	side_1_overlap=7	side_1_possible_overlap_registers=149	side_1_read_count=188	side_1_redundant=0	side_2_annotate_key=gene	side_2_continuation=0	side_2_coverage=0.79	side_2_overlap=0	side_2_possible_overlap_registers=142	side_2_read_count=153	side_2_redundant=0	total_non_overlap_reads=3
JC	380	.	REL606	3847242	1	REL606	3847269	1	0	alignment_overlap=13	coverage_minus=0	coverage_plus=5	flanking_left=150	flanking_right=150	frequency=2.920e-02	junction_possible_overlap_registers=136	key=REL606__3847242__1__REL606__3847256__1__13____150__150__0__0	max_left=118	max_left_minus=0	max_left_plus=118	max_min_left=0	max_min_left_minus=0	max_min_left_plus=0	max_min_right=62	max_min_right_minus=0	max_min_right_plus=62	max_pos_hash_score=272	max_right=62	max_right_minus=0	max_right_plus=62	neg_log10_pos_hash_p_value=16.4	new_junction_coverage=0.03	new_junction_read_count=5	no_show=1	polymorphism_frequency=2.920e-02	pos_hash_score=4	prediction=polymorphism	reject=COVERAGE_EVENNESS_SKEW,FREQUENCY_CUTOFF	side_1_annotate_key=gene	side_1_continuation=0	side_1_coverage=0.88	side_1_overlap=13	side_1_possible_overlap_registers=149	side_1_read_count=178	side_1_redundant=0	side_2_annotate_key=gene	side_2_continuation=0	side_2_coverage=0.92	side_2_overlap=0	side_2_possible_overlap_registers=136	side_2_read_count=170	side_2_redundant=0	total_non_overlap_reads=5
JC	381	.	REL606	3852179	-1	REL606	3852312	-1	0	alignment_overlap=7	coverage_minus=2	coverage_plus=3	flanking_left=150	flanking_right=150	frequency=2.316e-02	junction_possible_overlap_registers=142	key=REL606__3852179__-1__REL606__3852319__-1__7____150__150__0__0	max_left=103	max_left_minus=102	max_left_plus=103	max_min_left=41	max_min_left_minus=41	max_min_left_plus=0	max_min_right=40	max_min_right_minus=40	max_min_right_plus=40	max_pos_hash_score=284	max_right=98	max_right_minus=98	max_right_plus=40	neg_log10_pos_hash_p_value=17.8	new_junction_coverage=0.03	new_junction_read_count=5	no_show=1	polymorphism_frequency=2.316e-02	pos_hash_score=3	prediction=polymorphism	reject=COVERAGE_EVENNESS_SKEW,FREQUENCY_CUTOFF	side_1_annotate_key=gene	side_1_continuation=0	side_1_coverage=1.17	side_1_overlap=7	side_1_possible_overlap_registers=149	side_1_read_count=237	side_1_redundant=0	side_2_annotate_key=gene	side_2_continuation=0	side_2_coverage=1.01	side_2_overlap=0	side_2_possible_overlap_registers=142	side_2_read_count=196	side_2_redundant=0	total_non_overlap_reads=5
JC	382	.	REL606	3859733	-1	REL606	3859734	-1	0	alignment_overlap=8	coverage_minus=8	coverage_plus=2	flanking_left=150	flanking_right=150	frequency=4.764e-02	junction_possible_overlap_registers=141	key=REL606__3859733__-1__REL606__3859742__-1__8____150__150__0__0	max_left=41	max_left_minus=41	max_left_plus=16	max_min_left=41	max_min_left_minus=41	max_min_left_plus=16	max_min_right=0	max_min_right_minus=0	max_min_right_plus=0	max_pos_hash_score=282	max_right=137	max_right_minus=137	max_right_plus=133	neg_log10_pos_hash_p_value=13.9	new_junction_coverage=0.05	new_junction_read_count=10	no_show=1	polymorphism_frequency=4.764e-02	pos_hash_score=8	prediction=polymorphism	reject=COVERAGE_EVENNESS_SKEW,FREQUENCY_CUTOFF	side_1_annotate_key=gene	side_1_continuation=0	side_1_coverage=1.02	side_1_overlap=8	side_1_possible_overlap_registers=149	side_1_read_count=208	side_1_redundant=0	side_2_annotate_key=gene	side_2_continuation=0	side_2_coverage=1.06	side_2_overlap=0	side_2_possible_overlap_registers=141	side_2_read_count=203	side_2_redundant=0	total_non_overlap_reads=10
JC	383	.	REL606	3864710	-1	REL606	3864775	-1	0	alignment_overlap=7	coverage_minus=2	coverage_plus=2	flanking_left=150	flanking_right=150	frequency=1.843e-02	junction_possible_overlap_registers=142	key=REL606__3864710__-1__REL606__3864782__-1__7____150__150__0__0	max_left=112	max_left_minus=112	max_left_plus=90	max_min_left=9	max_min_left_minus=9	max_min_left_plus=0	max_min_right=64	max_min_right_minus=31	max_min_right_plus=64	max_pos_hash_score=284	max_right=134	max_right_minus=134	max_right_plus=64	neg_log10_pos_hash_p_value=16.9	new_junction_coverage=0.02	new_junction_read_count=4	no_show=1	polymorphism_frequency=1.843e-02	pos_hash_score=4	prediction=polymorphism	reject=COVERAGE_EVENNESS_SKEW,FREQUENCY_CUTOFF	side_1_annotate_key=gene	side_1_continuation=0	side_1_coverage=1.14	side_1_overlap=7	side_1_possible_overlap_registers=149	side_1_read_count=232	side_1_redundant=0	side_2_annotate_key=gene	side_2_continuation=0	side_2_coverage=1.06	side_2_overlap=0	side_2_possible_overlap_registers=142	side_2_read_count=205	side_2_redundant=0	total_non_overlap_reads=4
JC	384	.	REL606	3870077	-1	REL606	3870091	-1	0	alignment_overlap=7	coverage_minus=3	coverage_plus=0	flanking_left=150	flanking_right=150	frequency=1.632e-02	junction_possible_overlap_registers=142	key=REL606__3870077__-1__REL606__3870098__-1__7____150__150__0__0	max_left=88	max_left_minus=88	max_left_plus=0	max_min_left=45	max_min_left_minus=45	max_min_left_plus=0	max_min_right=55	max_min_right_minus=55	max_min_right_plus=0	max_pos_hash_score=284	max_right=100	max_right_minus=100	max_right_plus=0	neg_log10_pos_hash_p_value=17.8	new_junction_coverage=0.02	new_junction_read_count=3	no_show=1	polymorphism_frequency=1.632e-02	pos_hash_score=3	prediction=polymorphism	reject=COVERAGE_EVENNESS_SKEW,FREQUENCY_CUTOFF	side_1_annotate_key=gene	side_1_continuation=0	side_1_coverage=0.98	side_1_overlap=7	side_1_possible_overlap_registers=149	side_1_read_count=199	side_1_redundant=0	side_2_annotate_key=gene	side_2_continuation=0	side_2_coverage=0.89	side_2_overlap=0	side_2_possible_overlap_registers=142	side_2_read_count=172	side_2_redundant=0	total_non_overlap_reads=3
JC	385	.	REL606	3871958	1	REL606	3871988	1	0	alignment_overlap=7	coverage_minus=1	coverage_plus=2	flanking_left=150	flanking_right=150	frequency=1.549e-02	junction_possible_overlap_registers=142	key=REL606__3871958__1__REL606__3871981__1__7____150__150__0__0	max_left=140	max_left_minus=140	max_left_plus=104	max_min_left=0	max_min_left_minus=0	max_min_left_plus=0	max_min_right=61	max_min_right_minus=2	max_min_right_plus=61	max_pos_hash_score=284	max_right=61	max_right_minus=2	max_right_plus=61	neg_log10_pos_hash_p_value=17.8	new_junction_coverage=0.02	new_junction_read_count=3	no_show=1	polymorphism_frequency=1.549e-02	pos_hash_score=3	prediction=polymorphism	reject=COVERAGE_EVENNESS_SKEW,FREQUENCY_CUTOFF	side_1_annotate_key=gene	side_1_continuation=0	side_1_coverage=1.00	side_1_overlap=7	side_1_possible_overlap_registers=149	side_1_read_count=204	side_1_redundant=0	side_2_annotate_key=gene	side_2_continuation=0	side_2_coverage=0.97	side_2_overlap=0	side_2_possible_overlap_registers=142	side_2_read_count=187	side_2_redundant=0	total_non_overlap_reads=3
JC	386	.	REL606	3896180	1	REL606	3896202	1	0	alignment_overlap=8	coverage_minus=0	coverage_plus=4	flanking_left=150	flanking_right=150	frequency=2.461e-02	junction_possible_overlap_registers=141	key=REL606__3896180__1__REL606__3896194__1__8____150__150__0__0	max_left=113	max_left_minus=0	max_left_plus=113	max_min_left=0	max_min_left_minus=0	max_min_left_plus=0	max_min_right=57	max_min_right_minus=0	max_min_right_plus=57	max_pos_hash_score=282	max_right=57	max_right_minus=0	max_right_plus=57	neg_log10_pos_hash_p_value=16.8	new_junction_coverage=0.02	new_junction_read_count=4	no_show=1	polymorphism_frequency=2.461e-02	pos_hash_score=4	prediction=polymorphism	reject=COVERAGE_EVENNESS_SKEW,FREQUENCY_CUTOFF	side_1_annotate_key=gene	side_1_continuation=0	side_1_coverage=0.82	side_1_overlap=8	side_1_possible_overlap_registers=149	side_1_read_count=167	side_1_redundant=0	side_2_annotate_key=gene	side_2_continuation=0	side_2_coverage=0.83	side_2_overlap=0	side_2_possible_overlap_registers=141	side_2_read_count=159	side_2_redundant=0	total_non_overlap_reads=4
JC	387	.	REL606	3900660	1	REL606	3900773	1	0	alignment_overlap=8	coverage_minus=1	coverage_plus=2	flanking_left=150	flanking_right=150	frequency=1.398e-02	junction_possible_overlap_registers=141	key=REL606__3900660__1__REL606__3900765__1__8____150__150__0__0	max_left=127	max_left_minus=97	max_left_plus=127	max_min_left=69	max_min_left_minus=0	max_min_left_plus=69	max_min_right=45	max_min_right_minus=45	max_min_right_plus=15	max_pos_hash_score=282	max_right=73	max_right_minus=45	max_right_plus=73	neg_log10_pos_hash_p_value=17.7	new_junction_coverage=0.02	new_junction_read_count=3	no_show=1	polymorphism_frequency=1.398e-02	pos_hash_score=3	prediction=polymorphism	reject=COVERAGE_EVENNESS_SKEW,FREQUENCY_CUTOFF	side_1_annotate_key=gene	side_1_continuation=0	side_1_coverage=1.19	side_1_overlap=8	side_1_possible_overlap_registers=149	side_1_read_count=241	side_1_redundant=0	side_2_annotate_key=gene	side_2_continuation=0	side_2_coverage=1.01	side_2_overlap=0	side_2_possible_overlap_registers=141	side_2_read_count=195	side_2_redundant=0	total_non_overlap_reads=3
JC	388	.	REL606	3905606	1	REL606	3905632	1	0	alignment_overlap=7	coverage_minus=0	coverage_plus=3	flanking_left=150	flanking_right=150	frequency=1.582e-02	junction_possible_overlap_registers=142	key=REL606__3905606__1__REL606__3905625__1__7____150__150__0__0	max_left=139	max_left_minus=0	max_left_plus=139	max_min_left=0	max_min_left_minus=0	max_min_left_plus=0	max_min_right=50	max_min_right_minus=0	max_min_right_plus=50	max_pos_hash_score=284	max_right=50	max_right_minus=0	max_right_plus=50	neg_log10_pos_hash_p_value=17.8	new_junction_coverage=0.02	new_junction_read_count=3	no_show=1	polymorphism_frequency=1.582e-02	pos_hash_score=3	prediction=polymorphism	reject=COVERAGE_EVENNESS_SKEW,FREQUENCY_CUTOFF	side_1_annotate_key=gene	side_1_continuation=0	side_1_coverage=0.91	side_1_overlap=7	side_1_possible_overlap_registers=149	side_1_read_count=186	side_1_redundant=0	side_2_annotate_key=gene	side_2_continuation=0	side_2_coverage=1.01	side_2_overlap=0	side_2_possible_overlap_registers=142	side_2_read_count=196	side_2_redundant=0	total_non_overlap_reads=3
JC	389	.	REL606	3922791	1	REL606	3922846	1	0	alignment_overlap=9	coverage_minus=0	coverage_plus=3	flanking_left=150	flanking_right=150	frequency=1.418e-02	junction_possible_overlap_registers=140	key=REL606__3922791__1__REL606__3922837__1__9____150__150__0__0	max_left=82	max_left_minus=0	max_left_plus=82	max_min_left=70	max_min_left_minus=0	max_min_left_plus=70	max_min_right=60	max_min_right_minus=0	max_min_right_plus=60	max_pos_hash_score=280	max_right=71	max_right_minus=0	max_right_plus=71	neg_log10_pos_hash_p_value=17.6	new_junction_coverage=0.02	new_junction_read_count=3	no_show=1	polymorphism_frequency=1.418e-02	pos_hash_score=3	prediction=polymorphism	reject=COVERAGE_EVENNESS_SKEW,FREQUENCY_CUTOFF	side_1_annotate_key=gene	side_1_continuation=0	side_1_coverage=1.05	side_1_overlap=9	side_1_possible_overlap_registers=149	side_1_read_count=214	side_1_redundant=0	side_2_annotate_key=gene	side_2_continuation=0	side_2_coverage=1.13	side_2_overlap=0	side_2_possible_overlap_registers=140	side_2_read_count=216	side_2_redundant=0	total_non_overlap_reads=3
JC	390	.	REL606	3938413	-1	REL606	3938483	-1	0	alignment_overlap=10	coverage_minus=3	coverage_plus=0	flanking_left=150	flanking_right=150	frequency=1.799e-02	junction_possible_overlap_registers=139	key=REL606__3938413__-1__REL606__3938493__-1__10____150__150__0__0	max_left=68	max_left_minus=68	max_left_plus=0	max_min_left=68	max_min_left_minus=68	max_min_left_plus=0	max_min_right=0	max_min_right_minus=0	max_min_right_plus=0	max_pos_hash_score=278	max_right=136	max_right_minus=136	max_right_plus=0	neg_log10_pos_hash_p_value=17.5	new_junction_coverage=0.02	new_junction_read_count=3	no_show=1	polymorphism_frequency=1.799e-02	pos_hash_score=3	prediction=polymorphism	reject=COVERAGE_EVENNESS_SKEW,FREQUENCY_CUTOFF	side_1_annotate_key=gene	side_1_continuation=0	side_1_coverage=0.92	side_1_overlap=10	side_1_possible_overlap_registers=149	side_1_read_count=187	side_1_redundant=0	side_2_annotate_key=gene	side_2_continuation=0	side_2_coverage=0.81	side_2_overlap=0	side_2_possible_overlap_registers=139	side_2_read_count=153	side_2_redundant=0	total_non_overlap_reads=3
JC	391	.	REL606	3960692	1	REL606	3960726	1	0	alignment_overlap=10	coverage_minus=2	coverage_plus=5	flanking_left=150	flanking_right=150	frequency=3.622e-02	junction_possible_overlap_registers=139	key=REL606__3960692__1__REL606__3960716__1__10____150__150__0__0	max_left=138	max_left_minus=138	max_left_plus=138	max_min_left=0	max_min_left_minus=0	max_min_left_plus=0	max_min_right=54	max_min_right_minus=3	max_min_right_plus=54	max_pos_hash_score=278	max_right=54	max_right_minus=3	max_right_plus=54	neg_log10_pos_hash_p_value=14.4	new_junction_coverage=0.04	new_junction_read_count=7	no_show=1	polymorphism_frequency=3.622e-02	pos_hash_score=7	prediction=polymorphism	reject=COVERAGE_EVENNESS_SKEW,FREQUENCY_CUTOFF	side_1_annotate_key=gene	side_1_continuation=0	side_1_coverage=1.06	side_1_overlap=10	side_1_possible_overlap_registers=149	side_1_read_count=216	side_1_redundant=0	side_2_annotate_key=gene	side_2_continuation=0	side_2_coverage=0.90	side_2_overlap=0	side_2_possible_overlap_registers=139	side_2_read_count=171	side_2_redundant=0	total_non_overlap_reads=7
JC	392	.	REL606	3968732	-1	REL606	3968778	-1	0	alignment_overlap=11	coverage_minus=2	coverage_plus=2	flanking_left=150	flanking_right=150	frequency=2.086e-02	junction_possible_overlap_registers=138	key=REL606__3968732__-1__REL606__3968789__-1__11____150__150__0__0	max_left=108	max_left_minus=108	max_left_plus=93	max_min_left=0	max_min_left_minus=0	max_min_left_plus=0	max_min_right=48	max_min_right_minus=31	max_min_right_plus=48	max_pos_hash_score=276	max_right=48	max_right_minus=31	max_right_plus=48	neg_log10_pos_hash_p_value=17.5	new_junction_coverage=0.02	new_junction_read_count=4	no_show=1	polymorphism_frequency=2.086e-02	pos_hash_score=3	prediction=polymorphism	reject=COVERAGE_EVENNESS_SKEW,FREQUENCY_CUTOFF	side_1_annotate_key=gene	side_1_continuation=0	side_1_coverage=0.90	side_1_overlap=11	side_1_possible_overlap_registers=149	side_1_read_count=182	side_1_redundant=0	side_2_annotate_key=gene	side_2_continuation=0	side_2_coverage=1.10	side_2_overlap=0	side_2_possible_overlap_registers=138	side_2_read_count=207	side_2_redundant=0	total_non_overlap_reads=4
JC	393	.	REL606	3984893	-1	REL606	3984942	-1	0	alignment_overlap=8	coverage_minus=4	coverage_plus=1	flanking_left=150	flanking_right=150	frequency=2.455e-02	junction_possible_overlap_registers=141	key=REL606__3984893__-1__REL606__3984950__-1__8____150__150__0__0	max_left=62	max_left_minus=62	max_left_plus=5	max_min_left=62	max_min_left_minus=62	max_min_left_plus=5	max_min_right=0	max_min_right_minus=0	max_min_right_plus=0	max_pos_hash_score=282	max_right=137	max_right_minus=114	max_right_plus=137	neg_log10_pos_hash_p_value=16.0	new_junction_coverage=0.03	new_junction_read_count=5	no_show=1	polymorphism_frequency=2.455e-02	pos_hash_score=5	prediction=polymorphism	reject=COVERAGE_EVENNESS_SKEW,FREQUENCY_CUTOFF	side_1_annotate_key=gene	side_1_continuation=0	side_1_coverage=0.97	side_1_overlap=8	side_1_possible_overlap_registers=149	side_1_read_count=198	side_1_redundant=0	side_2_annotate_key=gene	side_2_continuation=0	side_2_coverage=1.09	side_2_overlap=0	side_2_possible_overlap_registers=141	side_2_read_count=210	side_2_redundant=0	total_non_overlap_reads=5
JC	394	.	REL606	3998793	-1	REL606	3998806	-1	0	alignment_overlap=7	coverage_minus=3	coverage_plus=0	flanking_left=150	flanking_right=150	frequency=1.468e-02	junction_possible_overlap_registers=142	key=REL606__3998793__-1__REL606__3998813__-1__7____150__150__0__0	max_left=47	max_left_minus=47	max_left_plus=0	max_min_left=47	max_min_left_minus=47	max_min_left_plus=0	max_min_right=0	max_min_right_minus=0	max_min_right_plus=0	max_pos_hash_score=284	max_right=134	max_right_minus=134	max_right_plus=0	neg_log10_pos_hash_p_value=17.8	new_junction_coverage=0.02	new_junction_read_count=3	no_show=1	polymorphism_frequency=1.468e-02	pos_hash_score=3	prediction=polymorphism	reject=COVERAGE_EVENNESS_SKEW,FREQUENCY_CUTOFF	side_1_annotate_key=gene	side_1_continuation=0	side_1_coverage=1.07	side_1_overlap=7	side_1_possible_overlap_registers=149	side_1_read_count=217	side_1_redundant=0	side_2_annotate_key=gene	side_2_continuation=0	side_2_coverage=1.01	side_2_overlap=0	side_2_possible_overlap_registers=142	side_2_read_count=196	side_2_redundant=0	total_non_overlap_reads=3
JC	395	.	REL606	4039552	1	REL606	4039614	1	0	alignment_overlap=11	coverage_minus=0	coverage_plus=5	flanking_left=150	flanking_right=150	frequency=2.797e-02	junction_possible_overlap_registers=138	key=REL606__4039552__1__REL606__4039603__1__11____150__150__0__0	max_left=129	max_left_minus=0	max_left_plus=129	max_min_left=0	max_min_left_minus=0	max_min_left_plus=0	max_min_right=65	max_min_right_minus=0	max_min_right_plus=65	max_pos_hash_score=276	max_right=65	max_right_minus=0	max_right_plus=65	neg_log10_pos_hash_p_value=15.7	new_junction_coverage=0.03	new_junction_read_count=5	no_show=1	polymorphism_frequency=2.797e-02	pos_hash_score=5	prediction=polymorphism	reject=COVERAGE_EVENNESS_SKEW,FREQUENCY_CUTOFF	side_1_annotate_key=gene	side_1_continuation=0	side_1_coverage=0.96	side_1_overlap=11	side_1_possible_overlap_registers=149	side_1_read_count=196	side_1_redundant=0	side_2_annotate_key=gene	side_2_continuation=0	side_2_coverage=0.88	side_2_overlap=0	side_2_possible_overlap_registers=138	side_2_read_count=166	side_2_redundant=0	total_non_overlap_reads=5
JC	396	.	REL606	4045389	1	REL606	4045416	1	0	alignment_overlap=11	coverage_minus=0	coverage_plus=4	flanking_left=150	flanking_right=150	frequency=2.430e-02	junction_possible_overlap_registers=138	key=REL606__4045389__1__REL606__4045405__1__11____150__150__0__0	max_left=101	max_left_minus=0	max_left_plus=101	max_min_left=0	max_min_left_minus=0	max_min_left_plus=0	max_min_right=61	max_min_right_minus=0	max_min_right_plus=61	max_pos_hash_score=276	max_right=61	max_right_minus=0	max_right_plus=61	neg_log10_pos_hash_p_value=17.5	new_junction_coverage=0.02	new_junction_read_count=4	no_show=1	polymorphism_frequency=2.430e-02	pos_hash_score=3	prediction=polymorphism	reject=COVERAGE_EVENNESS_SKEW,FREQUENCY_CUTOFF	side_1_annotate_key=gene	side_1_continuation=0	side_1_coverage=0.85	side_1_overlap=11	side_1_possible_overlap_registers=149	side_1_read_count=173	side_1_redundant=0	side_2_annotate_key=gene	side_2_continuation=0	side_2_coverage=0.85	side_2_overlap=0	side_2_possible_overlap_registers=138	side_2_read_count=161	side_2_redundant=0	total_non_overlap_reads=4
JC	397	.	REL606	4046971	1	REL606	4047009	1	0	alignment_overlap=8	coverage_minus=0	coverage_plus=3	flanking_left=150	flanking_right=150	frequency=1.633e-02	junction_possible_overlap_registers=141	key=REL606__4046971__1__REL606__4047001__1__8____150__150__0__0	max_left=118	max_left_minus=0	max_left_plus=118	max_min_left=0	max_min_left_minus=0	max_min_left_plus=0	max_min_right=68	max_min_right_minus=0	max_min_right_plus=68	max_pos_hash_score=282	max_right=68	max_right_minus=0	max_right_plus=68	neg_log10_pos_hash_p_value=17.7	new_junction_coverage=0.02	new_junction_read_count=3	no_show=1	polymorphism_frequency=1.633e-02	pos_hash_score=3	prediction=polymorphism	reject=COVERAGE_EVENNESS_SKEW,FREQUENCY_CUTOFF	side_1_annotate_key=gene	side_1_continuation=0	side_1_coverage=0.89	side_1_overlap=8	side_1_possible_overlap_registers=149	side_1_read_count=180	side_1_redundant=0	side_2_annotate_key=gene	side_2_continuation=0	side_2_coverage=0.99	side_2_overlap=0	side_2_possible_overlap_registers=141	side_2_read_count=191	side_2_redundant=0	total_non_overlap_reads=3
JC	398	.	REL606	4054218	1	REL606	4054247	1	0	alignment_overlap=7	coverage_minus=0	coverage_plus=3	flanking_left=150	flanking_right=150	frequency=1.728e-02	junction_possible_overlap_registers=142	key=REL606__4054218__1__REL606__4054240__1__7____150__150__0__0	max_left=67	max_left_minus=0	max_left_plus=67	max_min_left=67	max_min_left_minus=0	max_min_left_plus=67	max_min_right=0	max_min_right_minus=0	max_min_right_plus=0	max_pos_hash_score=284	max_right=93	max_right_minus=0	max_right_plus=93	neg_log10_pos_hash_p_value=17.8	new_junction_coverage=0.02	new_junction_read_count=3	no_show=1	polymorphism_frequency=1.728e-02	pos_hash_score=3	prediction=polymorphism	reject=COVERAGE_EVENNESS_SKEW,FREQUENCY_CUTOFF	side_1_annotate_key=gene	side_1_continuation=0	side_1_coverage=0.82	side_1_overlap=7	side_1_possible_overlap_registers=149	side_1_read_count=166	side_1_redundant=0	side_2_annotate_key=gene	side_2_continuation=0	side_2_coverage=0.94	side_2_overlap=0	side_2_possible_overlap_registers=142	side_2_read_count=183	side_2_redundant=0	total_non_overlap_reads=3
JC	399	.	REL606	4073981	-1	REL606	4115200	-1	-7	alignment_overlap=-7	coverage_minus=1	coverage_plus=7	flanking_left=150	flanking_right=150	frequency=NA	junction_possible_overlap_registers=142	key=REL606__4073981__-1__REL606__4115200__-1__-7__GCAGCTT__150__150__1__1	max_left=131	max_left_minus=121	max_left_plus=131	max_min_left=0	max_min_left_minus=0	max_min_left_plus=0	max_min_right=39	max_min_right_minus=22	max_min_right_plus=39	max_pos_hash_score=284	max_right=39	max_right_minus=22	max_right_plus=39	neg_log10_pos_hash_p_value=14.6	new_junction_coverage=0.38	new_junction_read_count=73	no_show=1	polymorphism_frequency=NA	pos_hash_score=7	prediction=unknown	reject=COVERAGE_EVENNESS_SKEW	side_1_annotate_key=repeat	side_1_continuation=0	side_1_coverage=NA	side_1_overlap=0	side_1_read_count=NA	side_1_redundant=1	side_2_annotate_key=repeat	side_2_continuation=0	side_2_coverage=NA	side_2_overlap=0	side_2_possible_overlap_registers=NA	side_2_read_count=NA	side_2_redundant=1	total_non_overlap_reads=8	unique_read_sequence=GCAGCTT
JC	400	.	REL606	4080434	-1	REL606	4080501	-1	0	alignment_overlap=7	coverage_minus=3	coverage_plus=0	flanking_left=150	flanking_right=150	frequency=1.662e-02	junction_possible_overlap_registers=142	key=REL606__4080434__-1__REL606__4080508__-1__7____150__150__0__0	max_left=62	max_left_minus=62	max_left_plus=0	max_min_left=62	max_min_left_minus=62	max_min_left_plus=0	max_min_right=0	max_min_right_minus=0	max_min_right_plus=0	max_pos_hash_score=284	max_right=121	max_right_minus=121	max_right_plus=0	neg_log10_pos_hash_p_value=17.8	new_junction_coverage=0.02	new_junction_read_count=3	no_show=1	polymorphism_frequency=1.662e-02	pos_hash_score=3	prediction=polymorphism	reject=COVERAGE_EVENNESS_SKEW,FREQUENCY_CUTOFF	side_1_annotate_key=gene	side_1_continuation=0	side_1_coverage=0.94	side_1_overlap=7	side_1_possible_overlap_registers=149	side_1_read_count=191	side_1_redundant=0	side_2_annotate_key=gene	side_2_continuation=0	side_2_coverage=0.89	side_2_overlap=0	side_2_possible_overlap_registers=142	side_2_read_count=173	side_2_redundant=0	total_non_overlap_reads=3
JC	401	.	REL606	4106283	1	REL606	4106343	1	0	alignment_overlap=10	coverage_minus=0	coverage_plus=4	flanking_left=150	flanking_right=150	frequency=2.133e-02	junction_possible_overlap_registers=139	key=REL606__4106283__1__REL606__4106333__1__10____150__150__0__0	max_left=132	max_left_minus=0	max_left_plus=132	max_min_left=0	max_min_left_minus=0	max_min_left_plus=0	max_min_right=45	max_min_right_minus=0	max_min_right_plus=45	max_pos_hash_score=278	max_right=45	max_right_minus=0	max_right_plus=45	neg_log10_pos_hash_p_value=16.6	new_junction_coverage=0.02	new_junction_read_count=4	no_show=1	polymorphism_frequency=2.133e-02	pos_hash_score=4	prediction=polymorphism	reject=COVERAGE_EVENNESS_SKEW,FREQUENCY_CUTOFF	side_1_annotate_key=gene	side_1_continuation=0	side_1_coverage=0.95	side_1_overlap=10	side_1_possible_overlap_registers=149	side_1_read_count=194	side_1_redundant=0	side_2_annotate_key=gene	side_2_continuation=0	side_2_coverage=0.98	side_2_overlap=0	side_2_possible_overlap_registers=139	side_2_read_count=186	side_2_redundant=0	total_non_overlap_reads=4
JC	402	.	REL606	4111758	1	REL606	4111840	1	0	alignment_overlap=8	coverage_minus=0	coverage_plus=4	flanking_left=150	flanking_right=150	frequency=2.812e-02	junction_possible_overlap_registers=141	key=REL606__4111758__1__REL606__4111832__1__8____150__150__0__0	max_left=128	max_left_minus=0	max_left_plus=128	max_min_left=0	max_min_left_minus=0	max_min_left_plus=0	max_min_right=59	max_min_right_minus=0	max_min_right_plus=59	max_pos_hash_score=282	max_right=59	max_right_minus=0	max_right_plus=59	neg_log10_pos_hash_p_value=16.8	new_junction_coverage=0.03	new_junction_read_count=6	no_show=1	polymorphism_frequency=2.812e-02	pos_hash_score=4	prediction=polymorphism	reject=COVERAGE_EVENNESS_SKEW,FREQUENCY_CUTOFF	side_1_annotate_key=gene	side_1_continuation=0	side_1_coverage=0.94	side_1_overlap=8	side_1_possible_overlap_registers=149	side_1_read_count=192	side_1_redundant=0	side_2_annotate_key=gene	side_2_continuation=0	side_2_coverage=1.21	side_2_overlap=0	side_2_possible_overlap_registers=141	side_2_read_count=233	side_2_redundant=0	total_non_overlap_reads=4
JC	403	.	REL606	4114544	-1	REL606	4114560	-1	0	alignment_overlap=11	coverage_minus=3	coverage_plus=1	flanking_left=150	flanking_right=150	frequency=2.198e-02	junction_possible_overlap_registers=138	key=REL606__4114544__-1__REL606__4114571__-1__11____150__150__0__0	max_left=58	max_left_minus=58	max_left_plus=18	max_min_left=58	max_min_left_minus=58	max_min_left_plus=18	max_min_right=0	max_min_right_minus=0	max_min_right_plus=0	max_pos_hash_score=276	max_right=121	max_right_minus=107	max_right_plus=121	neg_log10_pos_hash_p_value=16.6	new_junction_coverage=0.02	new_junction_read_count=4	no_show=1	polymorphism_frequency=2.198e-02	pos_hash_score=4	prediction=polymorphism	reject=COVERAGE_EVENNESS_SKEW,FREQUENCY_CUTOFF	side_1_annotate_key=gene	side_1_continuation=0	side_1_coverage=0.93	side_1_overlap=11	side_1_possible_overlap_registers=149	side_1_read_count=190	side_1_redundant=0	side_2_annotate_key=gene	side_2_continuation=0	side_2_coverage=0.96	side_2_overlap=0	side_2_possible_overlap_registers=138	side_2_read_count=180	side_2_redundant=0	total_non_overlap_reads=4
JC	404	.	REL606	4121321	-1	REL606	4121338	-1	0	alignment_overlap=8	coverage_minus=3	coverage_plus=0	flanking_left=150	flanking_right=150	frequency=1.328e-02	junction_possible_overlap_registers=141	key=REL606__4121321__-1__REL606__4121346__-1__8____150__150__0__0	max_left=86	max_left_minus=86	max_left_plus=0	max_min_left=35	max_min_left_minus=35	max_min_left_plus=0	max_min_right=56	max_min_right_minus=56	max_min_right_plus=0	max_pos_hash_score=282	max_right=130	max_right_minus=130	max_right_plus=0	neg_log10_pos_hash_p_value=17.7	new_junction_coverage=0.02	new_junction_read_count=3	no_show=1	polymorphism_frequency=1.328e-02	pos_hash_score=3	prediction=polymorphism	reject=COVERAGE_EVENNESS_SKEW,FREQUENCY_CUTOFF	side_1_annotate_key=gene	side_1_continuation=0	side_1_coverage=1.20	side_1_overlap=8	side_1_possible_overlap_registers=149	side_1_read_count=244	side_1_redundant=0	side_2_annotate_key=gene	side_2_continuation=0	side_2_coverage=1.12	side_2_overlap=0	side_2_possible_overlap_registers=141	side_2_read_count=215	side_2_redundant=0	total_non_overlap_reads=3
JC	405	.	REL606	4123908	1	REL606	4450399	1	0	alignment_overlap=0	coverage_minus=154	coverage_plus=74	flanking_left=150	flanking_right=150	frequency=1	junction_possible_overlap_registers=149	key=REL606__4123908__1__REL606__4450399__1__0____150__150__0__1	max_left=148	max_left_minus=148	max_left_plus=147	max_min_left=74	max_min_left_minus=74	max_min_left_plus=66	max_min_right=73	max_min_right_minus=73	max_min_right_plus=72	max_pos_hash_score=298	max_right=146	max_right_minus=146	max_right_plus=144	neg_log10_pos_hash_p_value=0.1	new_junction_coverage=1.20	new_junction_read_count=244	polymorphism_frequency=1.000e+00	pos_hash_score=91	prediction=consensus	read_count_offset=9	side_1_annotate_key=gene	side_1_continuation=0	side_1_coverage=0.00	side_1_overlap=0	side_1_possible_overlap_registers=140	side_1_read_count=0	side_1_redundant=0	side_2_annotate_key=repeat	side_2_continuation=0	side_2_coverage=NA	side_2_overlap=0	side_2_possible_overlap_registers=NA	side_2_read_count=NA	side_2_redundant=1	total_non_overlap_reads=228
JC	406	.	REL606	4123916	-1	REL606	4451166	-1	0	alignment_overlap=0	coverage_minus=79	coverage_plus=95	flanking_left=150	flanking_right=150	frequency=1	junction_possible_overlap_registers=149	key=REL606__4123916__-1__REL606__4451166__-1__0____150__150__0__1	max_left=148	max_left_minus=144	max_left_plus=148	max_min_left=74	max_min_left_minus=72	max_min_left_plus=74	max_min_right=73	max_min_right_minus=73	max_min_right_plus=73	max_pos_hash_score=298	max_right=147	max_right_minus=146	max_right_plus=147	neg_log10_pos_hash_p_value=0.2	new_junction_coverage=0.96	new_junction_read_count=195	polymorphism_frequency=1.000e+00	pos_hash_score=87	prediction=consensus	read_count_offset=9	side_1_annotate_key=gene	side_1_continuation=0	side_1_coverage=0.00	side_1_overlap=0	side_1_possible_overlap_registers=140	side_1_read_count=0	side_1_redundant=0	side_2_annotate_key=repeat	side_2_continuation=0	side_2_coverage=NA	side_2_overlap=0	side_2_possible_overlap_registers=NA	side_2_read_count=NA	side_2_redundant=1	total_non_overlap_reads=174
JC	407	.	REL606	4134666	1	REL606	4136125	1	0	alignment_overlap=13	coverage_minus=2	coverage_plus=2	flanking_left=150	flanking_right=150	frequency=1.936e-02	junction_possible_overlap_registers=136	key=REL606__4134666__1__REL606__4136112__1__13____150__150__0__0	max_left=127	max_left_minus=127	max_left_plus=67	max_min_left=67	max_min_left_minus=51	max_min_left_plus=67	max_min_right=10	max_min_right_minus=10	max_min_right_plus=0	max_pos_hash_score=272	max_right=86	max_right_minus=86	max_right_plus=73	neg_log10_pos_hash_p_value=16.4	new_junction_coverage=0.02	new_junction_read_count=4	no_show=1	polymorphism_frequency=1.936e-02	pos_hash_score=4	prediction=polymorphism	reject=COVERAGE_EVENNESS_SKEW,FREQUENCY_CUTOFF	side_1_annotate_key=gene	side_1_continuation=0	side_1_coverage=1.18	side_1_overlap=13	side_1_possible_overlap_registers=149	side_1_read_count=239	side_1_redundant=0	side_2_annotate_key=gene	side_2_continuation=0	side_2_coverage=1.01	side_2_overlap=0	side_2_possible_overlap_registers=136	side_2_read_count=187	side_2_redundant=0	total_non_overlap_reads=4
JC	408	.	REL606	4151423	-1	REL606	4151429	-1	0	alignment_overlap=10	coverage_minus=3	coverage_plus=2	flanking_left=150	flanking_right=150	frequency=2.431e-02	junction_possible_overlap_registers=139	key=REL606__4151423__-1__REL606__4151439__-1__10____150__150__0__0	max_left=131	max_left_minus=85	max_left_plus=131	max_min_left=52	max_min_left_minus=52	max_min_left_plus=0	max_min_right=55	max_min_right_minus=55	max_min_right_plus=9	max_pos_hash_score=278	max_right=91	max_right_minus=91	max_right_plus=9	neg_log10_pos_hash_p_value=16.6	new_junction_coverage=0.03	new_junction_read_count=5	no_show=1	polymorphism_frequency=2.431e-02	pos_hash_score=4	prediction=polymorphism	reject=COVERAGE_EVENNESS_SKEW,FREQUENCY_CUTOFF	side_1_annotate_key=gene	side_1_continuation=0	side_1_coverage=1.08	side_1_overlap=10	side_1_possible_overlap_registers=149	side_1_read_count=219	side_1_redundant=0	side_2_annotate_key=gene	side_2_continuation=0	side_2_coverage=1.04	side_2_overlap=0	side_2_possible_overlap_registers=139	side_2_read_count=197	side_2_redundant=0	total_non_overlap_reads=5
JC	409	.	REL606	4183345	1	REL606	4183369	1	0	alignment_overlap=8	coverage_minus=0	coverage_plus=3	flanking_left=150	flanking_right=150	frequency=1.667e-02	junction_possible_overlap_registers=141	key=REL606__4183345__1__REL606__4183361__1__8____150__150__0__0	max_left=63	max_left_minus=0	max_left_plus=63	max_min_left=63	max_min_left_minus=0	max_min_left_plus=63	max_min_right=0	max_min_right_minus=0	max_min_right_plus=0	max_pos_hash_score=282	max_right=130	max_right_minus=0	max_right_plus=130	neg_log10_pos_hash_p_value=17.7	new_junction_coverage=0.02	new_junction_read_count=3	no_show=1	polymorphism_frequency=1.667e-02	pos_hash_score=3	prediction=polymorphism	reject=COVERAGE_EVENNESS_SKEW,FREQUENCY_CUTOFF	side_1_annotate_key=gene	side_1_continuation=0	side_1_coverage=0.93	side_1_overlap=8	side_1_possible_overlap_registers=149	side_1_read_count=189	side_1_redundant=0	side_2_annotate_key=gene	side_2_continuation=0	side_2_coverage=0.91	side_2_overlap=0	side_2_possible_overlap_registers=141	side_2_read_count=175	side_2_redundant=0	total_non_overlap_reads=3
JC	410	.	REL606	4191236	-1	REL606	4344539	-1	0	alignment_overlap=0	coverage_minus=125	coverage_plus=138	flanking_left=150	flanking_right=150	frequency=1	junction_possible_overlap_registers=149	key=REL606__4191236__-1__REL606__4344539__-1__0____150__150__0__1	max_left=149	max_left_minus=149	max_left_plus=148	max_min_left=73	max_min_left_minus=71	max_min_left_plus=73	max_min_right=75	max_min_right_minus=72	max_min_right_plus=75	max_pos_hash_score=298	max_right=148	max_right_minus=148	max_right_plus=147	neg_log10_pos_hash_p_value=0.1	new_junction_coverage=1.37	new_junction_read_count=278	polymorphism_frequency=9.963e-01	pos_hash_score=97	prediction=consensus	read_count_offset=3	side_1_annotate_key=gene	side_1_continuation=0	side_1_coverage=0.01	side_1_overlap=0	side_1_possible_overlap_registers=146	side_1_read_count=1	side_1_redundant=0	side_2_annotate_key=repeat	side_2_continuation=0	side_2_coverage=NA	side_2_overlap=0	side_2_possible_overlap_registers=NA	side_2_read_count=NA	side_2_redundant=1	total_non_overlap_reads=263
JC	411	.	REL606	4215824	1	REL606	4215864	1	0	alignment_overlap=8	coverage_minus=0	coverage_plus=3	flanking_left=150	flanking_right=150	frequency=1.462e-02	junction_possible_overlap_registers=141	key=REL606__4215824__1__REL606__4215856__1__8____150__150__0__0	max_left=140	max_left_minus=0	max_left_plus=140	max_min_left=61	max_min_left_minus=0	max_min_left_plus=61	max_min_right=2	max_min_right_minus=0	max_min_right_plus=2	max_pos_hash_score=282	max_right=99	max_right_minus=0	max_right_plus=99	neg_log10_pos_hash_p_value=17.7	new_junction_coverage=0.02	new_junction_read_count=3	no_show=1	polymorphism_frequency=1.462e-02	pos_hash_score=3	prediction=polymorphism	reject=COVERAGE_EVENNESS_SKEW,FREQUENCY_CUTOFF	side_1_annotate_key=gene	side_1_continuation=0	side_1_coverage=1.06	side_1_overlap=8	side_1_possible_overlap_registers=149	side_1_read_count=215	side_1_redundant=0	side_2_annotate_key=gene	side_2_continuation=0	side_2_coverage=1.04	side_2_overlap=0	side_2_possible_overlap_registers=141	side_2_read_count=201	side_2_redundant=0	total_non_overlap_reads=3
JC	412	.	REL606	4218693	-1	REL606	4218766	-1	0	alignment_overlap=7	coverage_minus=1	coverage_plus=2	flanking_left=150	flanking_right=150	frequency=1.513e-02	junction_possible_overlap_registers=142	key=REL606__4218693__-1__REL606__4218773__-1__7____150__150__0__0	max_left=117	max_left_minus=117	max_left_plus=109	max_min_left=67	max_min_left_minus=0	max_min_left_plus=67	max_min_right=34	max_min_right_minus=26	max_min_right_plus=34	max_pos_hash_score=284	max_right=76	max_right_minus=26	max_right_plus=76	neg_log10_pos_hash_p_value=17.8	new_junction_coverage=0.02	new_junction_read_count=3	no_show=1	polymorphism_frequency=1.513e-02	pos_hash_score=3	prediction=polymorphism	reject=COVERAGE_EVENNESS_SKEW,FREQUENCY_CUTOFF	side_1_annotate_key=gene	side_1_continuation=0	side_1_coverage=0.99	side_1_overlap=7	side_1_possible_overlap_registers=149	side_1_read_count=201	side_1_redundant=0	side_2_annotate_key=gene	side_2_continuation=0	side_2_coverage=1.03	side_2_overlap=0	side_2_possible_overlap_registers=142	side_2_read_count=199	side_2_redundant=0	total_non_overlap_reads=3
JC	413	.	REL606	4220614	1	REL606	4220643	1	0	alignment_overlap=9	coverage_minus=0	coverage_plus=4	flanking_left=150	flanking_right=150	frequency=1.855e-02	junction_possible_overlap_registers=140	key=REL606__4220614__1__REL606__4220634__1__9____150__150__0__0	max_left=134	max_left_minus=0	max_left_plus=134	max_min_left=55	max_min_left_minus=0	max_min_left_plus=55	max_min_right=40	max_min_right_minus=0	max_min_right_plus=40	max_pos_hash_score=280	max_right=86	max_right_minus=0	max_right_plus=86	neg_log10_pos_hash_p_value=16.7	new_junction_coverage=0.02	new_junction_read_count=4	no_show=1	polymorphism_frequency=1.855e-02	pos_hash_score=4	prediction=polymorphism	reject=COVERAGE_EVENNESS_SKEW,FREQUENCY_CUTOFF	side_1_annotate_key=gene	side_1_continuation=0	side_1_coverage=1.11	side_1_overlap=9	side_1_possible_overlap_registers=149	side_1_read_count=226	side_1_redundant=0	side_2_annotate_key=gene	side_2_continuation=0	side_2_coverage=1.10	side_2_overlap=0	side_2_possible_overlap_registers=140	side_2_read_count=211	side_2_redundant=0	total_non_overlap_reads=4
JC	414	.	REL606	4222594	1	REL606	4222770	1	0	alignment_overlap=7	coverage_minus=0	coverage_plus=3	flanking_left=150	flanking_right=150	frequency=1.738e-02	junction_possible_overlap_registers=142	key=REL606__4222594__1__REL606__4222763__1__7____150__150__0__0	max_left=132	max_left_minus=0	max_left_plus=132	max_min_left=0	max_min_left_minus=0	max_min_left_plus=0	max_min_right=61	max_min_right_minus=0	max_min_right_plus=61	max_pos_hash_score=284	max_right=61	max_right_minus=0	max_right_plus=61	neg_log10_pos_hash_p_value=17.8	new_junction_coverage=0.02	new_junction_read_count=3	no_show=1	polymorphism_frequency=1.738e-02	pos_hash_score=3	prediction=polymorphism	reject=COVERAGE_EVENNESS_SKEW,FREQUENCY_CUTOFF	side_1_annotate_key=gene	side_1_continuation=0	side_1_coverage=0.91	side_1_overlap=7	side_1_possible_overlap_registers=149	side_1_read_count=186	side_1_redundant=0	side_2_annotate_key=gene	side_2_continuation=0	side_2_coverage=0.84	side_2_overlap=0	side_2_possible_overlap_registers=142	side_2_read_count=162	side_2_redundant=0	total_non_overlap_reads=3
JC	415	.	REL606	4224734	-1	REL606	4224792	-1	0	alignment_overlap=9	coverage_minus=4	coverage_plus=0	flanking_left=150	flanking_right=150	frequency=2.116e-02	junction_possible_overlap_registers=140	key=REL606__4224734__-1__REL606__4224801__-1__9____150__150__0__0	max_left=40	max_left_minus=40	max_left_plus=0	max_min_left=40	max_min_left_minus=40	max_min_left_plus=0	max_min_right=0	max_min_right_minus=0	max_min_right_plus=0	max_pos_hash_score=280	max_right=140	max_right_minus=140	max_right_plus=0	neg_log10_pos_hash_p_value=16.7	new_junction_coverage=0.02	new_junction_read_count=4	no_show=1	polymorphism_frequency=2.116e-02	pos_hash_score=4	prediction=polymorphism	reject=COVERAGE_EVENNESS_SKEW,FREQUENCY_CUTOFF	side_1_annotate_key=gene	side_1_continuation=0	side_1_coverage=0.89	side_1_overlap=9	side_1_possible_overlap_registers=149	side_1_read_count=180	side_1_redundant=0	side_2_annotate_key=gene	side_2_continuation=0	side_2_coverage=1.05	side_2_overlap=0	side_2_possible_overlap_registers=140	side_2_read_count=201	side_2_redundant=0	total_non_overlap_reads=4
JC	416	.	REL606	4227745	1	REL606	4227789	1	0	alignment_overlap=9	coverage_minus=0	coverage_plus=6	flanking_left=150	flanking_right=150	frequency=3.134e-02	junction_possible_overlap_registers=140	key=REL606__4227745__1__REL606__4227780__1__9____150__150__0__0	max_left=136	max_left_minus=0	max_left_plus=136	max_min_left=0	max_min_left_minus=0	max_min_left_plus=0	max_min_right=39	max_min_right_minus=0	max_min_right_plus=39	max_pos_hash_score=280	max_right=39	max_right_minus=0	max_right_plus=39	neg_log10_pos_hash_p_value=15.1	new_junction_coverage=0.03	new_junction_read_count=6	no_show=1	polymorphism_frequency=3.134e-02	pos_hash_score=6	prediction=polymorphism	reject=COVERAGE_EVENNESS_SKEW,FREQUENCY_CUTOFF	side_1_annotate_key=gene	side_1_continuation=0	side_1_coverage=0.90	side_1_overlap=9	side_1_possible_overlap_registers=149	side_1_read_count=183	side_1_redundant=0	side_2_annotate_key=gene	side_2_continuation=0	side_2_coverage=1.04	side_2_overlap=0	side_2_possible_overlap_registers=140	side_2_read_count=199	side_2_redundant=0	total_non_overlap_reads=6
JC	417	.	REL606	4234502	-1	REL606	4234519	-1	0	alignment_overlap=9	coverage_minus=6	coverage_plus=1	flanking_left=150	flanking_right=150	frequency=4.161e-02	junction_possible_overlap_registers=140	key=REL606__4234502__-1__REL606__4234528__-1__9____150__150__0__0	max_left=125	max_left_minus=91	max_left_plus=125	max_min_left=44	max_min_left_minus=44	max_min_left_plus=0	max_min_right=50	max_min_right_minus=50	max_min_right_plus=16	max_pos_hash_score=280	max_right=124	max_right_minus=124	max_right_plus=16	neg_log10_pos_hash_p_value=15.1	new_junction_coverage=0.04	new_junction_read_count=7	no_show=1	polymorphism_frequency=4.161e-02	pos_hash_score=6	prediction=polymorphism	reject=COVERAGE_EVENNESS_SKEW,FREQUENCY_CUTOFF	side_1_annotate_key=gene	side_1_continuation=0	side_1_coverage=0.86	side_1_overlap=9	side_1_possible_overlap_registers=149	side_1_read_count=174	side_1_redundant=0	side_2_annotate_key=gene	side_2_continuation=0	side_2_coverage=0.83	side_2_overlap=0	side_2_possible_overlap_registers=140	side_2_read_count=159	side_2_redundant=0	total_non_overlap_reads=7
JC	418	.	REL606	4238183	1	REL606	4238211	1	0	alignment_overlap=10	coverage_minus=0	coverage_plus=3	flanking_left=150	flanking_right=150	frequency=1.609e-02	junction_possible_overlap_registers=139	key=REL606__4238183__1__REL606__4238201__1__10____150__150__0__0	max_left=133	max_left_minus=0	max_left_plus=133	max_min_left=0	max_min_left_minus=0	max_min_left_plus=0	max_min_right=46	max_min_right_minus=0	max_min_right_plus=46	max_pos_hash_score=278	max_right=46	max_right_minus=0	max_right_plus=46	neg_log10_pos_hash_p_value=17.5	new_junction_coverage=0.02	new_junction_read_count=3	no_show=1	polymorphism_frequency=1.609e-02	pos_hash_score=3	prediction=polymorphism	reject=COVERAGE_EVENNESS_SKEW,FREQUENCY_CUTOFF	side_1_annotate_key=gene	side_1_continuation=0	side_1_coverage=0.96	side_1_overlap=10	side_1_possible_overlap_registers=149	side_1_read_count=196	side_1_redundant=0	side_2_annotate_key=gene	side_2_continuation=0	side_2_coverage=0.97	side_2_overlap=0	side_2_possible_overlap_registers=139	side_2_read_count=184	side_2_redundant=0	total_non_overlap_reads=3
[truncated: 31,136 more chars]
