# Supplementary material for: Genomic and phenotypic evolution of Escherichia coli in a novel citrate-only resource environment
Source: eLife. 2020 May 29;9:e55414. doi: 10.7554/eLife.55414 (PMC7299349; doi:10.7554/eLife.55414)
Supplement: Supplementary file 5. [file elife-55414-supp5.zip › S4File_genomes-by-environment/DM25-gd/ZDBp914_minus_CZB154.gd]

#=GENOME_DIFF	1.0
#=TITLE	ZDBp914_minus_CZB154
INS	1	17	REL606	16990	A	gene_name=mokC/insJ-2	gene_position=intergenic (-32/-50)	gene_product=regulatory protein for HokC, overlaps CDS of hokC/IS150 hypothetical protein	gene_strand=</>	genes_promoter=mokC	locus_tag=ECB_00017/ECB_00619_1	locus_tags_promoter=ECB_00017	mutation_category=small_indel	position_end=16990	position_start=16990
SNP	2	20	REL606	363636	A	aa_new_seq=K	aa_position=28	aa_ref_seq=K	codon_new_seq=AAA	codon_number=28	codon_position=3	codon_ref_seq=AAG	gene_name=yaiV	gene_position=84	gene_product=predicted DNA-binding transcriptional regulator	gene_strand=>	genes_overlapping=yaiV	locus_tag=ECB_00322	locus_tags_overlapping=ECB_00322	mutation_category=snp_synonymous	position_end=363636	position_start=363636	snp_type=synonymous	transl_table=11
MOB	3	94,95	REL606	544481	IS3	-1	5	gene_name=ybcL	gene_position=coding (250-254/552 nt)	gene_product=predicted kinase inhibitor	gene_strand=>	genes_inactivated=ybcL	ins_end=T	locus_tag=ECB_00495	locus_tags_inactivated=ECB_00495	mutation_category=mobile_element_insertion	position_end=544485	position_start=544481	repeat_size=1255
DEL	4	72	REL606	549926	39972	between=IS1	gene_name=[ybcU]–[insK-1]	gene_product=[ybcU],ECB_00510,nohB,ECB_00512,ECB_00513,ECB_00514,ECB_00515,ECB_00516,ECB_00517,appY,ompT,envY,ybcH,nfrA,nfrB,nfrB,ECB_00524,yhhI,ECB_00526,ECB_00527,ECB_00528,ECB_00529,ECB_00530,cusS,cusR,cusC,ylcC,cusB,cusA,pheP,ybdG,nfnB,ybdF,ybdJ,ybdK,insJ-1,insK-1,insB-7,insA-7,[insK-1]	genes_inactivated=ECB_00510,nohB,ECB_00512,ECB_00513,ECB_00514,ECB_00515,ECB_00516,ECB_00517,appY,ompT,envY,ybcH,nfrA,nfrB,nfrB,ECB_00524,yhhI,ECB_00526,ECB_00527,ECB_00528,ECB_00529,ECB_00530,cusS,cusR,cusC,ylcC,cusB,cusA,pheP,ybdG,nfnB,ybdF,ybdJ,ybdK,insJ-1,insK-1,insB-7,insA-7,insK-1	genes_overlapping=ybcU	locus_tag=[ECB_00509]–[ECB_00544_2]	locus_tags_inactivated=ECB_00510,ECB_00511,ECB_00512,ECB_00513,ECB_00514,ECB_00515,ECB_00516,ECB_00517,ECB_00518,ECB_00519,ECB_00520,ECB_00521,ECB_00522,ECB_00523_1,ECB_00523_2,ECB_00524,ECB_00525,ECB_00526,ECB_00527,ECB_00528,ECB_00529,ECB_00530,ECB_00531,ECB_00532,ECB_00533,ECB_00534,ECB_00535,ECB_00536,ECB_00537,ECB_00538,ECB_00539,ECB_00540,ECB_00541,ECB_00542,ECB_00543,ECB_00544_1,ECB_00545,ECB_00546,ECB_00544_2	locus_tags_overlapping=ECB_00509	mutation_category=large_deletion	position_end=589897	position_start=549926
MOB	5	98,101	REL606	736642	IS1	-1	7	gene_name=gltA/sdhC	gene_position=intergenic (-362/-341)	gene_product=citrate synthase/succinate dehydrogenase cytochrome b556 large membrane subunit	gene_strand=</>	locus_tag=ECB_00680/ECB_00681	mutation_category=mobile_element_insertion	position_end=736648	position_start=736642	repeat_size=768
SNP	6	33	REL606	1729737	A	gene_name=ydhY	gene_position=pseudogene (248/248 nt)	gene_product=predicted 4Fe-4S ferridoxin-type protein	gene_strand=<	genes_overlapping=ydhY	locus_tag=ECB_01643	locus_tags_overlapping=ECB_01643	mutation_category=snp_pseudogene	position_end=1729737	position_start=1729737	snp_type=pseudogene
SNP	7	36	REL606	2043155	A	aa_new_seq=C	aa_position=700	aa_ref_seq=R	codon_new_seq=TGC	codon_number=700	codon_position=1	codon_ref_seq=CGC	gene_name=wzc	gene_position=2098	gene_product=protein-tyrosine kinase	gene_strand=<	genes_overlapping=wzc	locus_tag=ECB_01966	locus_tags_overlapping=ECB_01966	mutation_category=snp_nonsynonymous	position_end=2043155	position_start=2043155	snp_type=nonsynonymous	transl_table=11
MOB	8	134,140	REL606	2132724	IS150	1	3	gene_name=mglB	gene_position=coding (869-871/999 nt)	gene_product=methyl-galactoside transporter subunit	gene_strand=<	genes_overlapping=mglB	locus_tag=ECB_02079	locus_tags_overlapping=ECB_02079	mutation_category=mobile_element_insertion	position_end=2132726	position_start=2132724	repeat_size=1443
MOB	9	169,170	REL606	2694135	IS150	1	3	gene_name=fhlA	gene_position=coding (135-137/2079 nt)	gene_product=DNA-binding transcriptional activator	gene_strand=>	genes_inactivated=fhlA	locus_tag=ECB_02581	locus_tags_inactivated=ECB_02581	mutation_category=mobile_element_insertion	position_end=2694137	position_start=2694135	repeat_size=1443
SNP	10	46	REL606	3391153	C	gene_name=yhgE/pckA	gene_position=intergenic (-247/-132)	gene_product=predicted inner membrane protein/phosphoenolpyruvate carboxykinase	gene_strand=</>	locus_tag=ECB_03254/ECB_03255	mutation_category=snp_intergenic	position_end=3391153	position_start=3391153	snp_type=intergenic
SNP	11	49	REL606	3429514	C	aa_new_seq=C	aa_position=358	aa_ref_seq=F	codon_new_seq=TGC	codon_number=358	codon_position=2	codon_ref_seq=TTC	gene_name=glgC	gene_position=1073	gene_product=glucose-1-phosphate adenylyltransferase	gene_strand=<	genes_overlapping=glgC	locus_tag=ECB_03282	locus_tags_overlapping=ECB_03282	mutation_category=snp_nonsynonymous	position_end=3429514	position_start=3429514	snp_type=nonsynonymous	transl_table=11
SNP	12	51	REL606	3524609	T	aa_new_seq=G	aa_position=211	aa_ref_seq=G	codon_new_seq=GGA	codon_number=211	codon_position=3	codon_ref_seq=GGC	gene_name=yhiW	gene_position=633	gene_product=DNA-binding transcriptional activator	gene_strand=<	genes_overlapping=yhiW	locus_tag=ECB_03363	locus_tags_overlapping=ECB_03363	mutation_category=snp_synonymous	position_end=3524609	position_start=3524609	snp_type=synonymous	transl_table=11
INS	13	53	REL606	3582219	A	gene_name=hokA/insJ-4	gene_position=intergenic (-29/-51)	gene_product=toxic polypeptide, small/IS150 hypothetical protein	gene_strand=</>	genes_promoter=hokA	locus_tag=ECB_03407/ECB_03408	locus_tags_promoter=ECB_03407	mutation_category=small_indel	position_end=3582219	position_start=3582219
DEL	15	76,211	REL606	4122388	4	gene_name=aceB	gene_position=coding (82-85/1602 nt)	gene_product=malate synthase	gene_strand=>	genes_inactivated=aceB	locus_tag=ECB_03886	locus_tags_inactivated=ECB_03886	mutation_category=small_indel	position_end=4122391	position_start=4122388
DEL	16	215	REL606	4256901	5	gene_name=dcuS	gene_position=pseudogene (862-866/912 nt)	gene_product=sensor of fumarate two-component regulatory system; b4125_2	gene_strand=<	genes_overlapping=dcuS	locus_tag=ECB_03996_2	locus_tags_overlapping=ECB_03996_2	mutation_category=small_indel	position_end=4256905	position_start=4256901	repeat_length=5	repeat_new_copies=2	repeat_ref_copies=3	repeat_seq=CGCGG
RA	17	.	REL606	16989	1	.	A	bias_e_value=3267430	bias_p_value=0.722701	consensus_score=649.5	fisher_strand_p_value=1	frequency=1	gene_name=mokC/insJ-2	gene_position=intergenic (-31/-51)	gene_product=regulatory protein for HokC, overlaps CDS of hokC/IS150 hypothetical protein	gene_strand=</>	ks_quality_p_value=0.355048	locus_tag=ECB_00017/ECB_00619_1	major_base=A	major_cov=91/85	major_frequency=9.944e-01	minor_base=.	minor_cov=1/0	new_cov=91/85	polymorphism_frequency=9.944e-01	polymorphism_score=-3.7	prediction=consensus	ref_cov=1/0	snp_type=intergenic	total_cov=92/85
RA	18	.	REL606	155943	0	T	G	aa_new_seq=A	aa_position=191	aa_ref_seq=A	bias_e_value=3.02105e-13	bias_p_value=6.68205e-20	codon_new_seq=GCC	codon_number=191	codon_position=3	codon_ref_seq=GCA	consensus_reject=FREQUENCY_CUTOFF	consensus_score=209.8	fisher_strand_p_value=1.36243e-21	frequency=3.507e-01	gene_name=yadL	gene_position=573	gene_product=predicted fimbrial-like adhesin protein	gene_strand=<	ks_quality_p_value=1	locus_tag=ECB_00136	major_base=T	major_cov=18/69	major_frequency=6.493e-01	minor_base=G	minor_cov=47/0	new_cov=47/0	new_seq=G	polymorphism_frequency=3.507e-01	polymorphism_score=57.4	prediction=polymorphism	ref_cov=18/69	ref_seq=T	snp_type=synonymous	total_cov=66/69	transl_table=11
RA	19	.	REL606	179982	0	T	G	aa_new_seq=G	aa_position=196	aa_ref_seq=G	bias_e_value=9.83764e-14	bias_p_value=2.17592e-20	codon_new_seq=GGG	codon_number=196	codon_position=3	codon_ref_seq=GGT	consensus_reject=FREQUENCY_CUTOFF	consensus_score=272.8	fisher_strand_p_value=4.33536e-22	frequency=2.810e-01	gene_name=yadQ	gene_position=588	gene_product=chloride channel protein	gene_strand=>	ks_quality_p_value=1	locus_tag=ECB_00154	major_base=T	major_cov=9/78	major_frequency=7.190e-01	minor_base=G	minor_cov=34/0	new_cov=34/0	new_seq=G	polymorphism_frequency=2.810e-01	polymorphism_score=13.6	prediction=polymorphism	ref_cov=9/78	ref_seq=T	snp_type=synonymous	total_cov=44/78	transl_table=11
RA	20	.	REL606	363636	0	G	A	aa_new_seq=K	aa_position=28	aa_ref_seq=K	bias_e_value=3623670	bias_p_value=0.801494	codon_new_seq=AAA	codon_number=28	codon_position=3	codon_ref_seq=AAG	consensus_score=724.6	fisher_strand_p_value=0.440415	frequency=1	gene_name=yaiV	gene_position=84	gene_product=predicted DNA-binding transcriptional regulator	gene_strand=>	ks_quality_p_value=0.999784	locus_tag=ECB_00322	major_base=A	major_cov=108/84	major_frequency=9.948e-01	minor_base=G	minor_cov=0/1	new_cov=108/84	new_seq=A	polymorphism_frequency=9.948e-01	polymorphism_score=-6.0	prediction=consensus	ref_cov=0/1	ref_seq=G	snp_type=synonymous	total_cov=108/85	transl_table=11
RA	21	.	REL606	403502	0	T	G	aa_new_seq=G	aa_position=60	aa_ref_seq=G	bias_e_value=2.57548e-06	bias_p_value=5.69653e-13	codon_new_seq=GGG	codon_number=60	codon_position=3	codon_ref_seq=GGT	consensus_reject=FREQUENCY_CUTOFF	consensus_score=107.0	fisher_strand_p_value=1.7431e-14	frequency=3.656e-01	gene_name=ribD	gene_position=180	gene_product=fused diaminohydroxyphosphoribosylaminopyrimidine deaminase and 5-amino-6-(5-phosphoribosylamino) uracil reductase	gene_strand=>	ks_quality_p_value=1	locus_tag=ECB_00362	major_base=T	major_cov=14/45	major_frequency=6.344e-01	minor_base=G	minor_cov=34/0	new_cov=34/0	new_seq=G	polymorphism_frequency=3.656e-01	polymorphism_score=19.9	prediction=polymorphism	ref_cov=14/45	ref_seq=T	snp_type=synonymous	total_cov=48/45	transl_table=11
RA	22	.	REL606	448737	0	T	C	consensus_score=555.2	frequency=1	gene_name=tesB/ybaY	gene_position=intergenic (-62/-156)	gene_product=acyl-CoA thioesterase II/predicted outer membrane lipoprotein	gene_strand=</>	locus_tag=ECB_00404/ECB_00405	major_base=C	major_cov=56/87	major_frequency=1.000e+00	minor_base=N	minor_cov=0/0	new_cov=56/87	polymorphism_frequency=1.000e+00	polymorphism_score=NA	prediction=consensus	ref_cov=0/0	snp_type=intergenic	total_cov=56/87
RA	23	.	REL606	956056	0	A	C	aa_new_seq=P	aa_position=192	aa_ref_seq=T	bias_e_value=1.50695e-09	bias_p_value=3.33312e-16	codon_new_seq=CCC	codon_number=192	codon_position=1	codon_ref_seq=ACC	consensus_reject=FREQUENCY_CUTOFF	consensus_score=323.9	fisher_strand_p_value=8.26365e-18	frequency=2.550e-01	gene_name=lolA	gene_position=574	gene_product=outer-membrane lipoprotein carrier protein precursor	gene_strand=>	ks_quality_p_value=1	locus_tag=ECB_00895	major_base=A	major_cov=83/28	major_frequency=7.450e-01	minor_base=C	minor_cov=0/38	new_cov=0/38	new_seq=C	polymorphism_frequency=2.550e-01	polymorphism_score=19.3	prediction=polymorphism	ref_cov=83/28	ref_seq=A	snp_type=nonsynonymous	total_cov=83/68	transl_table=11
RA	24	.	REL606	1005127	0	A	C	bias_e_value=1.6058e-06	bias_p_value=3.55175e-13	consensus_reject=FREQUENCY_CUTOFF	consensus_score=287.8	fisher_strand_p_value=1.07084e-14	frequency=2.721e-01	gene_name=ompF/asnS	gene_position=intergenic (-32/+570)	gene_product=outer membrane porin 1a (Ia;b;F)/asparaginyl-tRNA synthetase	gene_strand=</<	ks_quality_p_value=1	locus_tag=ECB_00933/ECB_00934	major_base=A	major_cov=70/37	major_frequency=7.279e-01	minor_base=C	minor_cov=0/40	new_cov=0/40	polymorphism_frequency=2.721e-01	polymorphism_score=34.5	prediction=polymorphism	ref_cov=70/37	snp_type=intergenic	total_cov=70/77
RA	25	.	REL606	1020103	0	T	G	aa_new_seq=G	aa_position=62	aa_ref_seq=V	bias_e_value=1.58632e-06	bias_p_value=3.50867e-13	codon_new_seq=GGA	codon_number=62	codon_position=2	codon_ref_seq=GTA	consensus_reject=FREQUENCY_CUTOFF	consensus_score=200.5	fisher_strand_p_value=1.05746e-14	frequency=2.800e-01	gene_name=ycbT	gene_position=185	gene_product=predicted fimbrial-like adhesin protein	gene_strand=>	ks_quality_p_value=1	locus_tag=ECB_00945	major_base=T	major_cov=14/58	major_frequency=7.200e-01	minor_base=G	minor_cov=28/0	new_cov=28/0	new_seq=G	polymorphism_frequency=2.800e-01	polymorphism_score=30.6	prediction=polymorphism	ref_cov=14/58	ref_seq=T	snp_type=nonsynonymous	total_cov=42/58	transl_table=11
RA	26	.	REL606	1323710	0	T	G	bias_e_value=2.31296e-05	bias_p_value=5.11587e-12	consensus_reject=FREQUENCY_CUTOFF	consensus_score=368.8	fisher_strand_p_value=1.6821e-13	frequency=2.092e-01	ks_quality_p_value=1	major_base=T	major_cov=39/82	major_frequency=7.908e-01	minor_base=G	minor_cov=32/0	new_cov=32/0	no_show=1	polymorphism_frequency=2.092e-01	polymorphism_score=16.9	prediction=polymorphism	ref_cov=39/82	total_cov=71/82
RA	27	.	REL606	1377441	0	A	C	aa_new_seq=N	aa_position=103	aa_ref_seq=K	bias_e_value=5.73368e-16	bias_p_value=1.26819e-22	codon_new_seq=AAC	codon_number=103	codon_position=3	codon_ref_seq=AAA	consensus_reject=FREQUENCY_CUTOFF	consensus_score=320.4	fisher_strand_p_value=2.28773e-24	frequency=2.643e-01	gene_name=ycjS	gene_position=309	gene_product=predicted oxidoreductase, NADH-binding	gene_strand=>	ks_quality_p_value=1	locus_tag=ECB_01292	major_base=A	major_cov=92/11	major_frequency=7.357e-01	minor_base=C	minor_cov=0/37	new_cov=0/37	new_seq=C	polymorphism_frequency=2.643e-01	polymorphism_score=25.1	prediction=polymorphism	ref_cov=92/11	ref_seq=A	snp_type=nonsynonymous	total_cov=92/48	transl_table=11
RA	28	.	REL606	1490899	0	A	G	aa_new_seq=G	aa_position=55	aa_ref_seq=G	bias_e_value=9.09525e-12	bias_p_value=2.01172e-18	codon_new_seq=GGG	codon_number=55	codon_position=3	codon_ref_seq=GGA	consensus_reject=FREQUENCY_CUTOFF	consensus_score=147.0	fisher_strand_p_value=4.41488e-20	frequency=3.889e-01	gene_name=ydcU	gene_position=165	gene_product=predicted spermidine/putrescine transporter subunit	gene_strand=>	ks_quality_p_value=1	locus_tag=ECB_01399	major_base=A	major_cov=18/59	major_frequency=6.111e-01	minor_base=G	minor_cov=49/0	new_cov=49/0	new_seq=G	polymorphism_frequency=3.889e-01	polymorphism_score=90.0	prediction=polymorphism	ref_cov=18/59	ref_seq=A	snp_type=synonymous	total_cov=67/59	transl_table=11
RA	29	.	REL606	1490904	0	A	T	bias_e_value=0.0110492	bias_p_value=2.4439e-09	consensus_reject=FREQUENCY_CUTOFF	consensus_score=246.6	fisher_strand_p_value=1.01795e-10	frequency=2.252e-01	ks_quality_p_value=1	major_base=A	major_cov=27/59	major_frequency=7.748e-01	minor_base=T	minor_cov=25/0	new_cov=25/0	no_show=1	polymorphism_frequency=2.252e-01	polymorphism_score=44.1	prediction=polymorphism	ref_cov=27/59	total_cov=52/59
RA	30	.	REL606	1510660	0	A	C	bias_e_value=0.000586825	bias_p_value=1.29796e-10	consensus_reject=FREQUENCY_CUTOFF	consensus_score=367.2	fisher_strand_p_value=4.79602e-12	frequency=2.050e-01	ks_quality_p_value=1	major_base=A	major_cov=79/49	major_frequency=7.950e-01	minor_base=C	minor_cov=0/33	new_cov=0/33	no_show=1	polymorphism_frequency=2.050e-01	polymorphism_score=57.8	prediction=polymorphism	ref_cov=79/49	total_cov=79/82
RA	31	.	REL606	1618762	0	A	C	bias_e_value=8.2275e-10	bias_p_value=1.81978e-16	consensus_reject=FREQUENCY_CUTOFF	consensus_score=376.0	fisher_strand_p_value=4.44336e-18	frequency=2.013e-01	ks_quality_p_value=1	major_base=A	major_cov=98/21	major_frequency=7.987e-01	minor_base=C	minor_cov=0/30	new_cov=0/30	no_show=1	polymorphism_frequency=2.013e-01	polymorphism_score=20.6	prediction=polymorphism	ref_cov=98/21	total_cov=98/52
RA	32	.	REL606	1688229	0	A	C	aa_new_seq=P	aa_position=92	aa_ref_seq=T	bias_e_value=2.7451e-13	bias_p_value=6.07169e-20	codon_new_seq=CCC	codon_number=92	codon_position=1	codon_ref_seq=ACC	consensus_reject=FREQUENCY_CUTOFF	consensus_score=272.9	fisher_strand_p_value=1.23552e-21	frequency=3.103e-01	gene_name=nth	gene_position=274	gene_product=DNA glycosylase and apyrimidinic (AP) lyase (endonuclease III)	gene_strand=>	ks_quality_p_value=1	locus_tag=ECB_01603	major_base=A	major_cov=79/21	major_frequency=6.897e-01	minor_base=C	minor_cov=0/45	new_cov=0/45	new_seq=C	polymorphism_frequency=3.103e-01	polymorphism_score=42.7	prediction=polymorphism	ref_cov=79/21	ref_seq=A	snp_type=nonsynonymous	total_cov=79/66	transl_table=11
RA	33	.	REL606	1729737	0	T	A	consensus_score=567.7	frequency=1	gene_name=ydhY	gene_position=pseudogene (248/248 nt)	gene_product=predicted 4Fe-4S ferridoxin-type protein	gene_strand=<	locus_tag=ECB_01643	major_base=A	major_cov=67/84	major_frequency=1.000e+00	minor_base=N	minor_cov=0/0	new_cov=67/84	polymorphism_frequency=1.000e+00	polymorphism_score=NA	prediction=consensus	ref_cov=0/0	snp_type=pseudogene	total_cov=67/84
RA	34	.	REL606	1750983	0	G	C	bias_e_value=89.7794	bias_p_value=1.98577e-05	consensus_reject=FREQUENCY_CUTOFF	consensus_score=223.1	fisher_strand_p_value=1.36939e-06	frequency=2.258e-01	ks_quality_p_value=1	major_base=G	major_cov=32/40	major_frequency=7.742e-01	minor_base=C	minor_cov=21/0	new_cov=21/0	no_show=1	polymorphism_frequency=2.258e-01	polymorphism_score=23.9	prediction=polymorphism	ref_cov=32/40	total_cov=53/40
RA	35	.	REL606	1802013	0	G	A	bias_e_value=8.96116e-15	bias_p_value=1.98206e-21	consensus_reject=FREQUENCY_CUTOFF	consensus_score=169.7	fisher_strand_p_value=3.76577e-23	frequency=3.301e-01	gene_name=ydjR/spy	gene_position=intergenic (-124/+79)	gene_product=hypothetical protein/envelope stress induced periplasmic protein	gene_strand=</<	ks_quality_p_value=1	locus_tag=ECB_01711/ECB_01712	major_base=G	major_cov=65/4	major_frequency=6.699e-01	minor_base=A	minor_cov=0/34	new_cov=0/34	polymorphism_frequency=3.301e-01	polymorphism_score=68.0	prediction=polymorphism	ref_cov=65/4	snp_type=intergenic	total_cov=65/38
RA	36	.	REL606	2043155	0	G	A	aa_new_seq=C	aa_position=700	aa_ref_seq=R	codon_new_seq=TGC	codon_number=700	codon_position=1	codon_ref_seq=CGC	consensus_score=517.5	frequency=1	gene_name=wzc	gene_position=2098	gene_product=protein-tyrosine kinase	gene_strand=<	locus_tag=ECB_01966	major_base=A	major_cov=73/64	major_frequency=1.000e+00	minor_base=N	minor_cov=0/0	new_cov=73/64	new_seq=A	polymorphism_frequency=1.000e+00	polymorphism_score=NA	prediction=consensus	ref_cov=0/0	ref_seq=G	snp_type=nonsynonymous	total_cov=73/64	transl_table=11
RA	37	.	REL606	2173900	0	A	C	bias_e_value=2.96098e-08	bias_p_value=6.54919e-15	consensus_reject=FREQUENCY_CUTOFF	consensus_score=319.6	fisher_strand_p_value=1.75686e-16	frequency=2.429e-01	ks_quality_p_value=1	major_base=A	major_cov=80/26	major_frequency=7.571e-01	minor_base=C	minor_cov=0/34	new_cov=0/34	no_show=1	polymorphism_frequency=2.429e-01	polymorphism_score=26.2	prediction=polymorphism	ref_cov=80/26	total_cov=80/60
RA	38	.	REL606	2238337	0	A	C	bias_e_value=6.786e-08	bias_p_value=1.50095e-14	consensus_reject=FREQUENCY_CUTOFF	consensus_score=332.9	fisher_strand_p_value=4.12061e-16	frequency=2.468e-01	ks_quality_p_value=1	major_base=A	major_cov=82/37	major_frequency=7.532e-01	minor_base=C	minor_cov=0/39	new_cov=0/39	no_show=1	polymorphism_frequency=2.468e-01	polymorphism_score=40.4	prediction=polymorphism	ref_cov=82/37	total_cov=82/76
RA	39	.	REL606	2774220	0	T	C	aa_new_seq=G	aa_position=106	aa_ref_seq=E	bias_e_value=0.156804	bias_p_value=3.46824e-08	codon_new_seq=GGG	codon_number=106	codon_position=2	codon_ref_seq=GAG	consensus_reject=FREQUENCY_CUTOFF	consensus_score=195.5	fisher_strand_p_value=1.63345e-09	frequency=2.973e-01	gene_name=ECB_02652	gene_position=317	gene_product=conserved hypothetical protein	gene_strand=<	ks_quality_p_value=1	locus_tag=ECB_02652	major_base=T	major_cov=43/35	major_frequency=7.027e-01	minor_base=C	minor_cov=0/33	new_cov=0/33	new_seq=C	polymorphism_frequency=2.973e-01	polymorphism_score=31.0	prediction=polymorphism	ref_cov=43/35	ref_seq=T	snp_type=nonsynonymous	total_cov=43/68	transl_table=11
RA	40	.	REL606	2945750	0	A	C	bias_e_value=1.0566e-05	bias_p_value=2.33702e-12	consensus_reject=FREQUENCY_CUTOFF	consensus_score=360.4	fisher_strand_p_value=7.48486e-14	frequency=2.188e-01	ks_quality_p_value=1	major_base=A	major_cov=82/43	major_frequency=7.812e-01	minor_base=C	minor_cov=0/35	new_cov=0/35	no_show=1	polymorphism_frequency=2.188e-01	polymorphism_score=13.2	prediction=polymorphism	ref_cov=82/43	total_cov=82/78
RA	41	.	REL606	2994830	0	A	C	bias_e_value=1.67836e-08	bias_p_value=3.71224e-15	consensus_reject=FREQUENCY_CUTOFF	consensus_score=380.4	fisher_strand_p_value=9.80491e-17	frequency=2.067e-01	ks_quality_p_value=1	major_base=A	major_cov=93/26	major_frequency=7.933e-01	minor_base=C	minor_cov=0/31	new_cov=0/31	no_show=1	polymorphism_frequency=2.067e-01	polymorphism_score=14.6	prediction=polymorphism	ref_cov=93/26	total_cov=93/58
RA	42	.	REL606	2998205	0	C	T	bias_e_value=1.05029e-06	bias_p_value=2.32307e-13	consensus_reject=FREQUENCY_CUTOFF	consensus_score=268.7	fisher_strand_p_value=6.9128e-15	frequency=2.381e-01	ks_quality_p_value=1	major_base=C	major_cov=23/73	major_frequency=7.619e-01	minor_base=T	minor_cov=30/0	new_cov=30/0	no_show=1	polymorphism_frequency=2.381e-01	polymorphism_score=42.6	prediction=polymorphism	ref_cov=23/73	total_cov=53/73
RA	43	.	REL606	3067595	0	C	T	bias_e_value=7.13869e-11	bias_p_value=1.57896e-17	consensus_reject=FREQUENCY_CUTOFF	consensus_score=154.7	fisher_strand_p_value=3.63321e-19	frequency=2.824e-01	gene_name=ygiP/ttdA	gene_position=intergenic (-179/-28)	gene_product=predicted DNA-binding transcriptional regulator/tartrate dehydratase	gene_strand=</>	ks_quality_p_value=1	locus_tag=ECB_02930/ECB_02931	major_base=C	major_cov=2/59	major_frequency=7.176e-01	minor_base=T	minor_cov=24/0	new_cov=24/0	polymorphism_frequency=2.824e-01	polymorphism_score=50.5	prediction=polymorphism	ref_cov=2/59	snp_type=intergenic	total_cov=26/59
RA	44	.	REL606	3247739	0	A	C	bias_e_value=1.13182e-16	bias_p_value=2.50339e-23	consensus_reject=FREQUENCY_CUTOFF	consensus_score=423.3	fisher_strand_p_value=4.38527e-25	frequency=2.242e-01	ks_quality_p_value=1	major_base=A	major_cov=113/15	major_frequency=7.758e-01	minor_base=C	minor_cov=0/37	new_cov=0/37	no_show=1	polymorphism_frequency=2.242e-01	polymorphism_score=15.4	prediction=polymorphism	ref_cov=113/15	total_cov=113/52
RA	45	.	REL606	3259133	0	T	C	bias_e_value=1.95103e-08	bias_p_value=4.31534e-15	consensus_reject=FREQUENCY_CUTOFF	consensus_score=306.4	fisher_strand_p_value=1.14446e-16	frequency=2.077e-01	ks_quality_p_value=1	major_base=T	major_cov=86/17	major_frequency=7.923e-01	minor_base=C	minor_cov=0/27	new_cov=0/27	no_show=1	polymorphism_frequency=2.077e-01	polymorphism_score=34.9	prediction=polymorphism	ref_cov=86/17	total_cov=86/44
RA	46	.	REL606	3391153	0	T	C	consensus_score=637.1	frequency=1	gene_name=yhgE/pckA	gene_position=intergenic (-247/-132)	gene_product=predicted inner membrane protein/phosphoenolpyruvate carboxykinase	gene_strand=</>	locus_tag=ECB_03254/ECB_03255	major_base=C	major_cov=79/86	major_frequency=1.000e+00	minor_base=N	minor_cov=0/0	new_cov=79/86	polymorphism_frequency=1.000e+00	polymorphism_score=NA	prediction=consensus	ref_cov=0/0	snp_type=intergenic	total_cov=79/86
RA	47	.	REL606	3414588	0	A	C	aa_new_seq=R	aa_position=215	aa_ref_seq=S	bias_e_value=6.20762e-07	bias_p_value=1.37302e-13	codon_new_seq=AGG	codon_number=215	codon_position=3	codon_ref_seq=AGT	consensus_reject=FREQUENCY_CUTOFF	consensus_score=187.8	fisher_strand_p_value=4.02088e-15	frequency=2.619e-01	gene_name=rtcA	gene_position=645	gene_product=RNA 3'-terminal-phosphate cyclase	gene_strand=<	ks_quality_p_value=1	locus_tag=ECB_03271	major_base=A	major_cov=56/6	major_frequency=7.381e-01	minor_base=C	minor_cov=0/22	multiple_polymorphic_SNPs_in_same_codon=0	new_cov=0/22	new_seq=C	polymorphism_frequency=2.619e-01	polymorphism_score=14.8	prediction=polymorphism	ref_cov=56/6	ref_seq=A	snp_type=nonsynonymous	total_cov=56/28	transl_table=11
RA	48	.	REL606	3414590	0	T	C	aa_new_seq=G	aa_position=215	aa_ref_seq=S	bias_e_value=1.29363e-10	bias_p_value=2.8613e-17	codon_new_seq=GGT	codon_number=215	codon_position=1	codon_ref_seq=AGT	consensus_reject=FREQUENCY_CUTOFF	consensus_score=160.8	fisher_strand_p_value=6.67742e-19	frequency=3.086e-01	gene_name=rtcA	gene_position=643	gene_product=RNA 3'-terminal-phosphate cyclase	gene_strand=<	ks_quality_p_value=1	locus_tag=ECB_03271	major_base=T	major_cov=54/2	major_frequency=6.914e-01	minor_base=C	minor_cov=0/25	multiple_polymorphic_SNPs_in_same_codon=0	new_cov=0/25	new_seq=C	polymorphism_frequency=3.086e-01	polymorphism_score=35.1	prediction=polymorphism	ref_cov=54/2	ref_seq=T	snp_type=nonsynonymous	total_cov=54/27	transl_table=11
RA	49	.	REL606	3429514	0	A	C	aa_new_seq=C	aa_position=358	aa_ref_seq=F	codon_new_seq=TGC	codon_number=358	codon_position=2	codon_ref_seq=TTC	consensus_score=712.6	frequency=1	gene_name=glgC	gene_position=1073	gene_product=glucose-1-phosphate adenylyltransferase	gene_strand=<	locus_tag=ECB_03282	major_base=C	major_cov=95/96	major_frequency=1.000e+00	minor_base=N	minor_cov=0/0	new_cov=95/96	new_seq=C	polymorphism_frequency=1.000e+00	polymorphism_score=NA	prediction=consensus	ref_cov=0/0	ref_seq=A	snp_type=nonsynonymous	total_cov=95/96	transl_table=11
RA	50	.	REL606	3481137	0	G	A	bias_e_value=2697190	bias_p_value=0.596574	consensus_score=23.9	deleted=1	fisher_strand_p_value=0.25	frequency=1	ks_quality_p_value=1	major_base=A	major_cov=2/9	major_frequency=9.167e-01	minor_base=G	minor_cov=1/0	new_cov=2/9	polymorphism_frequency=9.167e-01	polymorphism_score=NA	prediction=consensus	ref_cov=1/0	total_cov=3/9
RA	51	.	REL606	3524609	0	G	T	aa_new_seq=G	aa_position=211	aa_ref_seq=G	codon_new_seq=GGA	codon_number=211	codon_position=3	codon_ref_seq=GGC	consensus_score=596.9	frequency=1	gene_name=yhiW	gene_position=633	gene_product=DNA-binding transcriptional activator	gene_strand=<	locus_tag=ECB_03363	major_base=T	major_cov=101/62	major_frequency=1.000e+00	minor_base=N	minor_cov=0/0	new_cov=101/62	new_seq=T	polymorphism_frequency=1.000e+00	polymorphism_score=NA	prediction=consensus	ref_cov=0/0	ref_seq=G	snp_type=synonymous	total_cov=101/62	transl_table=11
RA	52	.	REL606	3544091	0	C	T	consensus_score=573.3	frequency=1	gene_name=dctA/yhjK	gene_position=intergenic (-20/+163)	gene_product=C4-dicarboxylate transport protein/predicted diguanylate cyclase	gene_strand=</<	locus_tag=ECB_03376/ECB_03377	major_base=T	major_cov=67/88	major_frequency=1.000e+00	minor_base=N	minor_cov=0/0	new_cov=67/88	polymorphism_frequency=1.000e+00	polymorphism_score=NA	prediction=consensus	ref_cov=0/0	snp_type=intergenic	total_cov=67/88
RA	53	.	REL606	3582218	1	.	A	bias_e_value=4521140	bias_p_value=0.999999	consensus_score=628.4	fisher_strand_p_value=1	frequency=1	gene_name=hokA/insJ-4	gene_position=intergenic (-28/-52)	gene_product=toxic polypeptide, small/IS150 hypothetical protein	gene_strand=</>	ks_quality_p_value=0.998725	locus_tag=ECB_03407/ECB_03408	major_base=A	major_cov=80/87	major_frequency=9.882e-01	minor_base=.	minor_cov=1/1	new_cov=80/87	polymorphism_frequency=9.882e-01	polymorphism_score=-1.0	prediction=consensus	ref_cov=1/1	snp_type=intergenic	total_cov=82/88
RA	54	.	REL606	3602497	0	T	G	bias_e_value=2.05953e-07	bias_p_value=4.55533e-14	consensus_reject=FREQUENCY_CUTOFF	consensus_score=272.1	fisher_strand_p_value=1.29107e-15	frequency=2.105e-01	ks_quality_p_value=1	major_base=T	major_cov=13/77	major_frequency=7.895e-01	minor_base=G	minor_cov=24/0	new_cov=24/0	no_show=1	polymorphism_frequency=2.105e-01	polymorphism_score=21.7	prediction=polymorphism	ref_cov=13/77	total_cov=37/77
RA	55	.	REL606	3606985	0	A	C	aa_new_seq=F	aa_position=198	aa_ref_seq=L	bias_e_value=1.67541e-08	bias_p_value=3.70573e-15	codon_new_seq=TTC	codon_number=198	codon_position=3	codon_ref_seq=TTA	consensus_reject=FREQUENCY_CUTOFF	consensus_score=222.6	fisher_strand_p_value=9.78724e-17	frequency=2.647e-01	gene_name=yiaN	gene_position=594	gene_product=predicted transporter	gene_strand=>	ks_quality_p_value=1	locus_tag=ECB_03430	major_base=A	major_cov=65/10	major_frequency=7.353e-01	minor_base=C	minor_cov=0/27	new_cov=0/27	new_seq=C	polymorphism_frequency=2.647e-01	polymorphism_score=22.2	prediction=polymorphism	ref_cov=65/10	ref_seq=A	snp_type=nonsynonymous	total_cov=65/37	transl_table=11
RA	56	.	REL606	3719133	0	G	.	consensus_score=731.8	frequency=1	gene_name=ECB_03525/ECB_03526	gene_position=intergenic (-10/+75)	gene_product=conserved hypothetical protein/hypothetical protein	gene_strand=</<	locus_tag=ECB_03525/ECB_03526	major_base=.	major_cov=93/63	major_frequency=1.000e+00	minor_base=N	minor_cov=0/0	new_cov=93/63	polymorphism_frequency=1.000e+00	polymorphism_score=NA	prediction=consensus	ref_cov=0/0	snp_type=intergenic	total_cov=93/63
RA	57	.	REL606	3731971	0	G	A	bias_e_value=5.03794e-07	bias_p_value=1.11431e-13	consensus_reject=FREQUENCY_CUTOFF	consensus_score=290.3	fisher_strand_p_value=3.24282e-15	frequency=2.357e-01	ks_quality_p_value=1	major_base=G	major_cov=78/29	major_frequency=7.643e-01	minor_base=A	minor_cov=0/33	new_cov=0/33	no_show=1	polymorphism_frequency=2.357e-01	polymorphism_score=28.3	prediction=polymorphism	ref_cov=78/29	total_cov=78/62
RA	58	.	REL606	3787982	0	T	A	bias_e_value=7.14327e-16	bias_p_value=1.57997e-22	consensus_reject=FREQUENCY_CUTOFF	consensus_score=154.4	fisher_strand_p_value=2.86172e-24	frequency=3.611e-01	gene_name=yieF/yieG	gene_position=intergenic (+2/+52)	gene_product=chromate reductase, Class I, flavoprotein/predicted inner membrane protein	gene_strand=>/<	ks_quality_p_value=1	locus_tag=ECB_03597/ECB_03598	major_base=T	major_cov=64/5	major_frequency=6.389e-01	minor_base=A	minor_cov=0/39	new_cov=0/39	polymorphism_frequency=3.611e-01	polymorphism_score=100.6	prediction=polymorphism	ref_cov=64/5	snp_type=intergenic	total_cov=64/44
RA	59	.	REL606	3943694	0	C	T	consensus_score=64.7	deleted=1	frequency=1	major_base=T	major_cov=6/12	major_frequency=1.000e+00	minor_base=N	minor_cov=0/0	new_cov=6/12	polymorphism_frequency=1.000e+00	polymorphism_score=NA	prediction=consensus	ref_cov=0/0	total_cov=6/12
RA	60	.	REL606	4003575	0	A	C	aa_new_seq=F	aa_position=140	aa_ref_seq=L	bias_e_value=4.60758e-09	bias_p_value=1.01912e-15	codon_new_seq=TTC	codon_number=140	codon_position=3	codon_ref_seq=TTA	consensus_reject=FREQUENCY_CUTOFF	consensus_score=299.9	fisher_strand_p_value=2.60057e-17	frequency=2.759e-01	gene_name=rhaS	gene_position=420	gene_product=DNA-binding transcriptional activator, L-rhamnose-binding	gene_strand=>	ks_quality_p_value=1	locus_tag=ECB_03791	major_base=A	major_cov=76/29	major_frequency=7.241e-01	minor_base=C	minor_cov=0/40	new_cov=0/40	new_seq=C	polymorphism_frequency=2.759e-01	polymorphism_score=21.1	prediction=polymorphism	ref_cov=76/29	ref_seq=A	snp_type=nonsynonymous	total_cov=76/69	transl_table=11
RA	61	.	REL606	4006927	0	T	G	bias_e_value=2.10978e-12	bias_p_value=4.66648e-19	consensus_reject=FREQUENCY_CUTOFF	consensus_score=250.4	fisher_strand_p_value=9.91599e-21	frequency=3.175e-01	gene_name=sodA/kdgT	gene_position=intergenic (+77/-183)	gene_product=superoxide dismutase, Mn/2-keto-3-deoxygluconate permease	gene_strand=>/>	ks_quality_p_value=1	locus_tag=ECB_03794/ECB_03795	major_base=T	major_cov=15/71	major_frequency=6.825e-01	minor_base=G	minor_cov=40/0	new_cov=40/0	polymorphism_frequency=3.175e-01	polymorphism_score=15.4	prediction=polymorphism	ref_cov=15/71	snp_type=intergenic	total_cov=55/71
RA	62	.	REL606	4017167	0	G	T	bias_e_value=3.08486e-08	bias_p_value=6.82319e-15	consensus_reject=FREQUENCY_CUTOFF	consensus_score=278.3	fisher_strand_p_value=1.83243e-16	frequency=2.316e-01	ks_quality_p_value=1	major_base=G	major_cov=67/6	major_frequency=7.684e-01	minor_base=T	minor_cov=0/22	new_cov=0/22	no_show=1	polymorphism_frequency=2.316e-01	polymorphism_score=36.2	prediction=polymorphism	ref_cov=67/6	total_cov=67/28
RA	63	.	REL606	4017172	0	T	C	bias_e_value=1.31527e-08	bias_p_value=2.90916e-15	consensus_reject=FREQUENCY_CUTOFF	consensus_score=236.5	fisher_strand_p_value=7.63329e-17	frequency=2.525e-01	ks_quality_p_value=1	major_base=T	major_cov=66/8	major_frequency=7.475e-01	minor_base=C	minor_cov=0/25	new_cov=0/25	no_show=1	polymorphism_frequency=2.525e-01	polymorphism_score=19.7	prediction=polymorphism	ref_cov=66/8	total_cov=66/33
RA	64	.	REL606	4033310	0	A	G	bias_e_value=1.47802e-05	bias_p_value=3.26913e-12	consensus_reject=FREQUENCY_CUTOFF	consensus_score=268.2	fisher_strand_p_value=1.05878e-13	frequency=2.397e-01	ks_quality_p_value=1	major_base=A	major_cov=24/68	major_frequency=7.603e-01	minor_base=G	minor_cov=29/0	new_cov=29/0	no_show=1	polymorphism_frequency=2.397e-01	polymorphism_score=14.7	prediction=polymorphism	ref_cov=24/68	total_cov=53/68
RA	65	.	REL606	4068393	0	G	A	bias_e_value=7.16295e-20	bias_p_value=1.58432e-26	consensus_reject=FREQUENCY_CUTOFF	consensus_score=353.4	fisher_strand_p_value=2.45347e-28	frequency=2.208e-01	ks_quality_p_value=1	major_base=G	major_cov=114/6	major_frequency=7.792e-01	minor_base=A	minor_cov=0/34	new_cov=0/34	no_show=1	polymorphism_frequency=2.208e-01	polymorphism_score=63.8	prediction=polymorphism	ref_cov=114/6	total_cov=114/40
RA	66	.	REL606	4068399	0	A	C	bias_e_value=7.20665e-20	bias_p_value=1.59399e-26	consensus_reject=FREQUENCY_CUTOFF	consensus_score=407.9	fisher_strand_p_value=2.46867e-28	frequency=2.317e-01	ks_quality_p_value=1	major_base=A	major_cov=116/10	major_frequency=7.683e-01	minor_base=C	minor_cov=0/38	new_cov=0/38	no_show=1	polymorphism_frequency=2.317e-01	polymorphism_score=24.1	prediction=polymorphism	ref_cov=116/10	total_cov=116/48
RA	67	.	REL606	4194036	0	T	A	bias_e_value=1.03923e-21	bias_p_value=2.2986e-28	consensus_reject=FREQUENCY_CUTOFF	consensus_score=486.8	fisher_strand_p_value=3.33747e-30	frequency=2.000e-01	ks_quality_p_value=1	major_base=T	major_cov=133/7	major_frequency=8.000e-01	minor_base=A	minor_cov=0/35	new_cov=0/35	no_show=1	polymorphism_frequency=2.000e-01	polymorphism_score=61.8	prediction=polymorphism	ref_cov=133/7	total_cov=133/42
RA	68	.	REL606	4320445	0	T	G	aa_new_seq=G	aa_position=211	aa_ref_seq=V	bias_e_value=0.00846617	bias_p_value=1.87257e-09	codon_new_seq=GGG	codon_number=211	codon_position=2	codon_ref_seq=GTG	consensus_reject=FREQUENCY_CUTOFF	consensus_score=167.1	fisher_strand_p_value=7.71056e-11	frequency=3.248e-01	gene_name=aidB	gene_position=632	gene_product=isovaleryl CoA dehydrogenase	gene_strand=>	ks_quality_p_value=1	locus_tag=ECB_04054	major_base=T	major_cov=34/45	major_frequency=6.752e-01	minor_base=G	minor_cov=38/0	new_cov=38/0	new_seq=G	polymorphism_frequency=3.248e-01	polymorphism_score=55.1	prediction=polymorphism	ref_cov=34/45	ref_seq=T	snp_type=nonsynonymous	total_cov=72/45	transl_table=11
RA	69	.	REL606	4386794	0	A	G	bias_e_value=0.00263164	bias_p_value=5.82074e-10	consensus_reject=FREQUENCY_CUTOFF	consensus_score=219.0	fisher_strand_p_value=2.28236e-11	frequency=2.000e-01	ks_quality_p_value=1	major_base=A	major_cov=12/60	major_frequency=8.000e-01	minor_base=G	minor_cov=18/0	new_cov=18/0	no_show=1	polymorphism_frequency=2.000e-01	polymorphism_score=14.3	prediction=polymorphism	ref_cov=12/60	total_cov=30/60
RA	70	.	REL606	4425877	0	T	G	bias_e_value=9373.23	bias_p_value=0.0020732	consensus_reject=FREQUENCY_CUTOFF	consensus_score=177.9	fisher_strand_p_value=0.000220046	frequency=2.414e-01	ks_quality_p_value=1	major_base=T	major_cov=39/27	major_frequency=7.586e-01	minor_base=G	minor_cov=21/0	new_cov=21/0	no_show=1	polymorphism_frequency=2.414e-01	polymorphism_score=14.3	prediction=polymorphism	ref_cov=39/27	total_cov=60/27
RA	71	.	REL606	4483462	0	C	T	aa_new_seq=F	aa_position=44	aa_ref_seq=S	bias_e_value=1.81318e-19	bias_p_value=4.01045e-26	codon_new_seq=TTT	codon_number=44	codon_position=2	codon_ref_seq=TCT	consensus_reject=FREQUENCY_CUTOFF	consensus_score=73.9	fisher_strand_p_value=6.30262e-28	frequency=4.770e-01	gene_name=bglJ	gene_position=131	gene_product=DNA-binding transcriptional activator	gene_strand=>	ks_quality_p_value=1	locus_tag=ECB_04243	major_base=C	major_cov=24/67	major_frequency=5.230e-01	minor_base=T	minor_cov=83/0	new_cov=83/0	new_seq=T	polymorphism_frequency=4.770e-01	polymorphism_score=176.9	prediction=polymorphism	ref_cov=24/67	ref_seq=C	snp_type=nonsynonymous	total_cov=107/67	transl_table=11
MC	72	.	REL606	549260	589782	665	1715	gene_name=[insB-6]–[insA-7]	gene_product=[insB-6],insA-6,nmpC,ybcU,ECB_00510,nohB,ECB_00512,ECB_00513,ECB_00514,ECB_00515,ECB_00516,ECB_00517,appY,ompT,envY,ybcH,nfrA,nfrB,nfrB,ECB_00524,yhhI,ECB_00526,ECB_00527,ECB_00528,ECB_00529,ECB_00530,cusS,cusR,cusC,ylcC,cusB,cusA,pheP,ybdG,nfnB,ybdF,ybdJ,ybdK,insJ-1,insK-1,insB-7,[insA-7]	left_inside_cov=74	left_outside_cov=75	locus_tag=[ECB_00504]–[ECB_00546]	right_inside_cov=74	right_outside_cov=78
MC	73	.	REL606	3481098	3484595	1327	759	gene_name=rhsB	gene_position=coding (87-3584/4236 nt)	gene_product=rhsB element core protein RshB	gene_strand=>	left_inside_cov=71	left_outside_cov=75	locus_tag=ECB_03331	right_inside_cov=73	right_outside_cov=79
MC	74	.	REL606	3628289	3629734	0	0	gene_name=rhsA	gene_position=pseudogene (281-1726/5580 nt)	gene_product=rhsA element core protein RshA	gene_strand=>	left_inside_cov=0	left_outside_cov=295	locus_tag=ECB_03448	right_inside_cov=0	right_outside_cov=293
MC	75	.	REL606	3943678	3943836	20	134	gene_name=rrlA	gene_position=noncoding (1849-2007/2904 nt)	gene_product=23S ribosomal RNA	gene_strand=>	left_inside_cov=73	left_outside_cov=78	locus_tag=ECB_r00015	right_inside_cov=72	right_outside_cov=76
MC	76	.	REL606	4122388	4122391	0	0	gene_name=aceB	gene_position=coding (82-85/1602 nt)	gene_product=malate synthase	gene_strand=>	left_inside_cov=0	left_outside_cov=148	locus_tag=ECB_03886	right_inside_cov=0	right_outside_cov=148
JC	77	.	REL606	1	1	REL606	4521141	-1	0	alignment_overlap=0	circular_chromosome=1	coverage_minus=124	coverage_plus=89	flanking_left=150	flanking_right=150	frequency=1	junction_possible_overlap_registers=149	key=REL606__1__1__REL606__4521141__-1__0____150__150__0__0	max_left=149	max_left_minus=149	max_left_plus=144	max_min_left=73	max_min_left_minus=69	max_min_left_plus=73	max_min_right=75	max_min_right_minus=72	max_min_right_plus=75	max_pos_hash_score=298	max_right=148	max_right_minus=147	max_right_plus=148	neg_log10_pos_hash_p_value=0.1	new_junction_coverage=1.30	new_junction_read_count=217	polymorphism_frequency=1.000e+00	pos_hash_score=84	prediction=consensus	side_1_annotate_key=gene	side_1_continuation=0	side_1_coverage=0.00	side_1_overlap=0	side_1_possible_overlap_registers=149	side_1_read_count=0	side_1_redundant=0	side_2_annotate_key=gene	side_2_continuation=0	side_2_coverage=0.00	side_2_overlap=0	side_2_possible_overlap_registers=149	side_2_read_count=0	side_2_redundant=0	total_non_overlap_reads=213
JC	78	.	REL606	80029	-1	REL606	80071	-1	0	alignment_overlap=7	coverage_minus=3	coverage_plus=1	flanking_left=150	flanking_right=150	frequency=2.319e-02	junction_possible_overlap_registers=142	key=REL606__80029__-1__REL606__80078__-1__7____150__150__0__0	max_left=77	max_left_minus=77	max_left_plus=20	max_min_left=44	max_min_left_minus=44	max_min_left_plus=20	max_min_right=66	max_min_right_minus=66	max_min_right_plus=0	max_pos_hash_score=284	max_right=123	max_right_minus=111	max_right_plus=123	neg_log10_pos_hash_p_value=13.3	new_junction_coverage=0.03	new_junction_read_count=4	no_show=1	polymorphism_frequency=2.319e-02	pos_hash_score=4	prediction=polymorphism	reject=COVERAGE_EVENNESS_SKEW,FREQUENCY_CUTOFF	side_1_annotate_key=gene	side_1_continuation=0	side_1_coverage=1.02	side_1_overlap=7	side_1_possible_overlap_registers=149	side_1_read_count=171	side_1_redundant=0	side_2_annotate_key=gene	side_2_continuation=0	side_2_coverage=1.09	side_2_overlap=0	side_2_possible_overlap_registers=142	side_2_read_count=174	side_2_redundant=0	total_non_overlap_reads=4
JC	79	.	REL606	92858	-1	REL606	93621	-1	0	alignment_overlap=6	coverage_minus=2	coverage_plus=1	flanking_left=150	flanking_right=150	frequency=1.922e-02	junction_possible_overlap_registers=143	key=REL606__92858__-1__REL606__93627__-1__6____150__150__0__0	max_left=59	max_left_minus=59	max_left_plus=57	max_min_left=59	max_min_left_minus=59	max_min_left_plus=57	max_min_right=0	max_min_right_minus=0	max_min_right_plus=0	max_pos_hash_score=286	max_right=106	max_right_minus=106	max_right_plus=78	neg_log10_pos_hash_p_value=14.2	new_junction_coverage=0.02	new_junction_read_count=3	no_show=1	polymorphism_frequency=1.922e-02	pos_hash_score=3	prediction=polymorphism	reject=COVERAGE_EVENNESS_SKEW,FREQUENCY_CUTOFF	side_1_annotate_key=gene	side_1_continuation=0	side_1_coverage=1.00	side_1_overlap=6	side_1_possible_overlap_registers=149	side_1_read_count=168	side_1_redundant=0	side_2_annotate_key=gene	side_2_continuation=0	side_2_coverage=0.90	side_2_overlap=0	side_2_possible_overlap_registers=143	side_2_read_count=145	side_2_redundant=0	total_non_overlap_reads=3
JC	80	.	REL606	130508	1	REL606	130542	1	0	alignment_overlap=7	coverage_minus=1	coverage_plus=2	flanking_left=150	flanking_right=150	frequency=3.447e-02	junction_possible_overlap_registers=142	key=REL606__130508__1__REL606__130535__1__7____150__150__0__0	max_left=113	max_left_minus=113	max_left_plus=94	max_min_left=70	max_min_left_minus=0	max_min_left_plus=70	max_min_right=42	max_min_right_minus=30	max_min_right_plus=42	max_pos_hash_score=284	max_right=73	max_right_minus=30	max_right_plus=73	neg_log10_pos_hash_p_value=14.1	new_junction_coverage=0.02	new_junction_read_count=3	no_show=1	polymorphism_frequency=3.447e-02	pos_hash_score=3	prediction=polymorphism	reject=COVERAGE_EVENNESS_SKEW,FREQUENCY_CUTOFF	side_1_annotate_key=gene	side_1_continuation=0	side_1_coverage=0.50	side_1_overlap=7	side_1_possible_overlap_registers=149	side_1_read_count=84	side_1_redundant=0	side_2_annotate_key=gene	side_2_continuation=0	side_2_coverage=0.55	side_2_overlap=0	side_2_possible_overlap_registers=142	side_2_read_count=88	side_2_redundant=0	total_non_overlap_reads=3
JC	81	.	REL606	171916	1	REL606	171962	1	0	alignment_overlap=9	coverage_minus=0	coverage_plus=5	flanking_left=150	flanking_right=150	frequency=2.933e-02	junction_possible_overlap_registers=140	key=REL606__171916__1__REL606__171953__1__9____150__150__0__0	max_left=138	max_left_minus=0	max_left_plus=138	max_min_left=0	max_min_left_minus=0	max_min_left_plus=0	max_min_right=70	max_min_right_minus=0	max_min_right_plus=70	max_pos_hash_score=280	max_right=70	max_right_minus=0	max_right_plus=70	neg_log10_pos_hash_p_value=12.5	new_junction_coverage=0.03	new_junction_read_count=5	no_show=1	polymorphism_frequency=2.933e-02	pos_hash_score=5	prediction=polymorphism	reject=COVERAGE_EVENNESS_SKEW,FREQUENCY_CUTOFF	side_1_annotate_key=gene	side_1_continuation=0	side_1_coverage=1.00	side_1_overlap=9	side_1_possible_overlap_registers=149	side_1_read_count=167	side_1_redundant=0	side_2_annotate_key=gene	side_2_continuation=0	side_2_coverage=1.11	side_2_overlap=0	side_2_possible_overlap_registers=140	side_2_read_count=174	side_2_redundant=0	total_non_overlap_reads=5
JC	82	.	REL606	229740	1	REL606	229761	1	0	alignment_overlap=9	coverage_minus=1	coverage_plus=4	flanking_left=150	flanking_right=150	frequency=NA	junction_possible_overlap_registers=140	key=REL606__229740__1__REL606__229752__1__9____150__150__1__1	max_left=123	max_left_minus=123	max_left_plus=100	max_min_left=52	max_min_left_minus=0	max_min_left_plus=52	max_min_right=46	max_min_right_minus=18	max_min_right_plus=46	max_pos_hash_score=280	max_right=89	max_right_minus=18	max_right_plus=89	neg_log10_pos_hash_p_value=12.5	new_junction_coverage=0.03	new_junction_read_count=5	no_show=1	polymorphism_frequency=NA	pos_hash_score=5	prediction=unknown	reject=COVERAGE_EVENNESS_SKEW	side_1_annotate_key=repeat	side_1_continuation=0	side_1_coverage=NA	side_1_overlap=9	side_1_read_count=NA	side_1_redundant=1	side_2_annotate_key=repeat	side_2_continuation=0	side_2_coverage=NA	side_2_overlap=0	side_2_possible_overlap_registers=NA	side_2_read_count=NA	side_2_redundant=1	total_non_overlap_reads=5
JC	83	.	REL606	255634	-1	REL606	255714	-1	0	alignment_overlap=11	coverage_minus=9	coverage_plus=0	flanking_left=150	flanking_right=150	frequency=7.581e-02	junction_possible_overlap_registers=138	key=REL606__255634__-1__REL606__255725__-1__11____150__150__0__0	max_left=69	max_left_minus=69	max_left_plus=0	max_min_left=69	max_min_left_minus=69	max_min_left_plus=0	max_min_right=0	max_min_right_minus=0	max_min_right_plus=0	max_pos_hash_score=276	max_right=137	max_right_minus=137	max_right_plus=0	neg_log10_pos_hash_p_value=11.1	new_junction_coverage=0.06	new_junction_read_count=9	no_show=1	polymorphism_frequency=7.581e-02	pos_hash_score=7	prediction=polymorphism	reject=COVERAGE_EVENNESS_SKEW,FREQUENCY_CUTOFF	side_1_annotate_key=gene	side_1_continuation=0	side_1_coverage=0.69	side_1_overlap=11	side_1_possible_overlap_registers=149	side_1_read_count=116	side_1_redundant=0	side_2_annotate_key=gene	side_2_continuation=0	side_2_coverage=0.72	side_2_overlap=0	side_2_possible_overlap_registers=138	side_2_read_count=112	side_2_redundant=0	total_non_overlap_reads=9
JC	84	.	REL606	257825	-1	REL606	257873	-1	0	alignment_overlap=8	coverage_minus=9	coverage_plus=0	flanking_left=150	flanking_right=150	frequency=4.512e-02	junction_possible_overlap_registers=141	key=REL606__257825__-1__REL606__257881__-1__8____150__150__0__0	max_left=112	max_left_minus=112	max_left_plus=0	max_min_left=52	max_min_left_minus=52	max_min_left_plus=0	max_min_right=68	max_min_right_minus=68	max_min_right_plus=0	max_pos_hash_score=282	max_right=141	max_right_minus=141	max_right_plus=0	neg_log10_pos_hash_p_value=10.8	new_junction_coverage=0.06	new_junction_read_count=9	no_show=1	polymorphism_frequency=4.512e-02	pos_hash_score=8	prediction=polymorphism	reject=COVERAGE_EVENNESS_SKEW,FREQUENCY_CUTOFF	side_1_annotate_key=gene	side_1_continuation=0	side_1_coverage=1.12	side_1_overlap=8	side_1_possible_overlap_registers=149	side_1_read_count=187	side_1_redundant=0	side_2_annotate_key=gene	side_2_continuation=0	side_2_coverage=1.29	side_2_overlap=0	side_2_possible_overlap_registers=141	side_2_read_count=204	side_2_redundant=0	total_non_overlap_reads=9
JC	85	.	REL606	269324	-1	REL606	269357	-1	0	alignment_overlap=10	coverage_minus=2	coverage_plus=1	flanking_left=150	flanking_right=150	frequency=1.951e-02	junction_possible_overlap_registers=139	key=REL606__269324__-1__REL606__269367__-1__10____150__150__0__0	max_left=105	max_left_minus=78	max_left_plus=105	max_min_left=34	max_min_left_minus=34	max_min_left_plus=0	max_min_right=62	max_min_right_minus=62	max_min_right_plus=35	max_pos_hash_score=278	max_right=106	max_right_minus=106	max_right_plus=35	neg_log10_pos_hash_p_value=13.9	new_junction_coverage=0.02	new_junction_read_count=3	no_show=1	polymorphism_frequency=1.951e-02	pos_hash_score=3	prediction=polymorphism	reject=COVERAGE_EVENNESS_SKEW,FREQUENCY_CUTOFF	side_1_annotate_key=gene	side_1_continuation=0	side_1_coverage=0.94	side_1_overlap=10	side_1_possible_overlap_registers=149	side_1_read_count=157	side_1_redundant=0	side_2_annotate_key=gene	side_2_continuation=0	side_2_coverage=0.99	side_2_overlap=0	side_2_possible_overlap_registers=139	side_2_read_count=155	side_2_redundant=0	total_non_overlap_reads=3
JC	86	.	REL606	310416	-1	REL606	310495	-1	0	alignment_overlap=9	coverage_minus=4	coverage_plus=0	flanking_left=150	flanking_right=150	frequency=2.414e-02	junction_possible_overlap_registers=140	key=REL606__310416__-1__REL606__310504__-1__9____150__150__0__0	max_left=87	max_left_minus=87	max_left_plus=0	max_min_left=66	max_min_left_minus=66	max_min_left_plus=0	max_min_right=54	max_min_right_minus=54	max_min_right_plus=0	max_pos_hash_score=280	max_right=96	max_right_minus=96	max_right_plus=0	neg_log10_pos_hash_p_value=13.2	new_junction_coverage=0.03	new_junction_read_count=4	no_show=1	polymorphism_frequency=2.414e-02	pos_hash_score=4	prediction=polymorphism	reject=COVERAGE_EVENNESS_SKEW,FREQUENCY_CUTOFF	side_1_annotate_key=gene	side_1_continuation=0	side_1_coverage=1.05	side_1_overlap=9	side_1_possible_overlap_registers=149	side_1_read_count=175	side_1_redundant=0	side_2_annotate_key=gene	side_2_continuation=0	side_2_coverage=1.01	side_2_overlap=0	side_2_possible_overlap_registers=140	side_2_read_count=159	side_2_redundant=0	total_non_overlap_reads=4
JC	87	.	REL606	348924	1	REL606	351131	1	0	alignment_overlap=8	coverage_minus=2	coverage_plus=4	flanking_left=150	flanking_right=150	frequency=3.506e-02	junction_possible_overlap_registers=141	key=REL606__348924__1__REL606__351123__1__8____150__150__0__0	max_left=75	max_left_minus=75	max_left_plus=67	max_min_left=67	max_min_left_minus=56	max_min_left_plus=67	max_min_right=68	max_min_right_minus=68	max_min_right_plus=0	max_pos_hash_score=282	max_right=128	max_right_minus=84	max_right_plus=128	neg_log10_pos_hash_p_value=11.9	new_junction_coverage=0.04	new_junction_read_count=7	no_show=1	polymorphism_frequency=3.506e-02	pos_hash_score=6	prediction=polymorphism	reject=COVERAGE_EVENNESS_SKEW,FREQUENCY_CUTOFF	side_1_annotate_key=gene	side_1_continuation=0	side_1_coverage=1.08	side_1_overlap=8	side_1_possible_overlap_registers=149	side_1_read_count=181	side_1_redundant=0	side_2_annotate_key=gene	side_2_continuation=0	side_2_coverage=1.35	side_2_overlap=0	side_2_possible_overlap_registers=141	side_2_read_count=214	side_2_redundant=0	total_non_overlap_reads=6
JC	88	.	REL606	392895	1	REL606	393051	1	0	alignment_overlap=7	coverage_minus=2	coverage_plus=1	flanking_left=150	flanking_right=150	frequency=1.898e-02	junction_possible_overlap_registers=142	key=REL606__392895__1__REL606__393044__1__7____150__150__0__0	max_left=44	max_left_minus=44	max_left_plus=31	max_min_left=44	max_min_left_minus=44	max_min_left_plus=31	max_min_right=0	max_min_right_minus=0	max_min_right_plus=0	max_pos_hash_score=284	max_right=112	max_right_minus=109	max_right_plus=112	neg_log10_pos_hash_p_value=14.1	new_junction_coverage=0.02	new_junction_read_count=3	no_show=1	polymorphism_frequency=1.898e-02	pos_hash_score=3	prediction=polymorphism	reject=COVERAGE_EVENNESS_SKEW,FREQUENCY_CUTOFF	side_1_annotate_key=gene	side_1_continuation=0	side_1_coverage=0.99	side_1_overlap=7	side_1_possible_overlap_registers=149	side_1_read_count=166	side_1_redundant=0	side_2_annotate_key=gene	side_2_continuation=0	side_2_coverage=0.95	side_2_overlap=0	side_2_possible_overlap_registers=142	side_2_read_count=152	side_2_redundant=0	total_non_overlap_reads=3
JC	89	.	REL606	419376	-1	REL606	419415	-1	0	alignment_overlap=11	coverage_minus=4	coverage_plus=0	flanking_left=150	flanking_right=150	frequency=2.427e-02	junction_possible_overlap_registers=138	key=REL606__419376__-1__REL606__419426__-1__11____150__150__0__0	max_left=114	max_left_minus=114	max_left_plus=0	max_min_left=49	max_min_left_minus=49	max_min_left_plus=0	max_min_right=25	max_min_right_minus=25	max_min_right_plus=0	max_pos_hash_score=276	max_right=109	max_right_minus=109	max_right_plus=0	neg_log10_pos_hash_p_value=13.1	new_junction_coverage=0.03	new_junction_read_count=4	no_show=1	polymorphism_frequency=2.427e-02	pos_hash_score=4	prediction=polymorphism	reject=COVERAGE_EVENNESS_SKEW,FREQUENCY_CUTOFF	side_1_annotate_key=gene	side_1_continuation=0	side_1_coverage=1.08	side_1_overlap=11	side_1_possible_overlap_registers=149	side_1_read_count=181	side_1_redundant=0	side_2_annotate_key=gene	side_2_continuation=0	side_2_coverage=0.99	side_2_overlap=0	side_2_possible_overlap_registers=138	side_2_read_count=154	side_2_redundant=0	total_non_overlap_reads=4
JC	90	.	REL606	432290	-1	REL606	591633	1	0	alignment_overlap=25	coverage_minus=5	coverage_plus=23	flanking_left=150	flanking_right=150	frequency=1.863e-01	junction_possible_overlap_registers=124	key=REL606__432290__-1__REL606__591608__1__25____150__150__1__0	max_left=118	max_left_minus=101	max_left_plus=118	max_min_left=42	max_min_left_minus=27	max_min_left_plus=42	max_min_right=59	max_min_right_minus=40	max_min_right_plus=59	max_pos_hash_score=248	max_right=121	max_right_minus=121	max_right_plus=96	neg_log10_pos_hash_p_value=7.9	new_junction_coverage=0.22	new_junction_read_count=30	polymorphism_frequency=1.863e-01	pos_hash_score=12	prediction=polymorphism	reject=COVERAGE_EVENNESS_SKEW,FREQUENCY_CUTOFF	side_1_annotate_key=repeat	side_1_continuation=0	side_1_coverage=NA	side_1_overlap=25	side_1_read_count=NA	side_1_redundant=1	side_2_annotate_key=gene	side_2_continuation=0	side_2_coverage=0.94	side_2_overlap=0	side_2_possible_overlap_registers=124	side_2_read_count=131	side_2_redundant=0	total_non_overlap_reads=28
JC	91	.	REL606	464069	-1	REL606	464525	-1	0	alignment_overlap=5	coverage_minus=2	coverage_plus=2	flanking_left=150	flanking_right=150	frequency=2.526e-02	junction_possible_overlap_registers=144	key=REL606__464069__-1__REL606__464530__-1__5____150__150__0__0	max_left=98	max_left_minus=98	max_left_plus=72	max_min_left=72	max_min_left_minus=0	max_min_left_plus=72	max_min_right=67	max_min_right_minus=67	max_min_right_plus=0	max_pos_hash_score=288	max_right=103	max_right_minus=67	max_right_plus=103	neg_log10_pos_hash_p_value=13.5	new_junction_coverage=0.02	new_junction_read_count=4	no_show=1	polymorphism_frequency=2.526e-02	pos_hash_score=4	prediction=polymorphism	reject=COVERAGE_EVENNESS_SKEW,FREQUENCY_CUTOFF	side_1_annotate_key=gene	side_1_continuation=0	side_1_coverage=0.95	side_1_overlap=5	side_1_possible_overlap_registers=149	side_1_read_count=159	side_1_redundant=0	side_2_annotate_key=gene	side_2_continuation=0	side_2_coverage=0.96	side_2_overlap=0	side_2_possible_overlap_registers=144	side_2_read_count=155	side_2_redundant=0	total_non_overlap_reads=4
JC	92	.	REL606	483511	1	REL606	483541	1	0	alignment_overlap=8	coverage_minus=0	coverage_plus=3	flanking_left=150	flanking_right=150	frequency=1.631e-02	junction_possible_overlap_registers=141	key=REL606__483511__1__REL606__483533__1__8____150__150__0__0	max_left=105	max_left_minus=0	max_left_plus=105	max_min_left=0	max_min_left_minus=0	max_min_left_plus=0	max_min_right=57	max_min_right_minus=0	max_min_right_plus=57	max_pos_hash_score=282	max_right=57	max_right_minus=0	max_right_plus=57	neg_log10_pos_hash_p_value=14.1	new_junction_coverage=0.02	new_junction_read_count=3	no_show=1	polymorphism_frequency=1.631e-02	pos_hash_score=3	prediction=polymorphism	reject=COVERAGE_EVENNESS_SKEW,FREQUENCY_CUTOFF	side_1_annotate_key=gene	side_1_continuation=0	side_1_coverage=1.12	side_1_overlap=8	side_1_possible_overlap_registers=149	side_1_read_count=187	side_1_redundant=0	side_2_annotate_key=gene	side_2_continuation=0	side_2_coverage=1.17	side_2_overlap=0	side_2_possible_overlap_registers=141	side_2_read_count=185	side_2_redundant=0	total_non_overlap_reads=3
JC	93	.	REL606	519494	-1	REL606	519527	-1	0	alignment_overlap=8	coverage_minus=4	coverage_plus=0	flanking_left=150	flanking_right=150	frequency=2.152e-02	junction_possible_overlap_registers=141	key=REL606__519494__-1__REL606__519535__-1__8____150__150__0__0	max_left=76	max_left_minus=76	max_left_plus=0	max_min_left=51	max_min_left_minus=51	max_min_left_plus=0	max_min_right=66	max_min_right_minus=66	max_min_right_plus=0	max_pos_hash_score=282	max_right=101	max_right_minus=101	max_right_plus=0	neg_log10_pos_hash_p_value=13.3	new_junction_coverage=0.03	new_junction_read_count=4	no_show=1	polymorphism_frequency=2.152e-02	pos_hash_score=4	prediction=polymorphism	reject=COVERAGE_EVENNESS_SKEW,FREQUENCY_CUTOFF	side_1_annotate_key=gene	side_1_continuation=0	side_1_coverage=1.14	side_1_overlap=8	side_1_possible_overlap_registers=149	side_1_read_count=190	side_1_redundant=0	side_2_annotate_key=gene	side_2_continuation=0	side_2_coverage=1.16	side_2_overlap=0	side_2_possible_overlap_registers=141	side_2_read_count=184	side_2_redundant=0	total_non_overlap_reads=4
JC	94	.	REL606	544481	1	REL606	1422647	1	0	alignment_overlap=2	coverage_minus=91	coverage_plus=71	flanking_left=150	flanking_right=150	frequency=1	junction_possible_overlap_registers=147	key=REL606__544481__1__REL606__1422645__1__2____150__150__0__1	max_left=147	max_left_minus=147	max_left_plus=147	max_min_left=69	max_min_left_minus=63	max_min_left_plus=69	max_min_right=74	max_min_right_minus=74	max_min_right_plus=69	max_pos_hash_score=294	max_right=144	max_right_minus=144	max_right_plus=143	neg_log10_pos_hash_p_value=0.3	new_junction_coverage=1.00	new_junction_read_count=165	polymorphism_frequency=1.000e+00	pos_hash_score=76	prediction=consensus	read_count_offset=5	side_1_annotate_key=gene	side_1_continuation=0	side_1_coverage=0.00	side_1_overlap=2	side_1_possible_overlap_registers=144	side_1_read_count=0	side_1_redundant=0	side_2_annotate_key=repeat	side_2_continuation=0	side_2_coverage=NA	side_2_overlap=0	side_2_possible_overlap_registers=NA	side_2_read_count=NA	side_2_redundant=1	total_non_overlap_reads=162
JC	95	.	REL606	544485	-1	REL606	1111551	1	0	alignment_overlap=0	coverage_minus=70	coverage_plus=63	flanking_left=150	flanking_right=150	frequency=1	junction_possible_overlap_registers=149	key=REL606__544485__-1__REL606__1111551__1__0____150__150__0__1	max_left=147	max_left_minus=122	max_left_plus=147	max_min_left=74	max_min_left_minus=74	max_min_left_plus=62	max_min_right=75	max_min_right_minus=75	max_min_right_plus=72	max_pos_hash_score=298	max_right=147	max_right_minus=147	max_right_plus=147	neg_log10_pos_hash_p_value=0.4	new_junction_coverage=0.80	new_junction_read_count=134	polymorphism_frequency=1.000e+00	pos_hash_score=71	prediction=consensus	read_count_offset=5	side_1_annotate_key=gene	side_1_continuation=0	side_1_coverage=0.00	side_1_overlap=0	side_1_possible_overlap_registers=144	side_1_read_count=0	side_1_redundant=0	side_2_annotate_key=repeat	side_2_continuation=0	side_2_coverage=NA	side_2_overlap=0	side_2_possible_overlap_registers=NA	side_2_read_count=NA	side_2_redundant=1	total_non_overlap_reads=133
JC	96	.	REL606	603255	1	REL606	603334	1	0	alignment_overlap=9	coverage_minus=0	coverage_plus=6	flanking_left=150	flanking_right=150	frequency=3.747e-02	junction_possible_overlap_registers=140	key=REL606__603255__1__REL606__603325__1__9____150__150__0__0	max_left=109	max_left_minus=0	max_left_plus=109	max_min_left=47	max_min_left_minus=0	max_min_left_plus=47	max_min_right=63	max_min_right_minus=0	max_min_right_plus=63	max_pos_hash_score=280	max_right=128	max_right_minus=0	max_right_plus=128	neg_log10_pos_hash_p_value=12.5	new_junction_coverage=0.04	new_junction_read_count=6	no_show=1	polymorphism_frequency=3.747e-02	pos_hash_score=5	prediction=polymorphism	reject=COVERAGE_EVENNESS_SKEW,FREQUENCY_CUTOFF	side_1_annotate_key=gene	side_1_continuation=0	side_1_coverage=0.96	side_1_overlap=9	side_1_possible_overlap_registers=149	side_1_read_count=161	side_1_redundant=0	side_2_annotate_key=gene	side_2_continuation=0	side_2_coverage=1.00	side_2_overlap=0	side_2_possible_overlap_registers=140	side_2_read_count=157	side_2_redundant=0	total_non_overlap_reads=6
JC	97	.	REL606	609048	-1	REL606	609070	-1	0	alignment_overlap=12	coverage_minus=12	coverage_plus=1	flanking_left=150	flanking_right=150	frequency=8.677e-02	junction_possible_overlap_registers=137	key=REL606__609048__-1__REL606__609082__-1__12____150__150__0__0	max_left=132	max_left_minus=132	max_left_plus=116	max_min_left=64	max_min_left_minus=64	max_min_left_plus=0	max_min_right=50	max_min_right_minus=50	max_min_right_plus=22	max_pos_hash_score=274	max_right=134	max_right_minus=134	max_right_plus=22	neg_log10_pos_hash_p_value=8.7	new_junction_coverage=0.08	new_junction_read_count=13	polymorphism_frequency=8.677e-02	pos_hash_score=12	prediction=polymorphism	reject=COVERAGE_EVENNESS_SKEW,FREQUENCY_CUTOFF	side_1_annotate_key=gene	side_1_continuation=0	side_1_coverage=0.84	side_1_overlap=12	side_1_possible_overlap_registers=149	side_1_read_count=141	side_1_redundant=0	side_2_annotate_key=gene	side_2_continuation=0	side_2_coverage=0.94	side_2_overlap=0	side_2_possible_overlap_registers=137	side_2_read_count=144	side_2_redundant=0	total_non_overlap_reads=13
JC	98	.	REL606	618692	1	REL606	736648	-1	0	alignment_overlap=1	coverage_minus=92	coverage_plus=140	flanking_left=150	flanking_right=150	frequency=1	junction_possible_overlap_registers=148	key=REL606__618692__1__REL606__736649__-1__1____150__150__1__0	max_left=144	max_left_minus=139	max_left_plus=144	max_min_left=73	max_min_left_minus=73	max_min_left_plus=73	max_min_right=74	max_min_right_minus=70	max_min_right_plus=74	max_pos_hash_score=296	max_right=148	max_right_minus=148	max_right_plus=148	neg_log10_pos_hash_p_value=0.1	new_junction_coverage=1.52	new_junction_read_count=253	polymorphism_frequency=1.000e+00	pos_hash_score=88	prediction=consensus	read_count_offset=7	side_1_annotate_key=repeat	side_1_continuation=0	side_1_coverage=NA	side_1_overlap=1	side_1_read_count=NA	side_1_redundant=1	side_2_annotate_key=gene	side_2_continuation=0	side_2_coverage=0.00	side_2_overlap=0	side_2_possible_overlap_registers=141	side_2_read_count=0	side_2_redundant=0	total_non_overlap_reads=232
JC	99	.	REL606	625464	1	REL606	628396	-1	0	alignment_overlap=1	coverage_minus=210	coverage_plus=75	flanking_left=150	flanking_right=150	frequency=6.682e-01	junction_possible_overlap_registers=148	key=REL606__625464__1__REL606__628397__-1__1____150__150__0__0	max_left=148	max_left_minus=148	max_left_plus=147	max_min_left=73	max_min_left_minus=73	max_min_left_plus=59	max_min_right=75	max_min_right_minus=75	max_min_right_plus=70	max_pos_hash_score=296	max_right=148	max_right_minus=148	max_right_plus=143	neg_log10_pos_hash_p_value=0.0	new_junction_coverage=1.75	new_junction_read_count=290	polymorphism_frequency=6.682e-01	pos_hash_score=100	prediction=polymorphism	side_1_annotate_key=gene	side_1_continuation=0	side_1_coverage=0.89	side_1_overlap=1	side_1_possible_overlap_registers=149	side_1_read_count=149	side_1_redundant=0	side_2_annotate_key=gene	side_2_continuation=0	side_2_coverage=0.84	side_2_overlap=0	side_2_possible_overlap_registers=148	side_2_read_count=140	side_2_redundant=0	total_non_overlap_reads=285
JC	100	.	REL606	626287	1	REL606	626334	1	0	alignment_overlap=7	coverage_minus=1	coverage_plus=3	flanking_left=150	flanking_right=150	frequency=8.298e-03	junction_possible_overlap_registers=142	key=REL606__626287__1__REL606__626327__1__7____150__150__0__0	max_left=93	max_left_minus=33	max_left_plus=93	max_min_left=33	max_min_left_minus=33	max_min_left_plus=0	max_min_right=62	max_min_right_minus=0	max_min_right_plus=62	max_pos_hash_score=284	max_right=110	max_right_minus=110	max_right_plus=62	neg_log10_pos_hash_p_value=13.3	new_junction_coverage=0.03	new_junction_read_count=5	no_show=1	polymorphism_frequency=8.298e-03	pos_hash_score=4	prediction=polymorphism	reject=COVERAGE_EVENNESS_SKEW,FREQUENCY_CUTOFF	side_1_annotate_key=gene	side_1_continuation=0	side_1_coverage=3.92	side_1_overlap=7	side_1_possible_overlap_registers=149	side_1_read_count=656	side_1_redundant=0	side_2_annotate_key=gene	side_2_continuation=0	side_2_coverage=3.58	side_2_overlap=0	side_2_possible_overlap_registers=142	side_2_read_count=570	side_2_redundant=0	total_non_overlap_reads=4
JC	101	.	REL606	634320	-1	REL606	736642	1	0	alignment_overlap=0	coverage_minus=68	coverage_plus=80	flanking_left=150	flanking_right=150	frequency=1	junction_possible_overlap_registers=149	key=REL606__634320__-1__REL606__736642__1__0____150__150__1__0	max_left=145	max_left_minus=143	max_left_plus=145	max_min_left=73	max_min_left_minus=73	max_min_left_plus=72	max_min_right=68	max_min_right_minus=66	max_min_right_plus=68	max_pos_hash_score=298	max_right=148	max_right_minus=148	max_right_plus=148	neg_log10_pos_hash_p_value=0.7	new_junction_coverage=1.05	new_junction_read_count=176	polymorphism_frequency=1.000e+00	pos_hash_score=64	prediction=consensus	read_count_offset=7	side_1_annotate_key=repeat	side_1_continuation=0	side_1_coverage=NA	side_1_overlap=0	side_1_read_count=NA	side_1_redundant=1	side_2_annotate_key=gene	side_2_continuation=0	side_2_coverage=0.00	side_2_overlap=0	side_2_possible_overlap_registers=142	side_2_read_count=0	side_2_redundant=0	total_non_overlap_reads=148
JC	102	.	REL606	673819	-1	REL606	674032	-1	0	alignment_overlap=13	coverage_minus=3	coverage_plus=1	flanking_left=150	flanking_right=150	frequency=2.606e-02	junction_possible_overlap_registers=136	key=REL606__673819__-1__REL606__674045__-1__13____150__150__0__0	max_left=95	max_left_minus=95	max_left_plus=56	max_min_left=56	max_min_left_minus=38	max_min_left_plus=56	max_min_right=66	max_min_right_minus=66	max_min_right_plus=0	max_pos_hash_score=272	max_right=99	max_right_minus=99	max_right_plus=81	neg_log10_pos_hash_p_value=13.0	new_junction_coverage=0.03	new_junction_read_count=4	no_show=1	polymorphism_frequency=2.606e-02	pos_hash_score=4	prediction=polymorphism	reject=COVERAGE_EVENNESS_SKEW,FREQUENCY_CUTOFF	side_1_annotate_key=gene	side_1_continuation=0	side_1_coverage=0.96	side_1_overlap=13	side_1_possible_overlap_registers=149	side_1_read_count=160	side_1_redundant=0	side_2_annotate_key=gene	side_2_continuation=0	side_2_coverage=1.00	side_2_overlap=0	side_2_possible_overlap_registers=136	side_2_read_count=153	side_2_redundant=0	total_non_overlap_reads=4
JC	103	.	REL606	743635	1	REL606	743702	1	0	alignment_overlap=11	coverage_minus=0	coverage_plus=8	flanking_left=150	flanking_right=150	frequency=5.881e-02	junction_possible_overlap_registers=138	key=REL606__743635__1__REL606__743691__1__11____150__150__0__0	max_left=132	max_left_minus=0	max_left_plus=132	max_min_left=0	max_min_left_minus=0	max_min_left_plus=0	max_min_right=49	max_min_right_minus=0	max_min_right_plus=49	max_pos_hash_score=276	max_right=49	max_right_minus=0	max_right_plus=49	neg_log10_pos_hash_p_value=10.6	new_junction_coverage=0.05	new_junction_read_count=8	no_show=1	polymorphism_frequency=5.881e-02	pos_hash_score=8	prediction=polymorphism	reject=COVERAGE_EVENNESS_SKEW,FREQUENCY_CUTOFF	side_1_annotate_key=gene	side_1_continuation=0	side_1_coverage=0.97	side_1_overlap=11	side_1_possible_overlap_registers=149	side_1_read_count=162	side_1_redundant=0	side_2_annotate_key=gene	side_2_continuation=0	side_2_coverage=0.68	side_2_overlap=0	side_2_possible_overlap_registers=138	side_2_read_count=106	side_2_redundant=0	total_non_overlap_reads=8
JC	104	.	REL606	743928	1	REL606	744152	1	0	alignment_overlap=14	coverage_minus=3	coverage_plus=7	flanking_left=150	flanking_right=150	frequency=7.052e-02	junction_possible_overlap_registers=135	key=REL606__743928__1__REL606__744138__1__14____150__150__0__0	max_left=128	max_left_minus=128	max_left_plus=110	max_min_left=36	max_min_left_minus=36	max_min_left_plus=36	max_min_right=50	max_min_right_minus=22	max_min_right_plus=50	max_pos_hash_score=270	max_right=100	max_right_minus=100	max_right_plus=100	neg_log10_pos_hash_p_value=11.0	new_junction_coverage=0.07	new_junction_read_count=10	no_show=1	polymorphism_frequency=7.052e-02	pos_hash_score=7	prediction=polymorphism	reject=COVERAGE_EVENNESS_SKEW,FREQUENCY_CUTOFF	side_1_annotate_key=gene	side_1_continuation=0	side_1_coverage=0.79	side_1_overlap=14	side_1_possible_overlap_registers=149	side_1_read_count=132	side_1_redundant=0	side_2_annotate_key=gene	side_2_continuation=0	side_2_coverage=0.95	side_2_overlap=0	side_2_possible_overlap_registers=135	side_2_read_count=144	side_2_redundant=0	total_non_overlap_reads=10
JC	105	.	REL606	758738	-1	REL606	758805	-1	0	alignment_overlap=9	coverage_minus=3	coverage_plus=0	flanking_left=150	flanking_right=150	frequency=2.897e-02	junction_possible_overlap_registers=140	key=REL606__758738__-1__REL606__758814__-1__9____150__150__0__0	max_left=48	max_left_minus=48	max_left_plus=0	max_min_left=48	max_min_left_minus=48	max_min_left_plus=0	max_min_right=0	max_min_right_minus=0	max_min_right_plus=0	max_pos_hash_score=280	max_right=106	max_right_minus=106	max_right_plus=0	neg_log10_pos_hash_p_value=14.0	new_junction_coverage=0.02	new_junction_read_count=3	no_show=1	polymorphism_frequency=2.897e-02	pos_hash_score=3	prediction=polymorphism	reject=COVERAGE_EVENNESS_SKEW,FREQUENCY_CUTOFF	side_1_annotate_key=gene	side_1_continuation=0	side_1_coverage=0.68	side_1_overlap=9	side_1_possible_overlap_registers=149	side_1_read_count=114	side_1_redundant=0	side_2_annotate_key=gene	side_2_continuation=0	side_2_coverage=0.60	side_2_overlap=0	side_2_possible_overlap_registers=140	side_2_read_count=94	side_2_redundant=0	total_non_overlap_reads=3
JC	106	.	REL606	762821	-1	REL606	763293	-1	-48	alignment_overlap=-48	coverage_minus=1	coverage_plus=2	flanking_left=150	flanking_right=150	frequency=2.330e-02	junction_possible_overlap_registers=101	key=REL606__762821__-1__REL606__763293__-1__-48__ATTTAAAGGTGGTTACTGGTAGAGAACGTGAAGGATAACGTTGCGTTA__150__150__0__0	max_left=60	max_left_minus=60	max_left_plus=45	max_min_left=45	max_min_left_minus=0	max_min_left_plus=45	max_min_right=42	max_min_right_minus=42	max_min_right_plus=0	max_pos_hash_score=202	max_right=62	max_right_minus=42	max_right_plus=62	neg_log10_pos_hash_p_value=11.2	new_junction_coverage=0.03	new_junction_read_count=3	no_show=1	polymorphism_frequency=2.330e-02	pos_hash_score=3	prediction=polymorphism	reject=COVERAGE_EVENNESS_SKEW,FREQUENCY_CUTOFF	side_1_annotate_key=gene	side_1_continuation=0	side_1_coverage=1.11	side_1_overlap=0	side_1_possible_overlap_registers=149	side_1_read_count=185	side_1_redundant=0	side_2_annotate_key=gene	side_2_continuation=0	side_2_coverage=1.11	side_2_overlap=0	side_2_possible_overlap_registers=149	side_2_read_count=186	side_2_redundant=0	total_non_overlap_reads=3	unique_read_sequence=ATTTAAAGGTGGTTACTGGTAGAGAACGTGAAGGATAACGTTGCGTTA
JC	107	.	REL606	763293	-1	REL606	763297	-1	0	alignment_overlap=6	coverage_minus=2	coverage_plus=1	flanking_left=150	flanking_right=150	frequency=1.660e-02	junction_possible_overlap_registers=143	key=REL606__763293__-1__REL606__763303__-1__6____150__150__0__0	max_left=56	max_left_minus=56	max_left_plus=36	max_min_left=56	max_min_left_minus=56	max_min_left_plus=36	max_min_right=0	max_min_right_minus=0	max_min_right_plus=0	max_pos_hash_score=286	max_right=108	max_right_minus=93	max_right_plus=108	neg_log10_pos_hash_p_value=14.2	new_junction_coverage=0.02	new_junction_read_count=3	no_show=1	polymorphism_frequency=1.660e-02	pos_hash_score=3	prediction=polymorphism	reject=COVERAGE_EVENNESS_SKEW,FREQUENCY_CUTOFF	side_1_annotate_key=gene	side_1_continuation=0	side_1_coverage=1.11	side_1_overlap=6	side_1_possible_overlap_registers=149	side_1_read_count=186	side_1_redundant=0	side_2_annotate_key=gene	side_2_continuation=0	side_2_coverage=1.10	side_2_overlap=0	side_2_possible_overlap_registers=143	side_2_read_count=177	side_2_redundant=0	total_non_overlap_reads=3
JC	108	.	REL606	763382	1	REL606	2394288	1	-17	alignment_overlap=-17	coverage_minus=1	coverage_plus=2	flanking_left=150	flanking_right=150	frequency=2.633e-02	junction_possible_overlap_registers=132	key=REL606__763382__1__REL606__2394288__1__-17__GAAGTGGTGGGTGATGA__150__150__0__0	max_left=99	max_left_minus=99	max_left_plus=74	max_min_left=17	max_min_left_minus=0	max_min_left_plus=17	max_min_right=59	max_min_right_minus=34	max_min_right_plus=59	max_pos_hash_score=264	max_right=116	max_right_minus=34	max_right_plus=116	neg_log10_pos_hash_p_value=13.5	new_junction_coverage=0.03	new_junction_read_count=4	no_show=1	polymorphism_frequency=2.633e-02	pos_hash_score=3	prediction=polymorphism	reject=COVERAGE_EVENNESS_SKEW,FREQUENCY_CUTOFF	side_1_annotate_key=gene	side_1_continuation=0	side_1_coverage=1.11	side_1_overlap=0	side_1_possible_overlap_registers=149	side_1_read_count=185	side_1_redundant=0	side_2_annotate_key=gene	side_2_continuation=0	side_2_coverage=0.89	side_2_overlap=0	side_2_possible_overlap_registers=149	side_2_read_count=149	side_2_redundant=0	total_non_overlap_reads=3	unique_read_sequence=GAAGTGGTGGGTGATGA
JC	109	.	REL606	812414	-1	REL606	812522	-1	0	alignment_overlap=10	coverage_minus=3	coverage_plus=3	flanking_left=150	flanking_right=150	frequency=4.169e-02	junction_possible_overlap_registers=139	key=REL606__812414__-1__REL606__812532__-1__10____150__150__0__0	max_left=98	max_left_minus=98	max_left_plus=39	max_min_left=39	max_min_left_minus=0	max_min_left_plus=39	max_min_right=42	max_min_right_minus=42	max_min_right_plus=0	max_pos_hash_score=278	max_right=106	max_right_minus=42	max_right_plus=106	neg_log10_pos_hash_p_value=13.2	new_junction_coverage=0.04	new_junction_read_count=6	no_show=1	polymorphism_frequency=4.169e-02	pos_hash_score=4	prediction=polymorphism	reject=COVERAGE_EVENNESS_SKEW,FREQUENCY_CUTOFF	side_1_annotate_key=gene	side_1_continuation=0	side_1_coverage=0.81	side_1_overlap=10	side_1_possible_overlap_registers=149	side_1_read_count=136	side_1_redundant=0	side_2_annotate_key=gene	side_2_continuation=0	side_2_coverage=0.96	side_2_overlap=0	side_2_possible_overlap_registers=139	side_2_read_count=149	side_2_redundant=0	total_non_overlap_reads=6
JC	110	.	REL606	900456	1	REL606	900957	1	0	alignment_overlap=13	coverage_minus=2	coverage_plus=2	flanking_left=150	flanking_right=150	frequency=2.889e-02	junction_possible_overlap_registers=136	key=REL606__900456__1__REL606__900944__1__13____150__150__0__0	max_left=101	max_left_minus=101	max_left_plus=59	max_min_left=59	max_min_left_minus=53	max_min_left_plus=59	max_min_right=36	max_min_right_minus=36	max_min_right_plus=0	max_pos_hash_score=272	max_right=125	max_right_minus=84	max_right_plus=125	neg_log10_pos_hash_p_value=13.0	new_junction_coverage=0.03	new_junction_read_count=4	no_show=1	polymorphism_frequency=2.889e-02	pos_hash_score=4	prediction=polymorphism	reject=COVERAGE_EVENNESS_SKEW,FREQUENCY_CUTOFF	side_1_annotate_key=gene	side_1_continuation=0	side_1_coverage=0.76	side_1_overlap=13	side_1_possible_overlap_registers=149	side_1_read_count=127	side_1_redundant=0	side_2_annotate_key=gene	side_2_continuation=0	side_2_coverage=1.00	side_2_overlap=0	side_2_possible_overlap_registers=136	side_2_read_count=153	side_2_redundant=0	total_non_overlap_reads=4
JC	111	.	REL606	917409	-1	REL606	917529	-1	0	alignment_overlap=8	coverage_minus=1	coverage_plus=4	flanking_left=150	flanking_right=150	frequency=3.176e-02	junction_possible_overlap_registers=141	key=REL606__917409__-1__REL606__917537__-1__8____150__150__0__0	max_left=97	max_left_minus=62	max_left_plus=97	max_min_left=68	max_min_left_minus=62	max_min_left_plus=68	max_min_right=45	max_min_right_minus=0	max_min_right_plus=45	max_pos_hash_score=282	max_right=74	max_right_minus=74	max_right_plus=74	neg_log10_pos_hash_p_value=14.1	new_junction_coverage=0.03	new_junction_read_count=5	no_show=1	polymorphism_frequency=3.176e-02	pos_hash_score=3	prediction=polymorphism	reject=COVERAGE_EVENNESS_SKEW,FREQUENCY_CUTOFF	side_1_annotate_key=gene	side_1_continuation=0	side_1_coverage=1.02	side_1_overlap=8	side_1_possible_overlap_registers=149	side_1_read_count=170	side_1_redundant=0	side_2_annotate_key=gene	side_2_continuation=0	side_2_coverage=0.91	side_2_overlap=0	side_2_possible_overlap_registers=141	side_2_read_count=144	side_2_redundant=0	total_non_overlap_reads=5
JC	112	.	REL606	943726	1	REL606	943980	1	0	alignment_overlap=5	coverage_minus=1	coverage_plus=2	flanking_left=150	flanking_right=150	frequency=3.407e-02	junction_possible_overlap_registers=144	key=REL606__943726__1__REL606__943975__1__5____150__150__0__0	max_left=72	max_left_minus=67	max_left_plus=72	max_min_left=67	max_min_left_minus=67	max_min_left_plus=57	max_min_right=67	max_min_right_minus=0	max_min_right_plus=67	max_pos_hash_score=288	max_right=88	max_right_minus=78	max_right_plus=88	neg_log10_pos_hash_p_value=14.3	new_junction_coverage=0.02	new_junction_read_count=4	no_show=1	polymorphism_frequency=3.407e-02	pos_hash_score=3	prediction=polymorphism	reject=COVERAGE_EVENNESS_SKEW,FREQUENCY_CUTOFF	side_1_annotate_key=gene	side_1_continuation=0	side_1_coverage=0.75	side_1_overlap=5	side_1_possible_overlap_registers=149	side_1_read_count=125	side_1_redundant=0	side_2_annotate_key=gene	side_2_continuation=0	side_2_coverage=0.66	side_2_overlap=0	side_2_possible_overlap_registers=144	side_2_read_count=106	side_2_redundant=0	total_non_overlap_reads=3
JC	113	.	REL606	943903	1	REL606	943980	1	0	alignment_overlap=5	coverage_minus=1	coverage_plus=2	flanking_left=150	flanking_right=150	frequency=3.569e-02	junction_possible_overlap_registers=144	key=REL606__943903__1__REL606__943975__1__5____150__150__0__0	max_left=72	max_left_minus=67	max_left_plus=72	max_min_left=67	max_min_left_minus=67	max_min_left_plus=57	max_min_right=67	max_min_right_minus=0	max_min_right_plus=67	max_pos_hash_score=288	max_right=88	max_right_minus=78	max_right_plus=88	neg_log10_pos_hash_p_value=14.3	new_junction_coverage=0.02	new_junction_read_count=4	no_show=1	polymorphism_frequency=3.569e-02	pos_hash_score=3	prediction=polymorphism	reject=COVERAGE_EVENNESS_SKEW,FREQUENCY_CUTOFF	side_1_annotate_key=gene	side_1_continuation=0	side_1_coverage=0.68	side_1_overlap=5	side_1_possible_overlap_registers=149	side_1_read_count=114	side_1_redundant=0	side_2_annotate_key=gene	side_2_continuation=0	side_2_coverage=0.66	side_2_overlap=0	side_2_possible_overlap_registers=144	side_2_read_count=106	side_2_redundant=0	total_non_overlap_reads=3
JC	114	.	REL606	1050660	-1	REL606	1050689	-1	0	alignment_overlap=7	coverage_minus=3	coverage_plus=0	flanking_left=150	flanking_right=150	frequency=3.212e-02	junction_possible_overlap_registers=142	key=REL606__1050660__-1__REL606__1050696__-1__7____150__150__0__0	max_left=81	max_left_minus=81	max_left_plus=0	max_min_left=64	max_min_left_minus=64	max_min_left_plus=0	max_min_right=62	max_min_right_minus=62	max_min_right_plus=0	max_pos_hash_score=284	max_right=102	max_right_minus=102	max_right_plus=0	neg_log10_pos_hash_p_value=14.1	new_junction_coverage=0.03	new_junction_read_count=4	no_show=1	polymorphism_frequency=3.212e-02	pos_hash_score=3	prediction=polymorphism	reject=COVERAGE_EVENNESS_SKEW,FREQUENCY_CUTOFF	side_1_annotate_key=gene	side_1_continuation=0	side_1_coverage=0.76	side_1_overlap=7	side_1_possible_overlap_registers=149	side_1_read_count=127	side_1_redundant=0	side_2_annotate_key=gene	side_2_continuation=0	side_2_coverage=0.75	side_2_overlap=0	side_2_possible_overlap_registers=142	side_2_read_count=120	side_2_redundant=0	total_non_overlap_reads=3
JC	115	.	REL606	1063313	1	REL606	1063422	1	0	alignment_overlap=9	coverage_minus=0	coverage_plus=7	flanking_left=150	flanking_right=150	frequency=4.489e-02	junction_possible_overlap_registers=140	key=REL606__1063313__1__REL606__1063413__1__9____150__150__0__0	max_left=130	max_left_minus=0	max_left_plus=130	max_min_left=65	max_min_left_minus=0	max_min_left_plus=65	max_min_right=57	max_min_right_minus=0	max_min_right_plus=57	max_pos_hash_score=280	max_right=76	max_right_minus=0	max_right_plus=76	neg_log10_pos_hash_p_value=12.5	new_junction_coverage=0.04	new_junction_read_count=7	no_show=1	polymorphism_frequency=4.489e-02	pos_hash_score=5	prediction=polymorphism	reject=COVERAGE_EVENNESS_SKEW,FREQUENCY_CUTOFF	side_1_annotate_key=gene	side_1_continuation=0	side_1_coverage=0.81	side_1_overlap=9	side_1_possible_overlap_registers=149	side_1_read_count=135	side_1_redundant=0	side_2_annotate_key=gene	side_2_continuation=0	side_2_coverage=1.09	side_2_overlap=0	side_2_possible_overlap_registers=140	side_2_read_count=171	side_2_redundant=0	total_non_overlap_reads=7
JC	116	.	REL606	1100179	-1	REL606	1100327	-1	0	alignment_overlap=10	coverage_minus=4	coverage_plus=0	flanking_left=150	flanking_right=150	frequency=2.196e-02	junction_possible_overlap_registers=139	key=REL606__1100179__-1__REL606__1100337__-1__10____150__150__0__0	max_left=70	max_left_minus=70	max_left_plus=0	max_min_left=65	max_min_left_minus=65	max_min_left_plus=0	max_min_right=70	max_min_right_minus=70	max_min_right_plus=0	max_pos_hash_score=278	max_right=116	max_right_minus=116	max_right_plus=0	neg_log10_pos_hash_p_value=13.2	new_junction_coverage=0.03	new_junction_read_count=4	no_show=1	polymorphism_frequency=2.196e-02	pos_hash_score=4	prediction=polymorphism	reject=COVERAGE_EVENNESS_SKEW,FREQUENCY_CUTOFF	side_1_annotate_key=gene	side_1_continuation=0	side_1_coverage=1.22	side_1_overlap=10	side_1_possible_overlap_registers=149	side_1_read_count=204	side_1_redundant=0	side_2_annotate_key=gene	side_2_continuation=0	side_2_coverage=1.06	side_2_overlap=0	side_2_possible_overlap_registers=139	side_2_read_count=166	side_2_redundant=0	total_non_overlap_reads=4
JC	117	.	REL606	1118520	-1	REL606	1118627	-1	0	alignment_overlap=9	coverage_minus=1	coverage_plus=4	flanking_left=150	flanking_right=150	frequency=3.151e-02	junction_possible_overlap_registers=140	key=REL606__1118520__-1__REL606__1118636__-1__9____150__150__0__0	max_left=139	max_left_minus=139	max_left_plus=48	max_min_left=48	max_min_left_minus=0	max_min_left_plus=48	max_min_right=2	max_min_right_minus=2	max_min_right_plus=0	max_pos_hash_score=280	max_right=110	max_right_minus=2	max_right_plus=110	neg_log10_pos_hash_p_value=13.2	new_junction_coverage=0.03	new_junction_read_count=5	no_show=1	polymorphism_frequency=3.151e-02	pos_hash_score=4	prediction=polymorphism	reject=COVERAGE_EVENNESS_SKEW,FREQUENCY_CUTOFF	side_1_annotate_key=gene	side_1_continuation=0	side_1_coverage=0.95	side_1_overlap=9	side_1_possible_overlap_registers=149	side_1_read_count=159	side_1_redundant=0	side_2_annotate_key=gene	side_2_continuation=0	side_2_coverage=1.01	side_2_overlap=0	side_2_possible_overlap_registers=140	side_2_read_count=158	side_2_redundant=0	total_non_overlap_reads=5
JC	118	.	REL606	1140587	-1	REL606	1140654	-1	0	alignment_overlap=10	coverage_minus=5	coverage_plus=0	flanking_left=150	flanking_right=150	frequency=2.881e-02	junction_possible_overlap_registers=139	key=REL606__1140587__-1__REL606__1140664__-1__10____150__150__0__0	max_left=100	max_left_minus=100	max_left_plus=0	max_min_left=52	max_min_left_minus=52	max_min_left_plus=0	max_min_right=40	max_min_right_minus=40	max_min_right_plus=0	max_pos_hash_score=278	max_right=115	max_right_minus=115	max_right_plus=0	neg_log10_pos_hash_p_value=13.2	new_junction_coverage=0.03	new_junction_read_count=5	no_show=1	polymorphism_frequency=2.881e-02	pos_hash_score=4	prediction=polymorphism	reject=COVERAGE_EVENNESS_SKEW,FREQUENCY_CUTOFF	side_1_annotate_key=gene	side_1_continuation=0	side_1_coverage=1.06	side_1_overlap=10	side_1_possible_overlap_registers=149	side_1_read_count=177	side_1_redundant=0	side_2_annotate_key=gene	side_2_continuation=0	side_2_coverage=1.10	side_2_overlap=0	side_2_possible_overlap_registers=139	side_2_read_count=172	side_2_redundant=0	total_non_overlap_reads=5
JC	119	.	REL606	1169655	-1	REL606	1169731	-1	0	alignment_overlap=6	coverage_minus=2	coverage_plus=2	flanking_left=150	flanking_right=150	frequency=2.817e-02	junction_possible_overlap_registers=143	key=REL606__1169655__-1__REL606__1169737__-1__6____150__150__0__0	max_left=99	max_left_minus=99	max_left_plus=68	max_min_left=68	max_min_left_minus=0	max_min_left_plus=68	max_min_right=58	max_min_right_minus=58	max_min_right_plus=0	max_pos_hash_score=286	max_right=76	max_right_minus=58	max_right_plus=76	neg_log10_pos_hash_p_value=14.2	new_junction_coverage=0.02	new_junction_read_count=4	no_show=1	polymorphism_frequency=2.817e-02	pos_hash_score=3	prediction=polymorphism	reject=COVERAGE_EVENNESS_SKEW,FREQUENCY_CUTOFF	side_1_annotate_key=gene	side_1_continuation=0	side_1_coverage=0.89	side_1_overlap=6	side_1_possible_overlap_registers=149	side_1_read_count=148	side_1_redundant=0	side_2_annotate_key=gene	side_2_continuation=0	side_2_coverage=0.84	side_2_overlap=0	side_2_possible_overlap_registers=143	side_2_read_count=134	side_2_redundant=0	total_non_overlap_reads=4
JC	120	.	REL606	1199275	-1	REL606	1199308	-1	0	alignment_overlap=8	coverage_minus=3	coverage_plus=0	flanking_left=150	flanking_right=150	frequency=2.455e-02	junction_possible_overlap_registers=141	key=REL606__1199275__-1__REL606__1199316__-1__8____150__150__0__0	max_left=73	max_left_minus=73	max_left_plus=0	max_min_left=46	max_min_left_minus=46	max_min_left_plus=0	max_min_right=69	max_min_right_minus=69	max_min_right_plus=0	max_pos_hash_score=282	max_right=107	max_right_minus=107	max_right_plus=0	neg_log10_pos_hash_p_value=14.1	new_junction_coverage=0.02	new_junction_read_count=3	no_show=1	polymorphism_frequency=2.455e-02	pos_hash_score=3	prediction=polymorphism	reject=COVERAGE_EVENNESS_SKEW,FREQUENCY_CUTOFF	side_1_annotate_key=gene	side_1_continuation=0	side_1_coverage=0.74	side_1_overlap=8	side_1_possible_overlap_registers=149	side_1_read_count=123	side_1_redundant=0	side_2_annotate_key=gene	side_2_continuation=0	side_2_coverage=0.77	side_2_overlap=0	side_2_possible_overlap_registers=141	side_2_read_count=122	side_2_redundant=0	total_non_overlap_reads=3
JC	121	.	REL606	1287425	1	REL606	1287488	1	0	alignment_overlap=8	coverage_minus=0	coverage_plus=8	flanking_left=150	flanking_right=150	frequency=5.561e-02	junction_possible_overlap_registers=141	key=REL606__1287425__1__REL606__1287480__1__8____150__150__0__0	max_left=137	max_left_minus=0	max_left_plus=137	max_min_left=0	max_min_left_minus=0	max_min_left_plus=0	max_min_right=52	max_min_right_minus=0	max_min_right_plus=52	max_pos_hash_score=282	max_right=52	max_right_minus=0	max_right_plus=52	neg_log10_pos_hash_p_value=11.9	new_junction_coverage=0.05	new_junction_read_count=8	no_show=1	polymorphism_frequency=5.561e-02	pos_hash_score=6	prediction=polymorphism	reject=COVERAGE_EVENNESS_SKEW,FREQUENCY_CUTOFF	side_1_annotate_key=gene	side_1_continuation=0	side_1_coverage=0.81	side_1_overlap=8	side_1_possible_overlap_registers=149	side_1_read_count=136	side_1_redundant=0	side_2_annotate_key=gene	side_2_continuation=0	side_2_coverage=0.90	side_2_overlap=0	side_2_possible_overlap_registers=141	side_2_read_count=143	side_2_redundant=0	total_non_overlap_reads=8
JC	122	.	REL606	1307031	1	REL606	1307236	1	0	alignment_overlap=9	coverage_minus=3	coverage_plus=4	flanking_left=150	flanking_right=150	frequency=4.415e-02	junction_possible_overlap_registers=140	key=REL606__1307031__1__REL606__1307227__1__9____150__150__0__0	max_left=129	max_left_minus=129	max_left_plus=116	max_min_left=61	max_min_left_minus=0	max_min_left_plus=61	max_min_right=51	max_min_right_minus=12	max_min_right_plus=51	max_pos_hash_score=280	max_right=99	max_right_minus=12	max_right_plus=99	neg_log10_pos_hash_p_value=12.5	new_junction_coverage=0.04	new_junction_read_count=7	no_show=1	polymorphism_frequency=4.415e-02	pos_hash_score=5	prediction=polymorphism	reject=COVERAGE_EVENNESS_SKEW,FREQUENCY_CUTOFF	side_1_annotate_key=gene	side_1_continuation=0	side_1_coverage=0.98	side_1_overlap=9	side_1_possible_overlap_registers=149	side_1_read_count=164	side_1_redundant=0	side_2_annotate_key=gene	side_2_continuation=0	side_2_coverage=0.95	side_2_overlap=0	side_2_possible_overlap_registers=140	side_2_read_count=149	side_2_redundant=0	total_non_overlap_reads=7
JC	123	.	REL606	1319919	-1	REL606	1319936	-1	0	alignment_overlap=8	coverage_minus=5	coverage_plus=0	flanking_left=150	flanking_right=150	frequency=3.769e-02	junction_possible_overlap_registers=141	key=REL606__1319919__-1__REL606__1319944__-1__8____150__150__0__0	max_left=39	max_left_minus=39	max_left_plus=0	max_min_left=39	max_min_left_minus=39	max_min_left_plus=0	max_min_right=0	max_min_right_minus=0	max_min_right_plus=0	max_pos_hash_score=282	max_right=136	max_right_minus=136	max_right_plus=0	neg_log10_pos_hash_p_value=13.3	new_junction_coverage=0.03	new_junction_read_count=5	no_show=1	polymorphism_frequency=3.769e-02	pos_hash_score=4	prediction=polymorphism	reject=COVERAGE_EVENNESS_SKEW,FREQUENCY_CUTOFF	side_1_annotate_key=gene	side_1_continuation=0	side_1_coverage=0.86	side_1_overlap=8	side_1_possible_overlap_registers=149	side_1_read_count=143	side_1_redundant=0	side_2_annotate_key=gene	side_2_continuation=0	side_2_coverage=0.76	side_2_overlap=0	side_2_possible_overlap_registers=141	side_2_read_count=120	side_2_redundant=0	total_non_overlap_reads=5
JC	124	.	REL606	1321105	-1	REL606	1321115	-1	0	alignment_overlap=7	coverage_minus=6	coverage_plus=1	flanking_left=150	flanking_right=150	frequency=3.506e-02	junction_possible_overlap_registers=142	key=REL606__1321105__-1__REL606__1321122__-1__7____150__150__0__0	max_left=128	max_left_minus=128	max_left_plus=30	max_min_left=39	max_min_left_minus=39	max_min_left_plus=30	max_min_right=47	max_min_right_minus=47	max_min_right_plus=0	max_pos_hash_score=284	max_right=116	max_right_minus=116	max_right_plus=109	neg_log10_pos_hash_p_value=11.4	new_junction_coverage=0.04	new_junction_read_count=7	no_show=1	polymorphism_frequency=3.506e-02	pos_hash_score=7	prediction=polymorphism	reject=COVERAGE_EVENNESS_SKEW,FREQUENCY_CUTOFF	side_1_annotate_key=gene	side_1_continuation=0	side_1_coverage=1.23	side_1_overlap=7	side_1_possible_overlap_registers=149	side_1_read_count=206	side_1_redundant=0	side_2_annotate_key=gene	side_2_continuation=0	side_2_coverage=1.19	side_2_overlap=0	side_2_possible_overlap_registers=142	side_2_read_count=189	side_2_redundant=0	total_non_overlap_reads=7
JC	125	.	REL606	1342391	-1	REL606	1342704	-1	0	alignment_overlap=7	coverage_minus=1	coverage_plus=3	flanking_left=150	flanking_right=150	frequency=2.278e-02	junction_possible_overlap_registers=142	key=REL606__1342391__-1__REL606__1342711__-1__7____150__150__0__0	max_left=127	max_left_minus=127	max_left_plus=101	max_min_left=47	max_min_left_minus=0	max_min_left_plus=47	max_min_right=56	max_min_right_minus=16	max_min_right_plus=56	max_pos_hash_score=284	max_right=96	max_right_minus=16	max_right_plus=96	neg_log10_pos_hash_p_value=13.3	new_junction_coverage=0.03	new_junction_read_count=4	no_show=1	polymorphism_frequency=2.278e-02	pos_hash_score=4	prediction=polymorphism	reject=COVERAGE_EVENNESS_SKEW,FREQUENCY_CUTOFF	side_1_annotate_key=gene	side_1_continuation=0	side_1_coverage=1.00	side_1_overlap=7	side_1_possible_overlap_registers=149	side_1_read_count=167	side_1_redundant=0	side_2_annotate_key=gene	side_2_continuation=0	side_2_coverage=1.15	side_2_overlap=0	side_2_possible_overlap_registers=142	side_2_read_count=184	side_2_redundant=0	total_non_overlap_reads=4
JC	126	.	REL606	1384851	1	REL606	1384884	1	0	alignment_overlap=7	coverage_minus=1	coverage_plus=4	flanking_left=150	flanking_right=150	frequency=3.210e-02	junction_possible_overlap_registers=142	key=REL606__1384851__1__REL606__1384877__1__7____150__150__0__0	max_left=111	max_left_minus=108	max_left_plus=111	max_min_left=0	max_min_left_minus=0	max_min_left_plus=0	max_min_right=48	max_min_right_minus=35	max_min_right_plus=48	max_pos_hash_score=284	max_right=48	max_right_minus=35	max_right_plus=48	neg_log10_pos_hash_p_value=13.3	new_junction_coverage=0.03	new_junction_read_count=5	no_show=1	polymorphism_frequency=3.210e-02	pos_hash_score=4	prediction=polymorphism	reject=COVERAGE_EVENNESS_SKEW,FREQUENCY_CUTOFF	side_1_annotate_key=gene	side_1_continuation=0	side_1_coverage=0.96	side_1_overlap=7	side_1_possible_overlap_registers=149	side_1_read_count=160	side_1_redundant=0	side_2_annotate_key=gene	side_2_continuation=0	side_2_coverage=0.94	side_2_overlap=0	side_2_possible_overlap_registers=142	side_2_read_count=149	side_2_redundant=0	total_non_overlap_reads=5
JC	127	.	REL606	1435264	-1	REL606	1435630	-1	0	alignment_overlap=6	coverage_minus=2	coverage_plus=2	flanking_left=150	flanking_right=150	frequency=2.242e-02	junction_possible_overlap_registers=143	key=REL606__1435264__-1__REL606__1435636__-1__6____150__150__0__0	max_left=95	max_left_minus=95	max_left_plus=53	max_min_left=65	max_min_left_minus=65	max_min_left_plus=53	max_min_right=49	max_min_right_minus=49	max_min_right_plus=0	max_pos_hash_score=286	max_right=100	max_right_minus=79	max_right_plus=100	neg_log10_pos_hash_p_value=13.4	new_junction_coverage=0.02	new_junction_read_count=4	no_show=1	polymorphism_frequency=2.242e-02	pos_hash_score=4	prediction=polymorphism	reject=COVERAGE_EVENNESS_SKEW,FREQUENCY_CUTOFF	side_1_annotate_key=gene	side_1_continuation=0	side_1_coverage=1.08	side_1_overlap=6	side_1_possible_overlap_registers=149	side_1_read_count=180	side_1_redundant=0	side_2_annotate_key=gene	side_2_continuation=0	side_2_coverage=1.10	side_2_overlap=0	side_2_possible_overlap_registers=143	side_2_read_count=176	side_2_redundant=0	total_non_overlap_reads=4
JC	128	.	REL606	1454421	-1	REL606	1454437	-1	0	alignment_overlap=9	coverage_minus=3	coverage_plus=1	flanking_left=150	flanking_right=150	frequency=2.037e-02	junction_possible_overlap_registers=140	key=REL606__1454421__-1__REL606__1454446__-1__9____150__150__0__0	max_left=45	max_left_minus=45	max_left_plus=33	max_min_left=45	max_min_left_minus=45	max_min_left_plus=33	max_min_right=0	max_min_right_minus=0	max_min_right_plus=0	max_pos_hash_score=280	max_right=108	max_right_minus=105	max_right_plus=108	neg_log10_pos_hash_p_value=13.2	new_junction_coverage=0.03	new_junction_read_count=4	no_show=1	polymorphism_frequency=2.037e-02	pos_hash_score=4	prediction=polymorphism	reject=COVERAGE_EVENNESS_SKEW,FREQUENCY_CUTOFF	side_1_annotate_key=gene	side_1_continuation=0	side_1_coverage=1.22	side_1_overlap=9	side_1_possible_overlap_registers=149	side_1_read_count=204	side_1_redundant=0	side_2_annotate_key=gene	side_2_continuation=0	side_2_coverage=1.23	side_2_overlap=0	side_2_possible_overlap_registers=140	side_2_read_count=193	side_2_redundant=0	total_non_overlap_reads=4
JC	129	.	REL606	1488478	1	REL606	1488527	1	0	alignment_overlap=9	coverage_minus=0	coverage_plus=7	flanking_left=150	flanking_right=150	frequency=4.248e-02	junction_possible_overlap_registers=140	key=REL606__1488478__1__REL606__1488518__1__9____150__150__0__0	max_left=131	max_left_minus=0	max_left_plus=131	max_min_left=0	max_min_left_minus=0	max_min_left_plus=0	max_min_right=59	max_min_right_minus=0	max_min_right_plus=59	max_pos_hash_score=280	max_right=59	max_right_minus=0	max_right_plus=59	neg_log10_pos_hash_p_value=11.3	new_junction_coverage=0.04	new_junction_read_count=7	no_show=1	polymorphism_frequency=4.248e-02	pos_hash_score=7	prediction=polymorphism	reject=COVERAGE_EVENNESS_SKEW,FREQUENCY_CUTOFF	side_1_annotate_key=gene	side_1_continuation=0	side_1_coverage=1.03	side_1_overlap=9	side_1_possible_overlap_registers=149	side_1_read_count=173	side_1_redundant=0	side_2_annotate_key=gene	side_2_continuation=0	side_2_coverage=0.97	side_2_overlap=0	side_2_possible_overlap_registers=140	side_2_read_count=153	side_2_redundant=0	total_non_overlap_reads=7
JC	130	.	REL606	1490313	-1	REL606	1490483	-1	0	alignment_overlap=11	coverage_minus=3	coverage_plus=0	flanking_left=150	flanking_right=150	frequency=1.559e-02	junction_possible_overlap_registers=138	key=REL606__1490313__-1__REL606__1490494__-1__11____150__150__0__0	max_left=92	max_left_minus=92	max_left_plus=0	max_min_left=52	max_min_left_minus=52	max_min_left_plus=0	max_min_right=47	max_min_right_minus=47	max_min_right_plus=0	max_pos_hash_score=276	max_right=93	max_right_minus=93	max_right_plus=0	neg_log10_pos_hash_p_value=13.9	new_junction_coverage=0.02	new_junction_read_count=3	no_show=1	polymorphism_frequency=1.559e-02	pos_hash_score=3	prediction=polymorphism	reject=COVERAGE_EVENNESS_SKEW,FREQUENCY_CUTOFF	side_1_annotate_key=gene	side_1_continuation=0	side_1_coverage=1.15	side_1_overlap=11	side_1_possible_overlap_registers=149	side_1_read_count=193	side_1_redundant=0	side_2_annotate_key=gene	side_2_continuation=0	side_2_coverage=1.29	side_2_overlap=0	side_2_possible_overlap_registers=138	side_2_read_count=200	side_2_redundant=0	total_non_overlap_reads=3
JC	131	.	REL606	1645915	-1	REL606	1645942	-1	0	alignment_overlap=9	coverage_minus=4	coverage_plus=0	flanking_left=150	flanking_right=150	frequency=4.687e-02	junction_possible_overlap_registers=140	key=REL606__1645915__-1__REL606__1645951__-1__9____150__150__0__0	max_left=57	max_left_minus=57	max_left_plus=0	max_min_left=57	max_min_left_minus=57	max_min_left_plus=0	max_min_right=0	max_min_right_minus=0	max_min_right_plus=0	max_pos_hash_score=280	max_right=128	max_right_minus=128	max_right_plus=0	neg_log10_pos_hash_p_value=13.2	new_junction_coverage=0.03	new_junction_read_count=4	no_show=1	polymorphism_frequency=4.687e-02	pos_hash_score=4	prediction=polymorphism	reject=COVERAGE_EVENNESS_SKEW,FREQUENCY_CUTOFF	side_1_annotate_key=gene	side_1_continuation=0	side_1_coverage=0.53	side_1_overlap=9	side_1_possible_overlap_registers=149	side_1_read_count=88	side_1_redundant=0	side_2_annotate_key=gene	side_2_continuation=0	side_2_coverage=0.51	side_2_overlap=0	side_2_possible_overlap_registers=140	side_2_read_count=80	side_2_redundant=0	total_non_overlap_reads=4
JC	132	.	REL606	1705589	1	REL606	1705651	1	0	alignment_overlap=9	coverage_minus=0	coverage_plus=4	flanking_left=150	flanking_right=150	frequency=2.328e-02	junction_possible_overlap_registers=140	key=REL606__1705589__1__REL606__1705642__1__9____150__150__0__0	max_left=100	max_left_minus=0	max_left_plus=100	max_min_left=70	max_min_left_minus=0	max_min_left_plus=70	max_min_right=63	max_min_right_minus=0	max_min_right_plus=63	max_pos_hash_score=280	max_right=87	max_right_minus=0	max_right_plus=87	neg_log10_pos_hash_p_value=13.2	new_junction_coverage=0.03	new_junction_read_count=4	no_show=1	polymorphism_frequency=2.328e-02	pos_hash_score=4	prediction=polymorphism	reject=COVERAGE_EVENNESS_SKEW,FREQUENCY_CUTOFF	side_1_annotate_key=gene	side_1_continuation=0	side_1_coverage=1.12	side_1_overlap=9	side_1_possible_overlap_registers=149	side_1_read_count=187	side_1_redundant=0	side_2_annotate_key=gene	side_2_continuation=0	side_2_coverage=1.02	side_2_overlap=0	side_2_possible_overlap_registers=140	side_2_read_count=160	side_2_redundant=0	total_non_overlap_reads=4
JC	133	.	REL606	1717068	-1	REL606	1717079	-1	0	alignment_overlap=7	coverage_minus=3	coverage_plus=0	flanking_left=150	flanking_right=150	frequency=1.683e-02	junction_possible_overlap_registers=142	key=REL606__1717068__-1__REL606__1717086__-1__7____150__150__0__0	max_left=59	max_left_minus=59	max_left_plus=0	max_min_left=59	max_min_left_minus=59	max_min_left_plus=0	max_min_right=0	max_min_right_minus=0	max_min_right_plus=0	max_pos_hash_score=284	max_right=106	max_right_minus=106	max_right_plus=0	neg_log10_pos_hash_p_value=14.1	new_junction_coverage=0.02	new_junction_read_count=3	no_show=1	polymorphism_frequency=1.683e-02	pos_hash_score=3	prediction=polymorphism	reject=COVERAGE_EVENNESS_SKEW,FREQUENCY_CUTOFF	side_1_annotate_key=gene	side_1_continuation=0	side_1_coverage=1.08	side_1_overlap=7	side_1_possible_overlap_registers=149	side_1_read_count=181	side_1_redundant=0	side_2_annotate_key=gene	side_2_continuation=0	side_2_coverage=1.12	side_2_overlap=0	side_2_possible_overlap_registers=142	side_2_read_count=178	side_2_redundant=0	total_non_overlap_reads=3
JC	134	.	REL606	1729736	-1	REL606	2132726	-1	0	alignment_overlap=0	coverage_minus=124	coverage_plus=82	flanking_left=150	flanking_right=150	frequency=1	junction_possible_overlap_registers=149	key=REL606__1729736__-1__REL606__2132726__-1__0____150__150__1__0	max_left=148	max_left_minus=148	max_left_plus=148	max_min_left=68	max_min_left_minus=67	max_min_left_plus=68	max_min_right=75	max_min_right_minus=75	max_min_right_plus=74	max_pos_hash_score=298	max_right=148	max_right_minus=148	max_right_plus=144	neg_log10_pos_hash_p_value=0.2	new_junction_coverage=1.28	new_junction_read_count=214	polymorphism_frequency=1.000e+00	pos_hash_score=79	prediction=consensus	read_count_offset=3	side_1_annotate_key=repeat	side_1_continuation=0	side_1_coverage=NA	side_1_overlap=0	side_1_read_count=NA	side_1_redundant=1	side_2_annotate_key=gene	side_2_continuation=0	side_2_coverage=0.00	side_2_overlap=0	side_2_possible_overlap_registers=146	side_2_read_count=0	side_2_redundant=0	total_non_overlap_reads=206
JC	135	.	REL606	1791178	1	REL606	1791453	1	0	alignment_overlap=8	coverage_minus=1	coverage_plus=2	flanking_left=150	flanking_right=150	frequency=1.840e-02	junction_possible_overlap_registers=141	key=REL606__1791178__1__REL606__1791445__1__8____150__150__0__0	max_left=98	max_left_minus=82	max_left_plus=98	max_min_left=0	max_min_left_minus=0	max_min_left_plus=0	max_min_right=63	max_min_right_minus=60	max_min_right_plus=63	max_pos_hash_score=282	max_right=63	max_right_minus=60	max_right_plus=63	neg_log10_pos_hash_p_value=14.1	new_junction_coverage=0.02	new_junction_read_count=3	no_show=1	polymorphism_frequency=1.840e-02	pos_hash_score=3	prediction=polymorphism	reject=COVERAGE_EVENNESS_SKEW,FREQUENCY_CUTOFF	side_1_annotate_key=gene	side_1_continuation=0	side_1_coverage=0.99	side_1_overlap=8	side_1_possible_overlap_registers=149	side_1_read_count=165	side_1_redundant=0	side_2_annotate_key=gene	side_2_continuation=0	side_2_coverage=1.04	side_2_overlap=0	side_2_possible_overlap_registers=141	side_2_read_count=164	side_2_redundant=0	total_non_overlap_reads=3
JC	136	.	REL606	1856751	1	REL606	2264348	1	0	alignment_overlap=3	coverage_minus=4	coverage_plus=3	flanking_left=150	flanking_right=150	frequency=3.636e-01	junction_possible_overlap_registers=146	key=REL606__1856751__1__REL606__2264345__1__3____150__150__1__0	max_left=107	max_left_minus=107	max_left_plus=57	max_min_left=57	max_min_left_minus=48	max_min_left_plus=57	max_min_right=55	max_min_right_minus=55	max_min_right_plus=0	max_pos_hash_score=292	max_right=90	max_right_minus=90	max_right_plus=90	neg_log10_pos_hash_p_value=13.6	new_junction_coverage=0.05	new_junction_read_count=8	no_show=1	polymorphism_frequency=3.636e-01	pos_hash_score=4	prediction=polymorphism	reject=COVERAGE_EVENNESS_SKEW	side_1_annotate_key=repeat	side_1_continuation=0	side_1_coverage=NA	side_1_overlap=3	side_1_read_count=NA	side_1_redundant=1	side_2_annotate_key=gene	side_2_continuation=0	side_2_coverage=0.09	side_2_overlap=0	side_2_possible_overlap_registers=146	side_2_read_count=14	side_2_redundant=0	total_non_overlap_reads=7
JC	137	.	REL606	1856751	1	REL606	2264353	-1	0	alignment_overlap=3	coverage_minus=109	coverage_plus=65	flanking_left=150	flanking_right=150	frequency=1	junction_possible_overlap_registers=146	key=REL606__1856751__1__REL606__2264356__-1__3____150__150__1__0	max_left=144	max_left_minus=138	max_left_plus=144	max_min_left=72	max_min_left_minus=72	max_min_left_plus=72	max_min_right=72	max_min_right_minus=72	max_min_right_plus=70	max_pos_hash_score=292	max_right=146	max_right_minus=146	max_right_plus=146	neg_log10_pos_hash_p_value=0.2	new_junction_coverage=1.17	new_junction_read_count=191	polymorphism_frequency=9.890e-01	pos_hash_score=80	prediction=consensus	read_count_offset=8	side_1_annotate_key=repeat	side_1_continuation=0	side_1_coverage=NA	side_1_overlap=3	side_1_read_count=NA	side_1_redundant=1	side_2_annotate_key=gene	side_2_continuation=0	side_2_coverage=0.01	side_2_overlap=0	side_2_possible_overlap_registers=138	side_2_read_count=2	side_2_redundant=0	total_non_overlap_reads=174
JC	138	.	REL606	1924491	-1	REL606	1924493	-1	0	alignment_overlap=8	coverage_minus=3	coverage_plus=0	flanking_left=150	flanking_right=150	frequency=1.794e-02	junction_possible_overlap_registers=141	key=REL606__1924491__-1__REL606__1924501__-1__8____150__150__0__0	max_left=51	max_left_minus=51	max_left_plus=0	max_min_left=51	max_min_left_minus=51	max_min_left_plus=0	max_min_right=0	max_min_right_minus=0	max_min_right_plus=0	max_pos_hash_score=282	max_right=98	max_right_minus=98	max_right_plus=0	neg_log10_pos_hash_p_value=14.1	new_junction_coverage=0.02	new_junction_read_count=3	no_show=1	polymorphism_frequency=1.794e-02	pos_hash_score=3	prediction=polymorphism	reject=COVERAGE_EVENNESS_SKEW,FREQUENCY_CUTOFF	side_1_annotate_key=gene	side_1_continuation=0	side_1_coverage=1.07	side_1_overlap=8	side_1_possible_overlap_registers=149	side_1_read_count=179	side_1_redundant=0	side_2_annotate_key=gene	side_2_continuation=0	side_2_coverage=1.01	side_2_overlap=0	side_2_possible_overlap_registers=141	side_2_read_count=159	side_2_redundant=0	total_non_overlap_reads=3
JC	139	.	REL606	1925470	-1	REL606	1925520	-1	0	alignment_overlap=11	coverage_minus=1	coverage_plus=2	flanking_left=150	flanking_right=150	frequency=1.814e-02	junction_possible_overlap_registers=138	key=REL606__1925470__-1__REL606__1925531__-1__11____150__150__0__0	max_left=88	max_left_minus=79	max_left_plus=88	max_min_left=0	max_min_left_minus=0	max_min_left_plus=0	max_min_right=54	max_min_right_minus=54	max_min_right_plus=54	max_pos_hash_score=276	max_right=54	max_right_minus=54	max_right_plus=54	neg_log10_pos_hash_p_value=13.9	new_junction_coverage=0.02	new_junction_read_count=3	no_show=1	polymorphism_frequency=1.814e-02	pos_hash_score=3	prediction=polymorphism	reject=COVERAGE_EVENNESS_SKEW,FREQUENCY_CUTOFF	side_1_annotate_key=gene	side_1_continuation=0	side_1_coverage=0.99	side_1_overlap=11	side_1_possible_overlap_registers=149	side_1_read_count=166	side_1_redundant=0	side_2_annotate_key=gene	side_2_continuation=0	side_2_coverage=1.10	side_2_overlap=0	side_2_possible_overlap_registers=138	side_2_read_count=171	side_2_redundant=0	total_non_overlap_reads=3
JC	140	.	REL606	2062991	1	REL606	2132724	1	0	alignment_overlap=2	coverage_minus=94	coverage_plus=68	flanking_left=150	flanking_right=150	frequency=1	junction_possible_overlap_registers=147	key=REL606__2062991__1__REL606__2132722__1__2____150__150__1__0	max_left=144	max_left_minus=142	max_left_plus=144	max_min_left=70	max_min_left_minus=70	max_min_left_plus=57	max_min_right=74	max_min_right_minus=74	max_min_right_plus=55	max_pos_hash_score=294	max_right=145	max_right_minus=145	max_right_plus=141	neg_log10_pos_hash_p_value=0.8	new_junction_coverage=1.06	new_junction_read_count=175	polymorphism_frequency=1.000e+00	pos_hash_score=61	prediction=consensus	read_count_offset=3	side_1_annotate_key=repeat	side_1_continuation=0	side_1_coverage=NA	side_1_overlap=2	side_1_read_count=NA	side_1_redundant=1	side_2_annotate_key=gene	side_2_continuation=0	side_2_coverage=0.00	side_2_overlap=0	side_2_possible_overlap_registers=144	side_2_read_count=0	side_2_redundant=0	total_non_overlap_reads=162
JC	141	.	REL606	2090979	-1	REL606	2090989	-1	0	alignment_overlap=11	coverage_minus=3	coverage_plus=2	flanking_left=150	flanking_right=150	frequency=3.293e-02	junction_possible_overlap_registers=138	key=REL606__2090979__-1__REL606__2091000__-1__11____150__150__0__0	max_left=129	max_left_minus=52	max_left_plus=129	max_min_left=52	max_min_left_minus=52	max_min_left_plus=0	max_min_right=10	max_min_right_minus=0	max_min_right_plus=10	max_pos_hash_score=276	max_right=108	max_right_minus=108	max_right_plus=10	neg_log10_pos_hash_p_value=13.1	new_junction_coverage=0.03	new_junction_read_count=5	no_show=1	polymorphism_frequency=3.293e-02	pos_hash_score=4	prediction=polymorphism	reject=COVERAGE_EVENNESS_SKEW,FREQUENCY_CUTOFF	side_1_annotate_key=gene	side_1_continuation=0	side_1_coverage=0.92	side_1_overlap=11	side_1_possible_overlap_registers=149	side_1_read_count=154	side_1_redundant=0	side_2_annotate_key=gene	side_2_continuation=0	side_2_coverage=0.98	side_2_overlap=0	side_2_possible_overlap_registers=138	side_2_read_count=151	side_2_redundant=0	total_non_overlap_reads=5
JC	142	.	REL606	2105099	1	REL606	2105261	1	0	alignment_overlap=11	coverage_minus=2	coverage_plus=1	flanking_left=150	flanking_right=150	frequency=1.948e-02	junction_possible_overlap_registers=138	key=REL606__2105099__1__REL606__2105250__1__11____150__150__0__0	max_left=82	max_left_minus=82	max_left_plus=53	max_min_left=53	max_min_left_minus=52	max_min_left_plus=53	max_min_right=57	max_min_right_minus=57	max_min_right_plus=0	max_pos_hash_score=276	max_right=84	max_right_minus=84	max_right_plus=79	neg_log10_pos_hash_p_value=13.9	new_junction_coverage=0.02	new_junction_read_count=3	no_show=1	polymorphism_frequency=1.948e-02	pos_hash_score=3	prediction=polymorphism	reject=COVERAGE_EVENNESS_SKEW,FREQUENCY_CUTOFF	side_1_annotate_key=gene	side_1_continuation=0	side_1_coverage=0.89	side_1_overlap=11	side_1_possible_overlap_registers=149	side_1_read_count=149	side_1_redundant=0	side_2_annotate_key=gene	side_2_continuation=0	side_2_coverage=1.06	side_2_overlap=0	side_2_possible_overlap_registers=138	side_2_read_count=164	side_2_redundant=0	total_non_overlap_reads=3
JC	143	.	REL606	2208288	-1	REL606	2208294	-1	0	alignment_overlap=10	coverage_minus=4	coverage_plus=1	flanking_left=150	flanking_right=150	frequency=3.392e-02	junction_possible_overlap_registers=139	key=REL606__2208288__-1__REL606__2208304__-1__10____150__150__0__0	max_left=133	max_left_minus=82	max_left_plus=133	max_min_left=61	max_min_left_minus=61	max_min_left_plus=0	max_min_right=57	max_min_right_minus=57	max_min_right_plus=7	max_pos_hash_score=278	max_right=136	max_right_minus=136	max_right_plus=7	neg_log10_pos_hash_p_value=12.4	new_junction_coverage=0.03	new_junction_read_count=5	no_show=1	polymorphism_frequency=3.392e-02	pos_hash_score=5	prediction=polymorphism	reject=COVERAGE_EVENNESS_SKEW,FREQUENCY_CUTOFF	side_1_annotate_key=gene	side_1_continuation=0	side_1_coverage=0.91	side_1_overlap=10	side_1_possible_overlap_registers=149	side_1_read_count=152	side_1_redundant=0	side_2_annotate_key=gene	side_2_continuation=0	side_2_coverage=0.92	side_2_overlap=0	side_2_possible_overlap_registers=139	side_2_read_count=143	side_2_redundant=0	total_non_overlap_reads=5
JC	144	.	REL606	2262062	-1	REL606	2262127	-1	0	alignment_overlap=13	coverage_minus=1	coverage_plus=3	flanking_left=150	flanking_right=150	frequency=3.110e-02	junction_possible_overlap_registers=136	key=REL606__2262062__-1__REL606__2262140__-1__13____150__150__0__0	max_left=126	max_left_minus=101	max_left_plus=126	max_min_left=0	max_min_left_minus=0	max_min_left_plus=0	max_min_right=67	max_min_right_minus=36	max_min_right_plus=67	max_pos_hash_score=272	max_right=67	max_right_minus=36	max_right_plus=67	neg_log10_pos_hash_p_value=13.0	new_junction_coverage=0.03	new_junction_read_count=4	no_show=1	polymorphism_frequency=3.110e-02	pos_hash_score=4	prediction=polymorphism	reject=COVERAGE_EVENNESS_SKEW,FREQUENCY_CUTOFF	side_1_annotate_key=gene	side_1_continuation=0	side_1_coverage=0.87	side_1_overlap=13	side_1_possible_overlap_registers=149	side_1_read_count=146	side_1_redundant=0	side_2_annotate_key=gene	side_2_continuation=0	side_2_coverage=0.76	side_2_overlap=0	side_2_possible_overlap_registers=136	side_2_read_count=116	side_2_redundant=0	total_non_overlap_reads=4
JC	145	.	REL606	2263723	1	REL606	2263802	1	0	alignment_overlap=8	coverage_minus=0	coverage_plus=8	flanking_left=150	flanking_right=150	frequency=5.264e-02	junction_possible_overlap_registers=141	key=REL606__2263723__1__REL606__2263794__1__8____150__150__0__0	max_left=135	max_left_minus=0	max_left_plus=135	max_min_left=0	max_min_left_minus=0	max_min_left_plus=0	max_min_right=57	max_min_right_minus=0	max_min_right_plus=57	max_pos_hash_score=282	max_right=57	max_right_minus=0	max_right_plus=57	neg_log10_pos_hash_p_value=11.3	new_junction_coverage=0.05	new_junction_read_count=8	no_show=1	polymorphism_frequency=5.264e-02	pos_hash_score=7	prediction=polymorphism	reject=COVERAGE_EVENNESS_SKEW,FREQUENCY_CUTOFF	side_1_annotate_key=gene	side_1_continuation=0	side_1_coverage=1.01	side_1_overlap=8	side_1_possible_overlap_registers=149	side_1_read_count=169	side_1_redundant=0	side_2_annotate_key=gene	side_2_continuation=0	side_2_coverage=0.81	side_2_overlap=0	side_2_possible_overlap_registers=141	side_2_read_count=128	side_2_redundant=0	total_non_overlap_reads=8
JC	146	.	REL606	2264346	1	REL606	3448437	-1	0	alignment_overlap=1	coverage_minus=60	coverage_plus=87	flanking_left=150	flanking_right=150	frequency=1	junction_possible_overlap_registers=148	key=REL606__2264345__1__REL606__3448437__-1__1____150__150__0__1	max_left=148	max_left_minus=147	max_left_plus=148	max_min_left=71	max_min_left_minus=54	max_min_left_plus=71	max_min_right=74	max_min_right_minus=65	max_min_right_plus=74	max_pos_hash_score=296	max_right=144	max_right_minus=144	max_right_plus=143	neg_log10_pos_hash_p_value=0.6	new_junction_coverage=1.20	new_junction_read_count=200	polymorphism_frequency=9.895e-01	pos_hash_score=66	prediction=consensus	read_count_offset=8	side_1_annotate_key=gene	side_1_continuation=0	side_1_coverage=0.01	side_1_overlap=0	side_1_possible_overlap_registers=140	side_1_read_count=2	side_1_redundant=0	side_2_annotate_key=repeat	side_2_continuation=0	side_2_coverage=NA	side_2_overlap=1	side_2_possible_overlap_registers=NA	side_2_read_count=NA	side_2_redundant=1	total_non_overlap_reads=147
JC	147	.	REL606	2264355	-1	REL606	3448437	-1	0	alignment_overlap=1	coverage_minus=3	coverage_plus=1	flanking_left=150	flanking_right=150	frequency=2.500e-01	junction_possible_overlap_registers=148	key=REL606__2264356__-1__REL606__3448437__-1__1____150__150__0__1	max_left=110	max_left_minus=83	max_left_plus=110	max_min_left=0	max_min_left_minus=0	max_min_left_plus=0	max_min_right=73	max_min_right_minus=73	max_min_right_plus=39	max_pos_hash_score=296	max_right=73	max_right_minus=73	max_right_plus=39	neg_log10_pos_hash_p_value=13.7	new_junction_coverage=0.04	new_junction_read_count=6	no_show=1	polymorphism_frequency=2.500e-01	pos_hash_score=4	prediction=polymorphism	reject=COVERAGE_EVENNESS_SKEW	side_1_annotate_key=gene	side_1_continuation=0	side_1_coverage=0.11	side_1_overlap=0	side_1_possible_overlap_registers=148	side_1_read_count=18	side_1_redundant=0	side_2_annotate_key=repeat	side_2_continuation=0	side_2_coverage=NA	side_2_overlap=1	side_2_possible_overlap_registers=NA	side_2_read_count=NA	side_2_redundant=1	total_non_overlap_reads=4
JC	148	.	REL606	2282122	-1	REL606	2283586	-1	0	alignment_overlap=8	coverage_minus=1	coverage_plus=2	flanking_left=150	flanking_right=150	frequency=1.738e-02	junction_possible_overlap_registers=141	key=REL606__2282122__-1__REL606__2283594__-1__8____150__150__0__0	max_left=100	max_left_minus=100	max_left_plus=85	max_min_left=65	max_min_left_minus=0	max_min_left_plus=65	max_min_right=57	max_min_right_minus=42	max_min_right_plus=57	max_pos_hash_score=282	max_right=77	max_right_minus=42	max_right_plus=77	neg_log10_pos_hash_p_value=14.1	new_junction_coverage=0.02	new_junction_read_count=3	no_show=1	polymorphism_frequency=1.738e-02	pos_hash_score=3	prediction=polymorphism	reject=COVERAGE_EVENNESS_SKEW,FREQUENCY_CUTOFF	side_1_annotate_key=gene	side_1_continuation=0	side_1_coverage=1.20	side_1_overlap=8	side_1_possible_overlap_registers=149	side_1_read_count=201	side_1_redundant=0	side_2_annotate_key=gene	side_2_continuation=0	side_2_coverage=0.94	side_2_overlap=0	side_2_possible_overlap_registers=141	side_2_read_count=149	side_2_redundant=0	total_non_overlap_reads=3
JC	149	.	REL606	2308709	-1	REL606	2308806	-1	0	alignment_overlap=11	coverage_minus=1	coverage_plus=3	flanking_left=150	flanking_right=150	frequency=1.890e-02	junction_possible_overlap_registers=138	key=REL606__2308709__-1__REL606__2308817__-1__11____150__150__0__0	max_left=95	max_left_minus=79	max_left_plus=95	max_min_left=39	max_min_left_minus=0	max_min_left_plus=39	max_min_right=60	max_min_right_minus=60	max_min_right_plus=44	max_pos_hash_score=276	max_right=100	max_right_minus=60	max_right_plus=100	neg_log10_pos_hash_p_value=13.9	new_junction_coverage=0.03	new_junction_read_count=4	no_show=1	polymorphism_frequency=1.890e-02	pos_hash_score=3	prediction=polymorphism	reject=COVERAGE_EVENNESS_SKEW,FREQUENCY_CUTOFF	side_1_annotate_key=gene	side_1_continuation=0	side_1_coverage=1.28	side_1_overlap=11	side_1_possible_overlap_registers=149	side_1_read_count=214	side_1_redundant=0	side_2_annotate_key=gene	side_2_continuation=0	side_2_coverage=1.40	side_2_overlap=0	side_2_possible_overlap_registers=138	side_2_read_count=217	side_2_redundant=0	total_non_overlap_reads=4
JC	150	.	REL606	2342526	-1	REL606	2342539	-1	0	alignment_overlap=12	coverage_minus=4	coverage_plus=0	flanking_left=150	flanking_right=150	frequency=2.737e-02	junction_possible_overlap_registers=137	key=REL606__2342526__-1__REL606__2342551__-1__12____150__150__0__0	max_left=71	max_left_minus=71	max_left_plus=0	max_min_left=56	max_min_left_minus=56	max_min_left_plus=0	max_min_right=67	max_min_right_minus=67	max_min_right_plus=0	max_pos_hash_score=274	max_right=107	max_right_minus=107	max_right_plus=0	neg_log10_pos_hash_p_value=13.0	new_junction_coverage=0.03	new_junction_read_count=4	no_show=1	polymorphism_frequency=2.737e-02	pos_hash_score=4	prediction=polymorphism	reject=COVERAGE_EVENNESS_SKEW,FREQUENCY_CUTOFF	side_1_annotate_key=gene	side_1_continuation=0	side_1_coverage=0.87	side_1_overlap=12	side_1_possible_overlap_registers=149	side_1_read_count=145	side_1_redundant=0	side_2_annotate_key=gene	side_2_continuation=0	side_2_coverage=0.98	side_2_overlap=0	side_2_possible_overlap_registers=137	side_2_read_count=151	side_2_redundant=0	total_non_overlap_reads=4
JC	151	.	REL606	2351924	-1	REL606	2351937	-1	0	alignment_overlap=9	coverage_minus=5	coverage_plus=2	flanking_left=150	flanking_right=150	frequency=5.841e-02	junction_possible_overlap_registers=140	key=REL606__2351924__-1__REL606__2351946__-1__9____150__150__0__0	max_left=130	max_left_minus=130	max_left_plus=126	max_min_left=66	max_min_left_minus=66	max_min_left_plus=0	max_min_right=16	max_min_right_minus=16	max_min_right_plus=15	max_pos_hash_score=280	max_right=102	max_right_minus=102	max_right_plus=15	neg_log10_pos_hash_p_value=11.9	new_junction_coverage=0.04	new_junction_read_count=7	no_show=1	polymorphism_frequency=5.841e-02	pos_hash_score=6	prediction=polymorphism	reject=COVERAGE_EVENNESS_SKEW,FREQUENCY_CUTOFF	side_1_annotate_key=gene	side_1_continuation=0	side_1_coverage=0.72	side_1_overlap=9	side_1_possible_overlap_registers=149	side_1_read_count=121	side_1_redundant=0	side_2_annotate_key=gene	side_2_continuation=0	side_2_coverage=0.71	side_2_overlap=0	side_2_possible_overlap_registers=140	side_2_read_count=112	side_2_redundant=0	total_non_overlap_reads=7
JC	152	.	REL606	2352597	1	REL606	2352756	1	0	alignment_overlap=2	coverage_minus=2	coverage_plus=1	flanking_left=150	flanking_right=150	frequency=2.507e-02	junction_possible_overlap_registers=147	key=REL606__2352597__1__REL606__2352754__1__2____150__150__0__0	max_left=114	max_left_minus=114	max_left_plus=47	max_min_left=47	max_min_left_minus=0	max_min_left_plus=47	max_min_right=54	max_min_right_minus=54	max_min_right_plus=0	max_pos_hash_score=294	max_right=101	max_right_minus=54	max_right_plus=101	neg_log10_pos_hash_p_value=14.4	new_junction_coverage=0.02	new_junction_read_count=3	no_show=1	polymorphism_frequency=2.507e-02	pos_hash_score=3	prediction=polymorphism	reject=COVERAGE_EVENNESS_SKEW,FREQUENCY_CUTOFF	side_1_annotate_key=gene	side_1_continuation=0	side_1_coverage=0.76	side_1_overlap=2	side_1_possible_overlap_registers=149	side_1_read_count=127	side_1_redundant=0	side_2_annotate_key=gene	side_2_continuation=0	side_2_coverage=0.65	side_2_overlap=0	side_2_possible_overlap_registers=147	side_2_read_count=108	side_2_redundant=0	total_non_overlap_reads=3
JC	153	.	REL606	2384928	-1	REL606	2384966	-1	0	alignment_overlap=10	coverage_minus=4	coverage_plus=0	flanking_left=150	flanking_right=150	frequency=4.308e-02	junction_possible_overlap_registers=139	key=REL606__2384928__-1__REL606__2384976__-1__10____150__150__0__0	max_left=85	max_left_minus=85	max_left_plus=0	max_min_left=59	max_min_left_minus=59	max_min_left_plus=0	max_min_right=55	max_min_right_minus=55	max_min_right_plus=0	max_pos_hash_score=278	max_right=105	max_right_minus=105	max_right_plus=0	neg_log10_pos_hash_p_value=13.2	new_junction_coverage=0.03	new_junction_read_count=4	no_show=1	polymorphism_frequency=4.308e-02	pos_hash_score=4	prediction=polymorphism	reject=COVERAGE_EVENNESS_SKEW,FREQUENCY_CUTOFF	side_1_annotate_key=gene	side_1_continuation=0	side_1_coverage=0.56	side_1_overlap=10	side_1_possible_overlap_registers=149	side_1_read_count=94	side_1_redundant=0	side_2_annotate_key=gene	side_2_continuation=0	side_2_coverage=0.58	side_2_overlap=0	side_2_possible_overlap_registers=139	side_2_read_count=90	side_2_redundant=0	total_non_overlap_reads=4
JC	154	.	REL606	2394351	-1	REL606	3284765	-1	-22	alignment_overlap=-22	coverage_minus=3	coverage_plus=0	flanking_left=150	flanking_right=150	frequency=2.867e-02	junction_possible_overlap_registers=127	key=REL606__2394351__-1__REL606__3284765__-1__-22__TAACATGTAGTTAAAACCTCTT__150__150__0__1	max_left=24	max_left_minus=24	max_left_plus=0	max_min_left=24	max_min_left_minus=24	max_min_left_plus=0	max_min_right=0	max_min_right_minus=0	max_min_right_plus=0	max_pos_hash_score=254	max_right=109	max_right_minus=109	max_right_plus=0	neg_log10_pos_hash_p_value=13.2	new_junction_coverage=0.03	new_junction_read_count=4	no_show=1	polymorphism_frequency=2.867e-02	pos_hash_score=3	prediction=polymorphism	reject=COVERAGE_EVENNESS_SKEW,FREQUENCY_CUTOFF	side_1_annotate_key=gene	side_1_continuation=0	side_1_coverage=0.95	side_1_overlap=0	side_1_possible_overlap_registers=149	side_1_read_count=159	side_1_redundant=0	side_2_annotate_key=repeat	side_2_continuation=0	side_2_coverage=NA	side_2_overlap=0	side_2_possible_overlap_registers=NA	side_2_read_count=NA	side_2_redundant=1	total_non_overlap_reads=3	unique_read_sequence=TAACATGTAGTTAAAACCTCTT
JC	155	.	REL606	2394465	-1	REL606	3284765	-1	-23	alignment_overlap=-23	coverage_minus=3	coverage_plus=0	flanking_left=150	flanking_right=150	frequency=2.999e-02	junction_possible_overlap_registers=126	key=REL606__2394465__-1__REL606__3284765__-1__-23__ATAACATGTAGTTAAAACCTCTT__150__150__0__1	max_left=23	max_left_minus=23	max_left_plus=0	max_min_left=23	max_min_left_minus=23	max_min_left_plus=0	max_min_right=0	max_min_right_minus=0	max_min_right_plus=0	max_pos_hash_score=252	max_right=109	max_right_minus=109	max_right_plus=0	neg_log10_pos_hash_p_value=13.1	new_junction_coverage=0.03	new_junction_read_count=4	no_show=1	polymorphism_frequency=2.999e-02	pos_hash_score=3	prediction=polymorphism	reject=COVERAGE_EVENNESS_SKEW,FREQUENCY_CUTOFF	side_1_annotate_key=gene	side_1_continuation=0	side_1_coverage=0.92	side_1_overlap=0	side_1_possible_overlap_registers=149	side_1_read_count=153	side_1_redundant=0	side_2_annotate_key=repeat	side_2_continuation=0	side_2_coverage=NA	side_2_overlap=0	side_2_possible_overlap_registers=NA	side_2_read_count=NA	side_2_redundant=1	total_non_overlap_reads=3	unique_read_sequence=ATAACATGTAGTTAAAACCTCTT
JC	156	.	REL606	2399148	-1	REL606	2399210	-1	0	alignment_overlap=10	coverage_minus=1	coverage_plus=2	flanking_left=150	flanking_right=150	frequency=1.798e-02	junction_possible_overlap_registers=139	key=REL606__2399148__-1__REL606__2399220__-1__10____150__150__0__0	max_left=85	max_left_minus=45	max_left_plus=85	max_min_left=45	max_min_left_minus=45	max_min_left_plus=0	max_min_right=63	max_min_right_minus=0	max_min_right_plus=63	max_pos_hash_score=278	max_right=95	max_right_minus=95	max_right_plus=63	neg_log10_pos_hash_p_value=13.9	new_junction_coverage=0.02	new_junction_read_count=3	no_show=1	polymorphism_frequency=1.798e-02	pos_hash_score=3	prediction=polymorphism	reject=COVERAGE_EVENNESS_SKEW,FREQUENCY_CUTOFF	side_1_annotate_key=gene	side_1_continuation=0	side_1_coverage=1.18	side_1_overlap=10	side_1_possible_overlap_registers=149	side_1_read_count=198	side_1_redundant=0	side_2_annotate_key=gene	side_2_continuation=0	side_2_coverage=0.92	side_2_overlap=0	side_2_possible_overlap_registers=139	side_2_read_count=143	side_2_redundant=0	total_non_overlap_reads=3
JC	157	.	REL606	2419456	-1	REL606	2419471	-1	0	alignment_overlap=9	coverage_minus=4	coverage_plus=0	flanking_left=150	flanking_right=150	frequency=2.538e-02	junction_possible_overlap_registers=140	key=REL606__2419456__-1__REL606__2419480__-1__9____150__150__0__0	max_left=98	max_left_minus=98	max_left_plus=0	max_min_left=45	max_min_left_minus=45	max_min_left_plus=0	max_min_right=70	max_min_right_minus=70	max_min_right_plus=0	max_pos_hash_score=280	max_right=96	max_right_minus=96	max_right_plus=0	neg_log10_pos_hash_p_value=13.2	new_junction_coverage=0.03	new_junction_read_count=4	no_show=1	polymorphism_frequency=2.538e-02	pos_hash_score=4	prediction=polymorphism	reject=COVERAGE_EVENNESS_SKEW,FREQUENCY_CUTOFF	side_1_annotate_key=gene	side_1_continuation=0	side_1_coverage=0.97	side_1_overlap=9	side_1_possible_overlap_registers=149	side_1_read_count=162	side_1_redundant=0	side_2_annotate_key=gene	side_2_continuation=0	side_2_coverage=0.99	side_2_overlap=0	side_2_possible_overlap_registers=140	side_2_read_count=155	side_2_redundant=0	total_non_overlap_reads=4
JC	158	.	REL606	2459340	-1	REL606	2459365	-1	0	alignment_overlap=10	coverage_minus=4	coverage_plus=0	flanking_left=150	flanking_right=150	frequency=3.511e-02	junction_possible_overlap_registers=139	key=REL606__2459340__-1__REL606__2459375__-1__10____150__150__0__0	max_left=67	max_left_minus=67	max_left_plus=0	max_min_left=67	max_min_left_minus=67	max_min_left_plus=0	max_min_right=0	max_min_right_minus=0	max_min_right_plus=0	max_pos_hash_score=278	max_right=135	max_right_minus=135	max_right_plus=0	neg_log10_pos_hash_p_value=13.2	new_junction_coverage=0.03	new_junction_read_count=4	no_show=1	polymorphism_frequency=3.511e-02	pos_hash_score=4	prediction=polymorphism	reject=COVERAGE_EVENNESS_SKEW,FREQUENCY_CUTOFF	side_1_annotate_key=gene	side_1_continuation=0	side_1_coverage=0.72	side_1_overlap=10	side_1_possible_overlap_registers=149	side_1_read_count=121	side_1_redundant=0	side_2_annotate_key=gene	side_2_continuation=0	side_2_coverage=0.69	side_2_overlap=0	side_2_possible_overlap_registers=139	side_2_read_count=107	side_2_redundant=0	total_non_overlap_reads=4
JC	159	.	REL606	2461049	1	REL606	2461076	1	0	alignment_overlap=11	coverage_minus=0	coverage_plus=4	flanking_left=150	flanking_right=150	frequency=3.222e-02	junction_possible_overlap_registers=138	key=REL606__2461049__1__REL606__2461065__1__11____150__150__0__0	max_left=106	max_left_minus=0	max_left_plus=106	max_min_left=62	max_min_left_minus=0	max_min_left_plus=62	max_min_right=38	max_min_right_minus=0	max_min_right_plus=38	max_pos_hash_score=276	max_right=81	max_right_minus=0	max_right_plus=81	neg_log10_pos_hash_p_value=13.1	new_junction_coverage=0.03	new_junction_read_count=4	no_show=1	polymorphism_frequency=3.222e-02	pos_hash_score=4	prediction=polymorphism	reject=COVERAGE_EVENNESS_SKEW,FREQUENCY_CUTOFF	side_1_annotate_key=gene	side_1_continuation=0	side_1_coverage=0.79	side_1_overlap=11	side_1_possible_overlap_registers=149	side_1_read_count=132	side_1_redundant=0	side_2_annotate_key=gene	side_2_continuation=0	side_2_coverage=0.76	side_2_overlap=0	side_2_possible_overlap_registers=138	side_2_read_count=118	side_2_redundant=0	total_non_overlap_reads=4
JC	160	.	REL606	2472253	-1	REL606	2472263	-1	0	alignment_overlap=7	coverage_minus=8	coverage_plus=1	flanking_left=150	flanking_right=150	frequency=5.530e-02	junction_possible_overlap_registers=142	key=REL606__2472253__-1__REL606__2472270__-1__7____150__150__0__0	max_left=41	max_left_minus=41	max_left_plus=10	max_min_left=41	max_min_left_minus=41	max_min_left_plus=10	max_min_right=0	max_min_right_minus=0	max_min_right_plus=0	max_pos_hash_score=284	max_right=136	max_right_minus=136	max_right_plus=133	neg_log10_pos_hash_p_value=11.4	new_junction_coverage=0.06	new_junction_read_count=9	no_show=1	polymorphism_frequency=5.530e-02	pos_hash_score=7	prediction=polymorphism	reject=COVERAGE_EVENNESS_SKEW,FREQUENCY_CUTOFF	side_1_annotate_key=gene	side_1_continuation=0	side_1_coverage=0.96	side_1_overlap=7	side_1_possible_overlap_registers=149	side_1_read_count=160	side_1_redundant=0	side_2_annotate_key=gene	side_2_continuation=0	side_2_coverage=0.97	side_2_overlap=0	side_2_possible_overlap_registers=142	side_2_read_count=155	side_2_redundant=0	total_non_overlap_reads=9
JC	161	.	REL606	2504233	-1	REL606	2504292	-1	0	alignment_overlap=7	coverage_minus=5	coverage_plus=1	flanking_left=150	flanking_right=150	frequency=3.483e-02	junction_possible_overlap_registers=142	key=REL606__2504233__-1__REL606__2504299__-1__7____150__150__0__0	max_left=89	max_left_minus=89	max_left_plus=84	max_min_left=43	max_min_left_minus=43	max_min_left_plus=0	max_min_right=61	max_min_right_minus=61	max_min_right_plus=59	max_pos_hash_score=284	max_right=123	max_right_minus=123	max_right_plus=59	neg_log10_pos_hash_p_value=12.0	new_junction_coverage=0.04	new_junction_read_count=6	no_show=1	polymorphism_frequency=3.483e-02	pos_hash_score=6	prediction=polymorphism	reject=COVERAGE_EVENNESS_SKEW,FREQUENCY_CUTOFF	side_1_annotate_key=gene	side_1_continuation=0	side_1_coverage=1.08	side_1_overlap=7	side_1_possible_overlap_registers=149	side_1_read_count=181	side_1_redundant=0	side_2_annotate_key=gene	side_2_continuation=0	side_2_coverage=1.00	side_2_overlap=0	side_2_possible_overlap_registers=142	side_2_read_count=160	side_2_redundant=0	total_non_overlap_reads=6
JC	162	.	REL606	2511459	-1	REL606	2511528	-1	0	alignment_overlap=10	coverage_minus=5	coverage_plus=1	flanking_left=150	flanking_right=150	frequency=4.075e-02	junction_possible_overlap_registers=139	key=REL606__2511459__-1__REL606__2511538__-1__10____150__150__0__0	max_left=102	max_left_minus=102	max_left_plus=71	max_min_left=40	max_min_left_minus=40	max_min_left_plus=0	max_min_right=70	max_min_right_minus=39	max_min_right_plus=70	max_pos_hash_score=278	max_right=132	max_right_minus=132	max_right_plus=70	neg_log10_pos_hash_p_value=11.8	new_junction_coverage=0.04	new_junction_read_count=6	no_show=1	polymorphism_frequency=4.075e-02	pos_hash_score=6	prediction=polymorphism	reject=COVERAGE_EVENNESS_SKEW,FREQUENCY_CUTOFF	side_1_annotate_key=gene	side_1_continuation=0	side_1_coverage=0.94	side_1_overlap=10	side_1_possible_overlap_registers=149	side_1_read_count=157	side_1_redundant=0	side_2_annotate_key=gene	side_2_continuation=0	side_2_coverage=0.87	side_2_overlap=0	side_2_possible_overlap_registers=139	side_2_read_count=136	side_2_redundant=0	total_non_overlap_reads=6
JC	163	.	REL606	2568946	1	REL606	2569040	1	0	alignment_overlap=13	coverage_minus=6	coverage_plus=2	flanking_left=150	flanking_right=150	frequency=4.332e-02	junction_possible_overlap_registers=136	key=REL606__2568946__1__REL606__2569027__1__13____150__150__0__0	max_left=129	max_left_minus=129	max_left_plus=69	max_min_left=38	max_min_left_minus=7	max_min_left_plus=38	max_min_right=68	max_min_right_minus=68	max_min_right_plus=67	max_pos_hash_score=272	max_right=130	max_right_minus=130	max_right_plus=99	neg_log10_pos_hash_p_value=12.3	new_junction_coverage=0.05	new_junction_read_count=8	no_show=1	polymorphism_frequency=4.332e-02	pos_hash_score=5	prediction=polymorphism	reject=COVERAGE_EVENNESS_SKEW,FREQUENCY_CUTOFF	side_1_annotate_key=gene	side_1_continuation=0	side_1_coverage=1.28	side_1_overlap=13	side_1_possible_overlap_registers=149	side_1_read_count=214	side_1_redundant=0	side_2_annotate_key=gene	side_2_continuation=0	side_2_coverage=1.04	side_2_overlap=0	side_2_possible_overlap_registers=136	side_2_read_count=158	side_2_redundant=0	total_non_overlap_reads=8
JC	164	.	REL606	2568958	-1	REL606	2569026	-1	0	alignment_overlap=13	coverage_minus=1	coverage_plus=3	flanking_left=150	flanking_right=150	frequency=2.225e-02	junction_possible_overlap_registers=136	key=REL606__2568958__-1__REL606__2569039__-1__13____150__150__0__0	max_left=93	max_left_minus=51	max_left_plus=93	max_min_left=65	max_min_left_minus=51	max_min_left_plus=65	max_min_right=42	max_min_right_minus=0	max_min_right_plus=42	max_pos_hash_score=272	max_right=86	max_right_minus=86	max_right_plus=72	neg_log10_pos_hash_p_value=13.8	new_junction_coverage=0.03	new_junction_read_count=4	no_show=1	polymorphism_frequency=2.225e-02	pos_hash_score=3	prediction=polymorphism	reject=COVERAGE_EVENNESS_SKEW,FREQUENCY_CUTOFF	side_1_annotate_key=gene	side_1_continuation=0	side_1_coverage=1.26	side_1_overlap=13	side_1_possible_overlap_registers=149	side_1_read_count=211	side_1_redundant=0	side_2_annotate_key=gene	side_2_continuation=0	side_2_coverage=1.04	side_2_overlap=0	side_2_possible_overlap_registers=136	side_2_read_count=159	side_2_redundant=0	total_non_overlap_reads=4
JC	165	.	REL606	2578669	1	REL606	2578770	1	0	alignment_overlap=11	coverage_minus=4	coverage_plus=5	flanking_left=150	flanking_right=150	frequency=5.285e-02	junction_possible_overlap_registers=138	key=REL606__2578669__1__REL606__2578759__1__11____150__150__0__0	max_left=134	max_left_minus=134	max_left_plus=125	max_min_left=58	max_min_left_minus=53	max_min_left_plus=58	max_min_right=64	max_min_right_minus=57	max_min_right_plus=64	max_pos_hash_score=276	max_right=86	max_right_minus=86	max_right_plus=81	neg_log10_pos_hash_p_value=10.6	new_junction_coverage=0.06	new_junction_read_count=9	polymorphism_frequency=5.285e-02	pos_hash_score=8	prediction=polymorphism	reject=COVERAGE_EVENNESS_SKEW,FREQUENCY_CUTOFF	side_1_annotate_key=gene	side_1_continuation=0	side_1_coverage=1.09	side_1_overlap=11	side_1_possible_overlap_registers=149	side_1_read_count=182	side_1_redundant=0	side_2_annotate_key=gene	side_2_continuation=0	side_2_coverage=0.99	side_2_overlap=0	side_2_possible_overlap_registers=138	side_2_read_count=154	side_2_redundant=0	total_non_overlap_reads=9
JC	166	.	REL606	2578679	-1	REL606	2578758	-1	0	alignment_overlap=11	coverage_minus=11	coverage_plus=1	flanking_left=150	flanking_right=150	frequency=7.301e-02	junction_possible_overlap_registers=138	key=REL606__2578679__-1__REL606__2578769__-1__11____150__150__0__0	max_left=104	max_left_minus=104	max_left_plus=57	max_min_left=57	max_min_left_minus=55	max_min_left_plus=57	max_min_right=67	max_min_right_minus=67	max_min_right_plus=0	max_pos_hash_score=276	max_right=132	max_right_minus=132	max_right_plus=82	neg_log10_pos_hash_p_value=9.2	new_junction_coverage=0.08	new_junction_read_count=13	polymorphism_frequency=7.301e-02	pos_hash_score=11	prediction=polymorphism	reject=COVERAGE_EVENNESS_SKEW,FREQUENCY_CUTOFF	side_1_annotate_key=gene	side_1_continuation=0	side_1_coverage=1.12	side_1_overlap=11	side_1_possible_overlap_registers=149	side_1_read_count=188	side_1_redundant=0	side_2_annotate_key=gene	side_2_continuation=0	side_2_coverage=1.01	side_2_overlap=0	side_2_possible_overlap_registers=138	side_2_read_count=156	side_2_redundant=0	total_non_overlap_reads=12
JC	167	.	REL606	2584889	-1	REL606	2584899	-1	0	alignment_overlap=9	coverage_minus=5	coverage_plus=0	flanking_left=150	flanking_right=150	frequency=2.772e-02	junction_possible_overlap_registers=140	key=REL606__2584889__-1__REL606__2584908__-1__9____150__150__0__0	max_left=63	max_left_minus=63	max_left_plus=0	max_min_left=63	max_min_left_minus=63	max_min_left_plus=0	max_min_right=0	max_min_right_minus=0	max_min_right_plus=0	max_pos_hash_score=280	max_right=110	max_right_minus=110	max_right_plus=0	neg_log10_pos_hash_p_value=12.5	new_junction_coverage=0.03	new_junction_read_count=5	no_show=1	polymorphism_frequency=2.772e-02	pos_hash_score=5	prediction=polymorphism	reject=COVERAGE_EVENNESS_SKEW,FREQUENCY_CUTOFF	side_1_annotate_key=gene	side_1_continuation=0	side_1_coverage=1.21	side_1_overlap=9	side_1_possible_overlap_registers=149	side_1_read_count=202	side_1_redundant=0	side_2_annotate_key=gene	side_2_continuation=0	side_2_coverage=1.02	side_2_overlap=0	side_2_possible_overlap_registers=140	side_2_read_count=161	side_2_redundant=0	total_non_overlap_reads=5
JC	168	.	REL606	2691769	1	REL606	2691829	1	0	alignment_overlap=8	coverage_minus=2	coverage_plus=3	flanking_left=150	flanking_right=150	frequency=2.920e-02	junction_possible_overlap_registers=141	key=REL606__2691769__1__REL606__2691821__1__8____150__150__0__0	max_left=138	max_left_minus=138	max_left_plus=133	max_min_left=56	max_min_left_minus=43	max_min_left_plus=56	max_min_right=54	max_min_right_minus=4	max_min_right_plus=54	max_pos_hash_score=282	max_right=99	max_right_minus=99	max_right_plus=86	neg_log10_pos_hash_p_value=12.6	new_junction_coverage=0.03	new_junction_read_count=5	no_show=1	polymorphism_frequency=2.920e-02	pos_hash_score=5	prediction=polymorphism	reject=COVERAGE_EVENNESS_SKEW,FREQUENCY_CUTOFF	side_1_annotate_key=gene	side_1_continuation=0	side_1_coverage=0.95	side_1_overlap=8	side_1_possible_overlap_registers=149	side_1_read_count=158	side_1_redundant=0	side_2_annotate_key=gene	side_2_continuation=0	side_2_coverage=1.16	side_2_overlap=0	side_2_possible_overlap_registers=141	side_2_read_count=183	side_2_redundant=0	total_non_overlap_reads=5
JC	169	.	REL606	2694135	1	REL606	2719238	1	0	alignment_overlap=1	coverage_minus=101	coverage_plus=111	flanking_left=150	flanking_right=150	frequency=1	junction_possible_overlap_registers=148	key=REL606__2694134__1__REL606__2719238__1__1____150__150__0__1	max_left=146	max_left_minus=146	max_left_plus=145	max_min_left=74	max_min_left_minus=72	max_min_left_plus=74	max_min_right=71	max_min_right_minus=69	max_min_right_plus=71	max_pos_hash_score=296	max_right=143	max_right_minus=143	max_right_plus=143	neg_log10_pos_hash_p_value=0.2	new_junction_coverage=1.54	new_junction_read_count=256	polymorphism_frequency=9.960e-01	pos_hash_score=80	prediction=consensus	read_count_offset=3	side_1_annotate_key=gene	side_1_continuation=0	side_1_coverage=0.01	side_1_overlap=0	side_1_possible_overlap_registers=145	side_1_read_count=1	side_1_redundant=0	side_2_annotate_key=repeat	side_2_continuation=0	side_2_coverage=NA	side_2_overlap=1	side_2_possible_overlap_registers=NA	side_2_read_count=NA	side_2_redundant=1	total_non_overlap_reads=212
JC	170	.	REL606	2694137	-1	REL606	2720680	-1	0	alignment_overlap=0	coverage_minus=120	coverage_plus=106	flanking_left=150	flanking_right=150	frequency=1	junction_possible_overlap_registers=149	key=REL606__2694137__-1__REL606__2720680__-1__0____150__150__0__1	max_left=145	max_left_minus=144	max_left_plus=145	max_min_left=73	max_min_left_minus=71	max_min_left_plus=73	max_min_right=75	max_min_right_minus=73	max_min_right_plus=75	max_pos_hash_score=298	max_right=145	max_right_minus=145	max_right_plus=145	neg_log10_pos_hash_p_value=0.1	new_junction_coverage=1.83	new_junction_read_count=306	polymorphism_frequency=9.967e-01	pos_hash_score=90	prediction=consensus	read_count_offset=3	side_1_annotate_key=gene	side_1_continuation=0	side_1_coverage=0.01	side_1_overlap=0	side_1_possible_overlap_registers=146	side_1_read_count=1	side_1_redundant=0	side_2_annotate_key=repeat	side_2_continuation=0	side_2_coverage=NA	side_2_overlap=0	side_2_possible_overlap_registers=NA	side_2_read_count=NA	side_2_redundant=1	total_non_overlap_reads=226
JC	171	.	REL606	2723596	1	REL606	2723653	1	0	alignment_overlap=4	coverage_minus=0	coverage_plus=6	flanking_left=150	flanking_right=150	frequency=4.012e-02	junction_possible_overlap_registers=145	key=REL606__2723596__1__REL606__2723649__1__4____150__150__0__0	max_left=118	max_left_minus=0	max_left_plus=118	max_min_left=63	max_min_left_minus=0	max_min_left_plus=63	max_min_right=59	max_min_right_minus=0	max_min_right_plus=59	max_pos_hash_score=290	max_right=83	max_right_minus=0	max_right_plus=83	neg_log10_pos_hash_p_value=12.8	new_junction_coverage=0.04	new_junction_read_count=6	no_show=1	polymorphism_frequency=4.012e-02	pos_hash_score=5	prediction=polymorphism	reject=COVERAGE_EVENNESS_SKEW,FREQUENCY_CUTOFF	side_1_annotate_key=gene	side_1_continuation=0	side_1_coverage=0.86	side_1_overlap=4	side_1_possible_overlap_registers=149	side_1_read_count=144	side_1_redundant=0	side_2_annotate_key=gene	side_2_continuation=0	side_2_coverage=0.90	side_2_overlap=0	side_2_possible_overlap_registers=145	side_2_read_count=147	side_2_redundant=0	total_non_overlap_reads=6
JC	172	.	REL606	2776846	1	REL606	2776874	1	0	alignment_overlap=11	coverage_minus=1	coverage_plus=5	flanking_left=150	flanking_right=150	frequency=4.397e-02	junction_possible_overlap_registers=138	key=REL606__2776846__1__REL606__2776863__1__11____150__150__0__0	max_left=133	max_left_minus=133	max_left_plus=126	max_min_left=0	max_min_left_minus=0	max_min_left_plus=0	max_min_right=64	max_min_right_minus=6	max_min_right_plus=64	max_pos_hash_score=276	max_right=64	max_right_minus=6	max_right_plus=64	neg_log10_pos_hash_p_value=11.7	new_junction_coverage=0.04	new_junction_read_count=6	no_show=1	polymorphism_frequency=4.397e-02	pos_hash_score=6	prediction=polymorphism	reject=COVERAGE_EVENNESS_SKEW,FREQUENCY_CUTOFF	side_1_annotate_key=gene	side_1_continuation=0	side_1_coverage=0.82	side_1_overlap=11	side_1_possible_overlap_registers=149	side_1_read_count=137	side_1_redundant=0	side_2_annotate_key=gene	side_2_continuation=0	side_2_coverage=0.87	side_2_overlap=0	side_2_possible_overlap_registers=138	side_2_read_count=134	side_2_redundant=0	total_non_overlap_reads=6
JC	173	.	REL606	2917132	1	REL606	2917238	1	0	alignment_overlap=6	coverage_minus=9	coverage_plus=3	flanking_left=150	flanking_right=150	frequency=8.173e-02	junction_possible_overlap_registers=143	key=REL606__2917132__1__REL606__2917232__1__6____150__150__0__0	max_left=140	max_left_minus=140	max_left_plus=44	max_min_left=44	max_min_left_minus=0	max_min_left_plus=44	max_min_right=55	max_min_right_minus=55	max_min_right_plus=0	max_pos_hash_score=286	max_right=100	max_right_minus=55	max_right_plus=100	neg_log10_pos_hash_p_value=13.4	new_junction_coverage=0.07	new_junction_read_count=12	no_show=1	polymorphism_frequency=8.173e-02	pos_hash_score=4	prediction=polymorphism	reject=COVERAGE_EVENNESS_SKEW,FREQUENCY_CUTOFF	side_1_annotate_key=gene	side_1_continuation=0	side_1_coverage=0.80	side_1_overlap=6	side_1_possible_overlap_registers=149	side_1_read_count=133	side_1_redundant=0	side_2_annotate_key=gene	side_2_continuation=0	side_2_coverage=0.89	side_2_overlap=0	side_2_possible_overlap_registers=143	side_2_read_count=142	side_2_redundant=0	total_non_overlap_reads=12
JC	174	.	REL606	2933001	1	REL606	2933080	1	0	alignment_overlap=8	coverage_minus=0	coverage_plus=3	flanking_left=150	flanking_right=150	frequency=2.042e-02	junction_possible_overlap_registers=141	key=REL606__2933001__1__REL606__2933072__1__8____150__150__0__0	max_left=103	max_left_minus=0	max_left_plus=103	max_min_left=52	max_min_left_minus=0	max_min_left_plus=52	max_min_right=57	max_min_right_minus=0	max_min_right_plus=57	max_pos_hash_score=282	max_right=90	max_right_minus=0	max_right_plus=90	neg_log10_pos_hash_p_value=14.1	new_junction_coverage=0.02	new_junction_read_count=3	no_show=1	polymorphism_frequency=2.042e-02	pos_hash_score=3	prediction=polymorphism	reject=COVERAGE_EVENNESS_SKEW,FREQUENCY_CUTOFF	side_1_annotate_key=gene	side_1_continuation=0	side_1_coverage=0.90	side_1_overlap=8	side_1_possible_overlap_registers=149	side_1_read_count=151	side_1_redundant=0	side_2_annotate_key=gene	side_2_continuation=0	side_2_coverage=0.92	side_2_overlap=0	side_2_possible_overlap_registers=141	side_2_read_count=145	side_2_redundant=0	total_non_overlap_reads=3
JC	175	.	REL606	2947416	-1	REL606	2947431	-1	0	alignment_overlap=7	coverage_minus=3	coverage_plus=0	flanking_left=150	flanking_right=150	frequency=1.522e-02	junction_possible_overlap_registers=142	key=REL606__2947416__-1__REL606__2947438__-1__7____150__150__0__0	max_left=90	max_left_minus=90	max_left_plus=0	max_min_left=66	max_min_left_minus=66	max_min_left_plus=0	max_min_right=53	max_min_right_minus=53	max_min_right_plus=0	max_pos_hash_score=284	max_right=106	max_right_minus=106	max_right_plus=0	neg_log10_pos_hash_p_value=14.1	new_junction_coverage=0.02	new_junction_read_count=3	no_show=1	polymorphism_frequency=1.522e-02	pos_hash_score=3	prediction=polymorphism	reject=COVERAGE_EVENNESS_SKEW,FREQUENCY_CUTOFF	side_1_annotate_key=gene	side_1_continuation=0	side_1_coverage=1.25	side_1_overlap=7	side_1_possible_overlap_registers=149	side_1_read_count=209	side_1_redundant=0	side_2_annotate_key=gene	side_2_continuation=0	side_2_coverage=1.19	side_2_overlap=0	side_2_possible_overlap_registers=142	side_2_read_count=189	side_2_redundant=0	total_non_overlap_reads=3
JC	176	.	REL606	2947982	1	REL606	2948009	1	0	alignment_overlap=7	coverage_minus=0	coverage_plus=5	flanking_left=150	flanking_right=150	frequency=4.076e-02	junction_possible_overlap_registers=142	key=REL606__2947982__1__REL606__2948002__1__7____150__150__0__0	max_left=132	max_left_minus=0	max_left_plus=132	max_min_left=0	max_min_left_minus=0	max_min_left_plus=0	max_min_right=55	max_min_right_minus=0	max_min_right_plus=55	max_pos_hash_score=284	max_right=55	max_right_minus=0	max_right_plus=55	neg_log10_pos_hash_p_value=12.6	new_junction_coverage=0.03	new_junction_read_count=5	no_show=1	polymorphism_frequency=4.076e-02	pos_hash_score=5	prediction=polymorphism	reject=COVERAGE_EVENNESS_SKEW,FREQUENCY_CUTOFF	side_1_annotate_key=gene	side_1_continuation=0	side_1_coverage=0.72	side_1_overlap=7	side_1_possible_overlap_registers=149	side_1_read_count=121	side_1_redundant=0	side_2_annotate_key=gene	side_2_continuation=0	side_2_coverage=0.75	side_2_overlap=0	side_2_possible_overlap_registers=142	side_2_read_count=120	side_2_redundant=0	total_non_overlap_reads=5
JC	177	.	REL606	2960884	1	REL606	2960932	1	0	alignment_overlap=7	coverage_minus=1	coverage_plus=5	flanking_left=150	flanking_right=150	frequency=5.988e-02	junction_possible_overlap_registers=142	key=REL606__2960884__1__REL606__2960925__1__7____150__150__0__0	max_left=113	max_left_minus=107	max_left_plus=113	max_min_left=1	max_min_left_minus=0	max_min_left_plus=1	max_min_right=62	max_min_right_minus=31	max_min_right_plus=62	max_pos_hash_score=284	max_right=140	max_right_minus=31	max_right_plus=140	neg_log10_pos_hash_p_value=12.6	new_junction_coverage=0.04	new_junction_read_count=6	no_show=1	polymorphism_frequency=5.988e-02	pos_hash_score=5	prediction=polymorphism	reject=COVERAGE_EVENNESS_SKEW,FREQUENCY_CUTOFF	side_1_annotate_key=gene	side_1_continuation=0	side_1_coverage=0.59	side_1_overlap=7	side_1_possible_overlap_registers=149	side_1_read_count=98	side_1_redundant=0	side_2_annotate_key=gene	side_2_continuation=0	side_2_coverage=0.60	side_2_overlap=0	side_2_possible_overlap_registers=142	side_2_read_count=95	side_2_redundant=0	total_non_overlap_reads=6
JC	178	.	REL606	2984259	-1	REL606	2984376	-1	0	alignment_overlap=11	coverage_minus=1	coverage_plus=4	flanking_left=150	flanking_right=150	frequency=2.291e-02	junction_possible_overlap_registers=138	key=REL606__2984259__-1__REL606__2984387__-1__11____150__150__0__0	max_left=108	max_left_minus=108	max_left_plus=58	max_min_left=58	max_min_left_minus=0	max_min_left_plus=58	max_min_right=31	max_min_right_minus=31	max_min_right_plus=0	max_pos_hash_score=276	max_right=101	max_right_minus=31	max_right_plus=101	neg_log10_pos_hash_p_value=13.9	new_junction_coverage=0.03	new_junction_read_count=5	no_show=1	polymorphism_frequency=2.291e-02	pos_hash_score=3	prediction=polymorphism	reject=COVERAGE_EVENNESS_SKEW,FREQUENCY_CUTOFF	side_1_annotate_key=gene	side_1_continuation=0	side_1_coverage=1.42	side_1_overlap=11	side_1_possible_overlap_registers=149	side_1_read_count=238	side_1_redundant=0	side_2_annotate_key=gene	side_2_continuation=0	side_2_coverage=1.33	side_2_overlap=0	side_2_possible_overlap_registers=138	side_2_read_count=206	side_2_redundant=0	total_non_overlap_reads=5
JC	179	.	REL606	3031680	1	REL606	3032002	1	0	alignment_overlap=7	coverage_minus=2	coverage_plus=2	flanking_left=150	flanking_right=150	frequency=3.099e-02	junction_possible_overlap_registers=142	key=REL606__3031680__1__REL606__3031995__1__7____150__150__0__0	max_left=97	max_left_minus=97	max_left_plus=83	max_min_left=46	max_min_left_minus=0	max_min_left_plus=46	max_min_right=60	max_min_right_minus=46	max_min_right_plus=60	max_pos_hash_score=284	max_right=97	max_right_minus=46	max_right_plus=97	neg_log10_pos_hash_p_value=14.1	new_junction_coverage=0.03	new_junction_read_count=4	no_show=1	polymorphism_frequency=3.099e-02	pos_hash_score=3	prediction=polymorphism	reject=COVERAGE_EVENNESS_SKEW,FREQUENCY_CUTOFF	side_1_annotate_key=gene	side_1_continuation=0	side_1_coverage=0.87	side_1_overlap=7	side_1_possible_overlap_registers=149	side_1_read_count=145	side_1_redundant=0	side_2_annotate_key=gene	side_2_continuation=0	side_2_coverage=0.70	side_2_overlap=0	side_2_possible_overlap_registers=142	side_2_read_count=112	side_2_redundant=0	total_non_overlap_reads=4
JC	180	.	REL606	3070373	-1	REL606	3070416	-1	0	alignment_overlap=10	coverage_minus=7	coverage_plus=2	flanking_left=150	flanking_right=150	frequency=7.215e-02	junction_possible_overlap_registers=139	key=REL606__3070373__-1__REL606__3070426__-1__10____150__150__0__0	max_left=127	max_left_minus=127	max_left_plus=4	max_min_left=51	max_min_left_minus=51	max_min_left_plus=4	max_min_right=57	max_min_right_minus=57	max_min_right_plus=0	max_pos_hash_score=278	max_right=138	max_right_minus=122	max_right_plus=138	neg_log10_pos_hash_p_value=10.1	new_junction_coverage=0.06	new_junction_read_count=9	polymorphism_frequency=7.215e-02	pos_hash_score=9	prediction=polymorphism	reject=COVERAGE_EVENNESS_SKEW,FREQUENCY_CUTOFF	side_1_annotate_key=gene	side_1_continuation=0	side_1_coverage=0.76	side_1_overlap=10	side_1_possible_overlap_registers=149	side_1_read_count=127	side_1_redundant=0	side_2_annotate_key=gene	side_2_continuation=0	side_2_coverage=0.72	side_2_overlap=0	side_2_possible_overlap_registers=139	side_2_read_count=113	side_2_redundant=0	total_non_overlap_reads=9
JC	181	.	REL606	3078535	-1	REL606	3078579	-1	0	alignment_overlap=8	coverage_minus=5	coverage_plus=0	flanking_left=150	flanking_right=150	frequency=3.083e-02	junction_possible_overlap_registers=141	key=REL606__3078535__-1__REL606__3078587__-1__8____150__150__0__0	max_left=86	max_left_minus=86	max_left_plus=0	max_min_left=70	max_min_left_minus=70	max_min_left_plus=0	max_min_right=56	max_min_right_minus=56	max_min_right_plus=0	max_pos_hash_score=282	max_right=95	max_right_minus=95	max_right_plus=0	neg_log10_pos_hash_p_value=13.3	new_junction_coverage=0.03	new_junction_read_count=5	no_show=1	polymorphism_frequency=3.083e-02	pos_hash_score=4	prediction=polymorphism	reject=COVERAGE_EVENNESS_SKEW,FREQUENCY_CUTOFF	side_1_annotate_key=gene	side_1_continuation=0	side_1_coverage=0.96	side_1_overlap=8	side_1_possible_overlap_registers=149	side_1_read_count=160	side_1_redundant=0	side_2_annotate_key=gene	side_2_continuation=0	side_2_coverage=1.03	side_2_overlap=0	side_2_possible_overlap_registers=141	side_2_read_count=163	side_2_redundant=0	total_non_overlap_reads=5
JC	182	.	REL606	3083014	1	REL606	3083075	1	0	alignment_overlap=8	coverage_minus=0	coverage_plus=4	flanking_left=150	flanking_right=150	frequency=2.780e-02	junction_possible_overlap_registers=141	key=REL606__3083014__1__REL606__3083067__1__8____150__150__0__0	max_left=125	max_left_minus=0	max_left_plus=125	max_min_left=56	max_min_left_minus=0	max_min_left_plus=56	max_min_right=44	max_min_right_minus=0	max_min_right_plus=44	max_pos_hash_score=282	max_right=86	max_right_minus=0	max_right_plus=86	neg_log10_pos_hash_p_value=13.3	new_junction_coverage=0.03	new_junction_read_count=4	no_show=1	polymorphism_frequency=2.780e-02	pos_hash_score=4	prediction=polymorphism	reject=COVERAGE_EVENNESS_SKEW,FREQUENCY_CUTOFF	side_1_annotate_key=gene	side_1_continuation=0	side_1_coverage=0.92	side_1_overlap=8	side_1_possible_overlap_registers=149	side_1_read_count=154	side_1_redundant=0	side_2_annotate_key=gene	side_2_continuation=0	side_2_coverage=0.85	side_2_overlap=0	side_2_possible_overlap_registers=141	side_2_read_count=134	side_2_redundant=0	total_non_overlap_reads=4
JC	183	.	REL606	3116626	-1	REL606	3116659	-1	0	alignment_overlap=10	coverage_minus=2	coverage_plus=5	flanking_left=150	flanking_right=150	frequency=5.278e-02	junction_possible_overlap_registers=139	key=REL606__3116626__-1__REL606__3116669__-1__10____150__150__0__0	max_left=105	max_left_minus=39	max_left_plus=105	max_min_left=39	max_min_left_minus=39	max_min_left_plus=0	max_min_right=36	max_min_right_minus=0	max_min_right_plus=36	max_pos_hash_score=278	max_right=138	max_right_minus=138	max_right_plus=36	neg_log10_pos_hash_p_value=13.2	new_junction_coverage=0.04	new_junction_read_count=7	no_show=1	polymorphism_frequency=5.278e-02	pos_hash_score=4	prediction=polymorphism	reject=COVERAGE_EVENNESS_SKEW,FREQUENCY_CUTOFF	side_1_annotate_key=gene	side_1_continuation=0	side_1_coverage=0.78	side_1_overlap=10	side_1_possible_overlap_registers=149	side_1_read_count=130	side_1_redundant=0	side_2_annotate_key=gene	side_2_continuation=0	side_2_coverage=0.83	side_2_overlap=0	side_2_possible_overlap_registers=139	side_2_read_count=130	side_2_redundant=0	total_non_overlap_reads=7
JC	184	.	REL606	3239520	1	REL606	3239550	1	0	alignment_overlap=9	coverage_minus=1	coverage_plus=11	flanking_left=150	flanking_right=150	frequency=9.116e-02	junction_possible_overlap_registers=140	key=REL606__3239520__1__REL606__3239541__1__9____150__150__0__0	max_left=137	max_left_minus=13	max_left_plus=137	max_min_left=67	max_min_left_minus=13	max_min_left_plus=67	max_min_right=60	max_min_right_minus=0	max_min_right_plus=60	max_pos_hash_score=280	max_right=128	max_right_minus=128	max_right_plus=111	neg_log10_pos_hash_p_value=8.8	new_junction_coverage=0.08	new_junction_read_count=12	polymorphism_frequency=9.116e-02	pos_hash_score=12	prediction=polymorphism	reject=COVERAGE_EVENNESS_SKEW,FREQUENCY_CUTOFF	side_1_annotate_key=gene	side_1_continuation=0	side_1_coverage=0.77	side_1_overlap=9	side_1_possible_overlap_registers=149	side_1_read_count=128	side_1_redundant=0	side_2_annotate_key=gene	side_2_continuation=0	side_2_coverage=0.76	side_2_overlap=0	side_2_possible_overlap_registers=140	side_2_read_count=119	side_2_redundant=0	total_non_overlap_reads=12
JC	185	.	REL606	3273881	-1	REL606	3273960	-1	0	alignment_overlap=3	coverage_minus=2	coverage_plus=2	flanking_left=150	flanking_right=150	frequency=2.685e-02	junction_possible_overlap_registers=146	key=REL606__3273881__-1__REL606__3273963__-1__3____150__150__0__0	max_left=80	max_left_minus=80	max_left_plus=80	max_min_left=69	max_min_left_minus=69	max_min_left_plus=67	max_min_right=61	max_min_right_minus=61	max_min_right_plus=60	max_pos_hash_score=292	max_right=80	max_right_minus=78	max_right_plus=80	neg_log10_pos_hash_p_value=13.6	new_junction_coverage=0.02	new_junction_read_count=4	no_show=1	polymorphism_frequency=2.685e-02	pos_hash_score=4	prediction=polymorphism	reject=COVERAGE_EVENNESS_SKEW,FREQUENCY_CUTOFF	side_1_annotate_key=gene	side_1_continuation=0	side_1_coverage=0.91	side_1_overlap=3	side_1_possible_overlap_registers=149	side_1_read_count=152	side_1_redundant=0	side_2_annotate_key=gene	side_2_continuation=0	side_2_coverage=0.86	side_2_overlap=0	side_2_possible_overlap_registers=146	side_2_read_count=141	side_2_redundant=0	total_non_overlap_reads=4
JC	186	.	REL606	3374447	1	REL606	3374475	1	0	alignment_overlap=9	coverage_minus=0	coverage_plus=10	flanking_left=150	flanking_right=150	frequency=6.621e-02	junction_possible_overlap_registers=140	key=REL606__3374447__1__REL606__3374466__1__9____150__150__0__0	max_left=134	max_left_minus=0	max_left_plus=134	max_min_left=66	max_min_left_minus=0	max_min_left_plus=66	max_min_right=51	max_min_right_minus=0	max_min_right_plus=51	max_pos_hash_score=280	max_right=75	max_right_minus=0	max_right_plus=75	neg_log10_pos_hash_p_value=11.3	new_junction_coverage=0.06	new_junction_read_count=10	no_show=1	polymorphism_frequency=6.621e-02	pos_hash_score=7	prediction=polymorphism	reject=COVERAGE_EVENNESS_SKEW,FREQUENCY_CUTOFF	side_1_annotate_key=gene	side_1_continuation=0	side_1_coverage=0.89	side_1_overlap=9	side_1_possible_overlap_registers=149	side_1_read_count=148	side_1_redundant=0	side_2_annotate_key=gene	side_2_continuation=0	side_2_coverage=0.91	side_2_overlap=0	side_2_possible_overlap_registers=140	side_2_read_count=143	side_2_redundant=0	total_non_overlap_reads=10
JC	187	.	REL606	3386609	-1	REL606	3386619	-1	0	alignment_overlap=10	coverage_minus=8	coverage_plus=3	flanking_left=150	flanking_right=150	frequency=7.555e-02	junction_possible_overlap_registers=139	key=REL606__3386609__-1__REL606__3386629__-1__10____150__150__0__0	max_left=64	max_left_minus=64	max_left_plus=24	max_min_left=64	max_min_left_minus=64	max_min_left_plus=24	max_min_right=0	max_min_right_minus=0	max_min_right_plus=0	max_pos_hash_score=278	max_right=137	max_right_minus=136	max_right_plus=137	neg_log10_pos_hash_p_value=9.7	new_junction_coverage=0.07	new_junction_read_count=11	polymorphism_frequency=7.555e-02	pos_hash_score=10	prediction=polymorphism	reject=COVERAGE_EVENNESS_SKEW,FREQUENCY_CUTOFF	side_1_annotate_key=gene	side_1_continuation=0	side_1_coverage=0.87	side_1_overlap=10	side_1_possible_overlap_registers=149	side_1_read_count=146	side_1_redundant=0	side_2_annotate_key=gene	side_2_continuation=0	side_2_coverage=0.85	side_2_overlap=0	side_2_possible_overlap_registers=139	side_2_read_count=133	side_2_redundant=0	total_non_overlap_reads=11
JC	188	.	REL606	3387872	-1	REL606	3387928	-1	0	alignment_overlap=10	coverage_minus=9	coverage_plus=1	flanking_left=150	flanking_right=150	frequency=6.507e-02	junction_possible_overlap_registers=139	key=REL606__3387872__-1__REL606__3387938__-1__10____150__150__0__0	max_left=105	max_left_minus=105	max_left_plus=81	max_min_left=63	max_min_left_minus=63	max_min_left_plus=0	max_min_right=70	max_min_right_minus=70	max_min_right_plus=59	max_pos_hash_score=278	max_right=138	max_right_minus=138	max_right_plus=59	neg_log10_pos_hash_p_value=9.7	new_junction_coverage=0.06	new_junction_read_count=10	polymorphism_frequency=6.507e-02	pos_hash_score=10	prediction=polymorphism	reject=COVERAGE_EVENNESS_SKEW,FREQUENCY_CUTOFF	side_1_annotate_key=gene	side_1_continuation=0	side_1_coverage=0.77	side_1_overlap=10	side_1_possible_overlap_registers=149	side_1_read_count=129	side_1_redundant=0	side_2_annotate_key=gene	side_2_continuation=0	side_2_coverage=1.07	side_2_overlap=0	side_2_possible_overlap_registers=139	side_2_read_count=167	side_2_redundant=0	total_non_overlap_reads=10
JC	189	.	REL606	3412452	1	REL606	3412566	1	0	alignment_overlap=9	coverage_minus=2	coverage_plus=2	flanking_left=150	flanking_right=150	frequency=3.020e-02	junction_possible_overlap_registers=140	key=REL606__3412452__1__REL606__3412557__1__9____150__150__0__0	max_left=72	max_left_minus=72	max_left_plus=38	max_min_left=44	max_min_left_minus=44	max_min_left_plus=38	max_min_right=69	max_min_right_minus=69	max_min_right_plus=0	max_pos_hash_score=280	max_right=111	max_right_minus=97	max_right_plus=111	neg_log10_pos_hash_p_value=13.2	new_junction_coverage=0.03	new_junction_read_count=4	no_show=1	polymorphism_frequency=3.020e-02	pos_hash_score=4	prediction=polymorphism	reject=COVERAGE_EVENNESS_SKEW,FREQUENCY_CUTOFF	side_1_annotate_key=gene	side_1_continuation=0	side_1_coverage=0.90	side_1_overlap=9	side_1_possible_overlap_registers=149	side_1_read_count=150	side_1_redundant=0	side_2_annotate_key=gene	side_2_continuation=0	side_2_coverage=0.74	side_2_overlap=0	side_2_possible_overlap_registers=140	side_2_read_count=116	side_2_redundant=0	total_non_overlap_reads=4
JC	190	.	REL606	3424890	1	REL606	3424920	1	0	alignment_overlap=8	coverage_minus=0	coverage_plus=5	flanking_left=150	flanking_right=150	frequency=3.093e-02	junction_possible_overlap_registers=141	key=REL606__3424890__1__REL606__3424912__1__8____150__150__0__0	max_left=128	max_left_minus=0	max_left_plus=128	max_min_left=43	max_min_left_minus=0	max_min_left_plus=43	max_min_right=33	max_min_right_minus=0	max_min_right_plus=33	max_pos_hash_score=282	max_right=99	max_right_minus=0	max_right_plus=99	neg_log10_pos_hash_p_value=13.3	new_junction_coverage=0.03	new_junction_read_count=5	no_show=1	polymorphism_frequency=3.093e-02	pos_hash_score=4	prediction=polymorphism	reject=COVERAGE_EVENNESS_SKEW,FREQUENCY_CUTOFF	side_1_annotate_key=gene	side_1_continuation=0	side_1_coverage=0.96	side_1_overlap=8	side_1_possible_overlap_registers=149	side_1_read_count=161	side_1_redundant=0	side_2_annotate_key=gene	side_2_continuation=0	side_2_coverage=1.02	side_2_overlap=0	side_2_possible_overlap_registers=141	side_2_read_count=161	side_2_redundant=0	total_non_overlap_reads=5
JC	191	.	REL606	3437968	1	REL606	3438005	1	0	alignment_overlap=5	coverage_minus=1	coverage_plus=3	flanking_left=150	flanking_right=150	frequency=2.816e-02	junction_possible_overlap_registers=144	key=REL606__3437968__1__REL606__3438000__1__5____150__150__0__0	max_left=138	max_left_minus=138	max_left_plus=99	max_min_left=59	max_min_left_minus=0	max_min_left_plus=59	max_min_right=46	max_min_right_minus=7	max_min_right_plus=46	max_pos_hash_score=288	max_right=92	max_right_minus=7	max_right_plus=92	neg_log10_pos_hash_p_value=13.5	new_junction_coverage=0.02	new_junction_read_count=4	no_show=1	polymorphism_frequency=2.816e-02	pos_hash_score=4	prediction=polymorphism	reject=COVERAGE_EVENNESS_SKEW,FREQUENCY_CUTOFF	side_1_annotate_key=gene	side_1_continuation=0	side_1_coverage=0.87	side_1_overlap=5	side_1_possible_overlap_registers=149	side_1_read_count=145	side_1_redundant=0	side_2_annotate_key=gene	side_2_continuation=0	side_2_coverage=0.84	side_2_overlap=0	side_2_possible_overlap_registers=144	side_2_read_count=136	side_2_redundant=0	total_non_overlap_reads=4
JC	192	.	REL606	3462793	1	REL606	3462830	1	0	alignment_overlap=12	coverage_minus=0	coverage_plus=3	flanking_left=150	flanking_right=150	frequency=1.956e-02	junction_possible_overlap_registers=137	key=REL606__3462793__1__REL606__3462818__1__12____150__150__0__0	max_left=107	max_left_minus=0	max_left_plus=107	max_min_left=0	max_min_left_minus=0	max_min_left_plus=0	max_min_right=48	max_min_right_minus=0	max_min_right_plus=48	max_pos_hash_score=274	max_right=48	max_right_minus=0	max_right_plus=48	neg_log10_pos_hash_p_value=13.8	new_junction_coverage=0.02	new_junction_read_count=3	no_show=1	polymorphism_frequency=1.956e-02	pos_hash_score=3	prediction=polymorphism	reject=COVERAGE_EVENNESS_SKEW,FREQUENCY_CUTOFF	side_1_annotate_key=gene	side_1_continuation=0	side_1_coverage=0.99	side_1_overlap=12	side_1_possible_overlap_registers=149	side_1_read_count=165	side_1_redundant=0	side_2_annotate_key=gene	side_2_continuation=0	side_2_coverage=0.97	side_2_overlap=0	side_2_possible_overlap_registers=137	side_2_read_count=149	side_2_redundant=0	total_non_overlap_reads=3
JC	193	.	REL606	3469389	1	REL606	3469501	1	0	alignment_overlap=10	coverage_minus=1	coverage_plus=3	flanking_left=150	flanking_right=150	frequency=3.107e-02	junction_possible_overlap_registers=139	key=REL606__3469389__1__REL606__3469491__1__10____150__150__0__0	max_left=89	max_left_minus=88	max_left_plus=89	max_min_left=57	max_min_left_minus=0	max_min_left_plus=57	max_min_right=64	max_min_right_minus=52	max_min_right_plus=64	max_pos_hash_score=278	max_right=83	max_right_minus=52	max_right_plus=83	neg_log10_pos_hash_p_value=13.2	new_junction_coverage=0.03	new_junction_read_count=4	no_show=1	polymorphism_frequency=3.107e-02	pos_hash_score=4	prediction=polymorphism	reject=COVERAGE_EVENNESS_SKEW,FREQUENCY_CUTOFF	side_1_annotate_key=gene	side_1_continuation=0	side_1_coverage=0.76	side_1_overlap=10	side_1_possible_overlap_registers=149	side_1_read_count=127	side_1_redundant=0	side_2_annotate_key=gene	side_2_continuation=0	side_2_coverage=0.84	side_2_overlap=0	side_2_possible_overlap_registers=139	side_2_read_count=131	side_2_redundant=0	total_non_overlap_reads=4
JC	194	.	REL606	3481698	1	REL606	3481712	1	0	alignment_overlap=9	coverage_minus=1	coverage_plus=9	flanking_left=150	flanking_right=150	frequency=1	junction_possible_overlap_registers=140	key=REL606__3481689__1__REL606__3481712__1__9____150__150__1__0	max_left=129	max_left_minus=108	max_left_plus=129	max_min_left=0	max_min_left_minus=0	max_min_left_plus=0	max_min_right=63	max_min_right_minus=33	max_min_right_plus=63	max_pos_hash_score=280	max_right=63	max_right_minus=33	max_right_plus=63	neg_log10_pos_hash_p_value=9.7	new_junction_coverage=0.06	new_junction_read_count=10	polymorphism_frequency=1.000e+00	pos_hash_score=10	prediction=consensus	reject=COVERAGE_EVENNESS_SKEW	side_1_annotate_key=repeat	side_1_continuation=0	side_1_coverage=NA	side_1_overlap=0	side_1_read_count=NA	side_1_redundant=1	side_2_annotate_key=gene	side_2_continuation=0	side_2_coverage=0.00	side_2_overlap=9	side_2_possible_overlap_registers=149	side_2_read_count=0	side_2_redundant=0	total_non_overlap_reads=10
JC	195	.	REL606	3481739	1	REL606	3481786	1	0	alignment_overlap=8	coverage_minus=6	coverage_plus=3	flanking_left=150	flanking_right=150	frequency=1	junction_possible_overlap_registers=141	key=REL606__3481731__1__REL606__3481786__1__8____150__150__1__0	max_left=87	max_left_minus=38	max_left_plus=87	max_min_left=38	max_min_left_minus=38	max_min_left_plus=16	max_min_right=60	max_min_right_minus=0	max_min_right_plus=60	max_pos_hash_score=282	max_right=126	max_right_minus=124	max_right_plus=126	neg_log10_pos_hash_p_value=10.8	new_junction_coverage=0.06	new_junction_read_count=9	no_show=1	polymorphism_frequency=1.000e+00	pos_hash_score=8	prediction=consensus	reject=COVERAGE_EVENNESS_SKEW	side_1_annotate_key=repeat	side_1_continuation=0	side_1_coverage=NA	side_1_overlap=0	side_1_read_count=NA	side_1_redundant=1	side_2_annotate_key=gene	side_2_continuation=0	side_2_coverage=0.00	side_2_overlap=8	side_2_possible_overlap_registers=149	side_2_read_count=0	side_2_redundant=0	total_non_overlap_reads=9
JC	196	.	REL606	3500291	-1	REL606	3500298	-1	0	alignment_overlap=10	coverage_minus=2	coverage_plus=3	flanking_left=150	flanking_right=150	frequency=2.826e-02	junction_possible_overlap_registers=139	key=REL606__3500291__-1__REL606__3500308__-1__10____150__150__0__0	max_left=131	max_left_minus=74	max_left_plus=131	max_min_left=69	max_min_left_minus=69	max_min_left_plus=0	max_min_right=57	max_min_right_minus=57	max_min_right_plus=57	max_pos_hash_score=278	max_right=70	max_right_minus=70	max_right_plus=57	neg_log10_pos_hash_p_value=13.2	new_junction_coverage=0.03	new_junction_read_count=5	no_show=1	polymorphism_frequency=2.826e-02	pos_hash_score=4	prediction=polymorphism	reject=COVERAGE_EVENNESS_SKEW,FREQUENCY_CUTOFF	side_1_annotate_key=gene	side_1_continuation=0	side_1_coverage=1.17	side_1_overlap=10	side_1_possible_overlap_registers=149	side_1_read_count=196	side_1_redundant=0	side_2_annotate_key=gene	side_2_continuation=0	side_2_coverage=1.03	side_2_overlap=0	side_2_possible_overlap_registers=139	side_2_read_count=161	side_2_redundant=0	total_non_overlap_reads=5
JC	197	.	REL606	3503504	1	REL606	3503589	1	0	alignment_overlap=6	coverage_minus=2	coverage_plus=1	flanking_left=150	flanking_right=150	frequency=1.467e-02	junction_possible_overlap_registers=143	key=REL606__3503504__1__REL606__3503583__1__6____150__150__0__0	max_left=71	max_left_minus=71	max_left_plus=71	max_min_left=36	max_min_left_minus=36	max_min_left_plus=0	max_min_right=69	max_min_right_minus=69	max_min_right_plus=68	max_pos_hash_score=286	max_right=108	max_right_minus=108	max_right_plus=68	neg_log10_pos_hash_p_value=14.2	new_junction_coverage=0.02	new_junction_read_count=3	no_show=1	polymorphism_frequency=1.467e-02	pos_hash_score=3	prediction=polymorphism	reject=COVERAGE_EVENNESS_SKEW,FREQUENCY_CUTOFF	side_1_annotate_key=gene	side_1_continuation=0	side_1_coverage=1.36	side_1_overlap=6	side_1_possible_overlap_registers=149	side_1_read_count=227	side_1_redundant=0	side_2_annotate_key=gene	side_2_continuation=0	side_2_coverage=1.15	side_2_overlap=0	side_2_possible_overlap_registers=143	side_2_read_count=185	side_2_redundant=0	total_non_overlap_reads=3
JC	198	.	REL606	3616113	-1	REL606	3616417	-1	0	alignment_overlap=8	coverage_minus=3	coverage_plus=3	flanking_left=150	flanking_right=150	frequency=3.602e-02	junction_possible_overlap_registers=141	key=REL606__3616113__-1__REL606__3616425__-1__8____150__150__0__0	max_left=131	max_left_minus=131	max_left_plus=54	max_min_left=66	max_min_left_minus=66	max_min_left_plus=54	max_min_right=53	max_min_right_minus=53	max_min_right_plus=0	max_pos_hash_score=282	max_right=111	max_right_minus=76	max_right_plus=111	neg_log10_pos_hash_p_value=12.6	new_junction_coverage=0.04	new_junction_read_count=6	no_show=1	polymorphism_frequency=3.602e-02	pos_hash_score=5	prediction=polymorphism	reject=COVERAGE_EVENNESS_SKEW,FREQUENCY_CUTOFF	side_1_annotate_key=gene	side_1_continuation=0	side_1_coverage=0.99	side_1_overlap=8	side_1_possible_overlap_registers=149	side_1_read_count=165	side_1_redundant=0	side_2_annotate_key=gene	side_2_continuation=0	side_2_coverage=1.04	side_2_overlap=0	side_2_possible_overlap_registers=141	side_2_read_count=165	side_2_redundant=0	total_non_overlap_reads=6
JC	199	.	REL606	3628288	-1	REL606	3629735	1	0	alignment_overlap=3	coverage_minus=68	coverage_plus=106	flanking_left=150	flanking_right=150	frequency=1	junction_possible_overlap_registers=146	key=REL606__3628288__-1__REL606__3629732__1__3____150__150__0__0	max_left=146	max_left_minus=141	max_left_plus=146	max_min_left=0	max_min_left_minus=0	max_min_left_plus=0	max_min_right=72	max_min_right_minus=72	max_min_right_plus=71	max_pos_hash_score=292	max_right=72	max_right_minus=72	max_right_plus=71	neg_log10_pos_hash_p_value=1.5	new_junction_coverage=1.76	new_junction_read_count=288	polymorphism_frequency=1.000e+00	pos_hash_score=51	prediction=consensus	side_1_annotate_key=gene	side_1_continuation=0	side_1_coverage=0.00	side_1_overlap=3	side_1_possible_overlap_registers=149	side_1_read_count=0	side_1_redundant=0	side_2_annotate_key=gene	side_2_continuation=0	side_2_coverage=0.00	side_2_overlap=0	side_2_possible_overlap_registers=146	side_2_read_count=0	side_2_redundant=0	total_non_overlap_reads=174
JC	200	.	REL606	3648172	1	REL606	3648201	1	0	alignment_overlap=8	coverage_minus=0	coverage_plus=3	flanking_left=150	flanking_right=150	frequency=1.588e-02	junction_possible_overlap_registers=141	key=REL606__3648172__1__REL606__3648193__1__8____150__150__0__0	max_left=101	max_left_minus=0	max_left_plus=101	max_min_left=42	max_min_left_minus=0	max_min_left_plus=42	max_min_right=46	max_min_right_minus=0	max_min_right_plus=46	max_pos_hash_score=282	max_right=100	max_right_minus=0	max_right_plus=100	neg_log10_pos_hash_p_value=14.1	new_junction_coverage=0.02	new_junction_read_count=3	no_show=1	polymorphism_frequency=1.588e-02	pos_hash_score=3	prediction=polymorphism	reject=COVERAGE_EVENNESS_SKEW,FREQUENCY_CUTOFF	side_1_annotate_key=gene	side_1_continuation=0	side_1_coverage=1.24	side_1_overlap=8	side_1_possible_overlap_registers=149	side_1_read_count=208	side_1_redundant=0	side_2_annotate_key=gene	side_2_continuation=0	side_2_coverage=1.11	side_2_overlap=0	side_2_possible_overlap_registers=141	side_2_read_count=175	side_2_redundant=0	total_non_overlap_reads=3
JC	201	.	REL606	3716859	1	REL606	3716882	1	0	alignment_overlap=9	coverage_minus=0	coverage_plus=3	flanking_left=150	flanking_right=150	frequency=3.446e-02	junction_possible_overlap_registers=140	key=REL606__3716859__1__REL606__3716873__1__9____150__150__0__0	max_left=132	max_left_minus=0	max_left_plus=132	max_min_left=0	max_min_left_minus=0	max_min_left_plus=0	max_min_right=63	max_min_right_minus=0	max_min_right_plus=63	max_pos_hash_score=280	max_right=63	max_right_minus=0	max_right_plus=63	neg_log10_pos_hash_p_value=14.0	new_junction_coverage=0.03	new_junction_read_count=4	no_show=1	polymorphism_frequency=3.446e-02	pos_hash_score=3	prediction=polymorphism	reject=COVERAGE_EVENNESS_SKEW,FREQUENCY_CUTOFF	side_1_annotate_key=gene	side_1_continuation=0	side_1_coverage=0.68	side_1_overlap=9	side_1_possible_overlap_registers=149	side_1_read_count=113	side_1_redundant=0	side_2_annotate_key=gene	side_2_continuation=0	side_2_coverage=0.75	side_2_overlap=0	side_2_possible_overlap_registers=140	side_2_read_count=118	side_2_redundant=0	total_non_overlap_reads=3
JC	202	.	REL606	3739603	1	REL606	3740191	1	0	alignment_overlap=7	coverage_minus=1	coverage_plus=2	flanking_left=150	flanking_right=150	frequency=1.895e-02	junction_possible_overlap_registers=142	key=REL606__3739603__1__REL606__3740184__1__7____150__150__0__0	max_left=109	max_left_minus=109	max_left_plus=106	max_min_left=57	max_min_left_minus=0	max_min_left_plus=57	max_min_right=37	max_min_right_minus=34	max_min_right_plus=37	max_pos_hash_score=284	max_right=86	max_right_minus=34	max_right_plus=86	neg_log10_pos_hash_p_value=14.1	new_junction_coverage=0.02	new_junction_read_count=3	no_show=1	polymorphism_frequency=1.895e-02	pos_hash_score=3	prediction=polymorphism	reject=COVERAGE_EVENNESS_SKEW,FREQUENCY_CUTOFF	side_1_annotate_key=gene	side_1_continuation=0	side_1_coverage=1.06	side_1_overlap=7	side_1_possible_overlap_registers=149	side_1_read_count=177	side_1_redundant=0	side_2_annotate_key=gene	side_2_continuation=0	side_2_coverage=0.89	side_2_overlap=0	side_2_possible_overlap_registers=142	side_2_read_count=142	side_2_redundant=0	total_non_overlap_reads=3
JC	203	.	REL606	3773417	-1	REL606	3773479	-1	0	alignment_overlap=10	coverage_minus=7	coverage_plus=0	flanking_left=150	flanking_right=150	frequency=4.184e-02	junction_possible_overlap_registers=139	key=REL606__3773417__-1__REL606__3773489__-1__10____150__150__0__0	max_left=105	max_left_minus=105	max_left_plus=0	max_min_left=64	max_min_left_minus=64	max_min_left_plus=0	max_min_right=35	max_min_right_minus=35	max_min_right_plus=0	max_pos_hash_score=278	max_right=128	max_right_minus=128	max_right_plus=0	neg_log10_pos_hash_p_value=11.2	new_junction_coverage=0.04	new_junction_read_count=7	no_show=1	polymorphism_frequency=4.184e-02	pos_hash_score=7	prediction=polymorphism	reject=COVERAGE_EVENNESS_SKEW,FREQUENCY_CUTOFF	side_1_annotate_key=gene	side_1_continuation=0	side_1_coverage=1.02	side_1_overlap=10	side_1_possible_overlap_registers=149	side_1_read_count=170	side_1_redundant=0	side_2_annotate_key=gene	side_2_continuation=0	side_2_coverage=1.04	side_2_overlap=0	side_2_possible_overlap_registers=139	side_2_read_count=162	side_2_redundant=0	total_non_overlap_reads=7
JC	204	.	REL606	3785636	1	REL606	3785707	1	0	alignment_overlap=11	coverage_minus=3	coverage_plus=1	flanking_left=150	flanking_right=150	frequency=2.282e-02	junction_possible_overlap_registers=138	key=REL606__3785636__1__REL606__3785696__1__11____150__150__0__0	max_left=51	max_left_minus=51	max_left_plus=39	max_min_left=51	max_min_left_minus=51	max_min_left_plus=39	max_min_right=0	max_min_right_minus=0	max_min_right_plus=0	max_pos_hash_score=276	max_right=119	max_right_minus=119	max_right_plus=100	neg_log10_pos_hash_p_value=13.1	new_junction_coverage=0.03	new_junction_read_count=4	no_show=1	polymorphism_frequency=2.282e-02	pos_hash_score=4	prediction=polymorphism	reject=COVERAGE_EVENNESS_SKEW,FREQUENCY_CUTOFF	side_1_annotate_key=gene	side_1_continuation=0	side_1_coverage=1.09	side_1_overlap=11	side_1_possible_overlap_registers=149	side_1_read_count=182	side_1_redundant=0	side_2_annotate_key=gene	side_2_continuation=0	side_2_coverage=1.12	side_2_overlap=0	side_2_possible_overlap_registers=138	side_2_read_count=174	side_2_redundant=0	total_non_overlap_reads=4
JC	205	.	REL606	3820180	1	REL606	3820219	1	0	alignment_overlap=12	coverage_minus=2	coverage_plus=8	flanking_left=150	flanking_right=150	frequency=7.097e-02	junction_possible_overlap_registers=137	key=REL606__3820180__1__REL606__3820207__1__12____150__150__0__0	max_left=119	max_left_minus=20	max_left_plus=119	max_min_left=20	max_min_left_minus=20	max_min_left_plus=0	max_min_right=58	max_min_right_minus=0	max_min_right_plus=58	max_pos_hash_score=274	max_right=133	max_right_minus=133	max_right_plus=58	neg_log10_pos_hash_p_value=10.5	new_junction_coverage=0.07	new_junction_read_count=10	polymorphism_frequency=7.097e-02	pos_hash_score=8	prediction=polymorphism	reject=COVERAGE_EVENNESS_SKEW,FREQUENCY_CUTOFF	side_1_annotate_key=gene	side_1_continuation=0	side_1_coverage=0.83	side_1_overlap=12	side_1_possible_overlap_registers=149	side_1_read_count=139	side_1_redundant=0	side_2_annotate_key=gene	side_2_continuation=0	side_2_coverage=0.87	side_2_overlap=0	side_2_possible_overlap_registers=137	side_2_read_count=134	side_2_redundant=0	total_non_overlap_reads=10
JC	206	.	REL606	3852179	-1	REL606	3852312	-1	0	alignment_overlap=7	coverage_minus=3	coverage_plus=0	flanking_left=150	flanking_right=150	frequency=2.971e-02	junction_possible_overlap_registers=142	key=REL606__3852179__-1__REL606__3852319__-1__7____150__150__0__0	max_left=39	max_left_minus=39	max_left_plus=0	max_min_left=39	max_min_left_minus=39	max_min_left_plus=0	max_min_right=0	max_min_right_minus=0	max_min_right_plus=0	max_pos_hash_score=284	max_right=112	max_right_minus=112	max_right_plus=0	neg_log10_pos_hash_p_value=14.1	new_junction_coverage=0.03	new_junction_read_count=5	no_show=1	polymorphism_frequency=2.971e-02	pos_hash_score=3	prediction=polymorphism	reject=COVERAGE_EVENNESS_SKEW,FREQUENCY_CUTOFF	side_1_annotate_key=gene	side_1_continuation=0	side_1_coverage=1.06	side_1_overlap=7	side_1_possible_overlap_registers=149	side_1_read_count=178	side_1_redundant=0	side_2_annotate_key=gene	side_2_continuation=0	side_2_coverage=0.99	side_2_overlap=0	side_2_possible_overlap_registers=142	side_2_read_count=157	side_2_redundant=0	total_non_overlap_reads=3
JC	207	.	REL606	3868839	-1	REL606	3868840	-1	0	alignment_overlap=9	coverage_minus=3	coverage_plus=1	flanking_left=150	flanking_right=150	frequency=2.104e-02	junction_possible_overlap_registers=140	key=REL606__3868839__-1__REL606__3868849__-1__9____150__150__0__0	max_left=98	max_left_minus=98	max_left_plus=33	max_min_left=58	max_min_left_minus=58	max_min_left_plus=33	max_min_right=43	max_min_right_minus=43	max_min_right_plus=0	max_pos_hash_score=280	max_right=108	max_right_minus=104	max_right_plus=108	neg_log10_pos_hash_p_value=13.2	new_junction_coverage=0.03	new_junction_read_count=4	no_show=1	polymorphism_frequency=2.104e-02	pos_hash_score=4	prediction=polymorphism	reject=COVERAGE_EVENNESS_SKEW,FREQUENCY_CUTOFF	side_1_annotate_key=gene	side_1_continuation=0	side_1_coverage=1.16	side_1_overlap=9	side_1_possible_overlap_registers=149	side_1_read_count=194	side_1_redundant=0	side_2_annotate_key=gene	side_2_continuation=0	side_2_coverage=1.21	side_2_overlap=0	side_2_possible_overlap_registers=140	side_2_read_count=190	side_2_redundant=0	total_non_overlap_reads=4
JC	208	.	REL606	3972810	1	REL606	3972928	1	0	alignment_overlap=12	coverage_minus=4	coverage_plus=0	flanking_left=150	flanking_right=150	frequency=2.539e-02	junction_possible_overlap_registers=137	key=REL606__3972810__1__REL606__3972916__1__12____150__150__0__0	max_left=96	max_left_minus=96	max_left_plus=0	max_min_left=52	max_min_left_minus=52	max_min_left_plus=0	max_min_right=42	max_min_right_minus=42	max_min_right_plus=0	max_pos_hash_score=274	max_right=106	max_right_minus=106	max_right_plus=0	neg_log10_pos_hash_p_value=13.8	new_junction_coverage=0.03	new_junction_read_count=4	no_show=1	polymorphism_frequency=2.539e-02	pos_hash_score=3	prediction=polymorphism	reject=COVERAGE_EVENNESS_SKEW,FREQUENCY_CUTOFF	side_1_annotate_key=gene	side_1_continuation=0	side_1_coverage=1.03	side_1_overlap=12	side_1_possible_overlap_registers=149	side_1_read_count=173	side_1_redundant=0	side_2_annotate_key=gene	side_2_continuation=0	side_2_coverage=0.96	side_2_overlap=0	side_2_possible_overlap_registers=137	side_2_read_count=148	side_2_redundant=0	total_non_overlap_reads=4
JC	209	.	REL606	3984893	-1	REL606	3984942	-1	0	alignment_overlap=8	coverage_minus=7	coverage_plus=1	flanking_left=150	flanking_right=150	frequency=4.991e-02	junction_possible_overlap_registers=141	key=REL606__3984893__-1__REL606__3984950__-1__8____150__150__0__0	max_left=62	max_left_minus=62	max_left_plus=12	max_min_left=62	max_min_left_minus=62	max_min_left_plus=12	max_min_right=0	max_min_right_minus=0	max_min_right_plus=0	max_pos_hash_score=282	max_right=137	max_right_minus=137	max_right_plus=130	neg_log10_pos_hash_p_value=11.3	new_junction_coverage=0.05	new_junction_read_count=8	no_show=1	polymorphism_frequency=4.991e-02	pos_hash_score=7	prediction=polymorphism	reject=COVERAGE_EVENNESS_SKEW,FREQUENCY_CUTOFF	side_1_annotate_key=gene	side_1_continuation=0	side_1_coverage=0.94	side_1_overlap=8	side_1_possible_overlap_registers=149	side_1_read_count=157	side_1_redundant=0	side_2_annotate_key=gene	side_2_continuation=0	side_2_coverage=0.99	side_2_overlap=0	side_2_possible_overlap_registers=141	side_2_read_count=156	side_2_redundant=0	total_non_overlap_reads=8
JC	210	.	REL606	4111758	1	REL606	4111840	1	0	alignment_overlap=8	coverage_minus=0	coverage_plus=3	flanking_left=150	flanking_right=150	frequency=1.784e-02	junction_possible_overlap_registers=141	key=REL606__4111758__1__REL606__4111832__1__8____150__150__0__0	max_left=102	max_left_minus=0	max_left_plus=102	max_min_left=0	max_min_left_minus=0	max_min_left_plus=0	max_min_right=47	max_min_right_minus=0	max_min_right_plus=47	max_pos_hash_score=282	max_right=47	max_right_minus=0	max_right_plus=47	neg_log10_pos_hash_p_value=14.1	new_junction_coverage=0.02	new_junction_read_count=3	no_show=1	polymorphism_frequency=1.784e-02	pos_hash_score=3	prediction=polymorphism	reject=COVERAGE_EVENNESS_SKEW,FREQUENCY_CUTOFF	side_1_annotate_key=gene	side_1_continuation=0	side_1_coverage=0.96	side_1_overlap=8	side_1_possible_overlap_registers=149	side_1_read_count=160	side_1_redundant=0	side_2_annotate_key=gene	side_2_continuation=0	side_2_coverage=1.13	side_2_overlap=0	side_2_possible_overlap_registers=141	side_2_read_count=179	side_2_redundant=0	total_non_overlap_reads=3
JC	211	.	REL606	4122387	-1	REL606	4122392	1	0	alignment_overlap=0	coverage_minus=92	coverage_plus=54	flanking_left=150	flanking_right=150	frequency=1	junction_possible_overlap_registers=149	key=REL606__4122387__-1__REL606__4122392__1__0____150__150__0__0	max_left=144	max_left_minus=143	max_left_plus=144	max_min_left=74	max_min_left_minus=70	max_min_left_plus=74	max_min_right=75	max_min_right_minus=75	max_min_right_plus=75	max_pos_hash_score=298	max_right=149	max_right_minus=149	max_right_plus=147	neg_log10_pos_hash_p_value=0.3	new_junction_coverage=0.89	new_junction_read_count=148	polymorphism_frequency=1.000e+00	pos_hash_score=77	prediction=consensus	side_1_annotate_key=gene	side_1_continuation=0	side_1_coverage=0.00	side_1_overlap=0	side_1_possible_overlap_registers=149	side_1_read_count=0	side_1_redundant=0	side_2_annotate_key=gene	side_2_continuation=0	side_2_coverage=0.00	side_2_overlap=0	side_2_possible_overlap_registers=149	side_2_read_count=0	side_2_redundant=0	total_non_overlap_reads=146
JC	212	.	REL606	4202235	-1	REL606	4202364	-1	0	alignment_overlap=7	coverage_minus=3	coverage_plus=0	flanking_left=150	flanking_right=150	frequency=3.786e-02	junction_possible_overlap_registers=142	key=REL606__4202235__-1__REL606__4202371__-1__7____150__150__0__1	max_left=47	max_left_minus=47	max_left_plus=0	max_min_left=47	max_min_left_minus=47	max_min_left_plus=0	max_min_right=0	max_min_right_minus=0	max_min_right_plus=0	max_pos_hash_score=284	max_right=111	max_right_minus=111	max_right_plus=0	neg_log10_pos_hash_p_value=14.1	new_junction_coverage=0.02	new_junction_read_count=3	no_show=1	polymorphism_frequency=3.786e-02	pos_hash_score=3	prediction=polymorphism	reject=COVERAGE_EVENNESS_SKEW,FREQUENCY_CUTOFF	side_1_annotate_key=gene	side_1_continuation=0	side_1_coverage=0.48	side_1_overlap=7	side_1_possible_overlap_registers=149	side_1_read_count=80	side_1_redundant=0	side_2_annotate_key=repeat	side_2_continuation=0	side_2_coverage=NA	side_2_overlap=0	side_2_possible_overlap_registers=NA	side_2_read_count=NA	side_2_redundant=1	total_non_overlap_reads=3
JC	213	.	REL606	4202341	-1	REL606	4202371	-1	0	alignment_overlap=7	coverage_minus=3	coverage_plus=0	flanking_left=150	flanking_right=150	frequency=1.589e-02	junction_possible_overlap_registers=142	key=REL606__4202348__-1__REL606__4202371__-1__7____150__150__1__0	max_left=47	max_left_minus=47	max_left_plus=0	max_min_left=47	max_min_left_minus=47	max_min_left_plus=0	max_min_right=0	max_min_right_minus=0	max_min_right_plus=0	max_pos_hash_score=284	max_right=111	max_right_minus=111	max_right_plus=0	neg_log10_pos_hash_p_value=14.1	new_junction_coverage=0.02	new_junction_read_count=3	no_show=1	polymorphism_frequency=1.589e-02	pos_hash_score=3	prediction=polymorphism	reject=COVERAGE_EVENNESS_SKEW,FREQUENCY_CUTOFF	side_1_annotate_key=repeat	side_1_continuation=0	side_1_coverage=NA	side_1_overlap=0	side_1_read_count=NA	side_1_redundant=1	side_2_annotate_key=gene	side_2_continuation=0	side_2_coverage=1.17	side_2_overlap=7	side_2_possible_overlap_registers=149	side_2_read_count=195	side_2_redundant=0	total_non_overlap_reads=3
JC	214	.	REL606	4202364	-1	REL606	4202461	-1	0	alignment_overlap=7	coverage_minus=0	coverage_plus=3	flanking_left=150	flanking_right=150	frequency=3.143e-02	junction_possible_overlap_registers=142	key=REL606__4202371__-1__REL606__4202461__-1__7____150__150__1__0	max_left=111	max_left_minus=0	max_left_plus=111	max_min_left=0	max_min_left_minus=0	max_min_left_plus=0	max_min_right=47	max_min_right_minus=0	max_min_right_plus=47	max_pos_hash_score=284	max_right=47	max_right_minus=0	max_right_plus=47	neg_log10_pos_hash_p_value=14.1	new_junction_coverage=0.02	new_junction_read_count=3	no_show=1	polymorphism_frequency=3.143e-02	pos_hash_score=3	prediction=polymorphism	reject=COVERAGE_EVENNESS_SKEW,FREQUENCY_CUTOFF	side_1_annotate_key=repeat	side_1_continuation=0	side_1_coverage=NA	side_1_overlap=0	side_1_read_count=NA	side_1_redundant=1	side_2_annotate_key=gene	side_2_continuation=0	side_2_coverage=0.58	side_2_overlap=7	side_2_possible_overlap_registers=149	side_2_read_count=97	side_2_redundant=0	total_non_overlap_reads=3
JC	215	.	REL606	4256893	1	REL606	4256887	-1	0	alignment_overlap=13	coverage_minus=75	coverage_plus=90	flanking_left=150	flanking_right=150	frequency=1	junction_possible_overlap_registers=136	key=REL606__4256893__1__REL606__4256900__-1__13____150__150__0__0	max_left=134	max_left_minus=134	max_left_plus=134	max_min_left=68	max_min_left_minus=60	max_min_left_plus=68	max_min_right=63	max_min_right_minus=63	max_min_right_plus=63	max_pos_hash_score=272	max_right=134	max_right_minus=134	max_right_plus=124	neg_log10_pos_hash_p_value=0.3	new_junction_coverage=1.11	new_junction_read_count=169	polymorphism_frequency=9.973e-01	pos_hash_score=70	prediction=consensus	side_1_annotate_key=gene	side_1_continuation=0	side_1_coverage=0.01	side_1_overlap=13	side_1_possible_overlap_registers=149	side_1_read_count=1	side_1_redundant=0	side_2_annotate_key=gene	side_2_continuation=0	side_2_coverage=0.00	side_2_overlap=0	side_2_possible_overlap_registers=136	side_2_read_count=0	side_2_redundant=0	total_non_overlap_reads=165
JC	216	.	REL606	4314713	1	REL606	4314774	1	0	alignment_overlap=15	coverage_minus=6	coverage_plus=4	flanking_left=150	flanking_right=150	frequency=6.861e-02	junction_possible_overlap_registers=134	key=REL606__4314713__1__REL606__4314759__1__15____150__150__0__0	max_left=131	max_left_minus=35	max_left_plus=131	max_min_left=35	max_min_left_minus=35	max_min_left_plus=0	max_min_right=27	max_min_right_minus=0	max_min_right_plus=27	max_pos_hash_score=268	max_right=103	max_right_minus=103	max_right_plus=27	neg_log10_pos_hash_p_value=10.9	new_junction_coverage=0.07	new_junction_read_count=10	no_show=1	polymorphism_frequency=6.861e-02	pos_hash_score=7	prediction=polymorphism	reject=COVERAGE_EVENNESS_SKEW,FREQUENCY_CUTOFF	side_1_annotate_key=gene	side_1_continuation=0	side_1_coverage=0.86	side_1_overlap=15	side_1_possible_overlap_registers=149	side_1_read_count=144	side_1_redundant=0	side_2_annotate_key=gene	side_2_continuation=0	side_2_coverage=0.94	side_2_overlap=0	side_2_possible_overlap_registers=134	side_2_read_count=142	side_2_redundant=0	total_non_overlap_reads=10
JC	217	.	REL606	4315164	1	REL606	4315247	1	0	alignment_overlap=10	coverage_minus=1	coverage_plus=3	flanking_left=150	flanking_right=150	frequency=2.532e-02	junction_possible_overlap_registers=139	key=REL606__4315164__1__REL606__4315237__1__10____150__150__0__0	max_left=99	max_left_minus=7	max_left_plus=99	max_min_left=7	max_min_left_minus=7	max_min_left_plus=0	max_min_right=52	max_min_right_minus=0	max_min_right_plus=52	max_pos_hash_score=278	max_right=133	max_right_minus=133	max_right_plus=52	neg_log10_pos_hash_p_value=13.2	new_junction_coverage=0.03	new_junction_read_count=4	no_show=1	polymorphism_frequency=2.532e-02	pos_hash_score=4	prediction=polymorphism	reject=COVERAGE_EVENNESS_SKEW,FREQUENCY_CUTOFF	side_1_annotate_key=gene	side_1_continuation=0	side_1_coverage=0.98	side_1_overlap=10	side_1_possible_overlap_registers=149	side_1_read_count=164	side_1_redundant=0	side_2_annotate_key=gene	side_2_continuation=0	side_2_coverage=0.99	side_2_overlap=0	side_2_possible_overlap_registers=139	side_2_read_count=155	side_2_redundant=0	total_non_overlap_reads=4
JC	218	.	REL606	4329367	1	REL606	4329702	1	0	alignment_overlap=10	coverage_minus=1	coverage_plus=2	flanking_left=150	flanking_right=150	frequency=1.470e-02	junction_possible_overlap_registers=139	key=REL606__4329367__1__REL606__4329692__1__10____150__150__0__0	max_left=86	max_left_minus=86	max_left_plus=44	max_min_left=44	max_min_left_minus=0	max_min_left_plus=44	max_min_right=54	max_min_right_minus=54	max_min_right_plus=0	max_pos_hash_score=278	max_right=98	max_right_minus=54	max_right_plus=98	neg_log10_pos_hash_p_value=13.9	new_junction_coverage=0.02	new_junction_read_count=3	no_show=1	polymorphism_frequency=1.470e-02	pos_hash_score=3	prediction=polymorphism	reject=COVERAGE_EVENNESS_SKEW,FREQUENCY_CUTOFF	side_1_annotate_key=gene	side_1_continuation=0	side_1_coverage=1.23	side_1_overlap=10	side_1_possible_overlap_registers=149	side_1_read_count=206	side_1_redundant=0	side_2_annotate_key=gene	side_2_continuation=0	side_2_coverage=1.35	side_2_overlap=0	side_2_possible_overlap_registers=139	side_2_read_count=210	side_2_redundant=0	total_non_overlap_reads=3
JC	219	.	REL606	4396289	1	REL606	4396475	1	0	alignment_overlap=6	coverage_minus=2	coverage_plus=3	flanking_left=150	flanking_right=150	frequency=2.346e-02	junction_possible_overlap_registers=143	key=REL606__4396289__1__REL606__4396469__1__6____150__150__0__0	max_left=96	max_left_minus=96	max_left_plus=95	max_min_left=71	max_min_left_minus=0	max_min_left_plus=71	max_min_right=57	max_min_right_minus=57	max_min_right_plus=49	max_pos_hash_score=286	max_right=140	max_right_minus=57	max_right_plus=140	neg_log10_pos_hash_p_value=12.7	new_junction_coverage=0.03	new_junction_read_count=5	no_show=1	polymorphism_frequency=2.346e-02	pos_hash_score=5	prediction=polymorphism	reject=COVERAGE_EVENNESS_SKEW,FREQUENCY_CUTOFF	side_1_annotate_key=gene	side_1_continuation=0	side_1_coverage=1.31	side_1_overlap=6	side_1_possible_overlap_registers=149	side_1_read_count=219	side_1_redundant=0	side_2_annotate_key=gene	side_2_continuation=0	side_2_coverage=1.28	side_2_overlap=0	side_2_possible_overlap_registers=143	side_2_read_count=206	side_2_redundant=0	total_non_overlap_reads=5
JC	220	.	REL606	4420412	-1	REL606	4420451	-1	0	alignment_overlap=8	coverage_minus=3	coverage_plus=0	flanking_left=150	flanking_right=150	frequency=1.878e-02	junction_possible_overlap_registers=141	key=REL606__4420412__-1__REL606__4420459__-1__8____150__150__0__0	max_left=66	max_left_minus=66	max_left_plus=0	max_min_left=66	max_min_left_minus=66	max_min_left_plus=0	max_min_right=0	max_min_right_minus=0	max_min_right_plus=0	max_pos_hash_score=282	max_right=111	max_right_minus=111	max_right_plus=0	neg_log10_pos_hash_p_value=14.1	new_junction_coverage=0.02	new_junction_read_count=3	no_show=1	polymorphism_frequency=1.878e-02	pos_hash_score=3	prediction=polymorphism	reject=COVERAGE_EVENNESS_SKEW,FREQUENCY_CUTOFF	side_1_annotate_key=gene	side_1_continuation=0	side_1_coverage=0.94	side_1_overlap=8	side_1_possible_overlap_registers=149	side_1_read_count=157	side_1_redundant=0	side_2_annotate_key=gene	side_2_continuation=0	side_2_coverage=1.04	side_2_overlap=0	side_2_possible_overlap_registers=141	side_2_read_count=165	side_2_redundant=0	total_non_overlap_reads=3
JC	221	.	REL606	4426947	-1	REL606	4426959	-1	0	alignment_overlap=7	coverage_minus=3	coverage_plus=1	flanking_left=150	flanking_right=150	frequency=2.992e-02	junction_possible_overlap_registers=142	key=REL606__4426947__-1__REL606__4426966__-1__7____150__150__0__0	max_left=79	max_left_minus=79	max_left_plus=9	max_min_left=68	max_min_left_minus=68	max_min_left_plus=9	max_min_right=64	max_min_right_minus=64	max_min_right_plus=0	max_pos_hash_score=284	max_right=134	max_right_minus=113	max_right_plus=134	neg_log10_pos_hash_p_value=13.3	new_junction_coverage=0.03	new_junction_read_count=4	no_show=1	polymorphism_frequency=2.992e-02	pos_hash_score=4	prediction=polymorphism	reject=COVERAGE_EVENNESS_SKEW,FREQUENCY_CUTOFF	side_1_annotate_key=gene	side_1_continuation=0	side_1_coverage=0.84	side_1_overlap=7	side_1_possible_overlap_registers=149	side_1_read_count=140	side_1_redundant=0	side_2_annotate_key=gene	side_2_continuation=0	side_2_coverage=0.79	side_2_overlap=0	side_2_possible_overlap_registers=142	side_2_read_count=126	side_2_redundant=0	total_non_overlap_reads=4
JC	222	.	REL606	4430751	1	REL606	4430785	1	0	alignment_overlap=9	coverage_minus=1	coverage_plus=5	flanking_left=150	flanking_right=150	frequency=3.712e-02	junction_possible_overlap_registers=140	key=REL606__4430751__1__REL606__4430776__1__9____150__150__0__0	max_left=134	max_left_minus=103	max_left_plus=134	max_min_left=2	max_min_left_minus=0	max_min_left_plus=2	max_min_right=50	max_min_right_minus=38	max_min_right_plus=50	max_pos_hash_score=280	max_right=139	max_right_minus=38	max_right_plus=139	neg_log10_pos_hash_p_value=11.9	new_junction_coverage=0.04	new_junction_read_count=6	no_show=1	polymorphism_frequency=3.712e-02	pos_hash_score=6	prediction=polymorphism	reject=COVERAGE_EVENNESS_SKEW,FREQUENCY_CUTOFF	side_1_annotate_key=gene	side_1_continuation=0	side_1_coverage=0.96	side_1_overlap=9	side_1_possible_overlap_registers=149	side_1_read_count=161	side_1_redundant=0	side_2_annotate_key=gene	side_2_continuation=0	side_2_coverage=1.02	side_2_overlap=0	side_2_possible_overlap_registers=140	side_2_read_count=160	side_2_redundant=0	total_non_overlap_reads=6
JC	223	.	REL606	4431371	1	REL606	4431475	1	0	alignment_overlap=9	coverage_minus=1	coverage_plus=2	flanking_left=150	flanking_right=150	frequency=2.576e-02	junction_possible_overlap_registers=140	key=REL606__4431371__1__REL606__4431466__1__9____150__150__0__0	max_left=96	max_left_minus=87	max_left_plus=96	max_min_left=0	max_min_left_minus=0	max_min_left_plus=0	max_min_right=63	max_min_right_minus=54	max_min_right_plus=63	max_pos_hash_score=280	max_right=63	max_right_minus=54	max_right_plus=63	neg_log10_pos_hash_p_value=14.0	new_junction_coverage=0.02	new_junction_read_count=3	no_show=1	polymorphism_frequency=2.576e-02	pos_hash_score=3	prediction=polymorphism	reject=COVERAGE_EVENNESS_SKEW,FREQUENCY_CUTOFF	side_1_annotate_key=gene	side_1_continuation=0	side_1_coverage=0.60	side_1_overlap=9	side_1_possible_overlap_registers=149	side_1_read_count=101	side_1_redundant=0	side_2_annotate_key=gene	side_2_continuation=0	side_2_coverage=0.84	side_2_overlap=0	side_2_possible_overlap_registers=140	side_2_read_count=132	side_2_redundant=0	total_non_overlap_reads=3
JC	224	.	REL606	4493381	-1	REL606	4493755	-1	0	alignment_overlap=7	coverage_minus=2	coverage_plus=1	flanking_left=150	flanking_right=150	frequency=1.777e-02	junction_possible_overlap_registers=142	key=REL606__4493381__-1__REL606__4493762__-1__7____150__150__0__0	max_left=98	max_left_minus=98	max_left_plus=91	max_min_left=37	max_min_left_minus=37	max_min_left_plus=0	max_min_right=52	max_min_right_minus=45	max_min_right_plus=52	max_pos_hash_score=284	max_right=106	max_right_minus=106	max_right_plus=52	neg_log10_pos_hash_p_value=14.1	new_junction_coverage=0.02	new_junction_read_count=3	no_show=1	polymorphism_frequency=1.777e-02	pos_hash_score=3	prediction=polymorphism	reject=COVERAGE_EVENNESS_SKEW,FREQUENCY_CUTOFF	side_1_annotate_key=gene	side_1_continuation=0	side_1_coverage=0.93	side_1_overlap=7	side_1_possible_overlap_registers=149	side_1_read_count=156	side_1_redundant=0	side_2_annotate_key=gene	side_2_continuation=0	side_2_coverage=1.15	side_2_overlap=0	side_2_possible_overlap_registers=142	side_2_read_count=183	side_2_redundant=0	total_non_overlap_reads=3
JC	225	.	REL606	4493610	-1	REL606	4493681	-1	0	alignment_overlap=7	coverage_minus=1	coverage_plus=2	flanking_left=150	flanking_right=150	frequency=2.648e-02	junction_possible_overlap_registers=142	key=REL606__4493610__-1__REL606__4493688__-1__7____150__150__0__0	max_left=111	max_left_minus=60	max_left_plus=111	max_min_left=60	max_min_left_minus=60	max_min_left_plus=0	max_min_right=36	max_min_right_minus=0	max_min_right_plus=36	max_pos_hash_score=284	max_right=83	max_right_minus=83	max_right_plus=36	neg_log10_pos_hash_p_value=14.1	new_junction_coverage=0.03	new_junction_read_count=5	no_show=1	polymorphism_frequency=2.648e-02	pos_hash_score=3	prediction=polymorphism	reject=COVERAGE_EVENNESS_SKEW,FREQUENCY_CUTOFF	side_1_annotate_key=gene	side_1_continuation=0	side_1_coverage=1.06	side_1_overlap=7	side_1_possible_overlap_registers=149	side_1_read_count=178	side_1_redundant=0	side_2_annotate_key=gene	side_2_continuation=0	side_2_coverage=1.24	side_2_overlap=0	side_2_possible_overlap_registers=142	side_2_read_count=198	side_2_redundant=0	total_non_overlap_reads=3
UN	226	.	REL606	15527	16586
UN	227	.	REL606	17137	18290
UN	228	.	REL606	24881	25366
UN	229	.	REL606	228112	228360
UN	230	.	REL606	228649	229841
UN	231	.	REL606	230122	230245
UN	232	.	REL606	230439	233115
UN	233	.	REL606	242846	243326
UN	234	.	REL606	264376	264866
UN	235	.	REL606	354848	355344
UN	236	.	REL606	378333	378826
UN	237	.	REL606	431092	432151
UN	238	.	REL606	497008	499644
UN	239	.	REL606	499924	500200
UN	240	.	REL606	547793	548276
UN	241	.	REL606	549296	589755
UN	242	.	REL606	590431	591487
UN	243	.	REL606	618830	619323
UN	244	.	REL606	619325	619325
UN	245	.	REL606	633691	634178
UN	246	.	REL606	643084	644237
UN	247	.	REL606	665853	667006
UN	248	.	REL606	713299	713388
UN	249	.	REL606	1111684	1112663
UN	250	.	REL606	1194769	1195265
UN	251	.	REL606	1271295	1272448
UN	252	.	REL606	1324790	1325283
UN	253	.	REL606	1422789	1423768
UN	254	.	REL606	1425190	1425316
UN	255	.	REL606	1428200	1428210
UN	256	.	REL606	1428924	1428938
UN	257	.	REL606	1432138	1432624
UN	258	.	REL606	1446747	1447721
UN	259	.	REL606	1456091	1457244
UN	260	.	REL606	1465715	1466206
UN	261	.	REL606	1467816	1468969
UN	262	.	REL606	1505010	1505074
UN	263	.	REL606	1505919	1505971
UN	264	.	REL606	1507208	1509837
UN	265	.	REL606	1510114	1510394
UN	266	.	REL606	1513427	1513456
UN	267	.	REL606	1552293	1552352
UN	268	.	REL606	1607715	1607728
UN	269	.	REL606	1608449	1608459
UN	270	.	REL606	1612404	1612531
UN	271	.	REL606	1613534	1614569
UN	272	.	REL606	1614851	1615828
UN	273	.	REL606	1728439	1729607
UN	274	.	REL606	1774823	1775981
UN	275	.	REL606	1856892	1857948
UN	276	.	REL606	1973097	1973583
UN	277	.	REL606	2063136	2064290
UN	278	.	REL606	2070746	2071237
UN	279	.	REL606	2085210	2085696
UN	280	.	REL606	2196823	2196827
UN	281	.	REL606	2204890	2205385
UN	282	.	REL606	2349593	2350080
UN	283	.	REL606	2390649	2391706
UN	284	.	REL606	2561530	2561991
UN	285	.	REL606	2591051	2595933
UN	286	.	REL606	2599286	2600440
UN	287	.	REL606	2627684	2628040
UN	288	.	REL606	2717796	2718854
UN	289	.	REL606	2719383	2720536
UN	290	.	REL606	2767128	2767619
UN	291	.	REL606	2827657	2828630
UN	292	.	REL606	2844561	2845725
UN	293	.	REL606	2962168	2963321
UN	294	.	REL606	3196536	3197702
UN	295	.	REL606	3281593	3281593
UN	296	.	REL606	3281597	3283928
UN	297	.	REL606	3284339	3286226
UN	298	.	REL606	3286384	3286536
UN	299	.	REL606	3328205	3328395
UN	300	.	REL606	3363383	3363874
UN	301	.	REL606	3447238	3448292
UN	302	.	REL606	3481145	3481145
UN	303	.	REL606	3481149	3484542
UN	304	.	REL606	3486465	3486516
UN	305	.	REL606	3527700	3527767
UN	306	.	REL606	3582367	3583523
UN	307	.	REL606	3628289	3629734
UN	308	.	REL606	3629877	3630722
UN	309	.	REL606	3631109	3631703
UN	310	.	REL606	3632976	3632985
UN	311	.	REL606	3673914	3674405
UN	312	.	REL606	3826097	3827250
UN	313	.	REL606	3829536	3834427
UN	314	.	REL606	3834512	3834512
UN	315	.	REL606	3939711	3941398
UN	316	.	REL606	3941677	3941953
UN	317	.	REL606	3942112	3943163
UN	318	.	REL606	3943696	3943816
UN	319	.	REL606	3944189	3944909
UN	320	.	REL606	4036323	4037476
UN	321	.	REL606	4073776	4073776
UN	322	.	REL606	4073778	4075346
UN	323	.	REL606	4075919	4076049
UN	324	.	REL606	4076300	4077381
UN	325	.	REL606	4077668	4078786
UN	326	.	REL606	4083566	4083753
UN	327	.	REL606	4115028	4120077
UN	328	.	REL606	4122388	4122391
UN	329	.	REL606	4256888	4256892
UN	330	.	REL606	4343240	4344400
UN	331	.	REL606	4418439	4418559
UN	332	.	REL606	4423011	4423132
UN	333	.	REL606	4434308	4434799
UN	334	.	REL606	4450537	4451028
UN	335	.	REL606	4503043	4504214
