# Supplementary material for: Genomic and phenotypic evolution of Escherichia coli in a novel citrate-only resource environment
Source: eLife. 2020 May 29;9:e55414. doi: 10.7554/eLife.55414 (PMC7299349; doi:10.7554/eLife.55414)
Supplement: Supplementary file 5. [file elife-55414-supp5.zip › S4File_genomes-by-environment/DM25-gd/ZDBp915_minus_CZB154.gd]

#=GENOME_DIFF	1.0
#=TITLE	ZDBp915_minus_CZB154
MOB	1	100,101	REL606	319673	IS150	1	3	gene_name=yahM	gene_position=coding (174-176/246 nt)	gene_product=hypothetical protein	gene_strand=>	genes_inactivated=yahM	locus_tag=ECB_00282	locus_tags_inactivated=ECB_00282	mutation_category=mobile_element_insertion	position_end=319675	position_start=319673	repeat_size=1443
SNP	2	30	REL606	492684	T	aa_new_seq=D	aa_position=28	aa_ref_seq=G	codon_new_seq=GAC	codon_number=28	codon_position=2	codon_ref_seq=GGC	gene_name=ybbO	gene_position=83	gene_product=short chain dehydrogenase	gene_strand=<	genes_overlapping=ybbO	locus_tag=ECB_00444	locus_tags_overlapping=ECB_00444	mutation_category=snp_nonsynonymous	position_end=492684	position_start=492684	snp_type=nonsynonymous	transl_table=11
DEL	3	73,109	REL606	581931	6139	gene_name=[cusA]–ybdK	gene_product=[cusA],pheP,ybdG,nfnB,ybdF,ybdJ,ybdK	genes_inactivated=pheP,ybdG,nfnB,ybdF,ybdJ,ybdK	genes_overlapping=cusA	locus_tag=[ECB_00536]–[ECB_00542]	locus_tags_inactivated=ECB_00537,ECB_00538,ECB_00539,ECB_00540,ECB_00541,ECB_00542	locus_tags_overlapping=ECB_00536	mediated=IS150	mutation_category=large_deletion	position_end=588069	position_start=581931
MOB	4	110,111	REL606	600001	IS150	-1	3	gene_name=entF	gene_position=coding (3562-3564/3882 nt)	gene_product=enterobactin synthase multienzyme complex component, ATP-dependent	gene_strand=>	genes_overlapping=entF	locus_tag=ECB_00553	locus_tags_overlapping=ECB_00553	mutation_category=mobile_element_insertion	position_end=600003	position_start=600001	repeat_size=1443
DEL	5	74,121	REL606	642823	117	gene_name=ybeF	gene_position=pseudogene (2044-2160/2400 nt)	gene_product=predicted DNA-binding transcriptional regulator	gene_strand=<	genes_overlapping=ybeF	locus_tag=ECB_00598	locus_tags_overlapping=ECB_00598	mediated=IS150	mutation_category=large_deletion	position_end=642939	position_start=642823
DEL	6	32,33	REL606	665708	2	gene_name=gltL/insJ-2	gene_position=intergenic (-78/-47)	gene_product=ATP-binding protein of glutamate/aspartate transport system; b0652_1/IS150 hypothetical protein	gene_strand=</>	genes_promoter=gltL	locus_tag=ECB_00618_1/ECB_00619_3	locus_tags_promoter=ECB_00618_1	mutation_category=small_indel	position_end=665709	position_start=665708
MOB	7	119,120	REL606	734998	IS1	-1	9	gene_name=gltA	gene_position=coding (1275-1283/1284 nt)	gene_product=citrate synthase	gene_strand=<	genes_overlapping=gltA	locus_tag=ECB_00680	locus_tags_overlapping=ECB_00680	mutation_category=mobile_element_insertion	position_end=735006	position_start=734998	repeat_size=768
MOB	8	112,134	REL606	1107553	IS150	1	3	gene_name=ycdS	gene_position=coding (2041-2043/2424 nt)	gene_product=predicted outer membrane protein	gene_strand=<	genes_overlapping=ycdS	locus_tag=ECB_01026	locus_tags_overlapping=ECB_01026	mutation_category=mobile_element_insertion	position_end=1107555	position_start=1107553	repeat_size=1443
MOB	9	137,138	REL606	1173387	IS150	1	3	gene_name=ycfH/ptsG	gene_position=intergenic (+223/-70)	gene_product=predicted metallodependent hydrolase/fused glucose-specific PTS enzymes: IIB component/IIC component	gene_strand=>/>	genes_promoter=ptsG	locus_tag=ECB_01096/ECB_01097	locus_tags_promoter=ECB_01097	mutation_category=mobile_element_insertion	position_end=1173389	position_start=1173387	repeat_size=1443
SNP	10	37	REL606	1447820	C	aa_new_seq=Q	aa_position=285	aa_ref_seq=K	codon_new_seq=CAG	codon_number=285	codon_position=1	codon_ref_seq=AAG	gene_name=insF-2	gene_position=853	gene_product=IS3 element protein InsF	gene_strand=>	genes_overlapping=insF-2	locus_tag=ECB_01360	locus_tags_overlapping=ECB_01360	mutation_category=snp_nonsynonymous	position_end=1447820	position_start=1447820	snp_type=nonsynonymous	transl_table=11
DEL	11	75	REL606	1457389	11725	between=IS150	gene_name=[acpD]–insJ-2	gene_product=[acpD],hrpA,ydcF,aldA,gapC,insA-12,insB-12,cybB,ydcA,hokB,mokB,insK-2,insJ-2	genes_inactivated=acpD,hrpA,ydcF,aldA,gapC,insA-12,insB-12,cybB,ydcA,hokB,mokB,insK-2,insJ-2	locus_tag=[ECB_01367]–[ECB_00619_6]	locus_tags_inactivated=ECB_01367,ECB_01368,ECB_01369,ECB_01370,ECB_01371,ECB_01372,ECB_01373,ECB_01374,ECB_01375,ECB_01376,ECB_01377,ECB_00620_6,ECB_00619_6	mutation_category=large_deletion	position_end=1469113	position_start=1457389
SNP	12	39	REL606	1534643	A	gene_name=adhP/sfcA	gene_position=intergenic (-73/+61)	gene_product=alcohol dehydrogenase/malate dehydrogenase, (decarboxylating, NAD-requiring) (malic enzyme)	gene_strand=</<	genes_promoter=adhP	locus_tag=ECB_01436/ECB_01437	locus_tags_promoter=ECB_01436	mutation_category=snp_intergenic	position_end=1534643	position_start=1534643	snp_type=intergenic
MOB	13	154,176	REL606	2264348	IS186	-1	8	gene_name=menC	gene_position=coding (129-136/963 nt)	gene_product=O-succinylbenzoate synthase	gene_strand=<	genes_inactivated=menC	locus_tag=ECB_02188	locus_tags_inactivated=ECB_02188	mutation_category=mobile_element_insertion	position_end=2264355	position_start=2264348	repeat_size=1343
INS	14	49	REL606	2600587	T	gene_name=yfiH	gene_position=pseudogene (659/2178 nt)	gene_product=hypothetical protein	gene_strand=<	genes_inactivated=yfiH	locus_tag=ECB_02483	locus_tags_inactivated=ECB_02483	mutation_category=small_indel	position_end=2600587	position_start=2600587
MOB	15	113,200	REL606	2820985	IS150	-1	3	gene_name=araE	gene_position=coding (620-622/1419 nt)	gene_product=arabinose transporter	gene_strand=<	genes_inactivated=araE	locus_tag=ECB_02689	locus_tags_inactivated=ECB_02689	mutation_category=mobile_element_insertion	position_end=2820987	position_start=2820985	repeat_size=1443
MOB	16	114,207	REL606	3109394	IS150	-1	4	gene_name=yqjA	gene_position=coding (245-248/663 nt)	gene_product=conserved inner membrane protein	gene_strand=>	genes_inactivated=yqjA	locus_tag=ECB_02964	locus_tags_inactivated=ECB_02964	mutation_category=mobile_element_insertion	position_end=3109397	position_start=3109394	repeat_size=1443
DEL	17	56	REL606	3459518	1	gene_name=livK/yhhK	gene_position=intergenic (-152/-272)	gene_product=leucine transporter subunit/hypothetical protein	gene_strand=</>	locus_tag=ECB_03307/ECB_03308	mutation_category=small_indel	position_end=3459518	position_start=3459518	repeat_length=1	repeat_new_copies=4	repeat_ref_copies=5	repeat_seq=T
SNP	22	62	REL606	3504875	A	aa_new_seq=L	aa_position=27	aa_ref_seq=H	codon_new_seq=CTC	codon_number=27	codon_position=2	codon_ref_seq=CAC	gene_name=yhiQ	gene_position=80	gene_product=predicted SAM-dependent methyltransferase	gene_strand=<	genes_overlapping=yhiQ	locus_tag=ECB_03346	locus_tags_overlapping=ECB_03346	mutation_category=snp_nonsynonymous	position_end=3504875	position_start=3504875	snp_type=nonsynonymous	transl_table=11
MOB	23	115,224	REL606	3857836	IS150	1	3	gene_name=wzzE/wecB	gene_position=intergenic (+21/-33)	gene_product=Entobacterial Common Antigen (ECA) polysaccharide chain length modulation protein/UDP-N-acetyl glucosamine-2-epimerase	gene_strand=>/>	genes_promoter=wecB	locus_tag=ECB_03663/ECB_03664	locus_tags_promoter=ECB_03664	mutation_category=mobile_element_insertion	position_end=3857838	position_start=3857836	repeat_size=1443
MOB	24	229,230	REL606	3993788	IS150	1	3	gene_name=frvR	gene_position=coding (151-153/1749 nt)	gene_product=predicted regulator	gene_strand=<	genes_inactivated=frvR	locus_tag=ECB_03782	locus_tags_inactivated=ECB_03782	mutation_category=mobile_element_insertion	position_end=3993790	position_start=3993788	repeat_size=1443
MOB	25	239,240	REL606	4478024	IS150	-1	3	gene_name=mdoB	gene_position=coding (534-536/2292 nt)	gene_product=phosphoglycerol transferase I	gene_strand=<	genes_inactivated=mdoB	locus_tag=ECB_04236	locus_tags_inactivated=ECB_04236	mutation_category=mobile_element_insertion	position_end=4478026	position_start=4478024	repeat_size=1443
RA	26	.	REL606	15382	0	C	T	bias_e_value=0.00103666	bias_p_value=2.29291e-10	consensus_reject=FREQUENCY_CUTOFF	consensus_score=245.8	fisher_strand_p_value=7.21847e-11	frequency=2.523e-01	gene_name=dnaJ/insL-1	gene_position=intergenic (+86/-61)	gene_product=chaperone Hsp40, co-chaperone with DnaK/IS186 hypothetical protein	gene_strand=>/>	ks_quality_p_value=0.119992	locus_tag=ECB_00015/ECB_00016_1	major_base=C	major_cov=8/72	major_frequency=7.477e-01	minor_base=T	minor_cov=21/6	new_cov=21/6	polymorphism_frequency=2.523e-01	polymorphism_score=77.8	prediction=polymorphism	ref_cov=8/72	snp_type=intergenic	total_cov=30/78
RA	27	.	REL606	155943	0	T	G	aa_new_seq=A	aa_position=191	aa_ref_seq=A	bias_e_value=3.55562e-05	bias_p_value=7.86443e-12	codon_new_seq=GCC	codon_number=191	codon_position=3	codon_ref_seq=GCA	consensus_reject=FREQUENCY_CUTOFF	consensus_score=181.1	fisher_strand_p_value=2.6242e-13	frequency=2.871e-01	gene_name=yadL	gene_position=573	gene_product=predicted fimbrial-like adhesin protein	gene_strand=<	ks_quality_p_value=1	locus_tag=ECB_00136	major_base=T	major_cov=18/54	major_frequency=7.129e-01	minor_base=G	minor_cov=29/0	new_cov=29/0	new_seq=G	polymorphism_frequency=2.871e-01	polymorphism_score=36.8	prediction=polymorphism	ref_cov=18/54	ref_seq=T	snp_type=synonymous	total_cov=47/54	transl_table=11
RA	28	.	REL606	403502	0	T	G	aa_new_seq=G	aa_position=60	aa_ref_seq=G	bias_e_value=0.000331517	bias_p_value=7.33259e-11	codon_new_seq=GGG	codon_number=60	codon_position=3	codon_ref_seq=GGT	consensus_reject=FREQUENCY_CUTOFF	consensus_score=91.9	fisher_strand_p_value=2.65136e-12	frequency=3.188e-01	gene_name=ribD	gene_position=180	gene_product=fused diaminohydroxyphosphoribosylaminopyrimidine deaminase and 5-amino-6-(5-phosphoribosylamino) uracil reductase	gene_strand=>	ks_quality_p_value=1	locus_tag=ECB_00362	major_base=T	major_cov=7/40	major_frequency=6.812e-01	minor_base=G	minor_cov=22/0	new_cov=22/0	new_seq=G	polymorphism_frequency=3.188e-01	polymorphism_score=14.0	prediction=polymorphism	ref_cov=7/40	ref_seq=T	snp_type=synonymous	total_cov=29/40	transl_table=11
RA	29	.	REL606	448737	0	T	C	consensus_score=277.3	frequency=1	gene_name=tesB/ybaY	gene_position=intergenic (-62/-156)	gene_product=acyl-CoA thioesterase II/predicted outer membrane lipoprotein	gene_strand=</>	locus_tag=ECB_00404/ECB_00405	major_base=C	major_cov=32/39	major_frequency=1.000e+00	minor_base=N	minor_cov=0/0	new_cov=32/39	polymorphism_frequency=1.000e+00	polymorphism_score=NA	prediction=consensus	ref_cov=0/0	snp_type=intergenic	total_cov=32/39
RA	30	.	REL606	492684	0	C	T	aa_new_seq=D	aa_position=28	aa_ref_seq=G	codon_new_seq=GAC	codon_number=28	codon_position=2	codon_ref_seq=GGC	consensus_score=457.6	frequency=1	gene_name=ybbO	gene_position=83	gene_product=short chain dehydrogenase	gene_strand=<	locus_tag=ECB_00444	major_base=T	major_cov=53/67	major_frequency=1.000e+00	minor_base=N	minor_cov=0/0	new_cov=53/67	new_seq=T	polymorphism_frequency=1.000e+00	polymorphism_score=NA	prediction=consensus	ref_cov=0/0	ref_seq=C	snp_type=nonsynonymous	total_cov=53/67	transl_table=11
RA	31	.	REL606	632407	0	C	T	bias_e_value=13.0886	bias_p_value=2.89497e-06	consensus_reject=FREQUENCY_CUTOFF	consensus_score=138.5	fisher_strand_p_value=1.74822e-07	frequency=2.206e-01	ks_quality_p_value=1	major_base=C	major_cov=14/39	major_frequency=7.794e-01	minor_base=T	minor_cov=15/0	new_cov=15/0	no_show=1	polymorphism_frequency=2.206e-01	polymorphism_score=14.6	prediction=polymorphism	ref_cov=14/39	total_cov=29/39
RA	32	.	REL606	665706	0	T	.	consensus_score=1310.6	frequency=1	gene_name=gltL/insJ-2	gene_position=intergenic (-76/-50)	gene_product=ATP-binding protein of glutamate/aspartate transport system; b0652_1/IS150 hypothetical protein	gene_strand=</>	locus_tag=ECB_00618_1/ECB_00619_3	major_base=.	major_cov=152/129	major_frequency=1.000e+00	minor_base=N	minor_cov=0/0	new_cov=152/129	polymorphism_frequency=1.000e+00	polymorphism_score=NA	prediction=consensus	ref_cov=0/0	snp_type=intergenic	total_cov=152/129
RA	33	.	REL606	665707	0	T	.	consensus_score=1310.6	frequency=1	gene_name=gltL/insJ-2	gene_position=intergenic (-77/-49)	gene_product=ATP-binding protein of glutamate/aspartate transport system; b0652_1/IS150 hypothetical protein	gene_strand=</>	locus_tag=ECB_00618_1/ECB_00619_3	major_base=.	major_cov=152/129	major_frequency=1.000e+00	minor_base=N	minor_cov=0/0	new_cov=152/129	polymorphism_frequency=1.000e+00	polymorphism_score=NA	prediction=consensus	ref_cov=0/0	snp_type=intergenic	total_cov=152/129
RA	34	.	REL606	956056	0	A	C	aa_new_seq=P	aa_position=192	aa_ref_seq=T	bias_e_value=1.23744e-08	bias_p_value=2.737e-15	codon_new_seq=CCC	codon_number=192	codon_position=1	codon_ref_seq=ACC	consensus_reject=FREQUENCY_CUTOFF	consensus_score=262.9	fisher_strand_p_value=7.16979e-17	frequency=2.951e-01	gene_name=lolA	gene_position=574	gene_product=outer-membrane lipoprotein carrier protein precursor	gene_strand=>	ks_quality_p_value=1	locus_tag=ECB_00895	major_base=A	major_cov=66/20	major_frequency=7.049e-01	minor_base=C	minor_cov=0/36	new_cov=0/36	new_seq=C	polymorphism_frequency=2.951e-01	polymorphism_score=17.5	prediction=polymorphism	ref_cov=66/20	ref_seq=A	snp_type=nonsynonymous	total_cov=66/56	transl_table=11
RA	35	.	REL606	1323710	0	T	G	bias_e_value=0.16482	bias_p_value=3.64554e-08	consensus_reject=FREQUENCY_CUTOFF	consensus_score=229.3	fisher_strand_p_value=1.7212e-09	frequency=2.211e-01	ks_quality_p_value=1	major_base=T	major_cov=22/52	major_frequency=7.789e-01	minor_base=G	minor_cov=21/0	new_cov=21/0	no_show=1	polymorphism_frequency=2.211e-01	polymorphism_score=11.2	prediction=polymorphism	ref_cov=22/52	total_cov=44/53
RA	36	.	REL606	1377441	0	A	C	aa_new_seq=N	aa_position=103	aa_ref_seq=K	bias_e_value=1.81577e-16	bias_p_value=4.01617e-23	codon_new_seq=AAC	codon_number=103	codon_position=3	codon_ref_seq=AAA	consensus_reject=FREQUENCY_CUTOFF	consensus_score=288.8	fisher_strand_p_value=7.09505e-25	frequency=2.846e-01	gene_name=ycjS	gene_position=309	gene_product=predicted oxidoreductase, NADH-binding	gene_strand=>	ks_quality_p_value=1	locus_tag=ECB_01292	major_base=A	major_cov=82/6	major_frequency=7.154e-01	minor_base=C	minor_cov=0/35	new_cov=0/35	new_seq=C	polymorphism_frequency=2.846e-01	polymorphism_score=23.4	prediction=polymorphism	ref_cov=82/6	ref_seq=A	snp_type=nonsynonymous	total_cov=82/41	transl_table=11
RA	37	.	REL606	1447820	0	A	C	aa_new_seq=Q	aa_position=285	aa_ref_seq=K	bias_e_value=4521140	bias_p_value=0.999999	codon_new_seq=CAG	codon_number=285	codon_position=1	codon_ref_seq=AAG	consensus_score=333.1	fisher_strand_p_value=1	frequency=1	gene_name=insF-2	gene_position=853	gene_product=IS3 element protein InsF	gene_strand=>	ks_quality_p_value=0.998956	locus_tag=ECB_01360	major_base=C	major_cov=28/59	major_frequency=9.886e-01	minor_base=A	minor_cov=0/1	new_cov=28/59	new_seq=C	polymorphism_frequency=9.886e-01	polymorphism_score=-4.4	prediction=consensus	ref_cov=0/1	ref_seq=A	snp_type=nonsynonymous	total_cov=28/60	transl_table=11
RA	38	.	REL606	1490899	0	A	G	aa_new_seq=G	aa_position=55	aa_ref_seq=G	bias_e_value=3.36839e-09	bias_p_value=7.4503e-16	codon_new_seq=GGG	codon_number=55	codon_position=3	codon_ref_seq=GGA	consensus_reject=FREQUENCY_CUTOFF	consensus_score=173.6	fisher_strand_p_value=1.88569e-17	frequency=3.137e-01	gene_name=ydcU	gene_position=165	gene_product=predicted spermidine/putrescine transporter subunit	gene_strand=>	ks_quality_p_value=1	locus_tag=ECB_01399	major_base=A	major_cov=11/59	major_frequency=6.863e-01	minor_base=G	minor_cov=32/0	new_cov=32/0	new_seq=G	polymorphism_frequency=3.137e-01	polymorphism_score=50.0	prediction=polymorphism	ref_cov=11/59	ref_seq=A	snp_type=synonymous	total_cov=44/59	transl_table=11
RA	39	.	REL606	1534643	0	G	A	consensus_score=830.8	frequency=1	gene_name=adhP/sfcA	gene_position=intergenic (-73/+61)	gene_product=alcohol dehydrogenase/malate dehydrogenase, (decarboxylating, NAD-requiring) (malic enzyme)	gene_strand=</<	locus_tag=ECB_01436/ECB_01437	major_base=A	major_cov=112/101	major_frequency=1.000e+00	minor_base=N	minor_cov=0/0	new_cov=112/101	polymorphism_frequency=1.000e+00	polymorphism_score=NA	prediction=consensus	ref_cov=0/0	snp_type=intergenic	total_cov=112/101
RA	40	.	REL606	1618762	0	A	C	bias_e_value=1.40846e-05	bias_p_value=3.11527e-12	consensus_reject=FREQUENCY_CUTOFF	consensus_score=279.3	fisher_strand_p_value=1.00732e-13	frequency=2.232e-01	ks_quality_p_value=1	major_base=A	major_cov=69/18	major_frequency=7.768e-01	minor_base=C	minor_cov=0/25	new_cov=0/25	no_show=1	polymorphism_frequency=2.232e-01	polymorphism_score=11.9	prediction=polymorphism	ref_cov=69/18	total_cov=69/43
RA	41	.	REL606	1679684	0	A	T	bias_e_value=96.8735	bias_p_value=2.14268e-05	consensus_reject=FREQUENCY_CUTOFF	consensus_score=367.8	fisher_strand_p_value=0.314236	frequency=2.171e-01	ks_quality_p_value=4.72882e-06	major_base=A	major_cov=69/50	major_frequency=7.829e-01	minor_base=T	minor_cov=23/10	new_cov=23/10	no_show=1	polymorphism_frequency=2.171e-01	polymorphism_score=100.3	prediction=polymorphism	ref_cov=69/50	total_cov=92/60
RA	42	.	REL606	1679685	0	A	T	bias_e_value=381.202	bias_p_value=8.43153e-05	consensus_reject=FREQUENCY_CUTOFF	consensus_score=362.8	fisher_strand_p_value=0.314236	frequency=2.171e-01	ks_quality_p_value=2.07334e-05	major_base=A	major_cov=69/50	major_frequency=7.829e-01	minor_base=T	minor_cov=23/10	new_cov=23/10	no_show=1	polymorphism_frequency=2.171e-01	polymorphism_score=100.5	prediction=polymorphism	ref_cov=69/50	total_cov=92/60
RA	43	.	REL606	1688229	0	A	C	aa_new_seq=P	aa_position=92	aa_ref_seq=T	bias_e_value=9.26789e-09	bias_p_value=2.0499e-15	codon_new_seq=CCC	codon_number=92	codon_position=1	codon_ref_seq=ACC	consensus_reject=FREQUENCY_CUTOFF	consensus_score=211.8	fisher_strand_p_value=5.32845e-17	frequency=3.211e-01	gene_name=nth	gene_position=274	gene_product=DNA glycosylase and apyrimidinic (AP) lyase (endonuclease III)	gene_strand=>	ks_quality_p_value=1	locus_tag=ECB_01603	major_base=A	major_cov=59/15	major_frequency=6.789e-01	minor_base=C	minor_cov=0/35	new_cov=0/35	new_seq=C	polymorphism_frequency=3.211e-01	polymorphism_score=27.0	prediction=polymorphism	ref_cov=59/15	ref_seq=A	snp_type=nonsynonymous	total_cov=59/50	transl_table=11
RA	44	.	REL606	1750983	0	G	C	bias_e_value=18460.2	bias_p_value=0.00408309	consensus_reject=FREQUENCY_CUTOFF	consensus_score=153.6	fisher_strand_p_value=0.000471512	frequency=2.239e-01	ks_quality_p_value=1	major_base=G	major_cov=27/25	major_frequency=7.761e-01	minor_base=C	minor_cov=15/0	new_cov=15/0	no_show=1	polymorphism_frequency=2.239e-01	polymorphism_score=18.3	prediction=polymorphism	ref_cov=27/25	total_cov=42/25
RA	45	.	REL606	1802013	0	G	A	bias_e_value=1.48211e-14	bias_p_value=3.27818e-21	consensus_reject=FREQUENCY_CUTOFF	consensus_score=199.9	fisher_strand_p_value=6.28961e-23	frequency=2.772e-01	gene_name=ydjR/spy	gene_position=intergenic (-124/+79)	gene_product=hypothetical protein/envelope stress induced periplasmic protein	gene_strand=</<	ks_quality_p_value=1	locus_tag=ECB_01711/ECB_01712	major_base=G	major_cov=71/2	major_frequency=7.228e-01	minor_base=A	minor_cov=0/28	new_cov=0/28	polymorphism_frequency=2.772e-01	polymorphism_score=53.8	prediction=polymorphism	ref_cov=71/2	snp_type=intergenic	total_cov=71/30
RA	46	.	REL606	2003157	0	C	T	bias_e_value=40.9852	bias_p_value=9.06523e-06	consensus_reject=FREQUENCY_CUTOFF	consensus_score=223.1	fisher_strand_p_value=5.90891e-07	frequency=2.021e-01	ks_quality_p_value=1	major_base=C	major_cov=45/30	major_frequency=7.979e-01	minor_base=T	minor_cov=0/19	new_cov=0/19	no_show=1	polymorphism_frequency=2.021e-01	polymorphism_score=13.7	prediction=polymorphism	ref_cov=45/30	total_cov=45/49
RA	47	.	REL606	2173900	0	A	C	aa_new_seq=P	aa_position=25	aa_ref_seq=T	bias_e_value=0.00031862	bias_p_value=7.04734e-11	codon_new_seq=CCC	codon_number=25	codon_position=1	codon_ref_seq=ACC	consensus_reject=FREQUENCY_CUTOFF	consensus_score=223.3	fisher_strand_p_value=2.54443e-12	frequency=2.571e-01	gene_name=yejH	gene_position=73	gene_product=predicted ATP-dependet helicase	gene_strand=>	ks_quality_p_value=1	locus_tag=ECB_02114	major_base=A	major_cov=57/21	major_frequency=7.429e-01	minor_base=C	minor_cov=0/27	new_cov=0/27	new_seq=C	polymorphism_frequency=2.571e-01	polymorphism_score=32.0	prediction=polymorphism	ref_cov=57/21	ref_seq=A	snp_type=nonsynonymous	total_cov=57/48	transl_table=11
RA	48	.	REL606	2238337	0	A	C	bias_e_value=7.74389e-07	bias_p_value=1.71282e-13	consensus_reject=FREQUENCY_CUTOFF	consensus_score=285.3	fisher_strand_p_value=5.04966e-15	frequency=2.366e-01	gene_name=inaA/yfaH	gene_position=intergenic (-149/-66)	gene_product=hypothetical protein/hypothetical protein	gene_strand=</>	ks_quality_p_value=1	locus_tag=ECB_02163/ECB_02164	major_base=A	major_cov=75/25	major_frequency=7.634e-01	minor_base=C	minor_cov=0/31	new_cov=0/31	polymorphism_frequency=2.366e-01	polymorphism_score=41.8	prediction=polymorphism	ref_cov=75/25	snp_type=intergenic	total_cov=75/56
RA	49	.	REL606	2600583	1	.	T	consensus_score=337.4	frequency=1	gene_name=yfiH	gene_position=pseudogene (663/2178 nt)	gene_product=hypothetical protein	gene_strand=<	locus_tag=ECB_02483	major_base=T	major_cov=40/48	major_frequency=1.000e+00	minor_base=N	minor_cov=0/0	new_cov=40/48	polymorphism_frequency=1.000e+00	polymorphism_score=NA	prediction=consensus	ref_cov=0/0	snp_type=pseudogene	total_cov=40/48
RA	50	.	REL606	2774214	0	C	A	bias_e_value=20761.9	bias_p_value=0.00459217	consensus_reject=FREQUENCY_CUTOFF	consensus_score=158.9	fisher_strand_p_value=0.000538571	frequency=2.113e-01	ks_quality_p_value=1	major_base=C	major_cov=26/30	major_frequency=7.887e-01	minor_base=A	minor_cov=0/15	new_cov=0/15	no_show=1	polymorphism_frequency=2.113e-01	polymorphism_score=10.3	prediction=polymorphism	ref_cov=26/30	total_cov=26/45
RA	51	.	REL606	2994830	0	A	C	aa_new_seq=G	aa_position=3	aa_ref_seq=G	bias_e_value=7.93083e-05	bias_p_value=1.75417e-11	codon_new_seq=GGG	codon_number=3	codon_position=3	codon_ref_seq=GGT	consensus_reject=FREQUENCY_CUTOFF	consensus_score=194.3	fisher_strand_p_value=6.02009e-13	frequency=2.907e-01	gene_name=yghQ	gene_position=9	gene_product=predicted inner membrane protein	gene_strand=<	ks_quality_p_value=1	locus_tag=ECB_02859	major_base=A	major_cov=49/12	major_frequency=7.093e-01	minor_base=C	minor_cov=0/25	new_cov=0/25	new_seq=C	polymorphism_frequency=2.907e-01	polymorphism_score=12.4	prediction=polymorphism	ref_cov=49/12	ref_seq=A	snp_type=synonymous	total_cov=49/37	transl_table=11
RA	52	.	REL606	3067595	0	C	T	bias_e_value=0.0570784	bias_p_value=1.26248e-08	consensus_reject=FREQUENCY_CUTOFF	consensus_score=103.0	fisher_strand_p_value=5.73216e-10	frequency=2.353e-01	gene_name=ygiP/ttdA	gene_position=intergenic (-179/-28)	gene_product=predicted DNA-binding transcriptional regulator/tartrate dehydratase	gene_strand=</>	ks_quality_p_value=0.988006	locus_tag=ECB_02930/ECB_02931	major_base=C	major_cov=2/37	major_frequency=7.647e-01	minor_base=T	minor_cov=12/0	new_cov=12/0	polymorphism_frequency=2.353e-01	polymorphism_score=24.8	prediction=polymorphism	ref_cov=2/37	snp_type=intergenic	total_cov=14/37
RA	53	.	REL606	3217772	0	A	C	bias_e_value=2628.97	bias_p_value=0.000581483	consensus_reject=FREQUENCY_CUTOFF	consensus_score=198.9	fisher_strand_p_value=5.36796e-05	frequency=2.143e-01	ks_quality_p_value=1	major_base=A	major_cov=33/33	major_frequency=7.857e-01	minor_base=C	minor_cov=0/18	new_cov=0/18	no_show=1	polymorphism_frequency=2.143e-01	polymorphism_score=10.3	prediction=polymorphism	ref_cov=33/33	total_cov=33/51
RA	54	.	REL606	3259133	0	T	C	aa_new_seq=G	aa_position=625	aa_ref_seq=D	bias_e_value=1.91895e-11	bias_p_value=4.24439e-18	codon_new_seq=GGT	codon_number=625	codon_position=2	codon_ref_seq=GAT	consensus_reject=FREQUENCY_CUTOFF	consensus_score=201.4	fisher_strand_p_value=9.4734e-20	frequency=3.030e-01	gene_name=yhdA	gene_position=1874	gene_product=conserved inner membrane protein	gene_strand=<	ks_quality_p_value=1	locus_tag=ECB_03111	major_base=T	major_cov=63/6	major_frequency=6.970e-01	minor_base=C	minor_cov=0/30	new_cov=0/30	new_seq=C	polymorphism_frequency=3.030e-01	polymorphism_score=31.3	prediction=polymorphism	ref_cov=63/6	ref_seq=T	snp_type=nonsynonymous	total_cov=63/36	transl_table=11
RA	55	.	REL606	3414588	0	A	C	aa_new_seq=R	aa_position=215	aa_ref_seq=S	bias_e_value=0.000193057	bias_p_value=4.27009e-11	codon_new_seq=AGG	codon_number=215	codon_position=3	codon_ref_seq=AGT	consensus_reject=FREQUENCY_CUTOFF	consensus_score=187.7	fisher_strand_p_value=1.51332e-12	frequency=2.254e-01	gene_name=rtcA	gene_position=645	gene_product=RNA 3'-terminal-phosphate cyclase	gene_strand=<	ks_quality_p_value=1	locus_tag=ECB_03271	major_base=A	major_cov=51/4	major_frequency=7.746e-01	minor_base=C	minor_cov=0/16	new_cov=0/16	new_seq=C	polymorphism_frequency=2.254e-01	polymorphism_score=10.3	prediction=polymorphism	ref_cov=51/4	ref_seq=A	snp_type=nonsynonymous	total_cov=51/20	transl_table=11
RA	56	.	REL606	3459514	0	T	.	consensus_score=548.2	frequency=1	gene_name=livK/yhhK	gene_position=intergenic (-148/-276)	gene_product=leucine transporter subunit/hypothetical protein	gene_strand=</>	locus_tag=ECB_03307/ECB_03308	major_base=.	major_cov=63/53	major_frequency=1.000e+00	minor_base=N	minor_cov=0/0	new_cov=63/53	polymorphism_frequency=1.000e+00	polymorphism_score=NA	prediction=consensus	ref_cov=0/0	snp_type=intergenic	total_cov=63/53
RA	57	.	REL606	3481137	0	G	A	aa_new_seq=G	aa_position=42	aa_ref_seq=G	bias_e_value=2223370	bias_p_value=0.491772	codon_new_seq=GGA	codon_number=42	codon_position=3	codon_ref_seq=GGG	consensus_score=26.5	fisher_strand_p_value=0.181818	frequency=1	gene_name=rhsB	gene_position=126	gene_product=rhsB element core protein RshB	gene_strand=>	ks_quality_p_value=1	locus_tag=ECB_03331	major_base=A	major_cov=1/9	major_frequency=9.091e-01	minor_base=G	minor_cov=1/0	new_cov=1/9	new_seq=A	polymorphism_frequency=9.091e-01	polymorphism_score=NA	prediction=consensus	ref_cov=1/0	ref_seq=G	snp_type=synonymous	total_cov=2/9	transl_table=11
RA	58	.	REL606	3481201	0	A	C	aa_new_seq=L	aa_position=64	aa_ref_seq=I	codon_new_seq=CTT	codon_number=64	codon_position=1	codon_ref_seq=ATC	consensus_score=118.8	frequency=1	gene_name=rhsB	gene_position=190	gene_product=rhsB element core protein RshB	gene_strand=>	locus_tag=ECB_03331	major_base=C	major_cov=12/21	major_frequency=1.000e+00	minor_base=N	minor_cov=0/0	new_cov=12/21	new_seq=C	polymorphism_frequency=1.000e+00	polymorphism_score=NA	prediction=consensus	ref_cov=0/0	ref_seq=A	snp_type=nonsynonymous	total_cov=12/21	transl_table=11
RA	59	.	REL606	3481203	0	C	T	aa_new_seq=L	aa_position=64	aa_ref_seq=I	codon_new_seq=CTT	codon_number=64	codon_position=3	codon_ref_seq=ATC	consensus_score=122.7	frequency=1	gene_name=rhsB	gene_position=192	gene_product=rhsB element core protein RshB	gene_strand=>	locus_tag=ECB_03331	major_base=T	major_cov=12/21	major_frequency=1.000e+00	minor_base=N	minor_cov=0/0	new_cov=12/21	new_seq=T	polymorphism_frequency=1.000e+00	polymorphism_score=NA	prediction=consensus	ref_cov=0/0	ref_seq=C	snp_type=synonymous	total_cov=12/21	transl_table=11
RA	60	.	REL606	3481214	0	C	G	aa_new_seq=G	aa_position=68	aa_ref_seq=A	codon_new_seq=GGC	codon_number=68	codon_position=2	codon_ref_seq=GCC	consensus_score=207.4	frequency=1	gene_name=rhsB	gene_position=203	gene_product=rhsB element core protein RshB	gene_strand=>	locus_tag=ECB_03331	major_base=G	major_cov=21/34	major_frequency=1.000e+00	minor_base=N	minor_cov=0/0	new_cov=21/34	new_seq=G	polymorphism_frequency=1.000e+00	polymorphism_score=NA	prediction=consensus	ref_cov=0/0	ref_seq=C	snp_type=nonsynonymous	total_cov=21/34	transl_table=11
RA	61	.	REL606	3499638	0	T	G	aa_new_seq=G	aa_position=59	aa_ref_seq=V	bias_e_value=5.85156e-09	bias_p_value=1.29427e-15	codon_new_seq=GGG	codon_number=59	codon_position=2	codon_ref_seq=GTG	consensus_reject=FREQUENCY_CUTOFF	consensus_score=238.4	fisher_strand_p_value=3.32349e-17	frequency=2.577e-01	gene_name=pitA	gene_position=176	gene_product=phosphate transporter, low-affinity	gene_strand=>	ks_quality_p_value=1	locus_tag=ECB_03342	major_base=T	major_cov=7/65	major_frequency=7.423e-01	minor_base=G	minor_cov=25/0	new_cov=25/0	new_seq=G	polymorphism_frequency=2.577e-01	polymorphism_score=10.7	prediction=polymorphism	ref_cov=7/65	ref_seq=T	snp_type=nonsynonymous	total_cov=32/65	transl_table=11
RA	62	.	REL606	3504875	0	T	A	aa_new_seq=L	aa_position=27	aa_ref_seq=H	codon_new_seq=CTC	codon_number=27	codon_position=2	codon_ref_seq=CAC	consensus_score=344.6	frequency=1	gene_name=yhiQ	gene_position=80	gene_product=predicted SAM-dependent methyltransferase	gene_strand=<	locus_tag=ECB_03346	major_base=A	major_cov=32/59	major_frequency=1.000e+00	minor_base=N	minor_cov=0/0	new_cov=32/59	new_seq=A	polymorphism_frequency=1.000e+00	polymorphism_score=NA	prediction=consensus	ref_cov=0/0	ref_seq=T	snp_type=nonsynonymous	total_cov=32/59	transl_table=11
RA	63	.	REL606	3544091	0	C	T	consensus_score=515.0	frequency=1	gene_name=dctA/yhjK	gene_position=intergenic (-20/+163)	gene_product=C4-dicarboxylate transport protein/predicted diguanylate cyclase	gene_strand=</<	locus_tag=ECB_03376/ECB_03377	major_base=T	major_cov=53/80	major_frequency=1.000e+00	minor_base=N	minor_cov=0/0	new_cov=53/80	polymorphism_frequency=1.000e+00	polymorphism_score=NA	prediction=consensus	ref_cov=0/0	snp_type=intergenic	total_cov=53/80
RA	64	.	REL606	3602497	0	T	G	aa_new_seq=G	aa_position=402	aa_ref_seq=V	bias_e_value=1.97718e-05	bias_p_value=4.3732e-12	codon_new_seq=GGG	codon_number=402	codon_position=2	codon_ref_seq=GTG	consensus_reject=FREQUENCY_CUTOFF	consensus_score=191.6	fisher_strand_p_value=1.43028e-13	frequency=2.439e-01	gene_name=avtA	gene_position=1205	gene_product=valine-pyruvate transaminase	gene_strand=>	ks_quality_p_value=1	locus_tag=ECB_03424	major_base=T	major_cov=7/55	major_frequency=7.561e-01	minor_base=G	minor_cov=20/0	new_cov=20/0	new_seq=G	polymorphism_frequency=2.439e-01	polymorphism_score=15.2	prediction=polymorphism	ref_cov=7/55	ref_seq=T	snp_type=nonsynonymous	total_cov=27/55	transl_table=11
RA	65	.	REL606	3719133	0	G	.	bias_e_value=3930360	bias_p_value=0.869329	consensus_score=528.4	fisher_strand_p_value=0.537147	frequency=1	gene_name=ECB_03525/ECB_03526	gene_position=intergenic (-10/+75)	gene_product=conserved hypothetical protein/hypothetical protein	gene_strand=</<	ks_quality_p_value=0.995087	locus_tag=ECB_03525/ECB_03526	major_base=.	major_cov=72/41	major_frequency=9.826e-01	minor_base=G	minor_cov=2/0	new_cov=72/41	polymorphism_frequency=9.826e-01	polymorphism_score=2.0	prediction=consensus	ref_cov=2/0	snp_type=intergenic	total_cov=74/41
RA	66	.	REL606	3787982	0	T	A	bias_e_value=7.90868e-11	bias_p_value=1.74927e-17	consensus_reject=FREQUENCY_CUTOFF	consensus_score=146.7	fisher_strand_p_value=4.03483e-19	frequency=3.333e-01	gene_name=yieF/yieG	gene_position=intergenic (+2/+52)	gene_product=chromate reductase, Class I, flavoprotein/predicted inner membrane protein	gene_strand=>/<	ks_quality_p_value=1	locus_tag=ECB_03597/ECB_03598	major_base=T	major_cov=54/4	major_frequency=6.667e-01	minor_base=A	minor_cov=0/29	new_cov=0/29	polymorphism_frequency=3.333e-01	polymorphism_score=65.2	prediction=polymorphism	ref_cov=54/4	snp_type=intergenic	total_cov=54/33
RA	67	.	REL606	3909638	0	T	G	aa_new_seq=P	aa_position=397	aa_ref_seq=T	bias_e_value=3.43738	bias_p_value=7.60289e-07	codon_new_seq=CCC	codon_number=397	codon_position=1	codon_ref_seq=ACC	consensus_reject=FREQUENCY_CUTOFF	consensus_score=93.1	fisher_strand_p_value=4.22882e-08	frequency=3.276e-01	gene_name=ECB_03713	gene_position=1189	gene_product=conserved hypothetical protein	gene_strand=<	ks_quality_p_value=1	locus_tag=ECB_03713	major_base=T	major_cov=10/29	major_frequency=6.724e-01	minor_base=G	minor_cov=19/0	new_cov=19/0	new_seq=G	polymorphism_frequency=3.276e-01	polymorphism_score=20.9	prediction=polymorphism	ref_cov=10/29	ref_seq=T	snp_type=nonsynonymous	total_cov=29/29	transl_table=11
RA	68	.	REL606	3943694	0	C	T	consensus_score=28.7	deleted=1	frequency=1	major_base=T	major_cov=1/9	major_frequency=1.000e+00	minor_base=N	minor_cov=0/0	new_cov=1/9	polymorphism_frequency=1.000e+00	polymorphism_score=NA	prediction=consensus	ref_cov=0/0	total_cov=1/9
RA	69	.	REL606	4003575	0	A	C	bias_e_value=0.000363231	bias_p_value=8.03406e-11	consensus_reject=FREQUENCY_CUTOFF	consensus_score=293.2	fisher_strand_p_value=2.91499e-12	frequency=2.051e-01	ks_quality_p_value=1	major_base=A	major_cov=70/23	major_frequency=7.949e-01	minor_base=C	minor_cov=0/24	new_cov=0/24	no_show=1	polymorphism_frequency=2.051e-01	polymorphism_score=12.1	prediction=polymorphism	ref_cov=70/23	total_cov=70/47
RA	70	.	REL606	4129908	0	T	G	bias_e_value=0.000224306	bias_p_value=4.96127e-11	consensus_reject=FREQUENCY_CUTOFF	consensus_score=224.2	fisher_strand_p_value=1.76802e-12	frequency=2.135e-01	ks_quality_p_value=1	major_base=T	major_cov=10/60	major_frequency=7.865e-01	minor_base=G	minor_cov=19/0	new_cov=19/0	no_show=1	polymorphism_frequency=2.135e-01	polymorphism_score=21.1	prediction=polymorphism	ref_cov=10/60	total_cov=29/60
RA	71	.	REL606	4320445	0	T	G	aa_new_seq=G	aa_position=211	aa_ref_seq=V	bias_e_value=0.00504683	bias_p_value=1.11627e-09	codon_new_seq=GGG	codon_number=211	codon_position=2	codon_ref_seq=GTG	consensus_reject=FREQUENCY_CUTOFF	consensus_score=227.2	fisher_strand_p_value=4.49654e-11	frequency=2.787e-01	gene_name=aidB	gene_position=632	gene_product=isovaleryl CoA dehydrogenase	gene_strand=>	ks_quality_p_value=1	locus_tag=ECB_04054	major_base=T	major_cov=35/53	major_frequency=7.213e-01	minor_base=G	minor_cov=34/0	new_cov=34/0	new_seq=G	polymorphism_frequency=2.787e-01	polymorphism_score=47.7	prediction=polymorphism	ref_cov=35/53	ref_seq=T	snp_type=nonsynonymous	total_cov=69/53	transl_table=11
RA	72	.	REL606	4483462	0	C	T	aa_new_seq=F	aa_position=44	aa_ref_seq=S	bias_e_value=5.49292e-14	bias_p_value=1.21494e-20	codon_new_seq=TTT	codon_number=44	codon_position=2	codon_ref_seq=TCT	consensus_reject=FREQUENCY_CUTOFF	consensus_score=86.9	fisher_strand_p_value=2.39234e-22	frequency=4.444e-01	gene_name=bglJ	gene_position=131	gene_product=DNA-binding transcriptional activator	gene_strand=>	ks_quality_p_value=1	locus_tag=ECB_04243	major_base=C	major_cov=18/57	major_frequency=5.556e-01	minor_base=T	minor_cov=60/0	new_cov=60/0	new_seq=T	polymorphism_frequency=4.444e-01	polymorphism_score=124.4	prediction=polymorphism	ref_cov=18/57	ref_seq=C	snp_type=nonsynonymous	total_cov=78/57	transl_table=11
MC	73	.	REL606	581931	589014	0	947	gene_name=[cusA]–[insK-1]	gene_product=[cusA],pheP,ybdG,nfnB,ybdF,ybdJ,ybdK,insJ-1,[insK-1]	left_inside_cov=0	left_outside_cov=232	locus_tag=[ECB_00536]–[ECB_00544_1]	right_inside_cov=43	right_outside_cov=48
MC	74	.	REL606	642823	644236	0	1294	gene_name=ybeF	gene_position=pseudogene (747-2160/2400 nt)	gene_product=predicted DNA-binding transcriptional regulator	gene_strand=<	left_inside_cov=0	left_outside_cov=105	locus_tag=ECB_00598	right_inside_cov=3	right_outside_cov=66
MC	75	.	REL606	1456057	1469002	1329	1335	gene_name=[acpD]–[insJ-2]	gene_product=[acpD],[insK-2],insJ-2,hrpA,ydcF,aldA,gapC,insA-12,insB-12,cybB,ydcA,hokB,mokB,insK-2,[insJ-2]	left_inside_cov=39	left_outside_cov=45	locus_tag=[ECB_01367]–[ECB_00619_6]	right_inside_cov=43	right_outside_cov=44
MC	76	.	REL606	3481391	3484567	1033	731	gene_name=rhsB	gene_position=coding (380-3556/4236 nt)	gene_product=rhsB element core protein RshB	gene_strand=>	left_inside_cov=41	left_outside_cov=44	locus_tag=ECB_03331	right_inside_cov=43	right_outside_cov=44
MC	77	.	REL606	3943687	3943826	11	123	gene_name=rrlA	gene_position=noncoding (1858-1997/2904 nt)	gene_product=23S ribosomal RNA	gene_strand=>	left_inside_cov=33	left_outside_cov=56	locus_tag=ECB_r00015	right_inside_cov=37	right_outside_cov=51
JC	78	.	REL606	1	1	REL606	4521141	-1	0	alignment_overlap=0	circular_chromosome=1	coverage_minus=71	coverage_plus=60	flanking_left=150	flanking_right=150	frequency=1	junction_possible_overlap_registers=149	key=REL606__1__1__REL606__4521141__-1__0____150__150__0__0	max_left=149	max_left_minus=149	max_left_plus=149	max_min_left=73	max_min_left_minus=73	max_min_left_plus=73	max_min_right=72	max_min_right_minus=72	max_min_right_plus=72	max_pos_hash_score=298	max_right=148	max_right_minus=147	max_right_plus=148	neg_log10_pos_hash_p_value=0.4	new_junction_coverage=1.01	new_junction_read_count=131	polymorphism_frequency=1.000e+00	pos_hash_score=62	prediction=consensus	side_1_annotate_key=gene	side_1_continuation=0	side_1_coverage=0.00	side_1_overlap=0	side_1_possible_overlap_registers=149	side_1_read_count=0	side_1_redundant=0	side_2_annotate_key=gene	side_2_continuation=0	side_2_coverage=0.00	side_2_overlap=0	side_2_possible_overlap_registers=149	side_2_read_count=0	side_2_redundant=0	total_non_overlap_reads=131
JC	79	.	REL606	15459	-1	REL606	17250	-1	0	alignment_overlap=6	coverage_minus=2	coverage_plus=1	flanking_left=150	flanking_right=150	frequency=3.760e-02	junction_possible_overlap_registers=143	key=REL606__15459__-1__REL606__17256__-1__6____150__150__0__1	max_left=76	max_left_minus=76	max_left_plus=46	max_min_left=48	max_min_left_minus=48	max_min_left_plus=46	max_min_right=68	max_min_right_minus=68	max_min_right_plus=0	max_pos_hash_score=286	max_right=98	max_right_minus=96	max_right_plus=98	neg_log10_pos_hash_p_value=9.9	new_junction_coverage=0.02	new_junction_read_count=3	no_show=1	polymorphism_frequency=3.760e-02	pos_hash_score=3	prediction=polymorphism	reject=COVERAGE_EVENNESS_SKEW,FREQUENCY_CUTOFF	side_1_annotate_key=gene	side_1_continuation=0	side_1_coverage=0.62	side_1_overlap=6	side_1_possible_overlap_registers=149	side_1_read_count=80	side_1_redundant=0	side_2_annotate_key=repeat	side_2_continuation=0	side_2_coverage=NA	side_2_overlap=0	side_2_possible_overlap_registers=NA	side_2_read_count=NA	side_2_redundant=1	total_non_overlap_reads=3
JC	80	.	REL606	15474	-1	REL606	15943	-1	0	alignment_overlap=10	coverage_minus=3	coverage_plus=0	flanking_left=150	flanking_right=150	frequency=7.407e-02	junction_possible_overlap_registers=139	key=REL606__15474__-1__REL606__15953__-1__10____150__150__0__1	max_left=66	max_left_minus=66	max_left_plus=0	max_min_left=66	max_min_left_minus=66	max_min_left_plus=0	max_min_right=0	max_min_right_minus=0	max_min_right_plus=0	max_pos_hash_score=278	max_right=82	max_right_minus=82	max_right_plus=0	neg_log10_pos_hash_p_value=9.7	new_junction_coverage=0.04	new_junction_read_count=5	no_show=1	polymorphism_frequency=7.407e-02	pos_hash_score=3	prediction=polymorphism	reject=COVERAGE_EVENNESS_SKEW,FREQUENCY_CUTOFF	side_1_annotate_key=gene	side_1_continuation=0	side_1_coverage=0.52	side_1_overlap=10	side_1_possible_overlap_registers=149	side_1_read_count=67	side_1_redundant=0	side_2_annotate_key=repeat	side_2_continuation=0	side_2_coverage=NA	side_2_overlap=0	side_2_possible_overlap_registers=NA	side_2_read_count=NA	side_2_redundant=1	total_non_overlap_reads=3
JC	81	.	REL606	16729	1	REL606	432290	-1	0	alignment_overlap=25	coverage_minus=10	coverage_plus=12	flanking_left=150	flanking_right=150	frequency=1.739e-01	junction_possible_overlap_registers=124	key=REL606__16704__1__REL606__432290__-1__25____150__150__0__1	max_left=105	max_left_minus=105	max_left_plus=99	max_min_left=59	max_min_left_minus=9	max_min_left_plus=59	max_min_right=61	max_min_right_minus=32	max_min_right_plus=61	max_pos_hash_score=248	max_right=118	max_right_minus=118	max_right_plus=115	neg_log10_pos_hash_p_value=4.8	new_junction_coverage=0.22	new_junction_read_count=24	polymorphism_frequency=1.739e-01	pos_hash_score=13	prediction=polymorphism	reject=COVERAGE_EVENNESS_SKEW,FREQUENCY_CUTOFF	side_1_annotate_key=gene	side_1_continuation=0	side_1_coverage=1.06	side_1_overlap=0	side_1_possible_overlap_registers=124	side_1_read_count=114	side_1_redundant=0	side_2_annotate_key=repeat	side_2_continuation=0	side_2_coverage=NA	side_2_overlap=25	side_2_possible_overlap_registers=NA	side_2_read_count=NA	side_2_redundant=1	total_non_overlap_reads=22
JC	82	.	REL606	41355	-1	REL606	41453	-1	0	alignment_overlap=8	coverage_minus=4	coverage_plus=1	flanking_left=150	flanking_right=150	frequency=5.775e-02	junction_possible_overlap_registers=141	key=REL606__41355__-1__REL606__41461__-1__8____150__150__0__0	max_left=106	max_left_minus=106	max_left_plus=37	max_min_left=37	max_min_left_minus=23	max_min_left_plus=37	max_min_right=68	max_min_right_minus=68	max_min_right_plus=0	max_pos_hash_score=282	max_right=124	max_right_minus=124	max_right_plus=105	neg_log10_pos_hash_p_value=8.6	new_junction_coverage=0.04	new_junction_read_count=5	no_show=1	polymorphism_frequency=5.775e-02	pos_hash_score=5	prediction=polymorphism	reject=COVERAGE_EVENNESS_SKEW,FREQUENCY_CUTOFF	side_1_annotate_key=gene	side_1_continuation=0	side_1_coverage=0.70	side_1_overlap=8	side_1_possible_overlap_registers=149	side_1_read_count=90	side_1_redundant=0	side_2_annotate_key=gene	side_2_continuation=0	side_2_coverage=0.64	side_2_overlap=0	side_2_possible_overlap_registers=141	side_2_read_count=78	side_2_redundant=0	total_non_overlap_reads=5
JC	83	.	REL606	77935	1	REL606	77968	1	0	alignment_overlap=7	coverage_minus=1	coverage_plus=7	flanking_left=150	flanking_right=150	frequency=5.021e-02	junction_possible_overlap_registers=142	key=REL606__77935__1__REL606__77961__1__7____150__150__0__0	max_left=138	max_left_minus=108	max_left_plus=138	max_min_left=0	max_min_left_minus=0	max_min_left_plus=0	max_min_right=61	max_min_right_minus=35	max_min_right_plus=61	max_pos_hash_score=284	max_right=61	max_right_minus=35	max_right_plus=61	neg_log10_pos_hash_p_value=7.3	new_junction_coverage=0.06	new_junction_read_count=8	no_show=1	polymorphism_frequency=5.021e-02	pos_hash_score=8	prediction=polymorphism	reject=COVERAGE_EVENNESS_SKEW,FREQUENCY_CUTOFF	side_1_annotate_key=gene	side_1_continuation=0	side_1_coverage=1.21	side_1_overlap=7	side_1_possible_overlap_registers=149	side_1_read_count=156	side_1_redundant=0	side_2_annotate_key=gene	side_2_continuation=0	side_2_coverage=1.25	side_2_overlap=0	side_2_possible_overlap_registers=142	side_2_read_count=154	side_2_redundant=0	total_non_overlap_reads=8
JC	84	.	REL606	78115	1	REL606	78256	1	0	alignment_overlap=10	coverage_minus=1	coverage_plus=4	flanking_left=150	flanking_right=150	frequency=4.457e-02	junction_possible_overlap_registers=139	key=REL606__78115__1__REL606__78246__1__10____150__150__0__0	max_left=98	max_left_minus=19	max_left_plus=98	max_min_left=19	max_min_left_minus=19	max_min_left_plus=0	max_min_right=49	max_min_right_minus=0	max_min_right_plus=49	max_pos_hash_score=278	max_right=121	max_right_minus=121	max_right_plus=49	neg_log10_pos_hash_p_value=9.1	new_junction_coverage=0.04	new_junction_read_count=5	no_show=1	polymorphism_frequency=4.457e-02	pos_hash_score=4	prediction=polymorphism	reject=COVERAGE_EVENNESS_SKEW,FREQUENCY_CUTOFF	side_1_annotate_key=gene	side_1_continuation=0	side_1_coverage=0.88	side_1_overlap=10	side_1_possible_overlap_registers=149	side_1_read_count=114	side_1_redundant=0	side_2_annotate_key=gene	side_2_continuation=0	side_2_coverage=0.90	side_2_overlap=0	side_2_possible_overlap_registers=139	side_2_read_count=108	side_2_redundant=0	total_non_overlap_reads=5
JC	85	.	REL606	84885	1	REL606	85007	1	0	alignment_overlap=11	coverage_minus=3	coverage_plus=4	flanking_left=150	flanking_right=150	frequency=4.057e-02	junction_possible_overlap_registers=138	key=REL606__84885__1__REL606__84996__1__11____150__150__0__0	max_left=102	max_left_minus=101	max_left_plus=102	max_min_left=69	max_min_left_minus=14	max_min_left_plus=69	max_min_right=51	max_min_right_minus=51	max_min_right_plus=37	max_pos_hash_score=276	max_right=132	max_right_minus=125	max_right_plus=132	neg_log10_pos_hash_p_value=8.0	new_junction_coverage=0.06	new_junction_read_count=7	no_show=1	polymorphism_frequency=4.057e-02	pos_hash_score=6	prediction=polymorphism	reject=COVERAGE_EVENNESS_SKEW,FREQUENCY_CUTOFF	side_1_annotate_key=gene	side_1_continuation=0	side_1_coverage=1.35	side_1_overlap=11	side_1_possible_overlap_registers=149	side_1_read_count=175	side_1_redundant=0	side_2_annotate_key=gene	side_2_continuation=0	side_2_coverage=1.41	side_2_overlap=0	side_2_possible_overlap_registers=138	side_2_read_count=169	side_2_redundant=0	total_non_overlap_reads=7
JC	86	.	REL606	106043	1	REL606	106163	1	0	alignment_overlap=4	coverage_minus=2	coverage_plus=2	flanking_left=150	flanking_right=150	frequency=3.504e-02	junction_possible_overlap_registers=145	key=REL606__106043__1__REL606__106159__1__4____150__150__0__0	max_left=109	max_left_minus=109	max_left_plus=76	max_min_left=35	max_min_left_minus=0	max_min_left_plus=35	max_min_right=70	max_min_right_minus=37	max_min_right_plus=70	max_pos_hash_score=290	max_right=111	max_right_minus=37	max_right_plus=111	neg_log10_pos_hash_p_value=10.0	new_junction_coverage=0.03	new_junction_read_count=4	no_show=1	polymorphism_frequency=3.504e-02	pos_hash_score=3	prediction=polymorphism	reject=COVERAGE_EVENNESS_SKEW,FREQUENCY_CUTOFF	side_1_annotate_key=gene	side_1_continuation=0	side_1_coverage=0.77	side_1_overlap=4	side_1_possible_overlap_registers=149	side_1_read_count=100	side_1_redundant=0	side_2_annotate_key=gene	side_2_continuation=0	side_2_coverage=0.98	side_2_overlap=0	side_2_possible_overlap_registers=145	side_2_read_count=123	side_2_redundant=0	total_non_overlap_reads=4
JC	87	.	REL606	176534	-1	REL606	176555	-1	0	alignment_overlap=6	coverage_minus=3	coverage_plus=0	flanking_left=150	flanking_right=150	frequency=2.745e-02	junction_possible_overlap_registers=143	key=REL606__176534__-1__REL606__176561__-1__6____150__150__0__0	max_left=59	max_left_minus=59	max_left_plus=0	max_min_left=59	max_min_left_minus=59	max_min_left_plus=0	max_min_right=0	max_min_right_minus=0	max_min_right_plus=0	max_pos_hash_score=286	max_right=110	max_right_minus=110	max_right_plus=0	neg_log10_pos_hash_p_value=9.9	new_junction_coverage=0.02	new_junction_read_count=3	no_show=1	polymorphism_frequency=2.745e-02	pos_hash_score=3	prediction=polymorphism	reject=COVERAGE_EVENNESS_SKEW,FREQUENCY_CUTOFF	side_1_annotate_key=gene	side_1_continuation=0	side_1_coverage=0.85	side_1_overlap=6	side_1_possible_overlap_registers=149	side_1_read_count=110	side_1_redundant=0	side_2_annotate_key=gene	side_2_continuation=0	side_2_coverage=0.86	side_2_overlap=0	side_2_possible_overlap_registers=143	side_2_read_count=107	side_2_redundant=0	total_non_overlap_reads=3
JC	88	.	REL606	199926	-1	REL606	200031	-1	0	alignment_overlap=8	coverage_minus=3	coverage_plus=0	flanking_left=150	flanking_right=150	frequency=3.221e-02	junction_possible_overlap_registers=141	key=REL606__199926__-1__REL606__200039__-1__8____150__150__0__0	max_left=82	max_left_minus=82	max_left_plus=0	max_min_left=37	max_min_left_minus=37	max_min_left_plus=0	max_min_right=60	max_min_right_minus=60	max_min_right_plus=0	max_pos_hash_score=282	max_right=110	max_right_minus=110	max_right_plus=0	neg_log10_pos_hash_p_value=9.8	new_junction_coverage=0.02	new_junction_read_count=3	no_show=1	polymorphism_frequency=3.221e-02	pos_hash_score=3	prediction=polymorphism	reject=COVERAGE_EVENNESS_SKEW,FREQUENCY_CUTOFF	side_1_annotate_key=gene	side_1_continuation=0	side_1_coverage=0.68	side_1_overlap=8	side_1_possible_overlap_registers=149	side_1_read_count=88	side_1_redundant=0	side_2_annotate_key=gene	side_2_continuation=0	side_2_coverage=0.79	side_2_overlap=0	side_2_possible_overlap_registers=141	side_2_read_count=97	side_2_redundant=0	total_non_overlap_reads=3
JC	89	.	REL606	229740	1	REL606	229761	1	0	alignment_overlap=9	coverage_minus=0	coverage_plus=5	flanking_left=150	flanking_right=150	frequency=NA	junction_possible_overlap_registers=140	key=REL606__229740__1__REL606__229752__1__9____150__150__1__1	max_left=105	max_left_minus=0	max_left_plus=105	max_min_left=0	max_min_left_minus=0	max_min_left_plus=0	max_min_right=48	max_min_right_minus=0	max_min_right_plus=48	max_pos_hash_score=280	max_right=48	max_right_minus=0	max_right_plus=48	neg_log10_pos_hash_p_value=8.6	new_junction_coverage=0.05	new_junction_read_count=6	no_show=1	polymorphism_frequency=NA	pos_hash_score=5	prediction=unknown	reject=COVERAGE_EVENNESS_SKEW	side_1_annotate_key=repeat	side_1_continuation=0	side_1_coverage=NA	side_1_overlap=9	side_1_read_count=NA	side_1_redundant=1	side_2_annotate_key=repeat	side_2_continuation=0	side_2_coverage=NA	side_2_overlap=0	side_2_possible_overlap_registers=NA	side_2_read_count=NA	side_2_redundant=1	total_non_overlap_reads=5
JC	90	.	REL606	232293	1	REL606	232318	1	0	alignment_overlap=7	coverage_minus=0	coverage_plus=7	flanking_left=150	flanking_right=150	frequency=NA	junction_possible_overlap_registers=142	key=REL606__232293__1__REL606__232311__1__7____150__150__1__1	max_left=124	max_left_minus=0	max_left_plus=124	max_min_left=66	max_min_left_minus=0	max_min_left_plus=66	max_min_right=67	max_min_right_minus=0	max_min_right_plus=67	max_pos_hash_score=284	max_right=97	max_right_minus=0	max_right_plus=97	neg_log10_pos_hash_p_value=8.1	new_junction_coverage=0.06	new_junction_read_count=7	no_show=1	polymorphism_frequency=NA	pos_hash_score=6	prediction=unknown	reject=COVERAGE_EVENNESS_SKEW	side_1_annotate_key=repeat	side_1_continuation=0	side_1_coverage=NA	side_1_overlap=7	side_1_read_count=NA	side_1_redundant=1	side_2_annotate_key=repeat	side_2_continuation=0	side_2_coverage=NA	side_2_overlap=0	side_2_possible_overlap_registers=NA	side_2_read_count=NA	side_2_redundant=1	total_non_overlap_reads=7
JC	91	.	REL606	233257	-1	REL606	3945075	-1	0	alignment_overlap=0	coverage_minus=5	coverage_plus=2	flanking_left=150	flanking_right=150	frequency=4.474e-01	junction_possible_overlap_registers=149	key=REL606__233257__-1__REL606__3945075__-1__0____150__150__0__1	max_left=133	max_left_minus=45	max_left_plus=133	max_min_left=45	max_min_left_minus=45	max_min_left_plus=0	max_min_right=17	max_min_right_minus=0	max_min_right_plus=17	max_pos_hash_score=298	max_right=146	max_right_minus=146	max_right_plus=17	neg_log10_pos_hash_p_value=8.4	new_junction_coverage=0.13	new_junction_read_count=17	no_show=1	polymorphism_frequency=4.474e-01	pos_hash_score=6	prediction=polymorphism	reject=COVERAGE_EVENNESS_SKEW	side_1_annotate_key=gene	side_1_continuation=0	side_1_coverage=0.16	side_1_overlap=0	side_1_possible_overlap_registers=149	side_1_read_count=21	side_1_redundant=0	side_2_annotate_key=repeat	side_2_continuation=0	side_2_coverage=NA	side_2_overlap=0	side_2_possible_overlap_registers=NA	side_2_read_count=NA	side_2_redundant=1	total_non_overlap_reads=7
JC	92	.	REL606	235369	1	REL606	235387	1	0	alignment_overlap=8	coverage_minus=1	coverage_plus=2	flanking_left=150	flanking_right=150	frequency=2.570e-02	junction_possible_overlap_registers=141	key=REL606__235369__1__REL606__235379__1__8____150__150__0__0	max_left=100	max_left_minus=100	max_left_plus=100	max_min_left=0	max_min_left_minus=0	max_min_left_plus=0	max_min_right=49	max_min_right_minus=35	max_min_right_plus=49	max_pos_hash_score=282	max_right=49	max_right_minus=35	max_right_plus=49	neg_log10_pos_hash_p_value=9.8	new_junction_coverage=0.02	new_junction_read_count=3	no_show=1	polymorphism_frequency=2.570e-02	pos_hash_score=3	prediction=polymorphism	reject=COVERAGE_EVENNESS_SKEW,FREQUENCY_CUTOFF	side_1_annotate_key=gene	side_1_continuation=0	side_1_coverage=0.94	side_1_overlap=8	side_1_possible_overlap_registers=149	side_1_read_count=122	side_1_redundant=0	side_2_annotate_key=gene	side_2_continuation=0	side_2_coverage=0.92	side_2_overlap=0	side_2_possible_overlap_registers=141	side_2_read_count=112	side_2_redundant=0	total_non_overlap_reads=3
JC	93	.	REL606	255634	-1	REL606	255714	-1	0	alignment_overlap=11	coverage_minus=8	coverage_plus=1	flanking_left=150	flanking_right=150	frequency=8.850e-02	junction_possible_overlap_registers=138	key=REL606__255634__-1__REL606__255725__-1__11____150__150__0__0	max_left=78	max_left_minus=78	max_left_plus=1	max_min_left=68	max_min_left_minus=68	max_min_left_plus=1	max_min_right=61	max_min_right_minus=61	max_min_right_plus=0	max_pos_hash_score=276	max_right=137	max_right_minus=131	max_right_plus=137	neg_log10_pos_hash_p_value=6.7	new_junction_coverage=0.08	new_junction_read_count=9	polymorphism_frequency=8.850e-02	pos_hash_score=9	prediction=polymorphism	reject=COVERAGE_EVENNESS_SKEW,FREQUENCY_CUTOFF	side_1_annotate_key=gene	side_1_continuation=0	side_1_coverage=0.80	side_1_overlap=11	side_1_possible_overlap_registers=149	side_1_read_count=103	side_1_redundant=0	side_2_annotate_key=gene	side_2_continuation=0	side_2_coverage=0.75	side_2_overlap=0	side_2_possible_overlap_registers=138	side_2_read_count=90	side_2_redundant=0	total_non_overlap_reads=9
JC	94	.	REL606	257818	1	REL606	257882	1	0	alignment_overlap=8	coverage_minus=0	coverage_plus=3	flanking_left=150	flanking_right=150	frequency=2.731e-02	junction_possible_overlap_registers=141	key=REL606__257818__1__REL606__257874__1__8____150__150__0__0	max_left=107	max_left_minus=0	max_left_plus=107	max_min_left=0	max_min_left_minus=0	max_min_left_plus=0	max_min_right=69	max_min_right_minus=0	max_min_right_plus=69	max_pos_hash_score=282	max_right=69	max_right_minus=0	max_right_plus=69	neg_log10_pos_hash_p_value=9.8	new_junction_coverage=0.02	new_junction_read_count=3	no_show=1	polymorphism_frequency=2.731e-02	pos_hash_score=3	prediction=polymorphism	reject=COVERAGE_EVENNESS_SKEW,FREQUENCY_CUTOFF	side_1_annotate_key=gene	side_1_continuation=0	side_1_coverage=0.77	side_1_overlap=8	side_1_possible_overlap_registers=149	side_1_read_count=99	side_1_redundant=0	side_2_annotate_key=gene	side_2_continuation=0	side_2_coverage=0.98	side_2_overlap=0	side_2_possible_overlap_registers=141	side_2_read_count=120	side_2_redundant=0	total_non_overlap_reads=3
JC	95	.	REL606	275853	-1	REL606	275868	-1	0	alignment_overlap=7	coverage_minus=2	coverage_plus=1	flanking_left=150	flanking_right=150	frequency=1.612e-02	junction_possible_overlap_registers=142	key=REL606__275853__-1__REL606__275875__-1__7____150__150__0__0	max_left=68	max_left_minus=68	max_left_plus=58	max_min_left=68	max_min_left_minus=68	max_min_left_plus=58	max_min_right=0	max_min_right_minus=0	max_min_right_plus=0	max_pos_hash_score=284	max_right=106	max_right_minus=106	max_right_plus=85	neg_log10_pos_hash_p_value=9.9	new_junction_coverage=0.02	new_junction_read_count=3	no_show=1	polymorphism_frequency=1.612e-02	pos_hash_score=3	prediction=polymorphism	reject=COVERAGE_EVENNESS_SKEW,FREQUENCY_CUTOFF	side_1_annotate_key=gene	side_1_continuation=0	side_1_coverage=1.46	side_1_overlap=7	side_1_possible_overlap_registers=149	side_1_read_count=189	side_1_redundant=0	side_2_annotate_key=gene	side_2_continuation=0	side_2_coverage=1.51	side_2_overlap=0	side_2_possible_overlap_registers=142	side_2_read_count=186	side_2_redundant=0	total_non_overlap_reads=3
JC	96	.	REL606	278991	-1	REL606	279004	-1	0	alignment_overlap=8	coverage_minus=3	coverage_plus=2	flanking_left=150	flanking_right=150	frequency=7.052e-02	junction_possible_overlap_registers=141	key=REL606__278991__-1__REL606__279012__-1__8____150__150__0__0	max_left=128	max_left_minus=49	max_left_plus=128	max_min_left=49	max_min_left_minus=49	max_min_left_plus=0	max_min_right=14	max_min_right_minus=0	max_min_right_plus=14	max_pos_hash_score=282	max_right=109	max_right_minus=109	max_right_plus=14	neg_log10_pos_hash_p_value=9.2	new_junction_coverage=0.05	new_junction_read_count=6	no_show=1	polymorphism_frequency=7.052e-02	pos_hash_score=4	prediction=polymorphism	reject=COVERAGE_EVENNESS_SKEW,FREQUENCY_CUTOFF	side_1_annotate_key=gene	side_1_continuation=0	side_1_coverage=0.70	side_1_overlap=8	side_1_possible_overlap_registers=149	side_1_read_count=90	side_1_redundant=0	side_2_annotate_key=gene	side_2_continuation=0	side_2_coverage=0.60	side_2_overlap=0	side_2_possible_overlap_registers=141	side_2_read_count=73	side_2_redundant=0	total_non_overlap_reads=5
JC	97	.	REL606	295042	-1	REL606	295133	-1	0	alignment_overlap=7	coverage_minus=1	coverage_plus=2	flanking_left=150	flanking_right=150	frequency=2.458e-02	junction_possible_overlap_registers=142	key=REL606__295042__-1__REL606__295140__-1__7____150__150__0__0	max_left=113	max_left_minus=113	max_left_plus=55	max_min_left=55	max_min_left_minus=0	max_min_left_plus=55	max_min_right=30	max_min_right_minus=30	max_min_right_plus=0	max_pos_hash_score=284	max_right=93	max_right_minus=30	max_right_plus=93	neg_log10_pos_hash_p_value=9.9	new_junction_coverage=0.02	new_junction_read_count=3	no_show=1	polymorphism_frequency=2.458e-02	pos_hash_score=3	prediction=polymorphism	reject=COVERAGE_EVENNESS_SKEW,FREQUENCY_CUTOFF	side_1_annotate_key=gene	side_1_continuation=0	side_1_coverage=0.97	side_1_overlap=7	side_1_possible_overlap_registers=149	side_1_read_count=125	side_1_redundant=0	side_2_annotate_key=gene	side_2_continuation=0	side_2_coverage=0.97	side_2_overlap=0	side_2_possible_overlap_registers=142	side_2_read_count=119	side_2_redundant=0	total_non_overlap_reads=3
JC	98	.	REL606	302021	-1	REL606	302100	-1	0	alignment_overlap=8	coverage_minus=2	coverage_plus=2	flanking_left=150	flanking_right=150	frequency=4.691e-02	junction_possible_overlap_registers=141	key=REL606__302021__-1__REL606__302108__-1__8____150__150__0__0	max_left=74	max_left_minus=74	max_left_plus=64	max_min_left=64	max_min_left_minus=59	max_min_left_plus=64	max_min_right=68	max_min_right_minus=68	max_min_right_plus=0	max_pos_hash_score=282	max_right=83	max_right_minus=83	max_right_plus=81	neg_log10_pos_hash_p_value=9.2	new_junction_coverage=0.03	new_junction_read_count=4	no_show=1	polymorphism_frequency=4.691e-02	pos_hash_score=4	prediction=polymorphism	reject=COVERAGE_EVENNESS_SKEW,FREQUENCY_CUTOFF	side_1_annotate_key=gene	side_1_continuation=0	side_1_coverage=0.64	side_1_overlap=8	side_1_possible_overlap_registers=149	side_1_read_count=83	side_1_redundant=0	side_2_annotate_key=gene	side_2_continuation=0	side_2_coverage=0.69	side_2_overlap=0	side_2_possible_overlap_registers=141	side_2_read_count=84	side_2_redundant=0	total_non_overlap_reads=4
JC	99	.	REL606	310416	-1	REL606	310495	-1	0	alignment_overlap=9	coverage_minus=7	coverage_plus=0	flanking_left=150	flanking_right=150	frequency=5.994e-02	junction_possible_overlap_registers=140	key=REL606__310416__-1__REL606__310504__-1__9____150__150__0__0	max_left=81	max_left_minus=81	max_left_plus=0	max_min_left=40	max_min_left_minus=40	max_min_left_plus=0	max_min_right=67	max_min_right_minus=67	max_min_right_plus=0	max_pos_hash_score=280	max_right=127	max_right_minus=127	max_right_plus=0	neg_log10_pos_hash_p_value=8.1	new_junction_coverage=0.06	new_junction_read_count=7	no_show=1	polymorphism_frequency=5.994e-02	pos_hash_score=6	prediction=polymorphism	reject=COVERAGE_EVENNESS_SKEW,FREQUENCY_CUTOFF	side_1_annotate_key=gene	side_1_continuation=0	side_1_coverage=0.95	side_1_overlap=9	side_1_possible_overlap_registers=149	side_1_read_count=123	side_1_redundant=0	side_2_annotate_key=gene	side_2_continuation=0	side_2_coverage=0.86	side_2_overlap=0	side_2_possible_overlap_registers=140	side_2_read_count=104	side_2_redundant=0	total_non_overlap_reads=7
JC	100	.	REL606	319673	1	REL606	644382	-1	0	alignment_overlap=0	coverage_minus=73	coverage_plus=98	flanking_left=150	flanking_right=150	frequency=1	junction_possible_overlap_registers=149	key=REL606__319673__1__REL606__644382__-1__0____150__150__0__1	max_left=148	max_left_minus=148	max_left_plus=148	max_min_left=74	max_min_left_minus=73	max_min_left_plus=74	max_min_right=75	max_min_right_minus=75	max_min_right_plus=72	max_pos_hash_score=298	max_right=141	max_right_minus=140	max_right_plus=141	neg_log10_pos_hash_p_value=0.1	new_junction_coverage=1.83	new_junction_read_count=236	polymorphism_frequency=1.000e+00	pos_hash_score=76	prediction=consensus	read_count_offset=3	side_1_annotate_key=gene	side_1_continuation=0	side_1_coverage=0.00	side_1_overlap=0	side_1_possible_overlap_registers=146	side_1_read_count=0	side_1_redundant=0	side_2_annotate_key=repeat	side_2_continuation=0	side_2_coverage=NA	side_2_overlap=0	side_2_possible_overlap_registers=NA	side_2_read_count=NA	side_2_redundant=1	total_non_overlap_reads=171
JC	101	.	REL606	319675	-1	REL606	588070	1	0	alignment_overlap=1	coverage_minus=94	coverage_plus=68	flanking_left=150	flanking_right=150	frequency=1	junction_possible_overlap_registers=148	key=REL606__319676__-1__REL606__588070__1__1____150__150__0__1	max_left=145	max_left_minus=144	max_left_plus=145	max_min_left=73	max_min_left_minus=68	max_min_left_plus=73	max_min_right=74	max_min_right_minus=68	max_min_right_plus=74	max_pos_hash_score=296	max_right=145	max_right_minus=145	max_right_plus=144	neg_log10_pos_hash_p_value=0.2	new_junction_coverage=1.36	new_junction_read_count=175	polymorphism_frequency=1.000e+00	pos_hash_score=71	prediction=consensus	read_count_offset=3	side_1_annotate_key=gene	side_1_continuation=0	side_1_coverage=0.00	side_1_overlap=0	side_1_possible_overlap_registers=145	side_1_read_count=0	side_1_redundant=0	side_2_annotate_key=repeat	side_2_continuation=0	side_2_coverage=NA	side_2_overlap=1	side_2_possible_overlap_registers=NA	side_2_read_count=NA	side_2_redundant=1	total_non_overlap_reads=162
JC	102	.	REL606	340091	1	REL606	340119	1	0	alignment_overlap=11	coverage_minus=8	coverage_plus=5	flanking_left=150	flanking_right=150	frequency=9.196e-02	junction_possible_overlap_registers=138	key=REL606__340091__1__REL606__340108__1__11____150__150__0__0	max_left=133	max_left_minus=127	max_left_plus=133	max_min_left=8	max_min_left_minus=8	max_min_left_plus=0	max_min_right=64	max_min_right_minus=12	max_min_right_plus=64	max_pos_hash_score=276	max_right=131	max_right_minus=131	max_right_plus=64	neg_log10_pos_hash_p_value=7.5	new_junction_coverage=0.11	new_junction_read_count=13	no_show=1	polymorphism_frequency=9.196e-02	pos_hash_score=7	prediction=polymorphism	reject=COVERAGE_EVENNESS_SKEW,FREQUENCY_CUTOFF	side_1_annotate_key=gene	side_1_continuation=0	side_1_coverage=1.08	side_1_overlap=11	side_1_possible_overlap_registers=149	side_1_read_count=139	side_1_redundant=0	side_2_annotate_key=gene	side_2_continuation=0	side_2_coverage=1.07	side_2_overlap=0	side_2_possible_overlap_registers=138	side_2_read_count=128	side_2_redundant=0	total_non_overlap_reads=13
JC	103	.	REL606	364849	1	REL606	364937	1	0	alignment_overlap=9	coverage_minus=0	coverage_plus=6	flanking_left=150	flanking_right=150	frequency=5.980e-02	junction_possible_overlap_registers=140	key=REL606__364849__1__REL606__364928__1__9____150__150__0__0	max_left=135	max_left_minus=0	max_left_plus=135	max_min_left=69	max_min_left_minus=0	max_min_left_plus=69	max_min_right=70	max_min_right_minus=0	max_min_right_plus=70	max_pos_hash_score=280	max_right=72	max_right_minus=0	max_right_plus=72	neg_log10_pos_hash_p_value=8.1	new_junction_coverage=0.05	new_junction_read_count=6	no_show=1	polymorphism_frequency=5.980e-02	pos_hash_score=6	prediction=polymorphism	reject=COVERAGE_EVENNESS_SKEW,FREQUENCY_CUTOFF	side_1_annotate_key=gene	side_1_continuation=0	side_1_coverage=0.81	side_1_overlap=9	side_1_possible_overlap_registers=149	side_1_read_count=105	side_1_redundant=0	side_2_annotate_key=gene	side_2_continuation=0	side_2_coverage=0.74	side_2_overlap=0	side_2_possible_overlap_registers=140	side_2_read_count=90	side_2_redundant=0	total_non_overlap_reads=6
JC	104	.	REL606	419366	1	REL606	419427	1	0	alignment_overlap=11	coverage_minus=1	coverage_plus=4	flanking_left=150	flanking_right=150	frequency=4.146e-02	junction_possible_overlap_registers=138	key=REL606__419366__1__REL606__419416__1__11____150__150__0__0	max_left=130	max_left_minus=41	max_left_plus=130	max_min_left=41	max_min_left_minus=41	max_min_left_plus=0	max_min_right=39	max_min_right_minus=0	max_min_right_plus=39	max_pos_hash_score=276	max_right=98	max_right_minus=98	max_right_plus=39	neg_log10_pos_hash_p_value=8.5	new_junction_coverage=0.04	new_junction_read_count=5	no_show=1	polymorphism_frequency=4.146e-02	pos_hash_score=5	prediction=polymorphism	reject=COVERAGE_EVENNESS_SKEW,FREQUENCY_CUTOFF	side_1_annotate_key=gene	side_1_continuation=0	side_1_coverage=0.92	side_1_overlap=11	side_1_possible_overlap_registers=149	side_1_read_count=119	side_1_redundant=0	side_2_annotate_key=gene	side_2_continuation=0	side_2_coverage=1.01	side_2_overlap=0	side_2_possible_overlap_registers=138	side_2_read_count=121	side_2_redundant=0	total_non_overlap_reads=5
JC	105	.	REL606	419376	-1	REL606	419415	-1	0	alignment_overlap=11	coverage_minus=6	coverage_plus=0	flanking_left=150	flanking_right=150	frequency=4.914e-02	junction_possible_overlap_registers=138	key=REL606__419376__-1__REL606__419426__-1__11____150__150__0__0	max_left=95	max_left_minus=95	max_left_plus=0	max_min_left=42	max_min_left_minus=42	max_min_left_plus=0	max_min_right=49	max_min_right_minus=49	max_min_right_plus=0	max_pos_hash_score=276	max_right=138	max_right_minus=138	max_right_plus=0	neg_log10_pos_hash_p_value=8.0	new_junction_coverage=0.05	new_junction_read_count=6	no_show=1	polymorphism_frequency=4.914e-02	pos_hash_score=6	prediction=polymorphism	reject=COVERAGE_EVENNESS_SKEW,FREQUENCY_CUTOFF	side_1_annotate_key=gene	side_1_continuation=0	side_1_coverage=0.92	side_1_overlap=11	side_1_possible_overlap_registers=149	side_1_read_count=119	side_1_redundant=0	side_2_annotate_key=gene	side_2_continuation=0	side_2_coverage=1.02	side_2_overlap=0	side_2_possible_overlap_registers=138	side_2_read_count=122	side_2_redundant=0	total_non_overlap_reads=6
JC	106	.	REL606	431733	1	REL606	432202	1	0	alignment_overlap=10	coverage_minus=0	coverage_plus=3	flanking_left=150	flanking_right=150	frequency=5.477e-02	junction_possible_overlap_registers=139	key=REL606__431723__1__REL606__432202__1__10____150__150__1__0	max_left=82	max_left_minus=0	max_left_plus=82	max_min_left=0	max_min_left_minus=0	max_min_left_plus=0	max_min_right=66	max_min_right_minus=0	max_min_right_plus=66	max_pos_hash_score=278	max_right=66	max_right_minus=0	max_right_plus=66	neg_log10_pos_hash_p_value=9.7	new_junction_coverage=0.03	new_junction_read_count=4	no_show=1	polymorphism_frequency=5.477e-02	pos_hash_score=3	prediction=polymorphism	reject=COVERAGE_EVENNESS_SKEW,FREQUENCY_CUTOFF	side_1_annotate_key=repeat	side_1_continuation=0	side_1_coverage=NA	side_1_overlap=0	side_1_read_count=NA	side_1_redundant=1	side_2_annotate_key=gene	side_2_continuation=0	side_2_coverage=0.57	side_2_overlap=10	side_2_possible_overlap_registers=149	side_2_read_count=74	side_2_redundant=0	total_non_overlap_reads=3
JC	107	.	REL606	432290	-1	REL606	591633	1	0	alignment_overlap=25	coverage_minus=9	coverage_plus=32	flanking_left=150	flanking_right=150	frequency=2.663e-01	junction_possible_overlap_registers=124	key=REL606__432290__-1__REL606__591608__1__25____150__150__1__0	max_left=118	max_left_minus=100	max_left_plus=118	max_min_left=50	max_min_left_minus=50	max_min_left_plus=29	max_min_right=60	max_min_right_minus=25	max_min_right_plus=60	max_pos_hash_score=248	max_right=119	max_right_minus=119	max_right_plus=96	neg_log10_pos_hash_p_value=5.8	new_junction_coverage=0.42	new_junction_read_count=45	polymorphism_frequency=2.663e-01	pos_hash_score=10	prediction=polymorphism	reject=COVERAGE_EVENNESS_SKEW	side_1_annotate_key=repeat	side_1_continuation=0	side_1_coverage=NA	side_1_overlap=25	side_1_read_count=NA	side_1_redundant=1	side_2_annotate_key=gene	side_2_continuation=0	side_2_coverage=1.15	side_2_overlap=0	side_2_possible_overlap_registers=124	side_2_read_count=124	side_2_redundant=0	total_non_overlap_reads=41
JC	108	.	REL606	560292	-1	REL606	560403	-1	0	alignment_overlap=4	coverage_minus=2	coverage_plus=2	flanking_left=150	flanking_right=150	frequency=2.995e-02	junction_possible_overlap_registers=145	key=REL606__560292__-1__REL606__560407__-1__4____150__150__0__0	max_left=94	max_left_minus=94	max_left_plus=44	max_min_left=52	max_min_left_minus=52	max_min_left_plus=44	max_min_right=52	max_min_right_minus=52	max_min_right_plus=0	max_pos_hash_score=290	max_right=102	max_right_minus=94	max_right_plus=102	neg_log10_pos_hash_p_value=10.0	new_junction_coverage=0.03	new_junction_read_count=4	no_show=1	polymorphism_frequency=2.995e-02	pos_hash_score=3	prediction=polymorphism	reject=COVERAGE_EVENNESS_SKEW,FREQUENCY_CUTOFF	side_1_annotate_key=gene	side_1_continuation=0	side_1_coverage=1.12	side_1_overlap=4	side_1_possible_overlap_registers=149	side_1_read_count=145	side_1_redundant=0	side_2_annotate_key=gene	side_2_continuation=0	side_2_coverage=0.94	side_2_overlap=0	side_2_possible_overlap_registers=145	side_2_read_count=118	side_2_redundant=0	total_non_overlap_reads=4
JC	109	.	REL606	581930	-1	REL606	588070	1	0	alignment_overlap=1	coverage_minus=97	coverage_plus=80	flanking_left=150	flanking_right=150	frequency=1	junction_possible_overlap_registers=148	key=REL606__581931__-1__REL606__588070__1__1____150__150__0__1	max_left=148	max_left_minus=148	max_left_plus=147	max_min_left=73	max_min_left_minus=67	max_min_left_plus=73	max_min_right=74	max_min_right_minus=74	max_min_right_plus=74	max_pos_hash_score=296	max_right=146	max_right_minus=146	max_right_plus=146	neg_log10_pos_hash_p_value=0.0	new_junction_coverage=1.74	new_junction_read_count=223	polymorphism_frequency=1.000e+00	pos_hash_score=92	prediction=consensus	side_1_annotate_key=gene	side_1_continuation=0	side_1_coverage=0.00	side_1_overlap=0	side_1_possible_overlap_registers=148	side_1_read_count=0	side_1_redundant=0	side_2_annotate_key=repeat	side_2_continuation=0	side_2_coverage=NA	side_2_overlap=1	side_2_possible_overlap_registers=NA	side_2_read_count=NA	side_2_redundant=1	total_non_overlap_reads=177
JC	110	.	REL606	588070	1	REL606	600001	1	0	alignment_overlap=0	coverage_minus=92	coverage_plus=140	flanking_left=150	flanking_right=150	frequency=1	junction_possible_overlap_registers=149	key=REL606__588070__1__REL606__600001__1__0____150__150__1__0	max_left=147	max_left_minus=147	max_left_plus=147	max_min_left=68	max_min_left_minus=68	max_min_left_plus=68	max_min_right=74	max_min_right_minus=73	max_min_right_plus=74	max_pos_hash_score=298	max_right=149	max_right_minus=147	max_right_plus=149	neg_log10_pos_hash_p_value=0.0	new_junction_coverage=2.03	new_junction_read_count=262	polymorphism_frequency=1.000e+00	pos_hash_score=96	prediction=consensus	read_count_offset=3	side_1_annotate_key=repeat	side_1_continuation=0	side_1_coverage=NA	side_1_overlap=0	side_1_read_count=NA	side_1_redundant=1	side_2_annotate_key=gene	side_2_continuation=0	side_2_coverage=0.00	side_2_overlap=0	side_2_possible_overlap_registers=146	side_2_read_count=0	side_2_redundant=0	total_non_overlap_reads=232
JC	111	.	REL606	590046	-1	REL606	600003	-1	0	alignment_overlap=1	coverage_minus=112	coverage_plus=88	flanking_left=150	flanking_right=150	frequency=1	junction_possible_overlap_registers=148	key=REL606__590047__-1__REL606__600003__-1__1____150__150__0__0	max_left=146	max_left_minus=146	max_left_plus=146	max_min_left=74	max_min_left_minus=72	max_min_left_plus=74	max_min_right=74	max_min_right_minus=73	max_min_right_plus=74	max_pos_hash_score=296	max_right=145	max_right_minus=144	max_right_plus=145	neg_log10_pos_hash_p_value=0.1	new_junction_coverage=1.80	new_junction_read_count=231	polymorphism_frequency=1.000e+00	pos_hash_score=77	prediction=consensus	read_count_offset=3	side_1_annotate_key=repeat	side_1_continuation=0	side_1_coverage=NA	side_1_overlap=0	side_1_read_count=NA	side_1_redundant=0	side_2_annotate_key=gene	side_2_continuation=0	side_2_coverage=0.00	side_2_overlap=1	side_2_possible_overlap_registers=146	side_2_read_count=0	side_2_redundant=0	total_non_overlap_reads=200
JC	112	.	REL606	590046	-1	REL606	1107553	1	0	alignment_overlap=0	coverage_minus=62	coverage_plus=68	flanking_left=150	flanking_right=150	frequency=1	junction_possible_overlap_registers=149	key=REL606__590046__-1__REL606__1107553__1__0____150__150__0__0	max_left=141	max_left_minus=141	max_left_plus=141	max_min_left=72	max_min_left_minus=72	max_min_left_plus=57	max_min_right=70	max_min_right_minus=63	max_min_right_plus=70	max_pos_hash_score=298	max_right=147	max_right_minus=145	max_right_plus=147	neg_log10_pos_hash_p_value=0.4	new_junction_coverage=1.17	new_junction_read_count=151	polymorphism_frequency=1.000e+00	pos_hash_score=62	prediction=consensus	read_count_offset=3	side_1_annotate_key=repeat	side_1_continuation=0	side_1_coverage=NA	side_1_overlap=0	side_1_read_count=NA	side_1_redundant=0	side_2_annotate_key=gene	side_2_continuation=0	side_2_coverage=0.00	side_2_overlap=0	side_2_possible_overlap_registers=146	side_2_read_count=0	side_2_redundant=0	total_non_overlap_reads=130
JC	113	.	REL606	590046	-1	REL606	2820987	-1	0	alignment_overlap=0	coverage_minus=87	coverage_plus=64	flanking_left=150	flanking_right=150	frequency=1	junction_possible_overlap_registers=149	key=REL606__590046__-1__REL606__2820987__-1__0____150__150__0__0	max_left=131	max_left_minus=131	max_left_plus=129	max_min_left=72	max_min_left_minus=72	max_min_left_plus=68	max_min_right=75	max_min_right_minus=74	max_min_right_plus=75	max_pos_hash_score=298	max_right=149	max_right_minus=149	max_right_plus=145	neg_log10_pos_hash_p_value=0.4	new_junction_coverage=1.21	new_junction_read_count=156	polymorphism_frequency=1.000e+00	pos_hash_score=60	prediction=consensus	read_count_offset=3	side_1_annotate_key=repeat	side_1_continuation=0	side_1_coverage=NA	side_1_overlap=0	side_1_read_count=NA	side_1_redundant=0	side_2_annotate_key=gene	side_2_continuation=0	side_2_coverage=0.00	side_2_overlap=0	side_2_possible_overlap_registers=146	side_2_read_count=0	side_2_redundant=0	total_non_overlap_reads=151
JC	114	.	REL606	590046	-1	REL606	3109397	-1	0	alignment_overlap=1	coverage_minus=102	coverage_plus=51	flanking_left=150	flanking_right=150	frequency=1	junction_possible_overlap_registers=148	key=REL606__590047__-1__REL606__3109397__-1__1____150__150__0__0	max_left=146	max_left_minus=145	max_left_plus=146	max_min_left=74	max_min_left_minus=68	max_min_left_plus=74	max_min_right=73	max_min_right_minus=73	max_min_right_plus=67	max_pos_hash_score=296	max_right=146	max_right_minus=146	max_right_plus=145	neg_log10_pos_hash_p_value=0.2	new_junction_coverage=1.22	new_junction_read_count=157	polymorphism_frequency=1.000e+00	pos_hash_score=66	prediction=consensus	read_count_offset=4	side_1_annotate_key=repeat	side_1_continuation=0	side_1_coverage=NA	side_1_overlap=0	side_1_read_count=NA	side_1_redundant=0	side_2_annotate_key=gene	side_2_continuation=0	side_2_coverage=0.00	side_2_overlap=1	side_2_possible_overlap_registers=145	side_2_read_count=0	side_2_redundant=0	total_non_overlap_reads=153
JC	115	.	REL606	590046	-1	REL606	3857836	1	0	alignment_overlap=1	coverage_minus=121	coverage_plus=62	flanking_left=150	flanking_right=150	frequency=1	junction_possible_overlap_registers=148	key=REL606__590047__-1__REL606__3857836__1__1____150__150__0__0	max_left=145	max_left_minus=145	max_left_plus=144	max_min_left=72	max_min_left_minus=72	max_min_left_plus=68	max_min_right=73	max_min_right_minus=73	max_min_right_plus=72	max_pos_hash_score=296	max_right=146	max_right_minus=146	max_right_plus=146	neg_log10_pos_hash_p_value=0.1	new_junction_coverage=1.59	new_junction_read_count=204	polymorphism_frequency=1.000e+00	pos_hash_score=75	prediction=consensus	read_count_offset=3	side_1_annotate_key=repeat	side_1_continuation=0	side_1_coverage=NA	side_1_overlap=0	side_1_read_count=NA	side_1_redundant=0	side_2_annotate_key=gene	side_2_continuation=0	side_2_coverage=0.00	side_2_overlap=1	side_2_possible_overlap_registers=146	side_2_read_count=0	side_2_redundant=0	total_non_overlap_reads=183
JC	116	.	REL606	590378	-1	REL606	590847	-1	0	alignment_overlap=10	coverage_minus=4	coverage_plus=1	flanking_left=150	flanking_right=150	frequency=8.306e-02	junction_possible_overlap_registers=139	key=REL606__590378__-1__REL606__590857__-1__10____150__150__0__1	max_left=102	max_left_minus=102	max_left_plus=102	max_min_left=66	max_min_left_minus=66	max_min_left_plus=0	max_min_right=38	max_min_right_minus=38	max_min_right_plus=37	max_pos_hash_score=278	max_right=82	max_right_minus=82	max_right_plus=37	neg_log10_pos_hash_p_value=8.5	new_junction_coverage=0.05	new_junction_read_count=6	no_show=1	polymorphism_frequency=8.306e-02	pos_hash_score=5	prediction=polymorphism	reject=COVERAGE_EVENNESS_SKEW,FREQUENCY_CUTOFF	side_1_annotate_key=gene	side_1_continuation=0	side_1_coverage=0.55	side_1_overlap=10	side_1_possible_overlap_registers=149	side_1_read_count=71	side_1_redundant=0	side_2_annotate_key=repeat	side_2_continuation=0	side_2_coverage=NA	side_2_overlap=0	side_2_possible_overlap_registers=NA	side_2_read_count=NA	side_2_redundant=1	total_non_overlap_reads=5
JC	117	.	REL606	603255	1	REL606	603334	1	0	alignment_overlap=9	coverage_minus=1	coverage_plus=4	flanking_left=150	flanking_right=150	frequency=3.690e-02	junction_possible_overlap_registers=140	key=REL606__603255__1__REL606__603325__1__9____150__150__0__0	max_left=139	max_left_minus=69	max_left_plus=139	max_min_left=69	max_min_left_minus=69	max_min_left_plus=47	max_min_right=53	max_min_right_minus=0	max_min_right_plus=53	max_pos_hash_score=280	max_right=94	max_right_minus=72	max_right_plus=94	neg_log10_pos_hash_p_value=8.6	new_junction_coverage=0.04	new_junction_read_count=5	no_show=1	polymorphism_frequency=3.690e-02	pos_hash_score=5	prediction=polymorphism	reject=COVERAGE_EVENNESS_SKEW,FREQUENCY_CUTOFF	side_1_annotate_key=gene	side_1_continuation=0	side_1_coverage=1.02	side_1_overlap=9	side_1_possible_overlap_registers=149	side_1_read_count=132	side_1_redundant=0	side_2_annotate_key=gene	side_2_continuation=0	side_2_coverage=1.13	side_2_overlap=0	side_2_possible_overlap_registers=140	side_2_read_count=137	side_2_redundant=0	total_non_overlap_reads=5
JC	118	.	REL606	625464	1	REL606	628396	-1	0	alignment_overlap=1	coverage_minus=94	coverage_plus=31	flanking_left=150	flanking_right=150	frequency=5.281e-01	junction_possible_overlap_registers=148	key=REL606__625464__1__REL606__628397__-1__1____150__150__0__0	max_left=148	max_left_minus=148	max_left_plus=147	max_min_left=73	max_min_left_minus=73	max_min_left_plus=63	max_min_right=74	max_min_right_minus=74	max_min_right_plus=27	max_pos_hash_score=296	max_right=143	max_right_minus=142	max_right_plus=143	neg_log10_pos_hash_p_value=0.3	new_junction_coverage=0.98	new_junction_read_count=126	polymorphism_frequency=5.281e-01	pos_hash_score=64	prediction=polymorphism	side_1_annotate_key=gene	side_1_continuation=0	side_1_coverage=0.98	side_1_overlap=1	side_1_possible_overlap_registers=149	side_1_read_count=126	side_1_redundant=0	side_2_annotate_key=gene	side_2_continuation=0	side_2_coverage=0.78	side_2_overlap=0	side_2_possible_overlap_registers=148	side_2_read_count=100	side_2_redundant=0	total_non_overlap_reads=125
JC	119	.	REL606	633553	1	REL606	735006	-1	0	alignment_overlap=0	coverage_minus=55	coverage_plus=52	flanking_left=150	flanking_right=150	frequency=1	junction_possible_overlap_registers=149	key=REL606__633553__1__REL606__735006__-1__0____150__150__1__0	max_left=146	max_left_minus=140	max_left_plus=146	max_min_left=74	max_min_left_minus=74	max_min_left_plus=73	max_min_right=74	max_min_right_minus=62	max_min_right_plus=74	max_pos_hash_score=298	max_right=148	max_right_minus=148	max_right_plus=144	neg_log10_pos_hash_p_value=0.5	new_junction_coverage=1.01	new_junction_read_count=131	polymorphism_frequency=1.000e+00	pos_hash_score=58	prediction=consensus	read_count_offset=9	side_1_annotate_key=repeat	side_1_continuation=0	side_1_coverage=NA	side_1_overlap=0	side_1_read_count=NA	side_1_redundant=1	side_2_annotate_key=gene	side_2_continuation=0	side_2_coverage=0.00	side_2_overlap=0	side_2_possible_overlap_registers=140	side_2_read_count=0	side_2_redundant=0	total_non_overlap_reads=107
JC	120	.	REL606	634320	-1	REL606	734998	1	0	alignment_overlap=0	coverage_minus=71	coverage_plus=57	flanking_left=150	flanking_right=150	frequency=1	junction_possible_overlap_registers=149	key=REL606__634320__-1__REL606__734998__1__0____150__150__1__0	max_left=148	max_left_minus=148	max_left_plus=144	max_min_left=74	max_min_left_minus=74	max_min_left_plus=74	max_min_right=74	max_min_right_minus=74	max_min_right_plus=72	max_pos_hash_score=298	max_right=147	max_right_minus=147	max_right_plus=147	neg_log10_pos_hash_p_value=0.2	new_junction_coverage=1.05	new_junction_read_count=136	polymorphism_frequency=1.000e+00	pos_hash_score=68	prediction=consensus	read_count_offset=9	side_1_annotate_key=repeat	side_1_continuation=0	side_1_coverage=NA	side_1_overlap=0	side_1_read_count=NA	side_1_redundant=1	side_2_annotate_key=gene	side_2_continuation=0	side_2_coverage=0.00	side_2_overlap=0	side_2_possible_overlap_registers=140	side_2_read_count=0	side_2_redundant=0	total_non_overlap_reads=128
JC	121	.	REL606	642822	-1	REL606	665709	1	0	alignment_overlap=0	coverage_minus=38	coverage_plus=66	flanking_left=150	flanking_right=150	frequency=1	junction_possible_overlap_registers=149	key=REL606__642822__-1__REL606__665709__1__0____150__150__0__1	max_left=147	max_left_minus=145	max_left_plus=147	max_min_left=69	max_min_left_minus=69	max_min_left_plus=63	max_min_right=75	max_min_right_minus=74	max_min_right_plus=75	max_pos_hash_score=298	max_right=131	max_right_minus=126	max_right_plus=131	neg_log10_pos_hash_p_value=0.5	new_junction_coverage=0.80	new_junction_read_count=104	polymorphism_frequency=1.000e+00	pos_hash_score=57	prediction=consensus	side_1_annotate_key=gene	side_1_continuation=0	side_1_coverage=0.00	side_1_overlap=0	side_1_possible_overlap_registers=149	side_1_read_count=0	side_1_redundant=0	side_2_annotate_key=repeat	side_2_continuation=0	side_2_coverage=NA	side_2_overlap=0	side_2_possible_overlap_registers=NA	side_2_read_count=NA	side_2_redundant=1	total_non_overlap_reads=104
JC	122	.	REL606	673807	1	REL606	674046	1	0	alignment_overlap=13	coverage_minus=2	coverage_plus=2	flanking_left=150	flanking_right=150	frequency=3.921e-02	junction_possible_overlap_registers=136	key=REL606__673807__1__REL606__674033__1__13____150__150__0__0	max_left=99	max_left_minus=99	max_left_plus=99	max_min_left=0	max_min_left_minus=0	max_min_left_plus=0	max_min_right=67	max_min_right_minus=38	max_min_right_plus=67	max_pos_hash_score=272	max_right=67	max_right_minus=38	max_right_plus=67	neg_log10_pos_hash_p_value=9.6	new_junction_coverage=0.03	new_junction_read_count=4	no_show=1	polymorphism_frequency=3.921e-02	pos_hash_score=3	prediction=polymorphism	reject=COVERAGE_EVENNESS_SKEW,FREQUENCY_CUTOFF	side_1_annotate_key=gene	side_1_continuation=0	side_1_coverage=0.88	side_1_overlap=13	side_1_possible_overlap_registers=149	side_1_read_count=114	side_1_redundant=0	side_2_annotate_key=gene	side_2_continuation=0	side_2_coverage=0.78	side_2_overlap=0	side_2_possible_overlap_registers=136	side_2_read_count=92	side_2_redundant=0	total_non_overlap_reads=4
JC	123	.	REL606	713137	1	REL606	3632283	1	0	alignment_overlap=8	coverage_minus=0	coverage_plus=4	flanking_left=150	flanking_right=150	frequency=6.780e-02	junction_possible_overlap_registers=141	key=REL606__713137__1__REL606__3632275__1__8____150__150__0__0	max_left=122	max_left_minus=0	max_left_plus=122	max_min_left=69	max_min_left_minus=0	max_min_left_plus=69	max_min_right=58	max_min_right_minus=0	max_min_right_plus=58	max_pos_hash_score=282	max_right=106	max_right_minus=0	max_right_plus=106	neg_log10_pos_hash_p_value=9.2	new_junction_coverage=0.08	new_junction_read_count=10	no_show=1	polymorphism_frequency=6.780e-02	pos_hash_score=4	prediction=polymorphism	reject=COVERAGE_EVENNESS_SKEW,FREQUENCY_CUTOFF	side_1_annotate_key=gene	side_1_continuation=0	side_1_coverage=0.43	side_1_overlap=8	side_1_possible_overlap_registers=149	side_1_read_count=56	side_1_redundant=0	side_2_annotate_key=gene	side_2_continuation=0	side_2_coverage=1.82	side_2_overlap=0	side_2_possible_overlap_registers=141	side_2_read_count=222	side_2_redundant=0	total_non_overlap_reads=4
JC	124	.	REL606	735481	1	REL606	735572	1	0	alignment_overlap=10	coverage_minus=0	coverage_plus=7	flanking_left=150	flanking_right=150	frequency=4.131e-02	junction_possible_overlap_registers=139	key=REL606__735481__1__REL606__735562__1__10____150__150__0__0	max_left=135	max_left_minus=0	max_left_plus=135	max_min_left=57	max_min_left_minus=0	max_min_left_plus=57	max_min_right=55	max_min_right_minus=0	max_min_right_plus=55	max_pos_hash_score=278	max_right=102	max_right_minus=0	max_right_plus=102	neg_log10_pos_hash_p_value=7.6	new_junction_coverage=0.06	new_junction_read_count=7	no_show=1	polymorphism_frequency=4.131e-02	pos_hash_score=7	prediction=polymorphism	reject=COVERAGE_EVENNESS_SKEW,FREQUENCY_CUTOFF	side_1_annotate_key=gene	side_1_continuation=0	side_1_coverage=1.17	side_1_overlap=10	side_1_possible_overlap_registers=149	side_1_read_count=151	side_1_redundant=0	side_2_annotate_key=gene	side_2_continuation=0	side_2_coverage=1.53	side_2_overlap=0	side_2_possible_overlap_registers=139	side_2_read_count=184	side_2_redundant=0	total_non_overlap_reads=7
JC	125	.	REL606	758295	1	REL606	758515	1	0	alignment_overlap=8	coverage_minus=2	coverage_plus=1	flanking_left=150	flanking_right=150	frequency=2.659e-02	junction_possible_overlap_registers=141	key=REL606__758295__1__REL606__758507__1__8____150__150__0__0	max_left=108	max_left_minus=108	max_left_plus=66	max_min_left=66	max_min_left_minus=0	max_min_left_plus=66	max_min_right=36	max_min_right_minus=36	max_min_right_plus=0	max_pos_hash_score=282	max_right=76	max_right_minus=36	max_right_plus=76	neg_log10_pos_hash_p_value=9.8	new_junction_coverage=0.02	new_junction_read_count=3	no_show=1	polymorphism_frequency=2.659e-02	pos_hash_score=3	prediction=polymorphism	reject=COVERAGE_EVENNESS_SKEW,FREQUENCY_CUTOFF	side_1_annotate_key=gene	side_1_continuation=0	side_1_coverage=1.06	side_1_overlap=8	side_1_possible_overlap_registers=149	side_1_read_count=137	side_1_redundant=0	side_2_annotate_key=gene	side_2_continuation=0	side_2_coverage=0.74	side_2_overlap=0	side_2_possible_overlap_registers=141	side_2_read_count=90	side_2_redundant=0	total_non_overlap_reads=3
JC	126	.	REL606	762675	1	REL606	2394270	1	-41	alignment_overlap=-41	coverage_minus=0	coverage_plus=5	flanking_left=150	flanking_right=150	frequency=6.428e-02	junction_possible_overlap_registers=108	key=REL606__762675__1__REL606__2394270__1__-41__TAGCCCCACGATGCGTTTACGTACCAAGTTTGCTGGGTGCA__150__150__0__0	max_left=69	max_left_minus=0	max_left_plus=69	max_min_left=49	max_min_left_minus=0	max_min_left_plus=49	max_min_right=44	max_min_right_minus=0	max_min_right_plus=44	max_pos_hash_score=216	max_right=78	max_right_minus=0	max_right_plus=78	neg_log10_pos_hash_p_value=7.1	new_junction_coverage=0.06	new_junction_read_count=6	no_show=1	polymorphism_frequency=6.428e-02	pos_hash_score=5	prediction=polymorphism	reject=COVERAGE_EVENNESS_SKEW,FREQUENCY_CUTOFF	side_1_annotate_key=gene	side_1_continuation=0	side_1_coverage=0.96	side_1_overlap=0	side_1_possible_overlap_registers=149	side_1_read_count=124	side_1_redundant=0	side_2_annotate_key=gene	side_2_continuation=0	side_2_coverage=0.91	side_2_overlap=0	side_2_possible_overlap_registers=149	side_2_read_count=117	side_2_redundant=0	total_non_overlap_reads=5	unique_read_sequence=TAGCCCCACGATGCGTTTACGTACCAAGTTTGCTGGGTGCA
JC	127	.	REL606	762880	1	REL606	2394270	1	-41	alignment_overlap=-41	coverage_minus=0	coverage_plus=5	flanking_left=150	flanking_right=150	frequency=6.188e-02	junction_possible_overlap_registers=108	key=REL606__762880__1__REL606__2394270__1__-41__TAGCCCCACGATGCGTTTACGTACCAAGTTTGCTGGGTGCA__150__150__0__0	max_left=69	max_left_minus=0	max_left_plus=69	max_min_left=49	max_min_left_minus=0	max_min_left_plus=49	max_min_right=44	max_min_right_minus=0	max_min_right_plus=44	max_pos_hash_score=216	max_right=78	max_right_minus=0	max_right_plus=78	neg_log10_pos_hash_p_value=7.1	new_junction_coverage=0.06	new_junction_read_count=6	no_show=1	polymorphism_frequency=6.188e-02	pos_hash_score=5	prediction=polymorphism	reject=COVERAGE_EVENNESS_SKEW,FREQUENCY_CUTOFF	side_1_annotate_key=gene	side_1_continuation=0	side_1_coverage=1.04	side_1_overlap=0	side_1_possible_overlap_registers=149	side_1_read_count=134	side_1_redundant=0	side_2_annotate_key=gene	side_2_continuation=0	side_2_coverage=0.91	side_2_overlap=0	side_2_possible_overlap_registers=149	side_2_read_count=117	side_2_redundant=0	total_non_overlap_reads=5	unique_read_sequence=TAGCCCCACGATGCGTTTACGTACCAAGTTTGCTGGGTGCA
JC	128	.	REL606	794076	1	REL606	794254	1	0	alignment_overlap=8	coverage_minus=2	coverage_plus=2	flanking_left=150	flanking_right=150	frequency=4.645e-02	junction_possible_overlap_registers=141	key=REL606__794076__1__REL606__794246__1__8____150__150__0__0	max_left=97	max_left_minus=97	max_left_plus=36	max_min_left=46	max_min_left_minus=46	max_min_left_plus=36	max_min_right=45	max_min_right_minus=45	max_min_right_plus=0	max_pos_hash_score=282	max_right=106	max_right_minus=96	max_right_plus=106	neg_log10_pos_hash_p_value=9.8	new_junction_coverage=0.03	new_junction_read_count=4	no_show=1	polymorphism_frequency=4.645e-02	pos_hash_score=3	prediction=polymorphism	reject=COVERAGE_EVENNESS_SKEW,FREQUENCY_CUTOFF	side_1_annotate_key=gene	side_1_continuation=0	side_1_coverage=0.69	side_1_overlap=8	side_1_possible_overlap_registers=149	side_1_read_count=89	side_1_redundant=0	side_2_annotate_key=gene	side_2_continuation=0	side_2_coverage=0.65	side_2_overlap=0	side_2_possible_overlap_registers=141	side_2_read_count=80	side_2_redundant=0	total_non_overlap_reads=4
JC	129	.	REL606	891835	-1	REL606	891980	-1	0	alignment_overlap=12	coverage_minus=0	coverage_plus=3	flanking_left=150	flanking_right=150	frequency=2.418e-02	junction_possible_overlap_registers=137	key=REL606__891835__-1__REL606__891992__-1__12____150__150__0__0	max_left=90	max_left_minus=0	max_left_plus=90	max_min_left=0	max_min_left_minus=0	max_min_left_plus=0	max_min_right=50	max_min_right_minus=0	max_min_right_plus=50	max_pos_hash_score=274	max_right=50	max_right_minus=0	max_right_plus=50	neg_log10_pos_hash_p_value=9.7	new_junction_coverage=0.03	new_junction_read_count=3	no_show=1	polymorphism_frequency=2.418e-02	pos_hash_score=3	prediction=polymorphism	reject=COVERAGE_EVENNESS_SKEW,FREQUENCY_CUTOFF	side_1_annotate_key=gene	side_1_continuation=0	side_1_coverage=1.14	side_1_overlap=12	side_1_possible_overlap_registers=149	side_1_read_count=147	side_1_redundant=0	side_2_annotate_key=gene	side_2_continuation=0	side_2_coverage=0.90	side_2_overlap=0	side_2_possible_overlap_registers=137	side_2_read_count=107	side_2_redundant=0	total_non_overlap_reads=3
JC	130	.	REL606	943973	1	REL606	1113096	1	0	alignment_overlap=9	coverage_minus=1	coverage_plus=8	flanking_left=150	flanking_right=150	frequency=9.385e-02	junction_possible_overlap_registers=140	key=REL606__943973__1__REL606__1113087__1__9____150__150__0__0	max_left=77	max_left_minus=77	max_left_plus=72	max_min_left=0	max_min_left_minus=0	max_min_left_plus=0	max_min_right=70	max_min_right_minus=64	max_min_right_plus=70	max_pos_hash_score=280	max_right=70	max_right_minus=64	max_right_plus=70	neg_log10_pos_hash_p_value=9.8	new_junction_coverage=0.07	new_junction_read_count=9	no_show=1	polymorphism_frequency=9.385e-02	pos_hash_score=3	prediction=polymorphism	reject=COVERAGE_EVENNESS_SKEW,FREQUENCY_CUTOFF	side_1_annotate_key=gene	side_1_continuation=0	side_1_coverage=0.67	side_1_overlap=9	side_1_possible_overlap_registers=149	side_1_read_count=86	side_1_redundant=0	side_2_annotate_key=gene	side_2_continuation=0	side_2_coverage=0.77	side_2_overlap=0	side_2_possible_overlap_registers=140	side_2_read_count=93	side_2_redundant=0	total_non_overlap_reads=9
JC	131	.	REL606	1088667	-1	REL606	1088701	-1	0	alignment_overlap=8	coverage_minus=2	coverage_plus=1	flanking_left=150	flanking_right=150	frequency=3.875e-02	junction_possible_overlap_registers=141	key=REL606__1088667__-1__REL606__1088709__-1__8____150__150__0__0	max_left=106	max_left_minus=55	max_left_plus=106	max_min_left=55	max_min_left_minus=55	max_min_left_plus=0	max_min_right=36	max_min_right_minus=0	max_min_right_plus=36	max_pos_hash_score=282	max_right=107	max_right_minus=107	max_right_plus=36	neg_log10_pos_hash_p_value=9.8	new_junction_coverage=0.04	new_junction_read_count=5	no_show=1	polymorphism_frequency=3.875e-02	pos_hash_score=3	prediction=polymorphism	reject=COVERAGE_EVENNESS_SKEW,FREQUENCY_CUTOFF	side_1_annotate_key=gene	side_1_continuation=0	side_1_coverage=1.00	side_1_overlap=8	side_1_possible_overlap_registers=149	side_1_read_count=129	side_1_redundant=0	side_2_annotate_key=gene	side_2_continuation=0	side_2_coverage=1.03	side_2_overlap=0	side_2_possible_overlap_registers=141	side_2_read_count=126	side_2_redundant=0	total_non_overlap_reads=3
JC	132	.	REL606	1100179	-1	REL606	1100327	-1	0	alignment_overlap=10	coverage_minus=5	coverage_plus=0	flanking_left=150	flanking_right=150	frequency=4.096e-02	junction_possible_overlap_registers=139	key=REL606__1100179__-1__REL606__1100337__-1__10____150__150__0__0	max_left=111	max_left_minus=111	max_left_plus=0	max_min_left=43	max_min_left_minus=43	max_min_left_plus=0	max_min_right=25	max_min_right_minus=25	max_min_right_plus=0	max_pos_hash_score=278	max_right=136	max_right_minus=136	max_right_plus=0	neg_log10_pos_hash_p_value=8.5	new_junction_coverage=0.04	new_junction_read_count=5	no_show=1	polymorphism_frequency=4.096e-02	pos_hash_score=5	prediction=polymorphism	reject=COVERAGE_EVENNESS_SKEW,FREQUENCY_CUTOFF	side_1_annotate_key=gene	side_1_continuation=0	side_1_coverage=1.02	side_1_overlap=10	side_1_possible_overlap_registers=149	side_1_read_count=132	side_1_redundant=0	side_2_annotate_key=gene	side_2_continuation=0	side_2_coverage=0.92	side_2_overlap=0	side_2_possible_overlap_registers=139	side_2_read_count=111	side_2_redundant=0	total_non_overlap_reads=5
JC	133	.	REL606	1106100	-1	REL606	1106167	-1	0	alignment_overlap=9	coverage_minus=1	coverage_plus=3	flanking_left=150	flanking_right=150	frequency=3.629e-02	junction_possible_overlap_registers=140	key=REL606__1106100__-1__REL606__1106176__-1__9____150__150__0__0	max_left=101	max_left_minus=101	max_left_plus=98	max_min_left=0	max_min_left_minus=0	max_min_left_plus=0	max_min_right=57	max_min_right_minus=40	max_min_right_plus=57	max_pos_hash_score=280	max_right=57	max_right_minus=40	max_right_plus=57	neg_log10_pos_hash_p_value=9.8	new_junction_coverage=0.03	new_junction_read_count=4	no_show=1	polymorphism_frequency=3.629e-02	pos_hash_score=3	prediction=polymorphism	reject=COVERAGE_EVENNESS_SKEW,FREQUENCY_CUTOFF	side_1_annotate_key=gene	side_1_continuation=0	side_1_coverage=0.84	side_1_overlap=9	side_1_possible_overlap_registers=149	side_1_read_count=109	side_1_redundant=0	side_2_annotate_key=gene	side_2_continuation=0	side_2_coverage=0.91	side_2_overlap=0	side_2_possible_overlap_registers=140	side_2_read_count=110	side_2_redundant=0	total_non_overlap_reads=4
JC	134	.	REL606	1107555	-1	REL606	1457388	-1	0	alignment_overlap=2	coverage_minus=94	coverage_plus=70	flanking_left=150	flanking_right=150	frequency=1	junction_possible_overlap_registers=147	key=REL606__1107557__-1__REL606__1457388__-1__2____150__150__0__1	max_left=147	max_left_minus=143	max_left_plus=147	max_min_left=73	max_min_left_minus=73	max_min_left_plus=73	max_min_right=73	max_min_right_minus=70	max_min_right_plus=73	max_pos_hash_score=294	max_right=145	max_right_minus=144	max_right_plus=145	neg_log10_pos_hash_p_value=0.1	new_junction_coverage=1.33	new_junction_read_count=169	polymorphism_frequency=1.000e+00	pos_hash_score=80	prediction=consensus	read_count_offset=3	side_1_annotate_key=gene	side_1_continuation=0	side_1_coverage=0.00	side_1_overlap=0	side_1_possible_overlap_registers=144	side_1_read_count=0	side_1_redundant=0	side_2_annotate_key=repeat	side_2_continuation=0	side_2_coverage=NA	side_2_overlap=2	side_2_possible_overlap_registers=NA	side_2_read_count=NA	side_2_redundant=1	total_non_overlap_reads=164
JC	135	.	REL606	1112420	-1	REL606	1112620	-1	0	alignment_overlap=13	coverage_minus=5	coverage_plus=4	flanking_left=150	flanking_right=150	frequency=NA	junction_possible_overlap_registers=136	key=REL606__1112420__-1__REL606__1112633__-1__13____150__150__1__1	max_left=127	max_left_minus=113	max_left_plus=127	max_min_left=36	max_min_left_minus=33	max_min_left_plus=36	max_min_right=60	max_min_right_minus=60	max_min_right_plus=10	max_pos_hash_score=272	max_right=133	max_right_minus=133	max_right_plus=127	neg_log10_pos_hash_p_value=7.0	new_junction_coverage=0.08	new_junction_read_count=9	polymorphism_frequency=NA	pos_hash_score=8	prediction=unknown	reject=COVERAGE_EVENNESS_SKEW	side_1_annotate_key=repeat	side_1_continuation=0	side_1_coverage=NA	side_1_overlap=13	side_1_read_count=NA	side_1_redundant=1	side_2_annotate_key=repeat	side_2_continuation=0	side_2_coverage=NA	side_2_overlap=0	side_2_possible_overlap_registers=NA	side_2_read_count=NA	side_2_redundant=1	total_non_overlap_reads=9
JC	136	.	REL606	1144573	1	REL606	1144635	1	0	alignment_overlap=9	coverage_minus=4	coverage_plus=1	flanking_left=150	flanking_right=150	frequency=5.487e-02	junction_possible_overlap_registers=140	key=REL606__1144573__1__REL606__1144626__1__9____150__150__0__0	max_left=46	max_left_minus=46	max_left_plus=46	max_min_left=46	max_min_left_minus=46	max_min_left_plus=46	max_min_right=0	max_min_right_minus=0	max_min_right_plus=0	max_pos_hash_score=280	max_right=134	max_right_minus=134	max_right_plus=93	neg_log10_pos_hash_p_value=9.1	new_junction_coverage=0.05	new_junction_read_count=6	no_show=1	polymorphism_frequency=5.487e-02	pos_hash_score=4	prediction=polymorphism	reject=COVERAGE_EVENNESS_SKEW,FREQUENCY_CUTOFF	side_1_annotate_key=gene	side_1_continuation=0	side_1_coverage=0.80	side_1_overlap=9	side_1_possible_overlap_registers=149	side_1_read_count=104	side_1_redundant=0	side_2_annotate_key=gene	side_2_continuation=0	side_2_coverage=0.90	side_2_overlap=0	side_2_possible_overlap_registers=140	side_2_read_count=109	side_2_redundant=0	total_non_overlap_reads=5
JC	137	.	REL606	1173387	1	REL606	1467671	1	0	alignment_overlap=5	coverage_minus=61	coverage_plus=63	flanking_left=150	flanking_right=150	frequency=1	junction_possible_overlap_registers=144	key=REL606__1173382__1__REL606__1467671__1__5____150__150__0__1	max_left=144	max_left_minus=144	max_left_plus=142	max_min_left=71	max_min_left_minus=71	max_min_left_plus=66	max_min_right=72	max_min_right_minus=72	max_min_right_plus=71	max_pos_hash_score=288	max_right=134	max_right_minus=134	max_right_plus=128	neg_log10_pos_hash_p_value=0.3	new_junction_coverage=0.99	new_junction_read_count=124	polymorphism_frequency=9.918e-01	pos_hash_score=63	prediction=consensus	read_count_offset=3	side_1_annotate_key=gene	side_1_continuation=0	side_1_coverage=0.01	side_1_overlap=0	side_1_possible_overlap_registers=141	side_1_read_count=1	side_1_redundant=0	side_2_annotate_key=repeat	side_2_continuation=0	side_2_coverage=NA	side_2_overlap=5	side_2_possible_overlap_registers=NA	side_2_read_count=NA	side_2_redundant=1	total_non_overlap_reads=124
JC	138	.	REL606	1173389	-1	REL606	1457388	-1	0	alignment_overlap=0	coverage_minus=105	coverage_plus=77	flanking_left=150	flanking_right=150	frequency=1	junction_possible_overlap_registers=149	key=REL606__1173389__-1__REL606__1457388__-1__0____150__150__0__1	max_left=149	max_left_minus=148	max_left_plus=149	max_min_left=66	max_min_left_minus=66	max_min_left_plus=62	max_min_right=75	max_min_right_minus=68	max_min_right_plus=75	max_pos_hash_score=298	max_right=146	max_right_minus=146	max_right_plus=145	neg_log10_pos_hash_p_value=0.1	new_junction_coverage=1.52	new_junction_read_count=197	polymorphism_frequency=9.948e-01	pos_hash_score=76	prediction=consensus	read_count_offset=3	side_1_annotate_key=gene	side_1_continuation=0	side_1_coverage=0.01	side_1_overlap=0	side_1_possible_overlap_registers=146	side_1_read_count=1	side_1_redundant=0	side_2_annotate_key=repeat	side_2_continuation=0	side_2_coverage=NA	side_2_overlap=0	side_2_possible_overlap_registers=NA	side_2_read_count=NA	side_2_redundant=1	total_non_overlap_reads=182
JC	139	.	REL606	1247248	-1	REL606	1247332	-1	0	alignment_overlap=7	coverage_minus=3	coverage_plus=0	flanking_left=150	flanking_right=150	frequency=2.674e-02	junction_possible_overlap_registers=142	key=REL606__1247248__-1__REL606__1247339__-1__7____150__150__0__0	max_left=65	max_left_minus=65	max_left_plus=0	max_min_left=65	max_min_left_minus=65	max_min_left_plus=0	max_min_right=0	max_min_right_minus=0	max_min_right_plus=0	max_pos_hash_score=284	max_right=106	max_right_minus=106	max_right_plus=0	neg_log10_pos_hash_p_value=9.9	new_junction_coverage=0.02	new_junction_read_count=3	no_show=1	polymorphism_frequency=2.674e-02	pos_hash_score=3	prediction=polymorphism	reject=COVERAGE_EVENNESS_SKEW,FREQUENCY_CUTOFF	side_1_annotate_key=gene	side_1_continuation=0	side_1_coverage=0.93	side_1_overlap=7	side_1_possible_overlap_registers=149	side_1_read_count=120	side_1_redundant=0	side_2_annotate_key=gene	side_2_continuation=0	side_2_coverage=0.84	side_2_overlap=0	side_2_possible_overlap_registers=142	side_2_read_count=104	side_2_redundant=0	total_non_overlap_reads=3
JC	140	.	REL606	1287425	1	REL606	1287488	1	0	alignment_overlap=8	coverage_minus=0	coverage_plus=3	flanking_left=150	flanking_right=150	frequency=2.988e-02	junction_possible_overlap_registers=141	key=REL606__1287425__1__REL606__1287480__1__8____150__150__0__0	max_left=109	max_left_minus=0	max_left_plus=109	max_min_left=50	max_min_left_minus=0	max_min_left_plus=50	max_min_right=52	max_min_right_minus=0	max_min_right_plus=52	max_pos_hash_score=282	max_right=92	max_right_minus=0	max_right_plus=92	neg_log10_pos_hash_p_value=9.8	new_junction_coverage=0.02	new_junction_read_count=3	no_show=1	polymorphism_frequency=2.988e-02	pos_hash_score=3	prediction=polymorphism	reject=COVERAGE_EVENNESS_SKEW,FREQUENCY_CUTOFF	side_1_annotate_key=gene	side_1_continuation=0	side_1_coverage=0.75	side_1_overlap=8	side_1_possible_overlap_registers=149	side_1_read_count=97	side_1_redundant=0	side_2_annotate_key=gene	side_2_continuation=0	side_2_coverage=0.84	side_2_overlap=0	side_2_possible_overlap_registers=141	side_2_read_count=103	side_2_redundant=0	total_non_overlap_reads=3
JC	141	.	REL606	1289201	1	REL606	1289281	1	0	alignment_overlap=8	coverage_minus=4	coverage_plus=1	flanking_left=150	flanking_right=150	frequency=4.842e-02	junction_possible_overlap_registers=141	key=REL606__1289201__1__REL606__1289273__1__8____150__150__0__0	max_left=66	max_left_minus=66	max_left_plus=11	max_min_left=66	max_min_left_minus=66	max_min_left_plus=11	max_min_right=0	max_min_right_minus=0	max_min_right_plus=0	max_pos_hash_score=282	max_right=131	max_right_minus=80	max_right_plus=131	neg_log10_pos_hash_p_value=9.2	new_junction_coverage=0.04	new_junction_read_count=5	no_show=1	polymorphism_frequency=4.842e-02	pos_hash_score=4	prediction=polymorphism	reject=COVERAGE_EVENNESS_SKEW,FREQUENCY_CUTOFF	side_1_annotate_key=gene	side_1_continuation=0	side_1_coverage=0.79	side_1_overlap=8	side_1_possible_overlap_registers=149	side_1_read_count=102	side_1_redundant=0	side_2_annotate_key=gene	side_2_continuation=0	side_2_coverage=0.82	side_2_overlap=0	side_2_possible_overlap_registers=141	side_2_read_count=100	side_2_redundant=0	total_non_overlap_reads=5
JC	142	.	REL606	1290412	-1	REL606	1290456	-1	0	alignment_overlap=9	coverage_minus=4	coverage_plus=1	flanking_left=150	flanking_right=150	frequency=4.199e-02	junction_possible_overlap_registers=140	key=REL606__1290412__-1__REL606__1290465__-1__9____150__150__0__0	max_left=97	max_left_minus=77	max_left_plus=97	max_min_left=62	max_min_left_minus=62	max_min_left_plus=0	max_min_right=64	max_min_right_minus=64	max_min_right_plus=44	max_pos_hash_score=280	max_right=111	max_right_minus=111	max_right_plus=44	neg_log10_pos_hash_p_value=8.6	new_junction_coverage=0.04	new_junction_read_count=5	no_show=1	polymorphism_frequency=4.199e-02	pos_hash_score=5	prediction=polymorphism	reject=COVERAGE_EVENNESS_SKEW,FREQUENCY_CUTOFF	side_1_annotate_key=gene	side_1_continuation=0	side_1_coverage=1.01	side_1_overlap=9	side_1_possible_overlap_registers=149	side_1_read_count=130	side_1_redundant=0	side_2_annotate_key=gene	side_2_continuation=0	side_2_coverage=0.87	side_2_overlap=0	side_2_possible_overlap_registers=140	side_2_read_count=106	side_2_redundant=0	total_non_overlap_reads=5
JC	143	.	REL606	1365122	1	REL606	1365183	1	0	alignment_overlap=10	coverage_minus=1	coverage_plus=4	flanking_left=150	flanking_right=150	frequency=3.287e-02	junction_possible_overlap_registers=139	key=REL606__1365122__1__REL606__1365173__1__10____150__150__0__0	max_left=138	max_left_minus=39	max_left_plus=138	max_min_left=39	max_min_left_minus=39	max_min_left_plus=0	max_min_right=62	max_min_right_minus=0	max_min_right_plus=62	max_pos_hash_score=278	max_right=101	max_right_minus=101	max_right_plus=62	neg_log10_pos_hash_p_value=9.1	new_junction_coverage=0.04	new_junction_read_count=5	no_show=1	polymorphism_frequency=3.287e-02	pos_hash_score=4	prediction=polymorphism	reject=COVERAGE_EVENNESS_SKEW,FREQUENCY_CUTOFF	side_1_annotate_key=gene	side_1_continuation=0	side_1_coverage=1.25	side_1_overlap=10	side_1_possible_overlap_registers=149	side_1_read_count=161	side_1_redundant=0	side_2_annotate_key=gene	side_2_continuation=0	side_2_coverage=1.19	side_2_overlap=0	side_2_possible_overlap_registers=139	side_2_read_count=144	side_2_redundant=0	total_non_overlap_reads=5
JC	144	.	REL606	1373585	-1	REL606	1373593	-1	0	alignment_overlap=8	coverage_minus=8	coverage_plus=0	flanking_left=150	flanking_right=150	frequency=4.985e-02	junction_possible_overlap_registers=141	key=REL606__1373585__-1__REL606__1373601__-1__8____150__150__0__0	max_left=136	max_left_minus=136	max_left_plus=0	max_min_left=65	max_min_left_minus=65	max_min_left_plus=0	max_min_right=60	max_min_right_minus=60	max_min_right_plus=0	max_pos_hash_score=282	max_right=131	max_right_minus=131	max_right_plus=0	neg_log10_pos_hash_p_value=7.2	new_junction_coverage=0.07	new_junction_read_count=9	no_show=1	polymorphism_frequency=4.985e-02	pos_hash_score=8	prediction=polymorphism	reject=COVERAGE_EVENNESS_SKEW,FREQUENCY_CUTOFF	side_1_annotate_key=gene	side_1_continuation=0	side_1_coverage=1.57	side_1_overlap=8	side_1_possible_overlap_registers=149	side_1_read_count=203	side_1_redundant=0	side_2_annotate_key=gene	side_2_continuation=0	side_2_coverage=1.23	side_2_overlap=0	side_2_possible_overlap_registers=141	side_2_read_count=151	side_2_redundant=0	total_non_overlap_reads=8
JC	145	.	REL606	1422640	-1	REL606	1422645	1	0	alignment_overlap=1	coverage_minus=51	coverage_plus=62	flanking_left=150	flanking_right=150	frequency=NA	junction_possible_overlap_registers=148	key=REL606__1422640__-1__REL606__1422644__1__1____150__150__1__1	max_left=148	max_left_minus=148	max_left_plus=147	max_min_left=74	max_min_left_minus=74	max_min_left_plus=73	max_min_right=74	max_min_right_minus=74	max_min_right_plus=66	max_pos_hash_score=296	max_right=146	max_right_minus=146	max_right_plus=142	neg_log10_pos_hash_p_value=0.3	new_junction_coverage=0.89	new_junction_read_count=114	polymorphism_frequency=NA	pos_hash_score=65	prediction=unknown	side_1_annotate_key=repeat	side_1_continuation=0	side_1_coverage=NA	side_1_overlap=1	side_1_read_count=NA	side_1_redundant=1	side_2_annotate_key=repeat	side_2_continuation=0	side_2_coverage=NA	side_2_overlap=0	side_2_possible_overlap_registers=NA	side_2_read_count=NA	side_2_redundant=1	total_non_overlap_reads=113
JC	146	.	REL606	1454421	-1	REL606	1454437	-1	0	alignment_overlap=9	coverage_minus=3	coverage_plus=0	flanking_left=150	flanking_right=150	frequency=2.531e-02	junction_possible_overlap_registers=140	key=REL606__1454421__-1__REL606__1454446__-1__9____150__150__0__0	max_left=50	max_left_minus=50	max_left_plus=0	max_min_left=50	max_min_left_minus=50	max_min_left_plus=0	max_min_right=0	max_min_right_minus=0	max_min_right_plus=0	max_pos_hash_score=280	max_right=99	max_right_minus=99	max_right_plus=0	neg_log10_pos_hash_p_value=9.8	new_junction_coverage=0.02	new_junction_read_count=3	no_show=1	polymorphism_frequency=2.531e-02	pos_hash_score=3	prediction=polymorphism	reject=COVERAGE_EVENNESS_SKEW,FREQUENCY_CUTOFF	side_1_annotate_key=gene	side_1_continuation=0	side_1_coverage=1.02	side_1_overlap=9	side_1_possible_overlap_registers=149	side_1_read_count=132	side_1_redundant=0	side_2_annotate_key=gene	side_2_continuation=0	side_2_coverage=0.88	side_2_overlap=0	side_2_possible_overlap_registers=140	side_2_read_count=107	side_2_redundant=0	total_non_overlap_reads=3
JC	147	.	REL606	1489867	1	REL606	1489932	1	0	alignment_overlap=10	coverage_minus=1	coverage_plus=5	flanking_left=150	flanking_right=150	frequency=4.099e-02	junction_possible_overlap_registers=139	key=REL606__1489867__1__REL606__1489922__1__10____150__150__0__0	max_left=125	max_left_minus=45	max_left_plus=125	max_min_left=45	max_min_left_minus=45	max_min_left_plus=0	max_min_right=41	max_min_right_minus=0	max_min_right_plus=41	max_pos_hash_score=278	max_right=95	max_right_minus=95	max_right_plus=41	neg_log10_pos_hash_p_value=8.5	new_junction_coverage=0.05	new_junction_read_count=6	no_show=1	polymorphism_frequency=4.099e-02	pos_hash_score=5	prediction=polymorphism	reject=COVERAGE_EVENNESS_SKEW,FREQUENCY_CUTOFF	side_1_annotate_key=gene	side_1_continuation=0	side_1_coverage=1.18	side_1_overlap=10	side_1_possible_overlap_registers=149	side_1_read_count=153	side_1_redundant=0	side_2_annotate_key=gene	side_2_continuation=0	side_2_coverage=1.14	side_2_overlap=0	side_2_possible_overlap_registers=139	side_2_read_count=138	side_2_redundant=0	total_non_overlap_reads=6
JC	148	.	REL606	1624149	-1	REL606	1624191	-1	0	alignment_overlap=10	coverage_minus=2	coverage_plus=6	flanking_left=150	flanking_right=150	frequency=1.014e-01	junction_possible_overlap_registers=139	key=REL606__1624149__-1__REL606__1624201__-1__10____150__150__0__0	max_left=102	max_left_minus=35	max_left_plus=102	max_min_left=35	max_min_left_minus=35	max_min_left_plus=0	max_min_right=45	max_min_right_minus=0	max_min_right_plus=45	max_pos_hash_score=278	max_right=134	max_right_minus=134	max_right_plus=45	neg_log10_pos_hash_p_value=8.5	new_junction_coverage=0.07	new_junction_read_count=8	no_show=1	polymorphism_frequency=1.014e-01	pos_hash_score=5	prediction=polymorphism	reject=COVERAGE_EVENNESS_SKEW,FREQUENCY_CUTOFF	side_1_annotate_key=gene	side_1_continuation=0	side_1_coverage=0.60	side_1_overlap=10	side_1_possible_overlap_registers=149	side_1_read_count=77	side_1_redundant=0	side_2_annotate_key=gene	side_2_continuation=0	side_2_coverage=0.58	side_2_overlap=0	side_2_possible_overlap_registers=139	side_2_read_count=70	side_2_redundant=0	total_non_overlap_reads=8
JC	149	.	REL606	1642386	-1	REL606	1643270	-1	0	alignment_overlap=6	coverage_minus=1	coverage_plus=2	flanking_left=150	flanking_right=150	frequency=1.999e-02	junction_possible_overlap_registers=143	key=REL606__1642386__-1__REL606__1643276__-1__6____150__150__0__0	max_left=103	max_left_minus=103	max_left_plus=77	max_min_left=37	max_min_left_minus=0	max_min_left_plus=37	max_min_right=67	max_min_right_minus=41	max_min_right_plus=67	max_pos_hash_score=286	max_right=107	max_right_minus=41	max_right_plus=107	neg_log10_pos_hash_p_value=9.9	new_junction_coverage=0.02	new_junction_read_count=3	no_show=1	polymorphism_frequency=1.999e-02	pos_hash_score=3	prediction=polymorphism	reject=COVERAGE_EVENNESS_SKEW,FREQUENCY_CUTOFF	side_1_annotate_key=gene	side_1_continuation=0	side_1_coverage=1.12	side_1_overlap=6	side_1_possible_overlap_registers=149	side_1_read_count=145	side_1_redundant=0	side_2_annotate_key=gene	side_2_continuation=0	side_2_coverage=1.25	side_2_overlap=0	side_2_possible_overlap_registers=143	side_2_read_count=155	side_2_redundant=0	total_non_overlap_reads=3
JC	150	.	REL606	1664944	-1	REL606	1665043	-1	0	alignment_overlap=5	coverage_minus=1	coverage_plus=2	flanking_left=150	flanking_right=150	frequency=3.009e-02	junction_possible_overlap_registers=144	key=REL606__1664944__-1__REL606__1665048__-1__5____150__150__0__0	max_left=101	max_left_minus=71	max_left_plus=101	max_min_left=71	max_min_left_minus=71	max_min_left_plus=59	max_min_right=44	max_min_right_minus=0	max_min_right_plus=44	max_pos_hash_score=288	max_right=86	max_right_minus=74	max_right_plus=86	neg_log10_pos_hash_p_value=9.9	new_junction_coverage=0.02	new_junction_read_count=3	no_show=1	polymorphism_frequency=3.009e-02	pos_hash_score=3	prediction=polymorphism	reject=COVERAGE_EVENNESS_SKEW,FREQUENCY_CUTOFF	side_1_annotate_key=gene	side_1_continuation=0	side_1_coverage=0.83	side_1_overlap=5	side_1_possible_overlap_registers=149	side_1_read_count=107	side_1_redundant=0	side_2_annotate_key=gene	side_2_continuation=0	side_2_coverage=0.72	side_2_overlap=0	side_2_possible_overlap_registers=144	side_2_read_count=90	side_2_redundant=0	total_non_overlap_reads=3
JC	151	.	REL606	1764523	-1	REL606	1764536	-1	0	alignment_overlap=7	coverage_minus=3	coverage_plus=0	flanking_left=150	flanking_right=150	frequency=2.913e-02	junction_possible_overlap_registers=142	key=REL606__1764523__-1__REL606__1764543__-1__7____150__150__0__0	max_left=70	max_left_minus=70	max_left_plus=0	max_min_left=70	max_min_left_minus=70	max_min_left_plus=0	max_min_right=0	max_min_right_minus=0	max_min_right_plus=0	max_pos_hash_score=284	max_right=107	max_right_minus=107	max_right_plus=0	neg_log10_pos_hash_p_value=9.9	new_junction_coverage=0.02	new_junction_read_count=3	no_show=1	polymorphism_frequency=2.913e-02	pos_hash_score=3	prediction=polymorphism	reject=COVERAGE_EVENNESS_SKEW,FREQUENCY_CUTOFF	side_1_annotate_key=gene	side_1_continuation=0	side_1_coverage=0.83	side_1_overlap=7	side_1_possible_overlap_registers=149	side_1_read_count=107	side_1_redundant=0	side_2_annotate_key=gene	side_2_continuation=0	side_2_coverage=0.80	side_2_overlap=0	side_2_possible_overlap_registers=142	side_2_read_count=98	side_2_redundant=0	total_non_overlap_reads=3
JC	152	.	REL606	1804084	-1	REL606	1804118	-1	0	alignment_overlap=9	coverage_minus=6	coverage_plus=0	flanking_left=150	flanking_right=150	frequency=5.061e-02	junction_possible_overlap_registers=140	key=REL606__1804084__-1__REL606__1804127__-1__9____150__150__0__0	max_left=87	max_left_minus=87	max_left_plus=0	max_min_left=60	max_min_left_minus=60	max_min_left_plus=0	max_min_right=69	max_min_right_minus=69	max_min_right_plus=0	max_pos_hash_score=280	max_right=133	max_right_minus=133	max_right_plus=0	neg_log10_pos_hash_p_value=8.1	new_junction_coverage=0.05	new_junction_read_count=6	no_show=1	polymorphism_frequency=5.061e-02	pos_hash_score=6	prediction=polymorphism	reject=COVERAGE_EVENNESS_SKEW,FREQUENCY_CUTOFF	side_1_annotate_key=gene	side_1_continuation=0	side_1_coverage=0.88	side_1_overlap=9	side_1_possible_overlap_registers=149	side_1_read_count=114	side_1_redundant=0	side_2_annotate_key=gene	side_2_continuation=0	side_2_coverage=0.97	side_2_overlap=0	side_2_possible_overlap_registers=140	side_2_read_count=118	side_2_redundant=0	total_non_overlap_reads=6
JC	153	.	REL606	1818703	1	REL606	1818807	1	0	alignment_overlap=11	coverage_minus=1	coverage_plus=2	flanking_left=150	flanking_right=150	frequency=2.312e-02	junction_possible_overlap_registers=138	key=REL606__1818703__1__REL606__1818796__1__11____150__150__0__0	max_left=101	max_left_minus=70	max_left_plus=101	max_min_left=40	max_min_left_minus=0	max_min_left_plus=40	max_min_right=69	max_min_right_minus=69	max_min_right_plus=38	max_pos_hash_score=276	max_right=99	max_right_minus=69	max_right_plus=99	neg_log10_pos_hash_p_value=9.7	new_junction_coverage=0.03	new_junction_read_count=3	no_show=1	polymorphism_frequency=2.312e-02	pos_hash_score=3	prediction=polymorphism	reject=COVERAGE_EVENNESS_SKEW,FREQUENCY_CUTOFF	side_1_annotate_key=gene	side_1_continuation=0	side_1_coverage=0.99	side_1_overlap=11	side_1_possible_overlap_registers=149	side_1_read_count=128	side_1_redundant=0	side_2_annotate_key=gene	side_2_continuation=0	side_2_coverage=1.13	side_2_overlap=0	side_2_possible_overlap_registers=138	side_2_read_count=135	side_2_redundant=0	total_non_overlap_reads=3
JC	154	.	REL606	1856751	1	REL606	2264348	1	0	alignment_overlap=3	coverage_minus=3	coverage_plus=8	flanking_left=150	flanking_right=150	frequency=1	junction_possible_overlap_registers=146	key=REL606__1856751__1__REL606__2264345__1__3____150__150__1__0	max_left=112	max_left_minus=112	max_left_plus=112	max_min_left=57	max_min_left_minus=0	max_min_left_plus=57	max_min_right=51	max_min_right_minus=40	max_min_right_plus=51	max_pos_hash_score=292	max_right=91	max_right_minus=40	max_right_plus=91	neg_log10_pos_hash_p_value=7.8	new_junction_coverage=0.09	new_junction_read_count=11	polymorphism_frequency=1.000e+00	pos_hash_score=7	prediction=consensus	read_count_offset=8	reject=COVERAGE_EVENNESS_SKEW	side_1_annotate_key=repeat	side_1_continuation=0	side_1_coverage=NA	side_1_overlap=3	side_1_read_count=NA	side_1_redundant=1	side_2_annotate_key=gene	side_2_continuation=0	side_2_coverage=0.00	side_2_overlap=0	side_2_possible_overlap_registers=138	side_2_read_count=0	side_2_redundant=0	total_non_overlap_reads=11
JC	155	.	REL606	1856751	1	REL606	2264353	-1	0	alignment_overlap=3	coverage_minus=100	coverage_plus=68	flanking_left=150	flanking_right=150	frequency=1	junction_possible_overlap_registers=146	key=REL606__1856751__1__REL606__2264356__-1__3____150__150__1__0	max_left=144	max_left_minus=141	max_left_plus=144	max_min_left=71	max_min_left_minus=65	max_min_left_plus=71	max_min_right=73	max_min_right_minus=73	max_min_right_plus=61	max_pos_hash_score=292	max_right=145	max_right_minus=145	max_right_plus=141	neg_log10_pos_hash_p_value=0.1	new_junction_coverage=1.46	new_junction_read_count=185	polymorphism_frequency=1.000e+00	pos_hash_score=71	prediction=consensus	read_count_offset=8	side_1_annotate_key=repeat	side_1_continuation=0	side_1_coverage=NA	side_1_overlap=3	side_1_read_count=NA	side_1_redundant=1	side_2_annotate_key=gene	side_2_continuation=0	side_2_coverage=0.00	side_2_overlap=0	side_2_possible_overlap_registers=138	side_2_read_count=0	side_2_redundant=0	total_non_overlap_reads=168
JC	156	.	REL606	1856839	-1	REL606	1857308	-1	0	alignment_overlap=10	coverage_minus=3	coverage_plus=0	flanking_left=150	flanking_right=150	frequency=7.755e-02	junction_possible_overlap_registers=139	key=REL606__1856839__-1__REL606__1857318__-1__10____150__150__0__1	max_left=66	max_left_minus=66	max_left_plus=0	max_min_left=66	max_min_left_minus=66	max_min_left_plus=0	max_min_right=0	max_min_right_minus=0	max_min_right_plus=0	max_pos_hash_score=278	max_right=82	max_right_minus=82	max_right_plus=0	neg_log10_pos_hash_p_value=9.7	new_junction_coverage=0.03	new_junction_read_count=4	no_show=1	polymorphism_frequency=7.755e-02	pos_hash_score=3	prediction=polymorphism	reject=COVERAGE_EVENNESS_SKEW,FREQUENCY_CUTOFF	side_1_annotate_key=gene	side_1_continuation=0	side_1_coverage=0.39	side_1_overlap=10	side_1_possible_overlap_registers=149	side_1_read_count=51	side_1_redundant=0	side_2_annotate_key=repeat	side_2_continuation=0	side_2_coverage=NA	side_2_overlap=0	side_2_possible_overlap_registers=NA	side_2_read_count=NA	side_2_redundant=1	total_non_overlap_reads=3
JC	157	.	REL606	1926244	-1	REL606	1926338	-1	0	alignment_overlap=7	coverage_minus=1	coverage_plus=2	flanking_left=150	flanking_right=150	frequency=1.954e-02	junction_possible_overlap_registers=142	key=REL606__1926244__-1__REL606__1926345__-1__7____150__150__0__0	max_left=87	max_left_minus=87	max_left_plus=62	max_min_left=62	max_min_left_minus=0	max_min_left_plus=62	max_min_right=56	max_min_right_minus=56	max_min_right_plus=0	max_pos_hash_score=284	max_right=95	max_right_minus=56	max_right_plus=95	neg_log10_pos_hash_p_value=9.9	new_junction_coverage=0.02	new_junction_read_count=3	no_show=1	polymorphism_frequency=1.954e-02	pos_hash_score=3	prediction=polymorphism	reject=COVERAGE_EVENNESS_SKEW,FREQUENCY_CUTOFF	side_1_annotate_key=gene	side_1_continuation=0	side_1_coverage=1.15	side_1_overlap=7	side_1_possible_overlap_registers=149	side_1_read_count=148	side_1_redundant=0	side_2_annotate_key=gene	side_2_continuation=0	side_2_coverage=1.30	side_2_overlap=0	side_2_possible_overlap_registers=142	side_2_read_count=160	side_2_redundant=0	total_non_overlap_reads=3
JC	158	.	REL606	1965122	-1	REL606	1965131	-1	0	alignment_overlap=10	coverage_minus=6	coverage_plus=2	flanking_left=150	flanking_right=150	frequency=7.986e-02	junction_possible_overlap_registers=139	key=REL606__1965122__-1__REL606__1965141__-1__10____150__150__0__0	max_left=130	max_left_minus=61	max_left_plus=130	max_min_left=61	max_min_left_minus=61	max_min_left_plus=14	max_min_right=10	max_min_right_minus=0	max_min_right_plus=10	max_pos_hash_score=278	max_right=136	max_right_minus=136	max_right_plus=125	neg_log10_pos_hash_p_value=7.6	new_junction_coverage=0.07	new_junction_read_count=8	no_show=1	polymorphism_frequency=7.986e-02	pos_hash_score=7	prediction=polymorphism	reject=COVERAGE_EVENNESS_SKEW,FREQUENCY_CUTOFF	side_1_annotate_key=gene	side_1_continuation=0	side_1_coverage=0.77	side_1_overlap=10	side_1_possible_overlap_registers=149	side_1_read_count=99	side_1_redundant=0	side_2_annotate_key=gene	side_2_continuation=0	side_2_coverage=0.76	side_2_overlap=0	side_2_possible_overlap_registers=139	side_2_read_count=92	side_2_redundant=0	total_non_overlap_reads=8
JC	159	.	REL606	1982939	-1	REL606	1983028	-1	0	alignment_overlap=12	coverage_minus=2	coverage_plus=6	flanking_left=150	flanking_right=150	frequency=8.884e-02	junction_possible_overlap_registers=137	key=REL606__1982939__-1__REL606__1983040__-1__12____150__150__0__0	max_left=136	max_left_minus=136	max_left_plus=71	max_min_left=65	max_min_left_minus=0	max_min_left_plus=65	max_min_right=71	max_min_right_minus=2	max_min_right_plus=71	max_pos_hash_score=274	max_right=94	max_right_minus=2	max_right_plus=94	neg_log10_pos_hash_p_value=7.9	new_junction_coverage=0.07	new_junction_read_count=8	no_show=1	polymorphism_frequency=8.884e-02	pos_hash_score=6	prediction=polymorphism	reject=COVERAGE_EVENNESS_SKEW,FREQUENCY_CUTOFF	side_1_annotate_key=gene	side_1_continuation=0	side_1_coverage=0.76	side_1_overlap=12	side_1_possible_overlap_registers=149	side_1_read_count=98	side_1_redundant=0	side_2_annotate_key=gene	side_2_continuation=0	side_2_coverage=0.62	side_2_overlap=0	side_2_possible_overlap_registers=137	side_2_read_count=74	side_2_redundant=0	total_non_overlap_reads=8
JC	160	.	REL606	1988403	1	REL606	1988518	1	0	alignment_overlap=6	coverage_minus=4	coverage_plus=1	flanking_left=150	flanking_right=150	frequency=3.948e-02	junction_possible_overlap_registers=143	key=REL606__1988403__1__REL606__1988512__1__6____150__150__0__0	max_left=105	max_left_minus=105	max_left_plus=21	max_min_left=21	max_min_left_minus=0	max_min_left_plus=21	max_min_right=47	max_min_right_minus=47	max_min_right_plus=0	max_pos_hash_score=286	max_right=123	max_right_minus=47	max_right_plus=123	neg_log10_pos_hash_p_value=9.3	new_junction_coverage=0.04	new_junction_read_count=5	no_show=1	polymorphism_frequency=3.948e-02	pos_hash_score=4	prediction=polymorphism	reject=COVERAGE_EVENNESS_SKEW,FREQUENCY_CUTOFF	side_1_annotate_key=gene	side_1_continuation=0	side_1_coverage=0.91	side_1_overlap=6	side_1_possible_overlap_registers=149	side_1_read_count=117	side_1_redundant=0	side_2_annotate_key=gene	side_2_continuation=0	side_2_coverage=1.06	side_2_overlap=0	side_2_possible_overlap_registers=143	side_2_read_count=131	side_2_redundant=0	total_non_overlap_reads=5
JC	161	.	REL606	2076575	-1	REL606	2077117	-1	0	alignment_overlap=10	coverage_minus=2	coverage_plus=2	flanking_left=150	flanking_right=150	frequency=3.447e-02	junction_possible_overlap_registers=139	key=REL606__2076575__-1__REL606__2077127__-1__10____150__150__0__0	max_left=63	max_left_minus=63	max_left_plus=30	max_min_left=63	max_min_left_minus=63	max_min_left_plus=30	max_min_right=0	max_min_right_minus=0	max_min_right_plus=0	max_pos_hash_score=278	max_right=110	max_right_minus=87	max_right_plus=110	neg_log10_pos_hash_p_value=9.7	new_junction_coverage=0.03	new_junction_read_count=4	no_show=1	polymorphism_frequency=3.447e-02	pos_hash_score=3	prediction=polymorphism	reject=COVERAGE_EVENNESS_SKEW,FREQUENCY_CUTOFF	side_1_annotate_key=gene	side_1_continuation=0	side_1_coverage=0.91	side_1_overlap=10	side_1_possible_overlap_registers=149	side_1_read_count=118	side_1_redundant=0	side_2_annotate_key=gene	side_2_continuation=0	side_2_coverage=0.95	side_2_overlap=0	side_2_possible_overlap_registers=139	side_2_read_count=114	side_2_redundant=0	total_non_overlap_reads=4
JC	162	.	REL606	2090979	-1	REL606	2090989	-1	0	alignment_overlap=11	coverage_minus=6	coverage_plus=2	flanking_left=150	flanking_right=150	frequency=8.843e-02	junction_possible_overlap_registers=138	key=REL606__2090979__-1__REL606__2091000__-1__11____150__150__0__0	max_left=129	max_left_minus=93	max_left_plus=129	max_min_left=57	max_min_left_minus=57	max_min_left_plus=0	max_min_right=46	max_min_right_minus=46	max_min_right_plus=12	max_pos_hash_score=276	max_right=119	max_right_minus=119	max_right_plus=12	neg_log10_pos_hash_p_value=7.1	new_junction_coverage=0.08	new_junction_read_count=9	no_show=1	polymorphism_frequency=8.843e-02	pos_hash_score=8	prediction=polymorphism	reject=COVERAGE_EVENNESS_SKEW,FREQUENCY_CUTOFF	side_1_annotate_key=gene	side_1_continuation=0	side_1_coverage=0.78	side_1_overlap=11	side_1_possible_overlap_registers=149	side_1_read_count=101	side_1_redundant=0	side_2_annotate_key=gene	side_2_continuation=0	side_2_coverage=0.77	side_2_overlap=0	side_2_possible_overlap_registers=138	side_2_read_count=92	side_2_redundant=0	total_non_overlap_reads=8
JC	163	.	REL606	2106449	-1	REL606	2106501	-1	0	alignment_overlap=10	coverage_minus=3	coverage_plus=3	flanking_left=150	flanking_right=150	frequency=5.395e-02	junction_possible_overlap_registers=139	key=REL606__2106449__-1__REL606__2106511__-1__10____150__150__0__0	max_left=95	max_left_minus=95	max_left_plus=95	max_min_left=7	max_min_left_minus=7	max_min_left_plus=0	max_min_right=54	max_min_right_minus=39	max_min_right_plus=54	max_pos_hash_score=278	max_right=133	max_right_minus=133	max_right_plus=54	neg_log10_pos_hash_p_value=9.1	new_junction_coverage=0.05	new_junction_read_count=6	no_show=1	polymorphism_frequency=5.395e-02	pos_hash_score=4	prediction=polymorphism	reject=COVERAGE_EVENNESS_SKEW,FREQUENCY_CUTOFF	side_1_annotate_key=gene	side_1_continuation=0	side_1_coverage=0.99	side_1_overlap=10	side_1_possible_overlap_registers=149	side_1_read_count=128	side_1_redundant=0	side_2_annotate_key=gene	side_2_continuation=0	side_2_coverage=0.75	side_2_overlap=0	side_2_possible_overlap_registers=139	side_2_read_count=91	side_2_redundant=0	total_non_overlap_reads=6
JC	164	.	REL606	2137651	1	REL606	2137892	1	0	alignment_overlap=6	coverage_minus=1	coverage_plus=2	flanking_left=150	flanking_right=150	frequency=2.013e-02	junction_possible_overlap_registers=143	key=REL606__2137651__1__REL606__2137886__1__6____150__150__0__0	max_left=101	max_left_minus=101	max_left_plus=51	max_min_left=51	max_min_left_minus=0	max_min_left_plus=51	max_min_right=43	max_min_right_minus=43	max_min_right_plus=0	max_pos_hash_score=286	max_right=95	max_right_minus=43	max_right_plus=95	neg_log10_pos_hash_p_value=9.9	new_junction_coverage=0.02	new_junction_read_count=3	no_show=1	polymorphism_frequency=2.013e-02	pos_hash_score=3	prediction=polymorphism	reject=COVERAGE_EVENNESS_SKEW,FREQUENCY_CUTOFF	side_1_annotate_key=gene	side_1_continuation=0	side_1_coverage=1.15	side_1_overlap=6	side_1_possible_overlap_registers=149	side_1_read_count=148	side_1_redundant=0	side_2_annotate_key=gene	side_2_continuation=0	side_2_coverage=1.21	side_2_overlap=0	side_2_possible_overlap_registers=143	side_2_read_count=150	side_2_redundant=0	total_non_overlap_reads=3
JC	165	.	REL606	2146494	1	REL606	2146568	1	0	alignment_overlap=8	coverage_minus=1	coverage_plus=4	flanking_left=150	flanking_right=150	frequency=5.671e-02	junction_possible_overlap_registers=141	key=REL606__2146494__1__REL606__2146560__1__8____150__150__0__0	max_left=121	max_left_minus=47	max_left_plus=121	max_min_left=47	max_min_left_minus=47	max_min_left_plus=6	max_min_right=64	max_min_right_minus=0	max_min_right_plus=64	max_pos_hash_score=282	max_right=136	max_right_minus=95	max_right_plus=136	neg_log10_pos_hash_p_value=8.6	new_junction_coverage=0.04	new_junction_read_count=5	no_show=1	polymorphism_frequency=5.671e-02	pos_hash_score=5	prediction=polymorphism	reject=COVERAGE_EVENNESS_SKEW,FREQUENCY_CUTOFF	side_1_annotate_key=gene	side_1_continuation=0	side_1_coverage=0.67	side_1_overlap=8	side_1_possible_overlap_registers=149	side_1_read_count=87	side_1_redundant=0	side_2_annotate_key=gene	side_2_continuation=0	side_2_coverage=0.69	side_2_overlap=0	side_2_possible_overlap_registers=141	side_2_read_count=84	side_2_redundant=0	total_non_overlap_reads=5
JC	166	.	REL606	2157636	-1	REL606	2157751	-1	0	alignment_overlap=7	coverage_minus=2	coverage_plus=2	flanking_left=150	flanking_right=150	frequency=3.781e-02	junction_possible_overlap_registers=142	key=REL606__2157636__-1__REL606__2157758__-1__7____150__150__0__0	max_left=112	max_left_minus=112	max_left_plus=49	max_min_left=66	max_min_left_minus=66	max_min_left_plus=49	max_min_right=31	max_min_right_minus=31	max_min_right_plus=0	max_pos_hash_score=284	max_right=96	max_right_minus=77	max_right_plus=96	neg_log10_pos_hash_p_value=9.2	new_junction_coverage=0.03	new_junction_read_count=4	no_show=1	polymorphism_frequency=3.781e-02	pos_hash_score=4	prediction=polymorphism	reject=COVERAGE_EVENNESS_SKEW,FREQUENCY_CUTOFF	side_1_annotate_key=gene	side_1_continuation=0	side_1_coverage=0.89	side_1_overlap=7	side_1_possible_overlap_registers=149	side_1_read_count=115	side_1_redundant=0	side_2_annotate_key=gene	side_2_continuation=0	side_2_coverage=0.76	side_2_overlap=0	side_2_possible_overlap_registers=142	side_2_read_count=94	side_2_redundant=0	total_non_overlap_reads=4
JC	167	.	REL606	2169028	1	REL606	2169064	1	0	alignment_overlap=8	coverage_minus=0	coverage_plus=7	flanking_left=150	flanking_right=150	frequency=6.938e-02	junction_possible_overlap_registers=141	key=REL606__2169028__1__REL606__2169056__1__8____150__150__0__0	max_left=129	max_left_minus=0	max_left_plus=129	max_min_left=70	max_min_left_minus=0	max_min_left_plus=70	max_min_right=53	max_min_right_minus=0	max_min_right_plus=53	max_pos_hash_score=282	max_right=78	max_right_minus=0	max_right_plus=78	neg_log10_pos_hash_p_value=8.1	new_junction_coverage=0.06	new_junction_read_count=7	no_show=1	polymorphism_frequency=6.938e-02	pos_hash_score=6	prediction=polymorphism	reject=COVERAGE_EVENNESS_SKEW,FREQUENCY_CUTOFF	side_1_annotate_key=gene	side_1_continuation=0	side_1_coverage=0.75	side_1_overlap=8	side_1_possible_overlap_registers=149	side_1_read_count=97	side_1_redundant=0	side_2_annotate_key=gene	side_2_continuation=0	side_2_coverage=0.79	side_2_overlap=0	side_2_possible_overlap_registers=141	side_2_read_count=96	side_2_redundant=0	total_non_overlap_reads=7
JC	168	.	REL606	2169334	1	REL606	2169355	1	0	alignment_overlap=8	coverage_minus=0	coverage_plus=3	flanking_left=150	flanking_right=150	frequency=2.326e-02	junction_possible_overlap_registers=141	key=REL606__2169334__1__REL606__2169347__1__8____150__150__0__0	max_left=112	max_left_minus=0	max_left_plus=112	max_min_left=0	max_min_left_minus=0	max_min_left_plus=0	max_min_right=45	max_min_right_minus=0	max_min_right_plus=45	max_pos_hash_score=282	max_right=45	max_right_minus=0	max_right_plus=45	neg_log10_pos_hash_p_value=9.8	new_junction_coverage=0.02	new_junction_read_count=3	no_show=1	polymorphism_frequency=2.326e-02	pos_hash_score=3	prediction=polymorphism	reject=COVERAGE_EVENNESS_SKEW,FREQUENCY_CUTOFF	side_1_annotate_key=gene	side_1_continuation=0	side_1_coverage=1.01	side_1_overlap=8	side_1_possible_overlap_registers=149	side_1_read_count=131	side_1_redundant=0	side_2_annotate_key=gene	side_2_continuation=0	side_2_coverage=1.05	side_2_overlap=0	side_2_possible_overlap_registers=141	side_2_read_count=128	side_2_redundant=0	total_non_overlap_reads=3
JC	169	.	REL606	2182437	1	REL606	2182456	1	0	alignment_overlap=8	coverage_minus=0	coverage_plus=3	flanking_left=150	flanking_right=150	frequency=2.034e-02	junction_possible_overlap_registers=141	key=REL606__2182437__1__REL606__2182448__1__8____150__150__0__0	max_left=102	max_left_minus=0	max_left_plus=102	max_min_left=0	max_min_left_minus=0	max_min_left_plus=0	max_min_right=52	max_min_right_minus=0	max_min_right_plus=52	max_pos_hash_score=282	max_right=52	max_right_minus=0	max_right_plus=52	neg_log10_pos_hash_p_value=9.8	new_junction_coverage=0.02	new_junction_read_count=3	no_show=1	polymorphism_frequency=2.034e-02	pos_hash_score=3	prediction=polymorphism	reject=COVERAGE_EVENNESS_SKEW,FREQUENCY_CUTOFF	side_1_annotate_key=gene	side_1_continuation=0	side_1_coverage=1.15	side_1_overlap=8	side_1_possible_overlap_registers=149	side_1_read_count=148	side_1_redundant=0	side_2_annotate_key=gene	side_2_continuation=0	side_2_coverage=1.22	side_2_overlap=0	side_2_possible_overlap_registers=141	side_2_read_count=149	side_2_redundant=0	total_non_overlap_reads=3
JC	170	.	REL606	2183578	-1	REL606	2183679	-1	0	alignment_overlap=7	coverage_minus=2	coverage_plus=2	flanking_left=150	flanking_right=150	frequency=2.373e-02	junction_possible_overlap_registers=142	key=REL606__2183578__-1__REL606__2183686__-1__7____150__150__0__0	max_left=135	max_left_minus=135	max_left_plus=55	max_min_left=55	max_min_left_minus=0	max_min_left_plus=55	max_min_right=63	max_min_right_minus=63	max_min_right_plus=0	max_pos_hash_score=284	max_right=99	max_right_minus=63	max_right_plus=99	neg_log10_pos_hash_p_value=9.2	new_junction_coverage=0.03	new_junction_read_count=4	no_show=1	polymorphism_frequency=2.373e-02	pos_hash_score=4	prediction=polymorphism	reject=COVERAGE_EVENNESS_SKEW,FREQUENCY_CUTOFF	side_1_annotate_key=gene	side_1_continuation=0	side_1_coverage=1.46	side_1_overlap=7	side_1_possible_overlap_registers=149	side_1_read_count=189	side_1_redundant=0	side_2_annotate_key=gene	side_2_continuation=0	side_2_coverage=1.21	side_2_overlap=0	side_2_possible_overlap_registers=142	side_2_read_count=149	side_2_redundant=0	total_non_overlap_reads=4
JC	171	.	REL606	2192124	-1	REL606	2192237	-1	0	alignment_overlap=4	coverage_minus=2	coverage_plus=4	flanking_left=150	flanking_right=150	frequency=4.656e-02	junction_possible_overlap_registers=145	key=REL606__2192124__-1__REL606__2192241__-1__4____150__150__0__0	max_left=137	max_left_minus=137	max_left_plus=38	max_min_left=38	max_min_left_minus=0	max_min_left_plus=38	max_min_right=59	max_min_right_minus=59	max_min_right_plus=0	max_pos_hash_score=290	max_right=110	max_right_minus=59	max_right_plus=110	neg_log10_pos_hash_p_value=9.3	new_junction_coverage=0.05	new_junction_read_count=6	no_show=1	polymorphism_frequency=4.656e-02	pos_hash_score=4	prediction=polymorphism	reject=COVERAGE_EVENNESS_SKEW,FREQUENCY_CUTOFF	side_1_annotate_key=gene	side_1_continuation=0	side_1_coverage=0.94	side_1_overlap=4	side_1_possible_overlap_registers=149	side_1_read_count=122	side_1_redundant=0	side_2_annotate_key=gene	side_2_continuation=0	side_2_coverage=1.01	side_2_overlap=0	side_2_possible_overlap_registers=145	side_2_read_count=127	side_2_redundant=0	total_non_overlap_reads=6
JC	172	.	REL606	2198062	1	REL606	2198091	1	0	alignment_overlap=7	coverage_minus=0	coverage_plus=8	flanking_left=150	flanking_right=150	frequency=6.827e-02	junction_possible_overlap_registers=142	key=REL606__2198062__1__REL606__2198084__1__7____150__150__0__0	max_left=135	max_left_minus=0	max_left_plus=135	max_min_left=70	max_min_left_minus=0	max_min_left_plus=70	max_min_right=57	max_min_right_minus=0	max_min_right_plus=57	max_pos_hash_score=284	max_right=73	max_right_minus=0	max_right_plus=73	neg_log10_pos_hash_p_value=8.7	new_junction_coverage=0.06	new_junction_read_count=8	no_show=1	polymorphism_frequency=6.827e-02	pos_hash_score=5	prediction=polymorphism	reject=COVERAGE_EVENNESS_SKEW,FREQUENCY_CUTOFF	side_1_annotate_key=gene	side_1_continuation=0	side_1_coverage=0.93	side_1_overlap=7	side_1_possible_overlap_registers=149	side_1_read_count=120	side_1_redundant=0	side_2_annotate_key=gene	side_2_continuation=0	side_2_coverage=0.84	side_2_overlap=0	side_2_possible_overlap_registers=142	side_2_read_count=104	side_2_redundant=0	total_non_overlap_reads=8
JC	173	.	REL606	2213845	1	REL606	2213987	1	0	alignment_overlap=9	coverage_minus=1	coverage_plus=5	flanking_left=150	flanking_right=150	frequency=5.066e-02	junction_possible_overlap_registers=140	key=REL606__2213845__1__REL606__2213978__1__9____150__150__0__0	max_left=135	max_left_minus=135	max_left_plus=120	max_min_left=0	max_min_left_minus=0	max_min_left_plus=0	max_min_right=61	max_min_right_minus=2	max_min_right_plus=61	max_pos_hash_score=280	max_right=61	max_right_minus=2	max_right_plus=61	neg_log10_pos_hash_p_value=8.6	new_junction_coverage=0.06	new_junction_read_count=7	no_show=1	polymorphism_frequency=5.066e-02	pos_hash_score=5	prediction=polymorphism	reject=COVERAGE_EVENNESS_SKEW,FREQUENCY_CUTOFF	side_1_annotate_key=gene	side_1_continuation=0	side_1_coverage=0.98	side_1_overlap=9	side_1_possible_overlap_registers=149	side_1_read_count=127	side_1_redundant=0	side_2_annotate_key=gene	side_2_continuation=0	side_2_coverage=1.18	side_2_overlap=0	side_2_possible_overlap_registers=140	side_2_read_count=143	side_2_redundant=0	total_non_overlap_reads=6
JC	174	.	REL606	2220566	-1	REL606	2220567	-1	0	alignment_overlap=8	coverage_minus=7	coverage_plus=0	flanking_left=150	flanking_right=150	frequency=7.015e-02	junction_possible_overlap_registers=141	key=REL606__2220566__-1__REL606__2220575__-1__8____150__150__0__0	max_left=73	max_left_minus=73	max_left_plus=0	max_min_left=60	max_min_left_minus=60	max_min_left_plus=0	max_min_right=70	max_min_right_minus=70	max_min_right_plus=0	max_pos_hash_score=282	max_right=124	max_right_minus=124	max_right_plus=0	neg_log10_pos_hash_p_value=7.6	new_junction_coverage=0.07	new_junction_read_count=8	no_show=1	polymorphism_frequency=7.015e-02	pos_hash_score=7	prediction=polymorphism	reject=COVERAGE_EVENNESS_SKEW,FREQUENCY_CUTOFF	side_1_annotate_key=gene	side_1_continuation=0	side_1_coverage=0.85	side_1_overlap=8	side_1_possible_overlap_registers=149	side_1_read_count=110	side_1_redundant=0	side_2_annotate_key=gene	side_2_continuation=0	side_2_coverage=0.88	side_2_overlap=0	side_2_possible_overlap_registers=141	side_2_read_count=108	side_2_redundant=0	total_non_overlap_reads=7
JC	175	.	REL606	2264346	1	REL606	3448437	-1	0	alignment_overlap=1	coverage_minus=57	coverage_plus=86	flanking_left=150	flanking_right=150	frequency=1	junction_possible_overlap_registers=148	key=REL606__2264345__1__REL606__3448437__-1__1____150__150__0__1	max_left=147	max_left_minus=147	max_left_plus=144	max_min_left=73	max_min_left_minus=73	max_min_left_plus=71	max_min_right=70	max_min_right_minus=60	max_min_right_plus=70	max_pos_hash_score=296	max_right=144	max_right_minus=144	max_right_plus=143	neg_log10_pos_hash_p_value=0.2	new_junction_coverage=1.47	new_junction_read_count=189	polymorphism_frequency=1.000e+00	pos_hash_score=66	prediction=consensus	read_count_offset=8	side_1_annotate_key=gene	side_1_continuation=0	side_1_coverage=0.00	side_1_overlap=0	side_1_possible_overlap_registers=140	side_1_read_count=0	side_1_redundant=0	side_2_annotate_key=repeat	side_2_continuation=0	side_2_coverage=NA	side_2_overlap=1	side_2_possible_overlap_registers=NA	side_2_read_count=NA	side_2_redundant=1	total_non_overlap_reads=143
JC	176	.	REL606	2264355	-1	REL606	3448437	-1	0	alignment_overlap=1	coverage_minus=4	coverage_plus=0	flanking_left=150	flanking_right=150	frequency=1	junction_possible_overlap_registers=148	key=REL606__2264356__-1__REL606__3448437__-1__1____150__150__0__1	max_left=79	max_left_minus=79	max_left_plus=0	max_min_left=72	max_min_left_minus=72	max_min_left_plus=0	max_min_right=73	max_min_right_minus=73	max_min_right_plus=0	max_pos_hash_score=296	max_right=112	max_right_minus=112	max_right_plus=0	neg_log10_pos_hash_p_value=9.5	new_junction_coverage=0.03	new_junction_read_count=4	polymorphism_frequency=1.000e+00	pos_hash_score=4	prediction=consensus	read_count_offset=8	reject=COVERAGE_EVENNESS_SKEW	side_1_annotate_key=gene	side_1_continuation=0	side_1_coverage=0.00	side_1_overlap=0	side_1_possible_overlap_registers=140	side_1_read_count=0	side_1_redundant=0	side_2_annotate_key=repeat	side_2_continuation=0	side_2_coverage=NA	side_2_overlap=1	side_2_possible_overlap_registers=NA	side_2_read_count=NA	side_2_redundant=1	total_non_overlap_reads=4
JC	177	.	REL606	2286277	1	REL606	2286292	1	0	alignment_overlap=7	coverage_minus=0	coverage_plus=7	flanking_left=150	flanking_right=150	frequency=6.507e-02	junction_possible_overlap_registers=142	key=REL606__2286277__1__REL606__2286285__1__7____150__150__0__0	max_left=119	max_left_minus=0	max_left_plus=119	max_min_left=65	max_min_left_minus=0	max_min_left_plus=65	max_min_right=29	max_min_right_minus=0	max_min_right_plus=29	max_pos_hash_score=284	max_right=83	max_right_minus=0	max_right_plus=83	neg_log10_pos_hash_p_value=8.7	new_junction_coverage=0.06	new_junction_read_count=7	no_show=1	polymorphism_frequency=6.507e-02	pos_hash_score=5	prediction=polymorphism	reject=COVERAGE_EVENNESS_SKEW,FREQUENCY_CUTOFF	side_1_annotate_key=gene	side_1_continuation=0	side_1_coverage=0.80	side_1_overlap=7	side_1_possible_overlap_registers=149	side_1_read_count=103	side_1_redundant=0	side_2_annotate_key=gene	side_2_continuation=0	side_2_coverage=0.84	side_2_overlap=0	side_2_possible_overlap_registers=142	side_2_read_count=103	side_2_redundant=0	total_non_overlap_reads=7
JC	178	.	REL606	2294397	-1	REL606	2294404	-1	0	alignment_overlap=8	coverage_minus=4	coverage_plus=1	flanking_left=150	flanking_right=150	frequency=4.737e-02	junction_possible_overlap_registers=141	key=REL606__2294397__-1__REL606__2294412__-1__8____150__150__0__0	max_left=84	max_left_minus=84	max_left_plus=20	max_min_left=70	max_min_left_minus=70	max_min_left_plus=20	max_min_right=58	max_min_right_minus=58	max_min_right_plus=0	max_pos_hash_score=282	max_right=122	max_right_minus=83	max_right_plus=122	neg_log10_pos_hash_p_value=8.6	new_junction_coverage=0.04	new_junction_read_count=5	no_show=1	polymorphism_frequency=4.737e-02	pos_hash_score=5	prediction=polymorphism	reject=COVERAGE_EVENNESS_SKEW,FREQUENCY_CUTOFF	side_1_annotate_key=gene	side_1_continuation=0	side_1_coverage=0.85	side_1_overlap=8	side_1_possible_overlap_registers=149	side_1_read_count=110	side_1_redundant=0	side_2_annotate_key=gene	side_2_continuation=0	side_2_coverage=0.79	side_2_overlap=0	side_2_possible_overlap_registers=141	side_2_read_count=97	side_2_redundant=0	total_non_overlap_reads=5
JC	179	.	REL606	2337922	-1	REL606	2337957	-1	0	alignment_overlap=10	coverage_minus=1	coverage_plus=3	flanking_left=150	flanking_right=150	frequency=3.063e-02	junction_possible_overlap_registers=139	key=REL606__2337922__-1__REL606__2337967__-1__10____150__150__0__0	max_left=104	max_left_minus=64	max_left_plus=104	max_min_left=64	max_min_left_minus=64	max_min_left_plus=0	max_min_right=37	max_min_right_minus=0	max_min_right_plus=37	max_pos_hash_score=278	max_right=76	max_right_minus=76	max_right_plus=37	neg_log10_pos_hash_p_value=9.7	new_junction_coverage=0.03	new_junction_read_count=4	no_show=1	polymorphism_frequency=3.063e-02	pos_hash_score=3	prediction=polymorphism	reject=COVERAGE_EVENNESS_SKEW,FREQUENCY_CUTOFF	side_1_annotate_key=gene	side_1_continuation=0	side_1_coverage=1.01	side_1_overlap=10	side_1_possible_overlap_registers=149	side_1_read_count=131	side_1_redundant=0	side_2_annotate_key=gene	side_2_continuation=0	side_2_coverage=1.09	side_2_overlap=0	side_2_possible_overlap_registers=139	side_2_read_count=131	side_2_redundant=0	total_non_overlap_reads=4
JC	180	.	REL606	2384928	-1	REL606	2384966	-1	0	alignment_overlap=10	coverage_minus=4	coverage_plus=0	flanking_left=150	flanking_right=150	frequency=4.450e-02	junction_possible_overlap_registers=139	key=REL606__2384928__-1__REL606__2384976__-1__10____150__150__0__0	max_left=49	max_left_minus=49	max_left_plus=0	max_min_left=49	max_min_left_minus=49	max_min_left_plus=0	max_min_right=0	max_min_right_minus=0	max_min_right_plus=0	max_pos_hash_score=278	max_right=134	max_right_minus=134	max_right_plus=0	neg_log10_pos_hash_p_value=9.1	new_junction_coverage=0.03	new_junction_read_count=4	no_show=1	polymorphism_frequency=4.450e-02	pos_hash_score=4	prediction=polymorphism	reject=COVERAGE_EVENNESS_SKEW,FREQUENCY_CUTOFF	side_1_annotate_key=gene	side_1_continuation=0	side_1_coverage=0.72	side_1_overlap=10	side_1_possible_overlap_registers=149	side_1_read_count=93	side_1_redundant=0	side_2_annotate_key=gene	side_2_continuation=0	side_2_coverage=0.71	side_2_overlap=0	side_2_possible_overlap_registers=139	side_2_read_count=85	side_2_redundant=0	total_non_overlap_reads=4
JC	181	.	REL606	2390509	-1	REL606	3448437	-1	0	alignment_overlap=23	coverage_minus=8	coverage_plus=1	flanking_left=150	flanking_right=150	frequency=6.429e-02	junction_possible_overlap_registers=126	key=REL606__2390532__-1__REL606__3448437__-1__23____150__150__0__1	max_left=115	max_left_minus=95	max_left_plus=115	max_min_left=46	max_min_left_minus=46	max_min_left_plus=0	max_min_right=32	max_min_right_minus=32	max_min_right_plus=12	max_pos_hash_score=252	max_right=118	max_right_minus=118	max_right_plus=12	neg_log10_pos_hash_p_value=7.5	new_junction_coverage=0.08	new_junction_read_count=9	no_show=1	polymorphism_frequency=6.429e-02	pos_hash_score=6	prediction=polymorphism	reject=COVERAGE_EVENNESS_SKEW,FREQUENCY_CUTOFF	side_1_annotate_key=gene	side_1_continuation=0	side_1_coverage=1.20	side_1_overlap=0	side_1_possible_overlap_registers=126	side_1_read_count=131	side_1_redundant=0	side_2_annotate_key=repeat	side_2_continuation=0	side_2_coverage=NA	side_2_overlap=23	side_2_possible_overlap_registers=NA	side_2_read_count=NA	side_2_redundant=1	total_non_overlap_reads=9
JC	182	.	REL606	2390596	-1	REL606	2391065	-1	0	alignment_overlap=10	coverage_minus=4	coverage_plus=0	flanking_left=150	flanking_right=150	frequency=8.328e-02	junction_possible_overlap_registers=139	key=REL606__2390596__-1__REL606__2391075__-1__10____150__150__0__1	max_left=87	max_left_minus=87	max_left_plus=0	max_min_left=66	max_min_left_minus=66	max_min_left_plus=0	max_min_right=53	max_min_right_minus=53	max_min_right_plus=0	max_pos_hash_score=278	max_right=82	max_right_minus=82	max_right_plus=0	neg_log10_pos_hash_p_value=9.1	new_junction_coverage=0.04	new_junction_read_count=5	no_show=1	polymorphism_frequency=8.328e-02	pos_hash_score=4	prediction=polymorphism	reject=COVERAGE_EVENNESS_SKEW,FREQUENCY_CUTOFF	side_1_annotate_key=gene	side_1_continuation=0	side_1_coverage=0.46	side_1_overlap=10	side_1_possible_overlap_registers=149	side_1_read_count=59	side_1_redundant=0	side_2_annotate_key=repeat	side_2_continuation=0	side_2_coverage=NA	side_2_overlap=0	side_2_possible_overlap_registers=NA	side_2_read_count=NA	side_2_redundant=1	total_non_overlap_reads=4
JC	183	.	REL606	2394270	1	REL606	2397172	1	-41	alignment_overlap=-41	coverage_minus=5	coverage_plus=0	flanking_left=150	flanking_right=150	frequency=5.802e-02	junction_possible_overlap_registers=108	key=REL606__2394270__1__REL606__2397172__1__-41__TGCACCCAGCAAACTTGGTACGTAAACGCATCGTGGGGCTA__150__150__0__0	max_left=78	max_left_minus=78	max_left_plus=0	max_min_left=44	max_min_left_minus=44	max_min_left_plus=0	max_min_right=49	max_min_right_minus=49	max_min_right_plus=0	max_pos_hash_score=216	max_right=69	max_right_minus=69	max_right_plus=0	neg_log10_pos_hash_p_value=7.1	new_junction_coverage=0.05	new_junction_read_count=5	no_show=1	polymorphism_frequency=5.802e-02	pos_hash_score=5	prediction=polymorphism	reject=COVERAGE_EVENNESS_SKEW,FREQUENCY_CUTOFF	side_1_annotate_key=gene	side_1_continuation=0	side_1_coverage=0.91	side_1_overlap=0	side_1_possible_overlap_registers=149	side_1_read_count=117	side_1_redundant=0	side_2_annotate_key=gene	side_2_continuation=0	side_2_coverage=0.83	side_2_overlap=0	side_2_possible_overlap_registers=149	side_2_read_count=107	side_2_redundant=0	total_non_overlap_reads=5	unique_read_sequence=TGCACCCAGCAAACTTGGTACGTAAACGCATCGTGGGGCTA
JC	184	.	REL606	2394270	1	REL606	2397292	1	-41	alignment_overlap=-41	coverage_minus=5	coverage_plus=0	flanking_left=150	flanking_right=150	frequency=4.949e-02	junction_possible_overlap_registers=108	key=REL606__2394270__1__REL606__2397292__1__-41__TGCACCCAGCAAACTTGGTACGTAAACGCATCGTGGGGCTA__150__150__0__0	max_left=78	max_left_minus=78	max_left_plus=0	max_min_left=44	max_min_left_minus=44	max_min_left_plus=0	max_min_right=49	max_min_right_minus=49	max_min_right_plus=0	max_pos_hash_score=216	max_right=69	max_right_minus=69	max_right_plus=0	neg_log10_pos_hash_p_value=7.1	new_junction_coverage=0.05	new_junction_read_count=5	polymorphism_frequency=4.949e-02	pos_hash_score=5	prediction=polymorphism	reject=COVERAGE_EVENNESS_SKEW,FREQUENCY_CUTOFF	side_1_annotate_key=gene	side_1_continuation=0	side_1_coverage=0.91	side_1_overlap=0	side_1_possible_overlap_registers=149	side_1_read_count=117	side_1_redundant=0	side_2_annotate_key=gene	side_2_continuation=0	side_2_coverage=1.15	side_2_overlap=0	side_2_possible_overlap_registers=149	side_2_read_count=148	side_2_redundant=0	total_non_overlap_reads=5	unique_read_sequence=TGCACCCAGCAAACTTGGTACGTAAACGCATCGTGGGGCTA
JC	185	.	REL606	2394270	1	REL606	2397414	1	-41	alignment_overlap=-41	coverage_minus=5	coverage_plus=1	flanking_left=150	flanking_right=150	frequency=5.737e-02	junction_possible_overlap_registers=108	key=REL606__2394270__1__REL606__2397414__1__-41__TGCACCCAGCAAACTTGGTACGTAAACGCATCGTGGGGCTA__150__150__0__0	max_left=78	max_left_minus=78	max_left_plus=14	max_min_left=44	max_min_left_minus=44	max_min_left_plus=14	max_min_right=49	max_min_right_minus=49	max_min_right_plus=0	max_pos_hash_score=216	max_right=95	max_right_minus=69	max_right_plus=95	neg_log10_pos_hash_p_value=6.6	new_junction_coverage=0.06	new_junction_read_count=6	polymorphism_frequency=5.737e-02	pos_hash_score=6	prediction=polymorphism	reject=COVERAGE_EVENNESS_SKEW,FREQUENCY_CUTOFF	side_1_annotate_key=gene	side_1_continuation=0	side_1_coverage=0.91	side_1_overlap=0	side_1_possible_overlap_registers=149	side_1_read_count=117	side_1_redundant=0	side_2_annotate_key=gene	side_2_continuation=0	side_2_coverage=1.20	side_2_overlap=0	side_2_possible_overlap_registers=149	side_2_read_count=155	side_2_redundant=0	total_non_overlap_reads=6	unique_read_sequence=TGCACCCAGCAAACTTGGTACGTAAACGCATCGTGGGGCTA
JC	186	.	REL606	2394351	-1	REL606	3284765	-1	-22	alignment_overlap=-22	coverage_minus=5	coverage_plus=0	flanking_left=150	flanking_right=150	frequency=5.455e-02	junction_possible_overlap_registers=127	key=REL606__2394351__-1__REL606__3284765__-1__-22__TAACATGTAGTTAAAACCTCTT__150__150__0__1	max_left=26	max_left_minus=26	max_left_plus=0	max_min_left=26	max_min_left_minus=26	max_min_left_plus=0	max_min_right=0	max_min_right_minus=0	max_min_right_plus=0	max_pos_hash_score=254	max_right=114	max_right_minus=114	max_right_plus=0	neg_log10_pos_hash_p_value=8.0	new_junction_coverage=0.05	new_junction_read_count=6	no_show=1	polymorphism_frequency=5.455e-02	pos_hash_score=5	prediction=polymorphism	reject=COVERAGE_EVENNESS_SKEW,FREQUENCY_CUTOFF	side_1_annotate_key=gene	side_1_continuation=0	side_1_coverage=0.94	side_1_overlap=0	side_1_possible_overlap_registers=149	side_1_read_count=122	side_1_redundant=0	side_2_annotate_key=repeat	side_2_continuation=0	side_2_coverage=NA	side_2_overlap=0	side_2_possible_overlap_registers=NA	side_2_read_count=NA	side_2_redundant=1	total_non_overlap_reads=5	unique_read_sequence=TAACATGTAGTTAAAACCTCTT
JC	187	.	REL606	2394465	-1	REL606	3284765	-1	-23	alignment_overlap=-23	coverage_minus=5	coverage_plus=0	flanking_left=150	flanking_right=150	frequency=5.496e-02	junction_possible_overlap_registers=126	key=REL606__2394465__-1__REL606__3284765__-1__-23__ATAACATGTAGTTAAAACCTCTT__150__150__0__1	max_left=25	max_left_minus=25	max_left_plus=0	max_min_left=25	max_min_left_minus=25	max_min_left_plus=0	max_min_right=0	max_min_right_minus=0	max_min_right_plus=0	max_pos_hash_score=252	max_right=114	max_right_minus=114	max_right_plus=0	neg_log10_pos_hash_p_value=8.0	new_junction_coverage=0.05	new_junction_read_count=6	no_show=1	polymorphism_frequency=5.496e-02	pos_hash_score=5	prediction=polymorphism	reject=COVERAGE_EVENNESS_SKEW,FREQUENCY_CUTOFF	side_1_annotate_key=gene	side_1_continuation=0	side_1_coverage=0.94	side_1_overlap=0	side_1_possible_overlap_registers=149	side_1_read_count=122	side_1_redundant=0	side_2_annotate_key=repeat	side_2_continuation=0	side_2_coverage=NA	side_2_overlap=0	side_2_possible_overlap_registers=NA	side_2_read_count=NA	side_2_redundant=1	total_non_overlap_reads=5	unique_read_sequence=ATAACATGTAGTTAAAACCTCTT
JC	188	.	REL606	2419456	-1	REL606	2419471	-1	0	alignment_overlap=9	coverage_minus=8	coverage_plus=1	flanking_left=150	flanking_right=150	frequency=6.141e-02	junction_possible_overlap_registers=140	key=REL606__2419456__-1__REL606__2419480__-1__9____150__150__0__0	max_left=82	max_left_minus=82	max_left_plus=6	max_min_left=53	max_min_left_minus=53	max_min_left_plus=6	max_min_right=70	max_min_right_minus=70	max_min_right_plus=0	max_pos_hash_score=280	max_right=135	max_right_minus=118	max_right_plus=135	neg_log10_pos_hash_p_value=7.6	new_junction_coverage=0.07	new_junction_read_count=9	no_show=1	polymorphism_frequency=6.141e-02	pos_hash_score=7	prediction=polymorphism	reject=COVERAGE_EVENNESS_SKEW,FREQUENCY_CUTOFF	side_1_annotate_key=gene	side_1_continuation=0	side_1_coverage=1.14	side_1_overlap=9	side_1_possible_overlap_registers=149	side_1_read_count=147	side_1_redundant=0	side_2_annotate_key=gene	side_2_continuation=0	side_2_coverage=1.13	side_2_overlap=0	side_2_possible_overlap_registers=140	side_2_read_count=137	side_2_redundant=0	total_non_overlap_reads=9
JC	189	.	REL606	2430027	1	REL606	2430048	1	0	alignment_overlap=7	coverage_minus=0	coverage_plus=3	flanking_left=150	flanking_right=150	frequency=2.731e-02	junction_possible_overlap_registers=142	key=REL606__2430027__1__REL606__2430041__1__7____150__150__0__0	max_left=105	max_left_minus=0	max_left_plus=105	max_min_left=0	max_min_left_minus=0	max_min_left_plus=0	max_min_right=65	max_min_right_minus=0	max_min_right_plus=65	max_pos_hash_score=284	max_right=65	max_right_minus=0	max_right_plus=65	neg_log10_pos_hash_p_value=9.9	new_junction_coverage=0.02	new_junction_read_count=3	no_show=1	polymorphism_frequency=2.731e-02	pos_hash_score=3	prediction=polymorphism	reject=COVERAGE_EVENNESS_SKEW,FREQUENCY_CUTOFF	side_1_annotate_key=gene	side_1_continuation=0	side_1_coverage=0.87	side_1_overlap=7	side_1_possible_overlap_registers=149	side_1_read_count=113	side_1_redundant=0	side_2_annotate_key=gene	side_2_continuation=0	side_2_coverage=0.86	side_2_overlap=0	side_2_possible_overlap_registers=142	side_2_read_count=106	side_2_redundant=0	total_non_overlap_reads=3
JC	190	.	REL606	2504233	-1	REL606	2504292	-1	0	alignment_overlap=7	coverage_minus=5	coverage_plus=1	flanking_left=150	flanking_right=150	frequency=4.279e-02	junction_possible_overlap_registers=142	key=REL606__2504233__-1__REL606__2504299__-1__7____150__150__0__0	max_left=89	max_left_minus=89	max_left_plus=86	max_min_left=43	max_min_left_minus=43	max_min_left_plus=0	max_min_right=64	max_min_right_minus=64	max_min_right_plus=57	max_pos_hash_score=284	max_right=113	max_right_minus=113	max_right_plus=57	neg_log10_pos_hash_p_value=8.1	new_junction_coverage=0.05	new_junction_read_count=6	no_show=1	polymorphism_frequency=4.279e-02	pos_hash_score=6	prediction=polymorphism	reject=COVERAGE_EVENNESS_SKEW,FREQUENCY_CUTOFF	side_1_annotate_key=gene	side_1_continuation=0	side_1_coverage=1.08	side_1_overlap=7	side_1_possible_overlap_registers=149	side_1_read_count=139	side_1_redundant=0	side_2_annotate_key=gene	side_2_continuation=0	side_2_coverage=1.10	side_2_overlap=0	side_2_possible_overlap_registers=142	side_2_read_count=136	side_2_redundant=0	total_non_overlap_reads=6
JC	191	.	REL606	2553192	1	REL606	2553268	1	0	alignment_overlap=8	coverage_minus=1	coverage_plus=2	flanking_left=150	flanking_right=150	frequency=2.108e-02	junction_possible_overlap_registers=141	key=REL606__2553192__1__REL606__2553260__1__8____150__150__0__0	max_left=94	max_left_minus=53	max_left_plus=94	max_min_left=53	max_min_left_minus=53	max_min_left_plus=44	max_min_right=48	max_min_right_minus=0	max_min_right_plus=48	max_pos_hash_score=282	max_right=98	max_right_minus=89	max_right_plus=98	neg_log10_pos_hash_p_value=9.8	new_junction_coverage=0.02	new_junction_read_count=3	no_show=1	polymorphism_frequency=2.108e-02	pos_hash_score=3	prediction=polymorphism	reject=COVERAGE_EVENNESS_SKEW,FREQUENCY_CUTOFF	side_1_annotate_key=gene	side_1_continuation=0	side_1_coverage=1.07	side_1_overlap=8	side_1_possible_overlap_registers=149	side_1_read_count=138	side_1_redundant=0	side_2_annotate_key=gene	side_2_continuation=0	side_2_coverage=1.21	side_2_overlap=0	side_2_possible_overlap_registers=141	side_2_read_count=148	side_2_redundant=0	total_non_overlap_reads=3
JC	192	.	REL606	2568958	-1	REL606	2569026	-1	0	alignment_overlap=13	coverage_minus=1	coverage_plus=3	flanking_left=150	flanking_right=150	frequency=3.314e-02	junction_possible_overlap_registers=136	key=REL606__2568958__-1__REL606__2569039__-1__13____150__150__0__0	max_left=69	max_left_minus=34	max_left_plus=69	max_min_left=68	max_min_left_minus=34	max_min_left_plus=68	max_min_right=68	max_min_right_minus=0	max_min_right_plus=68	max_pos_hash_score=272	max_right=103	max_right_minus=103	max_right_plus=69	neg_log10_pos_hash_p_value=9.6	new_junction_coverage=0.03	new_junction_read_count=4	no_show=1	polymorphism_frequency=3.314e-02	pos_hash_score=3	prediction=polymorphism	reject=COVERAGE_EVENNESS_SKEW,FREQUENCY_CUTOFF	side_1_annotate_key=gene	side_1_continuation=0	side_1_coverage=1.03	side_1_overlap=13	side_1_possible_overlap_registers=149	side_1_read_count=133	side_1_redundant=0	side_2_annotate_key=gene	side_2_continuation=0	side_2_coverage=0.95	side_2_overlap=0	side_2_possible_overlap_registers=136	side_2_read_count=112	side_2_redundant=0	total_non_overlap_reads=4
JC	193	.	REL606	2570744	-1	REL606	2570797	-1	0	alignment_overlap=9	coverage_minus=4	coverage_plus=0	flanking_left=150	flanking_right=150	frequency=2.461e-02	junction_possible_overlap_registers=140	key=REL606__2570744__-1__REL606__2570806__-1__9____150__150__0__0	max_left=87	max_left_minus=87	max_left_plus=0	max_min_left=56	max_min_left_minus=56	max_min_left_plus=0	max_min_right=68	max_min_right_minus=68	max_min_right_plus=0	max_pos_hash_score=280	max_right=119	max_right_minus=119	max_right_plus=0	neg_log10_pos_hash_p_value=9.1	new_junction_coverage=0.03	new_junction_read_count=4	no_show=1	polymorphism_frequency=2.461e-02	pos_hash_score=4	prediction=polymorphism	reject=COVERAGE_EVENNESS_SKEW,FREQUENCY_CUTOFF	side_1_annotate_key=gene	side_1_continuation=0	side_1_coverage=1.15	side_1_overlap=9	side_1_possible_overlap_registers=149	side_1_read_count=148	side_1_redundant=0	side_2_annotate_key=gene	side_2_continuation=0	side_2_coverage=1.47	side_2_overlap=0	side_2_possible_overlap_registers=140	side_2_read_count=178	side_2_redundant=0	total_non_overlap_reads=4
JC	194	.	REL606	2578669	1	REL606	2578770	1	0	alignment_overlap=11	coverage_minus=4	coverage_plus=7	flanking_left=150	flanking_right=150	frequency=7.820e-02	junction_possible_overlap_registers=138	key=REL606__2578669__1__REL606__2578759__1__11____150__150__0__0	max_left=137	max_left_minus=82	max_left_plus=137	max_min_left=0	max_min_left_minus=0	max_min_left_plus=0	max_min_right=69	max_min_right_minus=69	max_min_right_plus=64	max_pos_hash_score=276	max_right=69	max_right_minus=69	max_right_plus=64	neg_log10_pos_hash_p_value=7.1	new_junction_coverage=0.09	new_junction_read_count=11	polymorphism_frequency=7.820e-02	pos_hash_score=8	prediction=polymorphism	reject=COVERAGE_EVENNESS_SKEW,FREQUENCY_CUTOFF	side_1_annotate_key=gene	side_1_continuation=0	side_1_coverage=1.01	side_1_overlap=11	side_1_possible_overlap_registers=149	side_1_read_count=131	side_1_redundant=0	side_2_annotate_key=gene	side_2_continuation=0	side_2_coverage=1.15	side_2_overlap=0	side_2_possible_overlap_registers=138	side_2_read_count=138	side_2_redundant=0	total_non_overlap_reads=11
JC	195	.	REL606	2578679	-1	REL606	2578758	-1	0	alignment_overlap=11	coverage_minus=10	coverage_plus=5	flanking_left=150	flanking_right=150	frequency=9.680e-02	junction_possible_overlap_registers=138	key=REL606__2578679__-1__REL606__2578769__-1__11____150__150__0__0	max_left=134	max_left_minus=92	max_left_plus=134	max_min_left=64	max_min_left_minus=64	max_min_left_plus=57	max_min_right=67	max_min_right_minus=67	max_min_right_plus=5	max_pos_hash_score=276	max_right=132	max_right_minus=132	max_right_plus=82	neg_log10_pos_hash_p_value=5.7	new_junction_coverage=0.13	new_junction_read_count=15	polymorphism_frequency=9.680e-02	pos_hash_score=12	prediction=polymorphism	reject=COVERAGE_EVENNESS_SKEW,FREQUENCY_CUTOFF	side_1_annotate_key=gene	side_1_continuation=0	side_1_coverage=1.16	side_1_overlap=11	side_1_possible_overlap_registers=149	side_1_read_count=150	side_1_redundant=0	side_2_annotate_key=gene	side_2_continuation=0	side_2_coverage=1.18	side_2_overlap=0	side_2_possible_overlap_registers=138	side_2_read_count=141	side_2_redundant=0	total_non_overlap_reads=15
JC	196	.	REL606	2633057	1	REL606	2633360	1	0	alignment_overlap=10	coverage_minus=0	coverage_plus=4	flanking_left=150	flanking_right=150	frequency=2.467e-02	junction_possible_overlap_registers=139	key=REL606__2633057__1__REL606__2633350__1__10____150__150__0__0	max_left=117	max_left_minus=0	max_left_plus=117	max_min_left=43	max_min_left_minus=0	max_min_left_plus=43	max_min_right=62	max_min_right_minus=0	max_min_right_plus=62	max_pos_hash_score=278	max_right=97	max_right_minus=0	max_right_plus=97	neg_log10_pos_hash_p_value=9.1	new_junction_coverage=0.03	new_junction_read_count=4	no_show=1	polymorphism_frequency=2.467e-02	pos_hash_score=4	prediction=polymorphism	reject=COVERAGE_EVENNESS_SKEW,FREQUENCY_CUTOFF	side_1_annotate_key=gene	side_1_continuation=0	side_1_coverage=1.35	side_1_overlap=10	side_1_possible_overlap_registers=149	side_1_read_count=174	side_1_redundant=0	side_2_annotate_key=gene	side_2_continuation=0	side_2_coverage=1.28	side_2_overlap=0	side_2_possible_overlap_registers=139	side_2_read_count=154	side_2_redundant=0	total_non_overlap_reads=4
JC	197	.	REL606	2691769	1	REL606	2691829	1	0	alignment_overlap=8	coverage_minus=0	coverage_plus=7	flanking_left=150	flanking_right=150	frequency=5.041e-02	junction_possible_overlap_registers=141	key=REL606__2691769__1__REL606__2691821__1__8____150__150__0__0	max_left=138	max_left_minus=0	max_left_plus=138	max_min_left=37	max_min_left_minus=0	max_min_left_plus=37	max_min_right=59	max_min_right_minus=0	max_min_right_plus=59	max_pos_hash_score=282	max_right=105	max_right_minus=0	max_right_plus=105	neg_log10_pos_hash_p_value=7.6	new_junction_coverage=0.06	new_junction_read_count=7	no_show=1	polymorphism_frequency=5.041e-02	pos_hash_score=7	prediction=polymorphism	reject=COVERAGE_EVENNESS_SKEW,FREQUENCY_CUTOFF	side_1_annotate_key=gene	side_1_continuation=0	side_1_coverage=1.05	side_1_overlap=8	side_1_possible_overlap_registers=149	side_1_read_count=136	side_1_redundant=0	side_2_annotate_key=gene	side_2_continuation=0	side_2_coverage=1.10	side_2_overlap=0	side_2_possible_overlap_registers=141	side_2_read_count=135	side_2_redundant=0	total_non_overlap_reads=7
JC	198	.	REL606	2717745	-1	REL606	2718214	-1	0	alignment_overlap=10	coverage_minus=3	coverage_plus=0	flanking_left=150	flanking_right=150	frequency=1.265e-01	junction_possible_overlap_registers=139	key=REL606__2717745__-1__REL606__2718224__-1__10____150__150__0__1	max_left=66	max_left_minus=66	max_left_plus=0	max_min_left=66	max_min_left_minus=66	max_min_left_plus=0	max_min_right=0	max_min_right_minus=0	max_min_right_plus=0	max_pos_hash_score=278	max_right=82	max_right_minus=82	max_right_plus=0	neg_log10_pos_hash_p_value=9.7	new_junction_coverage=0.04	new_junction_read_count=5	no_show=1	polymorphism_frequency=1.265e-01	pos_hash_score=3	prediction=polymorphism	reject=COVERAGE_EVENNESS_SKEW,FREQUENCY_CUTOFF	side_1_annotate_key=gene	side_1_continuation=0	side_1_coverage=0.29	side_1_overlap=10	side_1_possible_overlap_registers=149	side_1_read_count=37	side_1_redundant=0	side_2_annotate_key=repeat	side_2_continuation=0	side_2_coverage=NA	side_2_overlap=0	side_2_possible_overlap_registers=NA	side_2_read_count=NA	side_2_redundant=1	total_non_overlap_reads=3
JC	199	.	REL606	2794716	1	REL606	2794919	1	0	alignment_overlap=10	coverage_minus=1	coverage_plus=3	flanking_left=150	flanking_right=150	frequency=3.141e-02	junction_possible_overlap_registers=139	key=REL606__2794716__1__REL606__2794909__1__10____150__150__0__0	max_left=104	max_left_minus=35	max_left_plus=104	max_min_left=35	max_min_left_minus=35	max_min_left_plus=0	max_min_right=52	max_min_right_minus=0	max_min_right_plus=52	max_pos_hash_score=278	max_right=105	max_right_minus=105	max_right_plus=52	neg_log10_pos_hash_p_value=9.7	new_junction_coverage=0.03	new_junction_read_count=4	no_show=1	polymorphism_frequency=3.141e-02	pos_hash_score=3	prediction=polymorphism	reject=COVERAGE_EVENNESS_SKEW,FREQUENCY_CUTOFF	side_1_annotate_key=gene	side_1_continuation=0	side_1_coverage=1.08	side_1_overlap=10	side_1_possible_overlap_registers=149	side_1_read_count=139	side_1_redundant=0	side_2_annotate_key=gene	side_2_continuation=0	side_2_coverage=0.97	side_2_overlap=0	side_2_possible_overlap_registers=139	side_2_read_count=117	side_2_redundant=0	total_non_overlap_reads=4
JC	200	.	REL606	2820985	1	REL606	2845863	-1	0	alignment_overlap=0	coverage_minus=43	coverage_plus=70	flanking_left=150	flanking_right=150	frequency=1	junction_possible_overlap_registers=149	key=REL606__2820985__1__REL606__2845863__-1__0____150__150__0__1	max_left=147	max_left_minus=146	max_left_plus=147	max_min_left=73	max_min_left_minus=73	max_min_left_plus=73	max_min_right=75	max_min_right_minus=74	max_min_right_plus=75	max_pos_hash_score=298	max_right=127	max_right_minus=114	max_right_plus=127	neg_log10_pos_hash_p_value=0.3	new_junction_coverage=0.88	new_junction_read_count=114	polymorphism_frequency=1.000e+00	pos_hash_score=66	prediction=consensus	read_count_offset=3	side_1_annotate_key=gene	side_1_continuation=0	side_1_coverage=0.00	side_1_overlap=0	side_1_possible_overlap_registers=146	side_1_read_count=0	side_1_redundant=0	side_2_annotate_key=repeat	side_2_continuation=0	side_2_coverage=NA	side_2_overlap=0	side_2_possible_overlap_registers=NA	side_2_read_count=NA	side_2_redundant=1	total_non_overlap_reads=113
JC	201	.	REL606	2961005	1	REL606	2961078	1	0	alignment_overlap=8	coverage_minus=1	coverage_plus=4	flanking_left=150	flanking_right=150	frequency=4.212e-02	junction_possible_overlap_registers=141	key=REL606__2961005__1__REL606__2961070__1__8____150__150__0__0	max_left=132	max_left_minus=25	max_left_plus=132	max_min_left=67	max_min_left_minus=25	max_min_left_plus=67	max_min_right=63	max_min_right_minus=0	max_min_right_plus=63	max_pos_hash_score=282	max_right=117	max_right_minus=117	max_right_plus=75	neg_log10_pos_hash_p_value=8.6	new_junction_coverage=0.04	new_junction_read_count=5	no_show=1	polymorphism_frequency=4.212e-02	pos_hash_score=5	prediction=polymorphism	reject=COVERAGE_EVENNESS_SKEW,FREQUENCY_CUTOFF	side_1_annotate_key=gene	side_1_continuation=0	side_1_coverage=0.95	side_1_overlap=8	side_1_possible_overlap_registers=149	side_1_read_count=123	side_1_redundant=0	side_2_annotate_key=gene	side_2_continuation=0	side_2_coverage=0.91	side_2_overlap=0	side_2_possible_overlap_registers=141	side_2_read_count=111	side_2_redundant=0	total_non_overlap_reads=5
JC	202	.	REL606	2961677	1	REL606	2961762	1	0	alignment_overlap=9	coverage_minus=1	coverage_plus=6	flanking_left=150	flanking_right=150	frequency=4.530e-02	junction_possible_overlap_registers=140	key=REL606__2961677__1__REL606__2961753__1__9____150__150__0__0	max_left=132	max_left_minus=132	max_left_plus=117	max_min_left=37	max_min_left_minus=0	max_min_left_plus=37	max_min_right=48	max_min_right_minus=9	max_min_right_plus=48	max_pos_hash_score=280	max_right=104	max_right_minus=9	max_right_plus=104	neg_log10_pos_hash_p_value=8.6	new_junction_coverage=0.06	new_junction_read_count=7	no_show=1	polymorphism_frequency=4.530e-02	pos_hash_score=5	prediction=polymorphism	reject=COVERAGE_EVENNESS_SKEW,FREQUENCY_CUTOFF	side_1_annotate_key=gene	side_1_continuation=0	side_1_coverage=1.15	side_1_overlap=9	side_1_possible_overlap_registers=149	side_1_read_count=148	side_1_redundant=0	side_2_annotate_key=gene	side_2_continuation=0	side_2_coverage=1.28	side_2_overlap=0	side_2_possible_overlap_registers=140	side_2_read_count=156	side_2_redundant=0	total_non_overlap_reads=7
JC	203	.	REL606	2989283	-1	REL606	2989362	-1	0	alignment_overlap=9	coverage_minus=3	coverage_plus=1	flanking_left=150	flanking_right=150	frequency=4.205e-02	junction_possible_overlap_registers=140	key=REL606__2989283__-1__REL606__2989371__-1__9____150__150__0__0	max_left=71	max_left_minus=38	max_left_plus=71	max_min_left=38	max_min_left_minus=38	max_min_left_plus=0	max_min_right=70	max_min_right_minus=0	max_min_right_plus=70	max_pos_hash_score=280	max_right=140	max_right_minus=140	max_right_plus=70	neg_log10_pos_hash_p_value=9.1	new_junction_coverage=0.03	new_junction_read_count=4	no_show=1	polymorphism_frequency=4.205e-02	pos_hash_score=4	prediction=polymorphism	reject=COVERAGE_EVENNESS_SKEW,FREQUENCY_CUTOFF	side_1_annotate_key=gene	side_1_continuation=0	side_1_coverage=0.74	side_1_overlap=9	side_1_possible_overlap_registers=149	side_1_read_count=95	side_1_redundant=0	side_2_annotate_key=gene	side_2_continuation=0	side_2_coverage=0.77	side_2_overlap=0	side_2_possible_overlap_registers=140	side_2_read_count=93	side_2_redundant=0	total_non_overlap_reads=4
JC	204	.	REL606	2997843	-1	REL606	2997916	-1	0	alignment_overlap=9	coverage_minus=1	coverage_plus=8	flanking_left=150	flanking_right=150	frequency=6.508e-02	junction_possible_overlap_registers=140	key=REL606__2997843__-1__REL606__2997925__-1__9____150__150__0__0	max_left=134	max_left_minus=12	max_left_plus=134	max_min_left=68	max_min_left_minus=12	max_min_left_plus=68	max_min_right=61	max_min_right_minus=0	max_min_right_plus=61	max_pos_hash_score=280	max_right=129	max_right_minus=129	max_right_plus=75	neg_log10_pos_hash_p_value=8.6	new_junction_coverage=0.07	new_junction_read_count=9	no_show=1	polymorphism_frequency=6.508e-02	pos_hash_score=5	prediction=polymorphism	reject=COVERAGE_EVENNESS_SKEW,FREQUENCY_CUTOFF	side_1_annotate_key=gene	side_1_continuation=0	side_1_coverage=1.21	side_1_overlap=9	side_1_possible_overlap_registers=149	side_1_read_count=156	side_1_redundant=0	side_2_annotate_key=gene	side_2_continuation=0	side_2_coverage=0.92	side_2_overlap=0	side_2_possible_overlap_registers=140	side_2_read_count=112	side_2_redundant=0	total_non_overlap_reads=9
JC	205	.	REL606	3083014	1	REL606	3083075	1	0	alignment_overlap=8	coverage_minus=0	coverage_plus=5	flanking_left=150	flanking_right=150	frequency=4.644e-02	junction_possible_overlap_registers=141	key=REL606__3083014__1__REL606__3083067__1__8____150__150__0__0	max_left=113	max_left_minus=0	max_left_plus=113	max_min_left=36	max_min_left_minus=0	max_min_left_plus=36	max_min_right=60	max_min_right_minus=0	max_min_right_plus=60	max_pos_hash_score=282	max_right=126	max_right_minus=0	max_right_plus=126	neg_log10_pos_hash_p_value=8.6	new_junction_coverage=0.04	new_junction_read_count=5	no_show=1	polymorphism_frequency=4.644e-02	pos_hash_score=5	prediction=polymorphism	reject=COVERAGE_EVENNESS_SKEW,FREQUENCY_CUTOFF	side_1_annotate_key=gene	side_1_continuation=0	side_1_coverage=0.82	side_1_overlap=8	side_1_possible_overlap_registers=149	side_1_read_count=106	side_1_redundant=0	side_2_annotate_key=gene	side_2_continuation=0	side_2_coverage=0.86	side_2_overlap=0	side_2_possible_overlap_registers=141	side_2_read_count=105	side_2_redundant=0	total_non_overlap_reads=5
JC	206	.	REL606	3104138	1	REL606	3104164	1	0	alignment_overlap=9	coverage_minus=0	coverage_plus=7	flanking_left=150	flanking_right=150	frequency=4.154e-02	junction_possible_overlap_registers=140	key=REL606__3104138__1__REL606__3104155__1__9____150__150__0__0	max_left=139	max_left_minus=0	max_left_plus=139	max_min_left=0	max_min_left_minus=0	max_min_left_plus=0	max_min_right=43	max_min_right_minus=0	max_min_right_plus=43	max_pos_hash_score=280	max_right=43	max_right_minus=0	max_right_plus=43	neg_log10_pos_hash_p_value=7.6	new_junction_coverage=0.06	new_junction_read_count=7	no_show=1	polymorphism_frequency=4.154e-02	pos_hash_score=7	prediction=polymorphism	reject=COVERAGE_EVENNESS_SKEW,FREQUENCY_CUTOFF	side_1_annotate_key=gene	side_1_continuation=0	side_1_coverage=1.28	side_1_overlap=9	side_1_possible_overlap_registers=149	side_1_read_count=165	side_1_redundant=0	side_2_annotate_key=gene	side_2_continuation=0	side_2_coverage=1.38	side_2_overlap=0	side_2_possible_overlap_registers=140	side_2_read_count=168	side_2_redundant=0	total_non_overlap_reads=7
JC	207	.	REL606	3109394	1	REL606	3196392	1	0	alignment_overlap=0	coverage_minus=77	coverage_plus=51	flanking_left=150	flanking_right=150	frequency=1	junction_possible_overlap_registers=149	key=REL606__3109394__1__REL606__3196392__1__0____150__150__0__1	max_left=145	max_left_minus=144	max_left_plus=145	max_min_left=73	max_min_left_minus=68	max_min_left_plus=73	max_min_right=75	max_min_right_minus=74	max_min_right_plus=75	max_pos_hash_score=298	max_right=131	max_right_minus=129	max_right_plus=131	neg_log10_pos_hash_p_value=0.4	new_junction_coverage=1.22	new_junction_read_count=157	polymorphism_frequency=1.000e+00	pos_hash_score=61	prediction=consensus	read_count_offset=4	side_1_annotate_key=gene	side_1_continuation=0	side_1_coverage=0.00	side_1_overlap=0	side_1_possible_overlap_registers=145	side_1_read_count=0	side_1_redundant=0	side_2_annotate_key=repeat	side_2_continuation=0	side_2_coverage=NA	side_2_overlap=0	side_2_possible_overlap_registers=NA	side_2_read_count=NA	side_2_redundant=1	total_non_overlap_reads=128
JC	208	.	REL606	3124509	1	REL606	3124563	1	0	alignment_overlap=11	coverage_minus=0	coverage_plus=4	flanking_left=150	flanking_right=150	frequency=3.893e-02	junction_possible_overlap_registers=138	key=REL606__3124509__1__REL606__3124552__1__11____150__150__0__0	max_left=126	max_left_minus=0	max_left_plus=126	max_min_left=67	max_min_left_minus=0	max_min_left_plus=67	max_min_right=43	max_min_right_minus=0	max_min_right_plus=43	max_pos_hash_score=276	max_right=72	max_right_minus=0	max_right_plus=72	neg_log10_pos_hash_p_value=9.1	new_junction_coverage=0.03	new_junction_read_count=4	no_show=1	polymorphism_frequency=3.893e-02	pos_hash_score=4	prediction=polymorphism	reject=COVERAGE_EVENNESS_SKEW,FREQUENCY_CUTOFF	side_1_annotate_key=gene	side_1_continuation=0	side_1_coverage=0.89	side_1_overlap=11	side_1_possible_overlap_registers=149	side_1_read_count=115	side_1_redundant=0	side_2_annotate_key=gene	side_2_continuation=0	side_2_coverage=0.76	side_2_overlap=0	side_2_possible_overlap_registers=138	side_2_read_count=91	side_2_redundant=0	total_non_overlap_reads=4
JC	209	.	REL606	3239520	1	REL606	3239550	1	0	alignment_overlap=9	coverage_minus=1	coverage_plus=6	flanking_left=150	flanking_right=150	frequency=6.112e-02	junction_possible_overlap_registers=140	key=REL606__3239520__1__REL606__3239541__1__9____150__150__0__0	max_left=117	max_left_minus=113	max_left_plus=117	max_min_left=44	max_min_left_minus=0	max_min_left_plus=44	max_min_right=55	max_min_right_minus=28	max_min_right_plus=55	max_pos_hash_score=280	max_right=138	max_right_minus=28	max_right_plus=138	neg_log10_pos_hash_p_value=7.6	new_junction_coverage=0.06	new_junction_read_count=7	no_show=1	polymorphism_frequency=6.112e-02	pos_hash_score=7	prediction=polymorphism	reject=COVERAGE_EVENNESS_SKEW,FREQUENCY_CUTOFF	side_1_annotate_key=gene	side_1_continuation=0	side_1_coverage=0.89	side_1_overlap=9	side_1_possible_overlap_registers=149	side_1_read_count=115	side_1_redundant=0	side_2_annotate_key=gene	side_2_continuation=0	side_2_coverage=0.88	side_2_overlap=0	side_2_possible_overlap_registers=140	side_2_read_count=107	side_2_redundant=0	total_non_overlap_reads=7
JC	210	.	REL606	3387872	-1	REL606	3387928	-1	0	alignment_overlap=10	coverage_minus=8	coverage_plus=1	flanking_left=150	flanking_right=150	frequency=7.165e-02	junction_possible_overlap_registers=139	key=REL606__3387872__-1__REL606__3387938__-1__10____150__150__0__0	max_left=130	max_left_minus=97	max_left_plus=130	max_min_left=63	max_min_left_minus=63	max_min_left_plus=0	max_min_right=70	max_min_right_minus=70	max_min_right_plus=10	max_pos_hash_score=278	max_right=131	max_right_minus=131	max_right_plus=10	neg_log10_pos_hash_p_value=7.1	new_junction_coverage=0.07	new_junction_read_count=9	polymorphism_frequency=7.165e-02	pos_hash_score=8	prediction=polymorphism	reject=COVERAGE_EVENNESS_SKEW,FREQUENCY_CUTOFF	side_1_annotate_key=gene	side_1_continuation=0	side_1_coverage=1.01	side_1_overlap=10	side_1_possible_overlap_registers=149	side_1_read_count=131	side_1_redundant=0	side_2_annotate_key=gene	side_2_continuation=0	side_2_coverage=0.92	side_2_overlap=0	side_2_possible_overlap_registers=139	side_2_read_count=111	side_2_redundant=0	total_non_overlap_reads=9
JC	211	.	REL606	3440623	-1	REL606	3440706	-1	0	alignment_overlap=10	coverage_minus=6	coverage_plus=0	flanking_left=150	flanking_right=150	frequency=4.162e-02	junction_possible_overlap_registers=139	key=REL606__3440623__-1__REL606__3440716__-1__10____150__150__0__0	max_left=58	max_left_minus=58	max_left_plus=0	max_min_left=58	max_min_left_minus=58	max_min_left_plus=0	max_min_right=0	max_min_right_minus=0	max_min_right_plus=0	max_pos_hash_score=278	max_right=135	max_right_minus=135	max_right_plus=0	neg_log10_pos_hash_p_value=8.5	new_junction_coverage=0.05	new_junction_read_count=6	no_show=1	polymorphism_frequency=4.162e-02	pos_hash_score=5	prediction=polymorphism	reject=COVERAGE_EVENNESS_SKEW,FREQUENCY_CUTOFF	side_1_annotate_key=gene	side_1_continuation=0	side_1_coverage=1.11	side_1_overlap=10	side_1_possible_overlap_registers=149	side_1_read_count=144	side_1_redundant=0	side_2_annotate_key=gene	side_2_continuation=0	side_2_coverage=1.18	side_2_overlap=0	side_2_possible_overlap_registers=139	side_2_read_count=142	side_2_redundant=0	total_non_overlap_reads=6
JC	212	.	REL606	3447185	-1	REL606	3447654	-1	0	alignment_overlap=10	coverage_minus=3	coverage_plus=0	flanking_left=150	flanking_right=150	frequency=7.618e-02	junction_possible_overlap_registers=139	key=REL606__3447185__-1__REL606__3447664__-1__10____150__150__0__1	max_left=66	max_left_minus=66	max_left_plus=0	max_min_left=66	max_min_left_minus=66	max_min_left_plus=0	max_min_right=0	max_min_right_minus=0	max_min_right_plus=0	max_pos_hash_score=278	max_right=82	max_right_minus=82	max_right_plus=0	neg_log10_pos_hash_p_value=9.7	new_junction_coverage=0.03	new_junction_read_count=4	no_show=1	polymorphism_frequency=7.618e-02	pos_hash_score=3	prediction=polymorphism	reject=COVERAGE_EVENNESS_SKEW,FREQUENCY_CUTOFF	side_1_annotate_key=gene	side_1_continuation=0	side_1_coverage=0.40	side_1_overlap=10	side_1_possible_overlap_registers=149	side_1_read_count=52	side_1_redundant=0	side_2_annotate_key=repeat	side_2_continuation=0	side_2_coverage=NA	side_2_overlap=0	side_2_possible_overlap_registers=NA	side_2_read_count=NA	side_2_redundant=1	total_non_overlap_reads=3
JC	213	.	REL606	3469389	1	REL606	3469501	1	0	alignment_overlap=10	coverage_minus=0	coverage_plus=6	flanking_left=150	flanking_right=150	frequency=6.258e-02	junction_possible_overlap_registers=139	key=REL606__3469389__1__REL606__3469491__1__10____150__150__0__0	max_left=124	max_left_minus=0	max_left_plus=124	max_min_left=56	max_min_left_minus=0	max_min_left_plus=56	max_min_right=64	max_min_right_minus=0	max_min_right_plus=64	max_pos_hash_score=278	max_right=106	max_right_minus=0	max_right_plus=106	neg_log10_pos_hash_p_value=8.5	new_junction_coverage=0.05	new_junction_read_count=6	no_show=1	polymorphism_frequency=6.258e-02	pos_hash_score=5	prediction=polymorphism	reject=COVERAGE_EVENNESS_SKEW,FREQUENCY_CUTOFF	side_1_annotate_key=gene	side_1_continuation=0	side_1_coverage=0.72	side_1_overlap=10	side_1_possible_overlap_registers=149	side_1_read_count=93	side_1_redundant=0	side_2_annotate_key=gene	side_2_continuation=0	side_2_coverage=0.77	side_2_overlap=0	side_2_possible_overlap_registers=139	side_2_read_count=93	side_2_redundant=0	total_non_overlap_reads=6
JC	214	.	REL606	3469427	1	REL606	3469507	1	0	alignment_overlap=9	coverage_minus=0	coverage_plus=3	flanking_left=150	flanking_right=150	frequency=2.999e-02	junction_possible_overlap_registers=140	key=REL606__3469427__1__REL606__3469498__1__9____150__150__0__0	max_left=102	max_left_minus=0	max_left_plus=102	max_min_left=56	max_min_left_minus=0	max_min_left_plus=56	max_min_right=58	max_min_right_minus=0	max_min_right_plus=58	max_pos_hash_score=280	max_right=85	max_right_minus=0	max_right_plus=85	neg_log10_pos_hash_p_value=9.8	new_junction_coverage=0.02	new_junction_read_count=3	no_show=1	polymorphism_frequency=2.999e-02	pos_hash_score=3	prediction=polymorphism	reject=COVERAGE_EVENNESS_SKEW,FREQUENCY_CUTOFF	side_1_annotate_key=gene	side_1_continuation=0	side_1_coverage=0.76	side_1_overlap=9	side_1_possible_overlap_registers=149	side_1_read_count=98	side_1_redundant=0	side_2_annotate_key=gene	side_2_continuation=0	side_2_coverage=0.84	side_2_overlap=0	side_2_possible_overlap_registers=140	side_2_read_count=102	side_2_redundant=0	total_non_overlap_reads=3
JC	215	.	REL606	3483840	1	REL606	3632244	1	0	alignment_overlap=4	coverage_minus=5	coverage_plus=0	flanking_left=150	flanking_right=150	frequency=8.544e-02	junction_possible_overlap_registers=145	key=REL606__3483836__1__REL606__3632244__1__4____150__150__1__0	max_left=58	max_left_minus=58	max_left_plus=0	max_min_left=58	max_min_left_minus=58	max_min_left_plus=0	max_min_right=0	max_min_right_minus=0	max_min_right_plus=0	max_pos_hash_score=290	max_right=132	max_right_minus=132	max_right_plus=0	neg_log10_pos_hash_p_value=8.8	new_junction_coverage=0.10	new_junction_read_count=12	no_show=1	polymorphism_frequency=8.544e-02	pos_hash_score=5	prediction=polymorphism	reject=COVERAGE_EVENNESS_SKEW,FREQUENCY_CUTOFF	side_1_annotate_key=repeat	side_1_continuation=0	side_1_coverage=NA	side_1_overlap=0	side_1_read_count=NA	side_1_redundant=1	side_2_annotate_key=gene	side_2_continuation=0	side_2_coverage=1.02	side_2_overlap=4	side_2_possible_overlap_registers=149	side_2_read_count=132	side_2_redundant=0	total_non_overlap_reads=5
JC	216	.	REL606	3534763	-1	REL606	3534927	-1	0	alignment_overlap=10	coverage_minus=1	coverage_plus=3	flanking_left=150	flanking_right=150	frequency=3.185e-02	junction_possible_overlap_registers=139	key=REL606__3534763__-1__REL606__3534937__-1__10____150__150__0__0	max_left=92	max_left_minus=47	max_left_plus=92	max_min_left=47	max_min_left_minus=47	max_min_left_plus=0	max_min_right=60	max_min_right_minus=0	max_min_right_plus=60	max_pos_hash_score=278	max_right=93	max_right_minus=93	max_right_plus=60	neg_log10_pos_hash_p_value=9.7	new_junction_coverage=0.03	new_junction_read_count=4	no_show=1	polymorphism_frequency=3.185e-02	pos_hash_score=3	prediction=polymorphism	reject=COVERAGE_EVENNESS_SKEW,FREQUENCY_CUTOFF	side_1_annotate_key=gene	side_1_continuation=0	side_1_coverage=1.01	side_1_overlap=10	side_1_possible_overlap_registers=149	side_1_read_count=131	side_1_redundant=0	side_2_annotate_key=gene	side_2_continuation=0	side_2_coverage=1.00	side_2_overlap=0	side_2_possible_overlap_registers=139	side_2_read_count=121	side_2_redundant=0	total_non_overlap_reads=4
JC	217	.	REL606	3541368	-1	REL606	3541975	-1	0	alignment_overlap=9	coverage_minus=2	coverage_plus=2	flanking_left=150	flanking_right=150	frequency=2.530e-02	junction_possible_overlap_registers=140	key=REL606__3541368__-1__REL606__3541984__-1__9____150__150__0__0	max_left=103	max_left_minus=103	max_left_plus=102	max_min_left=0	max_min_left_minus=0	max_min_left_plus=0	max_min_right=39	max_min_right_minus=39	max_min_right_plus=39	max_pos_hash_score=280	max_right=39	max_right_minus=39	max_right_plus=39	neg_log10_pos_hash_p_value=9.8	new_junction_coverage=0.03	new_junction_read_count=4	no_show=1	polymorphism_frequency=2.530e-02	pos_hash_score=3	prediction=polymorphism	reject=COVERAGE_EVENNESS_SKEW,FREQUENCY_CUTOFF	side_1_annotate_key=gene	side_1_continuation=0	side_1_coverage=1.39	side_1_overlap=9	side_1_possible_overlap_registers=149	side_1_read_count=179	side_1_redundant=0	side_2_annotate_key=gene	side_2_continuation=0	side_2_coverage=1.15	side_2_overlap=0	side_2_possible_overlap_registers=140	side_2_read_count=140	side_2_redundant=0	total_non_overlap_reads=4
JC	218	.	REL606	3603489	1	REL606	3603815	1	0	alignment_overlap=13	coverage_minus=1	coverage_plus=4	flanking_left=150	flanking_right=150	frequency=3.881e-02	junction_possible_overlap_registers=136	key=REL606__3603489__1__REL606__3603802__1__13____150__150__0__0	max_left=127	max_left_minus=127	max_left_plus=66	max_min_left=66	max_min_left_minus=0	max_min_left_plus=66	max_min_right=10	max_min_right_minus=10	max_min_right_plus=0	max_pos_hash_score=272	max_right=98	max_right_minus=10	max_right_plus=98	neg_log10_pos_hash_p_value=8.4	new_junction_coverage=0.04	new_junction_read_count=5	no_show=1	polymorphism_frequency=3.881e-02	pos_hash_score=5	prediction=polymorphism	reject=COVERAGE_EVENNESS_SKEW,FREQUENCY_CUTOFF	side_1_annotate_key=gene	side_1_continuation=0	side_1_coverage=1.09	side_1_overlap=13	side_1_possible_overlap_registers=149	side_1_read_count=141	side_1_redundant=0	side_2_annotate_key=gene	side_2_continuation=0	side_2_coverage=1.01	side_2_overlap=0	side_2_possible_overlap_registers=136	side_2_read_count=119	side_2_redundant=0	total_non_overlap_reads=5
JC	219	.	REL606	3625243	1	REL606	3625293	1	0	alignment_overlap=8	coverage_minus=1	coverage_plus=5	flanking_left=150	flanking_right=150	frequency=5.230e-02	junction_possible_overlap_registers=141	key=REL606__3625243__1__REL606__3625285__1__8____150__150__0__0	max_left=131	max_left_minus=125	max_left_plus=131	max_min_left=0	max_min_left_minus=0	max_min_left_plus=0	max_min_right=62	max_min_right_minus=17	max_min_right_plus=62	max_pos_hash_score=282	max_right=62	max_right_minus=17	max_right_plus=62	neg_log10_pos_hash_p_value=8.1	new_junction_coverage=0.05	new_junction_read_count=6	no_show=1	polymorphism_frequency=5.230e-02	pos_hash_score=6	prediction=polymorphism	reject=COVERAGE_EVENNESS_SKEW,FREQUENCY_CUTOFF	side_1_annotate_key=gene	side_1_continuation=0	side_1_coverage=0.94	side_1_overlap=8	side_1_possible_overlap_registers=149	side_1_read_count=122	side_1_redundant=0	side_2_annotate_key=gene	side_2_continuation=0	side_2_coverage=0.83	side_2_overlap=0	side_2_possible_overlap_registers=141	side_2_read_count=102	side_2_redundant=0	total_non_overlap_reads=6
JC	220	.	REL606	3632244	1	REL606	3632283	1	0	alignment_overlap=8	coverage_minus=0	coverage_plus=7	flanking_left=150	flanking_right=150	frequency=5.451e-02	junction_possible_overlap_registers=141	key=REL606__3632244__1__REL606__3632275__1__8____150__150__0__0	max_left=128	max_left_minus=0	max_left_plus=128	max_min_left=69	max_min_left_minus=0	max_min_left_plus=69	max_min_right=58	max_min_right_minus=0	max_min_right_plus=58	max_pos_hash_score=282	max_right=106	max_right_minus=0	max_right_plus=106	neg_log10_pos_hash_p_value=7.6	new_junction_coverage=0.08	new_junction_read_count=10	no_show=1	polymorphism_frequency=5.451e-02	pos_hash_score=7	prediction=polymorphism	reject=COVERAGE_EVENNESS_SKEW,FREQUENCY_CUTOFF	side_1_annotate_key=gene	side_1_continuation=0	side_1_coverage=1.02	side_1_overlap=8	side_1_possible_overlap_registers=149	side_1_read_count=132	side_1_redundant=0	side_2_annotate_key=gene	side_2_continuation=0	side_2_coverage=1.82	side_2_overlap=0	side_2_possible_overlap_registers=141	side_2_read_count=222	side_2_redundant=0	total_non_overlap_reads=7
JC	221	.	REL606	3688454	1	REL606	3688474	1	0	alignment_overlap=8	coverage_minus=0	coverage_plus=4	flanking_left=150	flanking_right=150	frequency=3.011e-02	junction_possible_overlap_registers=141	key=REL606__3688454__1__REL606__3688466__1__8____150__150__0__0	max_left=109	max_left_minus=0	max_left_plus=109	max_min_left=0	max_min_left_minus=0	max_min_left_plus=0	max_min_right=37	max_min_right_minus=0	max_min_right_plus=37	max_pos_hash_score=282	max_right=37	max_right_minus=0	max_right_plus=37	neg_log10_pos_hash_p_value=9.8	new_junction_coverage=0.03	new_junction_read_count=4	no_show=1	polymorphism_frequency=3.011e-02	pos_hash_score=3	prediction=polymorphism	reject=COVERAGE_EVENNESS_SKEW,FREQUENCY_CUTOFF	side_1_annotate_key=gene	side_1_continuation=0	side_1_coverage=1.05	side_1_overlap=8	side_1_possible_overlap_registers=149	side_1_read_count=136	side_1_redundant=0	side_2_annotate_key=gene	side_2_continuation=0	side_2_coverage=1.05	side_2_overlap=0	side_2_possible_overlap_registers=141	side_2_read_count=129	side_2_redundant=0	total_non_overlap_reads=4
JC	222	.	REL606	3779215	-1	REL606	3779364	-1	0	alignment_overlap=3	coverage_minus=7	coverage_plus=9	flanking_left=150	flanking_right=150	frequency=8.548e-02	junction_possible_overlap_registers=146	key=REL606__3779215__-1__REL606__3779367__-1__3____150__150__0__0	max_left=143	max_left_minus=143	max_left_plus=2	max_min_left=73	max_min_left_minus=73	max_min_left_plus=2	max_min_right=58	max_min_right_minus=58	max_min_right_plus=0	max_pos_hash_score=292	max_right=145	max_right_minus=74	max_right_plus=145	neg_log10_pos_hash_p_value=8.3	new_junction_coverage=0.13	new_junction_read_count=16	no_show=1	polymorphism_frequency=8.548e-02	pos_hash_score=6	prediction=polymorphism	reject=COVERAGE_EVENNESS_SKEW,FREQUENCY_CUTOFF	side_1_annotate_key=gene	side_1_continuation=0	side_1_coverage=1.41	side_1_overlap=3	side_1_possible_overlap_registers=149	side_1_read_count=182	side_1_redundant=0	side_2_annotate_key=gene	side_2_continuation=0	side_2_coverage=1.30	side_2_overlap=0	side_2_possible_overlap_registers=146	side_2_read_count=164	side_2_redundant=0	total_non_overlap_reads=16
JC	223	.	REL606	3785636	1	REL606	3785707	1	0	alignment_overlap=11	coverage_minus=2	coverage_plus=1	flanking_left=150	flanking_right=150	frequency=2.249e-02	junction_possible_overlap_registers=138	key=REL606__3785636__1__REL606__3785696__1__11____150__150__0__0	max_left=107	max_left_minus=51	max_left_plus=107	max_min_left=51	max_min_left_minus=51	max_min_left_plus=0	max_min_right=32	max_min_right_minus=0	max_min_right_plus=32	max_pos_hash_score=276	max_right=102	max_right_minus=102	max_right_plus=32	neg_log10_pos_hash_p_value=9.7	new_junction_coverage=0.03	new_junction_read_count=3	no_show=1	polymorphism_frequency=2.249e-02	pos_hash_score=3	prediction=polymorphism	reject=COVERAGE_EVENNESS_SKEW,FREQUENCY_CUTOFF	side_1_annotate_key=gene	side_1_continuation=0	side_1_coverage=1.07	side_1_overlap=11	side_1_possible_overlap_registers=149	side_1_read_count=138	side_1_redundant=0	side_2_annotate_key=gene	side_2_continuation=0	side_2_coverage=1.11	side_2_overlap=0	side_2_possible_overlap_registers=138	side_2_read_count=133	side_2_redundant=0	total_non_overlap_reads=3
JC	224	.	REL606	3825953	1	REL606	3857838	-1	0	alignment_overlap=0	coverage_minus=49	coverage_plus=60	flanking_left=150	flanking_right=150	frequency=1	junction_possible_overlap_registers=149	key=REL606__3825953__1__REL606__3857838__-1__0____150__150__1__0	max_left=144	max_left_minus=143	max_left_plus=144	max_min_left=73	max_min_left_minus=58	max_min_left_plus=73	max_min_right=74	max_min_right_minus=74	max_min_right_plus=71	max_pos_hash_score=298	max_right=147	max_right_minus=147	max_right_plus=142	neg_log10_pos_hash_p_value=0.3	new_junction_coverage=1.00	new_junction_read_count=129	polymorphism_frequency=1.000e+00	pos_hash_score=65	prediction=consensus	read_count_offset=3	side_1_annotate_key=repeat	side_1_continuation=0	side_1_coverage=NA	side_1_overlap=0	side_1_read_count=NA	side_1_redundant=1	side_2_annotate_key=gene	side_2_continuation=0	side_2_coverage=0.00	side_2_overlap=0	side_2_possible_overlap_registers=146	side_2_read_count=0	side_2_redundant=0	total_non_overlap_reads=109
JC	225	.	REL606	3834570	-1	REL606	3945075	-1	0	alignment_overlap=0	coverage_minus=5	coverage_plus=2	flanking_left=150	flanking_right=150	frequency=2.586e-01	junction_possible_overlap_registers=149	key=REL606__3834570__-1__REL606__3945075__-1__0____150__150__0__1	max_left=133	max_left_minus=45	max_left_plus=133	max_min_left=45	max_min_left_minus=45	max_min_left_plus=0	max_min_right=17	max_min_right_minus=0	max_min_right_plus=17	max_pos_hash_score=298	max_right=146	max_right_minus=146	max_right_plus=17	neg_log10_pos_hash_p_value=8.4	new_junction_coverage=0.12	new_junction_read_count=15	no_show=1	polymorphism_frequency=2.586e-01	pos_hash_score=6	prediction=polymorphism	reject=COVERAGE_EVENNESS_SKEW	side_1_annotate_key=gene	side_1_continuation=0	side_1_coverage=0.33	side_1_overlap=0	side_1_possible_overlap_registers=149	side_1_read_count=43	side_1_redundant=0	side_2_annotate_key=repeat	side_2_continuation=0	side_2_coverage=NA	side_2_overlap=0	side_2_possible_overlap_registers=NA	side_2_read_count=NA	side_2_redundant=1	total_non_overlap_reads=7
JC	226	.	REL606	3900660	1	REL606	3900773	1	0	alignment_overlap=8	coverage_minus=3	coverage_plus=3	flanking_left=150	flanking_right=150	frequency=5.236e-02	junction_possible_overlap_registers=141	key=REL606__3900660__1__REL606__3900765__1__8____150__150__0__0	max_left=97	max_left_minus=97	max_left_plus=92	max_min_left=65	max_min_left_minus=48	max_min_left_plus=65	max_min_right=50	max_min_right_minus=45	max_min_right_plus=50	max_pos_hash_score=282	max_right=88	max_right_minus=88	max_right_plus=87	neg_log10_pos_hash_p_value=8.6	new_junction_coverage=0.05	new_junction_read_count=6	no_show=1	polymorphism_frequency=5.236e-02	pos_hash_score=5	prediction=polymorphism	reject=COVERAGE_EVENNESS_SKEW,FREQUENCY_CUTOFF	side_1_annotate_key=gene	side_1_continuation=0	side_1_coverage=0.84	side_1_overlap=8	side_1_possible_overlap_registers=149	side_1_read_count=108	side_1_redundant=0	side_2_annotate_key=gene	side_2_continuation=0	side_2_coverage=0.94	side_2_overlap=0	side_2_possible_overlap_registers=141	side_2_read_count=115	side_2_redundant=0	total_non_overlap_reads=6
JC	227	.	REL606	3938404	1	REL606	3938494	1	0	alignment_overlap=10	coverage_minus=0	coverage_plus=3	flanking_left=150	flanking_right=150	frequency=3.318e-02	junction_possible_overlap_registers=139	key=REL606__3938404__1__REL606__3938484__1__10____150__150__0__0	max_left=106	max_left_minus=0	max_left_plus=106	max_min_left=62	max_min_left_minus=0	max_min_left_plus=62	max_min_right=55	max_min_right_minus=0	max_min_right_plus=55	max_pos_hash_score=278	max_right=78	max_right_minus=0	max_right_plus=78	neg_log10_pos_hash_p_value=9.7	new_junction_coverage=0.02	new_junction_read_count=3	no_show=1	polymorphism_frequency=3.318e-02	pos_hash_score=3	prediction=polymorphism	reject=COVERAGE_EVENNESS_SKEW,FREQUENCY_CUTOFF	side_1_annotate_key=gene	side_1_continuation=0	side_1_coverage=0.71	side_1_overlap=10	side_1_possible_overlap_registers=149	side_1_read_count=92	side_1_redundant=0	side_2_annotate_key=gene	side_2_continuation=0	side_2_coverage=0.74	side_2_overlap=0	side_2_possible_overlap_registers=139	side_2_read_count=89	side_2_redundant=0	total_non_overlap_reads=3
JC	228	.	REL606	3958333	-1	REL606	3958353	-1	0	alignment_overlap=9	coverage_minus=7	coverage_plus=1	flanking_left=150	flanking_right=150	frequency=8.605e-02	junction_possible_overlap_registers=140	key=REL606__3958333__-1__REL606__3958362__-1__9____150__150__0__0	max_left=83	max_left_minus=83	max_left_plus=24	max_min_left=31	max_min_left_minus=31	max_min_left_plus=24	max_min_right=69	max_min_right_minus=69	max_min_right_plus=0	max_pos_hash_score=280	max_right=140	max_right_minus=140	max_right_plus=108	neg_log10_pos_hash_p_value=7.2	new_junction_coverage=0.08	new_junction_read_count=10	no_show=1	polymorphism_frequency=8.605e-02	pos_hash_score=8	prediction=polymorphism	reject=COVERAGE_EVENNESS_SKEW,FREQUENCY_CUTOFF	side_1_annotate_key=gene	side_1_continuation=0	side_1_coverage=0.84	side_1_overlap=9	side_1_possible_overlap_registers=149	side_1_read_count=109	side_1_redundant=0	side_2_annotate_key=gene	side_2_continuation=0	side_2_coverage=0.91	side_2_overlap=0	side_2_possible_overlap_registers=140	side_2_read_count=110	side_2_redundant=0	total_non_overlap_reads=8
JC	229	.	REL606	3993788	1	REL606	4036178	1	0	alignment_overlap=1	coverage_minus=66	coverage_plus=79	flanking_left=150	flanking_right=150	frequency=1	junction_possible_overlap_registers=148	key=REL606__3993787__1__REL606__4036178__1__1____150__150__0__1	max_left=145	max_left_minus=139	max_left_plus=145	max_min_left=74	max_min_left_minus=72	max_min_left_plus=74	max_min_right=72	max_min_right_minus=72	max_min_right_plus=70	max_pos_hash_score=296	max_right=130	max_right_minus=128	max_right_plus=130	neg_log10_pos_hash_p_value=0.5	new_junction_coverage=1.14	new_junction_read_count=146	polymorphism_frequency=1.000e+00	pos_hash_score=57	prediction=consensus	read_count_offset=3	side_1_annotate_key=gene	side_1_continuation=0	side_1_coverage=0.00	side_1_overlap=0	side_1_possible_overlap_registers=145	side_1_read_count=0	side_1_redundant=0	side_2_annotate_key=repeat	side_2_continuation=0	side_2_coverage=NA	side_2_overlap=1	side_2_possible_overlap_registers=NA	side_2_read_count=NA	side_2_redundant=1	total_non_overlap_reads=145
JC	230	.	REL606	3993790	-1	REL606	4037620	-1	0	alignment_overlap=0	coverage_minus=52	coverage_plus=73	flanking_left=150	flanking_right=150	frequency=1	junction_possible_overlap_registers=149	key=REL606__3993790__-1__REL606__4037620__-1__0____150__150__0__1	max_left=149	max_left_minus=149	max_left_plus=145	max_min_left=73	max_min_left_minus=71	max_min_left_plus=73	max_min_right=75	max_min_right_minus=75	max_min_right_plus=75	max_pos_hash_score=298	max_right=148	max_right_minus=148	max_right_plus=147	neg_log10_pos_hash_p_value=0.3	new_junction_coverage=0.99	new_junction_read_count=128	polymorphism_frequency=1.000e+00	pos_hash_score=63	prediction=consensus	read_count_offset=3	side_1_annotate_key=gene	side_1_continuation=0	side_1_coverage=0.00	side_1_overlap=0	side_1_possible_overlap_registers=146	side_1_read_count=0	side_1_redundant=0	side_2_annotate_key=repeat	side_2_continuation=0	side_2_coverage=NA	side_2_overlap=0	side_2_possible_overlap_registers=NA	side_2_read_count=NA	side_2_redundant=1	total_non_overlap_reads=125
JC	231	.	REL606	4039552	1	REL606	4039614	1	0	alignment_overlap=11	coverage_minus=3	coverage_plus=2	flanking_left=150	flanking_right=150	frequency=3.952e-02	junction_possible_overlap_registers=138	key=REL606__4039552__1__REL606__4039603__1__11____150__150__0__0	max_left=91	max_left_minus=71	max_left_plus=91	max_min_left=43	max_min_left_minus=43	max_min_left_plus=35	max_min_right=68	max_min_right_minus=68	max_min_right_plus=48	max_pos_hash_score=276	max_right=104	max_right_minus=98	max_right_plus=104	neg_log10_pos_hash_p_value=8.5	new_junction_coverage=0.04	new_junction_read_count=5	no_show=1	polymorphism_frequency=3.952e-02	pos_hash_score=5	prediction=polymorphism	reject=COVERAGE_EVENNESS_SKEW,FREQUENCY_CUTOFF	side_1_annotate_key=gene	side_1_continuation=0	side_1_coverage=1.04	side_1_overlap=11	side_1_possible_overlap_registers=149	side_1_read_count=135	side_1_redundant=0	side_2_annotate_key=gene	side_2_continuation=0	side_2_coverage=0.99	side_2_overlap=0	side_2_possible_overlap_registers=138	side_2_read_count=118	side_2_redundant=0	total_non_overlap_reads=5
JC	232	.	REL606	4227745	1	REL606	4227789	1	0	alignment_overlap=9	coverage_minus=2	coverage_plus=9	flanking_left=150	flanking_right=150	frequency=8.400e-02	junction_possible_overlap_registers=140	key=REL606__4227745__1__REL606__4227780__1__9____150__150__0__0	max_left=135	max_left_minus=11	max_left_plus=135	max_min_left=11	max_min_left_minus=11	max_min_left_plus=0	max_min_right=64	max_min_right_minus=0	max_min_right_plus=64	max_pos_hash_score=280	max_right=136	max_right_minus=136	max_right_plus=64	neg_log10_pos_hash_p_value=6.8	new_junction_coverage=0.10	new_junction_read_count=12	polymorphism_frequency=8.400e-02	pos_hash_score=9	prediction=polymorphism	reject=COVERAGE_EVENNESS_SKEW,FREQUENCY_CUTOFF	side_1_annotate_key=gene	side_1_continuation=0	side_1_coverage=1.06	side_1_overlap=9	side_1_possible_overlap_registers=149	side_1_read_count=137	side_1_redundant=0	side_2_annotate_key=gene	side_2_continuation=0	side_2_coverage=1.10	side_2_overlap=0	side_2_possible_overlap_registers=140	side_2_read_count=133	side_2_redundant=0	total_non_overlap_reads=11
JC	233	.	REL606	4270258	1	REL606	4270313	1	0	alignment_overlap=9	coverage_minus=0	coverage_plus=3	flanking_left=150	flanking_right=150	frequency=2.180e-02	junction_possible_overlap_registers=140	key=REL606__4270258__1__REL606__4270304__1__9____150__150__0__0	max_left=98	max_left_minus=0	max_left_plus=98	max_min_left=61	max_min_left_minus=0	max_min_left_plus=61	max_min_right=45	max_min_right_minus=0	max_min_right_plus=45	max_pos_hash_score=280	max_right=79	max_right_minus=0	max_right_plus=79	neg_log10_pos_hash_p_value=9.8	new_junction_coverage=0.02	new_junction_read_count=3	no_show=1	polymorphism_frequency=2.180e-02	pos_hash_score=3	prediction=polymorphism	reject=COVERAGE_EVENNESS_SKEW,FREQUENCY_CUTOFF	side_1_annotate_key=gene	side_1_continuation=0	side_1_coverage=1.00	side_1_overlap=9	side_1_possible_overlap_registers=149	side_1_read_count=129	side_1_redundant=0	side_2_annotate_key=gene	side_2_continuation=0	side_2_coverage=1.22	side_2_overlap=0	side_2_possible_overlap_registers=140	side_2_read_count=148	side_2_redundant=0	total_non_overlap_reads=3
JC	234	.	REL606	4297934	1	REL606	4298045	1	0	alignment_overlap=8	coverage_minus=3	coverage_plus=1	flanking_left=150	flanking_right=150	frequency=5.118e-02	junction_possible_overlap_registers=141	key=REL606__4297934__1__REL606__4298037__1__8____150__150__0__0	max_left=96	max_left_minus=96	max_left_plus=35	max_min_left=45	max_min_left_minus=45	max_min_left_plus=35	max_min_right=46	max_min_right_minus=46	max_min_right_plus=0	max_pos_hash_score=282	max_right=136	max_right_minus=136	max_right_plus=107	neg_log10_pos_hash_p_value=9.2	new_junction_coverage=0.04	new_junction_read_count=5	no_show=1	polymorphism_frequency=5.118e-02	pos_hash_score=4	prediction=polymorphism	reject=COVERAGE_EVENNESS_SKEW,FREQUENCY_CUTOFF	side_1_annotate_key=gene	side_1_continuation=0	side_1_coverage=0.67	side_1_overlap=8	side_1_possible_overlap_registers=149	side_1_read_count=86	side_1_redundant=0	side_2_annotate_key=gene	side_2_continuation=0	side_2_coverage=0.85	side_2_overlap=0	side_2_possible_overlap_registers=141	side_2_read_count=104	side_2_redundant=0	total_non_overlap_reads=4
JC	235	.	REL606	4298037	1	REL606	4298054	1	0	alignment_overlap=8	coverage_minus=1	coverage_plus=2	flanking_left=150	flanking_right=150	frequency=4.713e-02	junction_possible_overlap_registers=141	key=REL606__4298037__1__REL606__4298046__1__8____150__150__0__0	max_left=136	max_left_minus=107	max_left_plus=136	max_min_left=44	max_min_left_minus=0	max_min_left_plus=44	max_min_right=35	max_min_right_minus=35	max_min_right_plus=6	max_pos_hash_score=282	max_right=96	max_right_minus=35	max_right_plus=96	neg_log10_pos_hash_p_value=9.8	new_junction_coverage=0.04	new_junction_read_count=5	no_show=1	polymorphism_frequency=4.713e-02	pos_hash_score=3	prediction=polymorphism	reject=COVERAGE_EVENNESS_SKEW,FREQUENCY_CUTOFF	side_1_annotate_key=gene	side_1_continuation=0	side_1_coverage=0.84	side_1_overlap=8	side_1_possible_overlap_registers=149	side_1_read_count=108	side_1_redundant=0	side_2_annotate_key=gene	side_2_continuation=0	side_2_coverage=0.82	side_2_overlap=0	side_2_possible_overlap_registers=141	side_2_read_count=100	side_2_redundant=0	total_non_overlap_reads=3
JC	236	.	REL606	4343097	-1	REL606	4344544	1	0	alignment_overlap=4	coverage_minus=66	coverage_plus=55	flanking_left=150	flanking_right=150	frequency=1	junction_possible_overlap_registers=145	key=REL606__4343097__-1__REL606__4344540__1__4____150__150__0__0	max_left=141	max_left_minus=135	max_left_plus=141	max_min_left=72	max_min_left_minus=72	max_min_left_plus=72	max_min_right=72	max_min_right_minus=72	max_min_right_plus=71	max_pos_hash_score=290	max_right=143	max_right_minus=143	max_right_plus=143	neg_log10_pos_hash_p_value=0.4	new_junction_coverage=0.99	new_junction_read_count=125	polymorphism_frequency=9.961e-01	pos_hash_score=60	prediction=consensus	side_1_annotate_key=gene	side_1_continuation=0	side_1_coverage=0.01	side_1_overlap=4	side_1_possible_overlap_registers=149	side_1_read_count=1	side_1_redundant=0	side_2_annotate_key=gene	side_2_continuation=0	side_2_coverage=0.00	side_2_overlap=0	side_2_possible_overlap_registers=145	side_2_read_count=0	side_2_redundant=0	total_non_overlap_reads=121
JC	237	.	REL606	4378239	-1	REL606	4378310	-1	0	alignment_overlap=4	coverage_minus=1	coverage_plus=2	flanking_left=150	flanking_right=150	frequency=2.711e-02	junction_possible_overlap_registers=145	key=REL606__4378239__-1__REL606__4378314__-1__4____150__150__0__0	max_left=110	max_left_minus=110	max_left_plus=103	max_min_left=0	max_min_left_minus=0	max_min_left_plus=0	max_min_right=71	max_min_right_minus=36	max_min_right_plus=71	max_pos_hash_score=290	max_right=71	max_right_minus=36	max_right_plus=71	neg_log10_pos_hash_p_value=10.0	new_junction_coverage=0.02	new_junction_read_count=3	no_show=1	polymorphism_frequency=2.711e-02	pos_hash_score=3	prediction=polymorphism	reject=COVERAGE_EVENNESS_SKEW,FREQUENCY_CUTOFF	side_1_annotate_key=gene	side_1_continuation=0	side_1_coverage=0.78	side_1_overlap=4	side_1_possible_overlap_registers=149	side_1_read_count=101	side_1_redundant=0	side_2_annotate_key=gene	side_2_continuation=0	side_2_coverage=0.93	side_2_overlap=0	side_2_possible_overlap_registers=145	side_2_read_count=117	side_2_redundant=0	total_non_overlap_reads=3
JC	238	.	REL606	4429505	-1	REL606	4429604	-1	0	alignment_overlap=6	coverage_minus=2	coverage_plus=2	flanking_left=150	flanking_right=150	frequency=2.725e-02	junction_possible_overlap_registers=143	key=REL606__4429505__-1__REL606__4429610__-1__6____150__150__0__0	max_left=104	max_left_minus=104	max_left_plus=55	max_min_left=55	max_min_left_minus=0	max_min_left_plus=55	max_min_right=59	max_min_right_minus=59	max_min_right_plus=0	max_pos_hash_score=286	max_right=93	max_right_minus=59	max_right_plus=93	neg_log10_pos_hash_p_value=9.3	new_junction_coverage=0.03	new_junction_read_count=4	no_show=1	polymorphism_frequency=2.725e-02	pos_hash_score=4	prediction=polymorphism	reject=COVERAGE_EVENNESS_SKEW,FREQUENCY_CUTOFF	side_1_annotate_key=gene	side_1_continuation=0	side_1_coverage=1.04	side_1_overlap=6	side_1_possible_overlap_registers=149	side_1_read_count=135	side_1_redundant=0	side_2_annotate_key=gene	side_2_continuation=0	side_2_coverage=1.26	side_2_overlap=0	side_2_possible_overlap_registers=143	side_2_read_count=156	side_2_redundant=0	total_non_overlap_reads=4
JC	239	.	REL606	4478024	1	REL606	4502906	1	0	alignment_overlap=0	coverage_minus=86	coverage_plus=86	flanking_left=150	flanking_right=150	frequency=1	junction_possible_overlap_registers=149	key=REL606__4478024__1__REL606__4502906__1__0____150__150__0__1	max_left=147	max_left_minus=147	max_left_plus=145	max_min_left=73	max_min_left_minus=72	max_min_left_plus=73	max_min_right=75	max_min_right_minus=75	max_min_right_plus=75	max_pos_hash_score=298	max_right=146	max_right_minus=146	max_right_plus=138	neg_log10_pos_hash_p_value=0.1	new_junction_coverage=1.68	new_junction_read_count=217	polymorphism_frequency=1.000e+00	pos_hash_score=78	prediction=consensus	read_count_offset=3	side_1_annotate_key=gene	side_1_continuation=0	side_1_coverage=0.00	side_1_overlap=0	side_1_possible_overlap_registers=146	side_1_read_count=0	side_1_redundant=0	side_2_annotate_key=repeat	side_2_continuation=0	side_2_coverage=NA	side_2_overlap=0	side_2_possible_overlap_registers=NA	side_2_read_count=NA	side_2_redundant=1	total_non_overlap_reads=172
JC	240	.	REL606	4478026	-1	REL606	4504348	-1	0	alignment_overlap=1	coverage_minus=74	coverage_plus=80	flanking_left=150	flanking_right=150	frequency=1	junction_possible_overlap_registers=148	key=REL606__4478027__-1__REL606__4504348__-1__1____150__150__0__1	max_left=148	max_left_minus=146	max_left_plus=148	max_min_left=74	max_min_left_minus=70	max_min_left_plus=74	max_min_right=71	max_min_right_minus=67	max_min_right_plus=71	max_pos_hash_score=296	max_right=145	max_right_minus=145	max_right_plus=144	neg_log10_pos_hash_p_value=0.1	new_junction_coverage=1.29	new_junction_read_count=166	polymorphism_frequency=1.000e+00	pos_hash_score=74	prediction=consensus	read_count_offset=3	side_1_annotate_key=gene	side_1_continuation=0	side_1_coverage=0.00	side_1_overlap=0	side_1_possible_overlap_registers=145	side_1_read_count=0	side_1_redundant=0	side_2_annotate_key=repeat	side_2_continuation=0	side_2_coverage=NA	side_2_overlap=1	side_2_possible_overlap_registers=NA	side_2_read_count=NA	side_2_redundant=1	total_non_overlap_reads=154
JC	241	.	REL606	4483762	-1	REL606	4483811	-1	0	alignment_overlap=8	coverage_minus=1	coverage_plus=2	flanking_left=150	flanking_right=150	frequency=2.350e-02	junction_possible_overlap_registers=141	key=REL606__4483762__-1__REL606__4483819__-1__8____150__150__0__0	max_left=107	max_left_minus=80	max_left_plus=107	max_min_left=66	max_min_left_minus=0	max_min_left_plus=66	max_min_right=62	max_min_right_minus=62	max_min_right_plus=35	max_pos_hash_score=282	max_right=76	max_right_minus=62	max_right_plus=76	neg_log10_pos_hash_p_value=9.8	new_junction_coverage=0.02	new_junction_read_count=3	no_show=1	polymorphism_frequency=2.350e-02	pos_hash_score=3	prediction=polymorphism	reject=COVERAGE_EVENNESS_SKEW,FREQUENCY_CUTOFF	side_1_annotate_key=gene	side_1_continuation=0	side_1_coverage=0.96	side_1_overlap=8	side_1_possible_overlap_registers=149	side_1_read_count=124	side_1_redundant=0	side_2_annotate_key=gene	side_2_continuation=0	side_2_coverage=1.08	side_2_overlap=0	side_2_possible_overlap_registers=141	side_2_read_count=132	side_2_redundant=0	total_non_overlap_reads=3
JC	242	.	REL606	4489965	1	REL606	4490067	1	0	alignment_overlap=3	coverage_minus=2	coverage_plus=1	flanking_left=150	flanking_right=150	frequency=2.182e-02	junction_possible_overlap_registers=146	key=REL606__4489965__1__REL606__4490064__1__3____150__150__0__0	max_left=95	max_left_minus=95	max_left_plus=79	max_min_left=46	max_min_left_minus=46	max_min_left_plus=0	max_min_right=68	max_min_right_minus=52	max_min_right_plus=68	max_pos_hash_score=292	max_right=101	max_right_minus=101	max_right_plus=68	neg_log10_pos_hash_p_value=10.0	new_junction_coverage=0.02	new_junction_read_count=3	no_show=1	polymorphism_frequency=2.182e-02	pos_hash_score=3	prediction=polymorphism	reject=COVERAGE_EVENNESS_SKEW,FREQUENCY_CUTOFF	side_1_annotate_key=gene	side_1_continuation=0	side_1_coverage=1.15	side_1_overlap=3	side_1_possible_overlap_registers=149	side_1_read_count=149	side_1_redundant=0	side_2_annotate_key=gene	side_2_continuation=0	side_2_coverage=0.97	side_2_overlap=0	side_2_possible_overlap_registers=146	side_2_read_count=123	side_2_redundant=0	total_non_overlap_reads=3
UN	243	.	REL606	15527	16584
UN	244	.	REL606	17137	18290
UN	245	.	REL606	24881	25366
UN	246	.	REL606	228105	228358
UN	247	.	REL606	228649	229841
UN	248	.	REL606	230126	230245
UN	249	.	REL606	230435	233115
UN	250	.	REL606	242846	243333
UN	251	.	REL606	264376	264867
UN	252	.	REL606	354848	355339
UN	253	.	REL606	378335	378824
UN	254	.	REL606	431086	432156
UN	255	.	REL606	497008	499644
UN	256	.	REL606	499920	500198
UN	257	.	REL606	547791	548276
UN	258	.	REL606	549296	549782
UN	259	.	REL606	553070	554110
UN	260	.	REL606	571988	572040
UN	261	.	REL606	572867	572931
UN	262	.	REL606	581931	588987
UN	263	.	REL606	589273	589761
UN	264	.	REL606	590431	591491
UN	265	.	REL606	618830	619321
UN	266	.	REL606	633691	634178
UN	267	.	REL606	642823	644237
UN	268	.	REL606	665834	667008
UN	269	.	REL606	667010	667010
UN	270	.	REL606	713310	713392
UN	271	.	REL606	1111685	1112667
UN	272	.	REL606	1194774	1195265
UN	273	.	REL606	1271295	1272449
UN	274	.	REL606	1324791	1325278
UN	275	.	REL606	1422619	1423763
UN	276	.	REL606	1425189	1425323
UN	277	.	REL606	1428192	1428206
UN	278	.	REL606	1428925	1428939
UN	279	.	REL606	1432138	1432624
UN	280	.	REL606	1446747	1447739
UN	281	.	REL606	1456091	1468969
UN	282	.	REL606	1505010	1505074
UN	283	.	REL606	1505919	1505965
UN	284	.	REL606	1507208	1509839
UN	285	.	REL606	1510114	1510390
UN	286	.	REL606	1513423	1513456
UN	287	.	REL606	1552287	1552354
UN	288	.	REL606	1607713	1607733
UN	289	.	REL606	1608446	1608458
UN	290	.	REL606	1608461	1608461
UN	291	.	REL606	1608463	1608463
UN	292	.	REL606	1612404	1612543
UN	293	.	REL606	1613534	1614569
UN	294	.	REL606	1614850	1615828
UN	295	.	REL606	1728439	1729592
UN	296	.	REL606	1774823	1775976
UN	297	.	REL606	1856886	1857949
UN	298	.	REL606	1973095	1973588
UN	299	.	REL606	2063136	2064289
UN	300	.	REL606	2070746	2071237
UN	301	.	REL606	2085210	2085701
UN	302	.	REL606	2204886	2205383
UN	303	.	REL606	2349593	2350080
UN	304	.	REL606	2390649	2391708
UN	305	.	REL606	2561528	2561991
UN	306	.	REL606	2591039	2595942
UN	307	.	REL606	2599281	2600440
UN	308	.	REL606	2627669	2628040
UN	309	.	REL606	2717794	2718857
UN	310	.	REL606	2719383	2720536
UN	311	.	REL606	2767119	2767623
UN	312	.	REL606	2827657	2828635
UN	313	.	REL606	2844555	2845724
UN	314	.	REL606	2962161	2963322
UN	315	.	REL606	3196525	3197689
UN	316	.	REL606	3281593	3283929
UN	317	.	REL606	3284339	3286236
UN	318	.	REL606	3286337	3286337
UN	319	.	REL606	3286382	3286548
UN	320	.	REL606	3328205	3328205
UN	321	.	REL606	3328207	3328399
UN	322	.	REL606	3363388	3363868
UN	323	.	REL606	3447236	3448294
UN	324	.	REL606	3481149	3481173
UN	325	.	REL606	3481175	3481175
UN	326	.	REL606	3481432	3484542
UN	327	.	REL606	3486453	3486521
UN	328	.	REL606	3527700	3527769
UN	329	.	REL606	3582367	3583522
UN	330	.	REL606	3628434	3629587
UN	331	.	REL606	3629876	3630724
UN	332	.	REL606	3631109	3631702
UN	333	.	REL606	3632977	3632991
UN	334	.	REL606	3673914	3674405
UN	335	.	REL606	3826092	3827250
UN	336	.	REL606	3829535	3834427
UN	337	.	REL606	3939711	3941402
UN	338	.	REL606	3941677	3941953
UN	339	.	REL606	3942112	3943163
UN	340	.	REL606	3943696	3943816
UN	341	.	REL606	3944188	3944909
UN	342	.	REL606	4036323	4037476
UN	343	.	REL606	4073773	4075362
UN	344	.	REL606	4075906	4076049
UN	345	.	REL606	4076300	4077382
UN	346	.	REL606	4077670	4078786
UN	347	.	REL606	4083563	4083753
UN	348	.	REL606	4115022	4120077
UN	349	.	REL606	4343098	4344543
UN	350	.	REL606	4418433	4418565
UN	351	.	REL606	4423006	4423135
UN	352	.	REL606	4434313	4434804
UN	353	.	REL606	4450537	4451028
UN	354	.	REL606	4503045	4504208
