# Supplementary material for: Genomic and phenotypic evolution of Escherichia coli in a novel citrate-only resource environment
Source: eLife. 2020 May 29;9:e55414. doi: 10.7554/eLife.55414 (PMC7299349; doi:10.7554/eLife.55414)
Supplement: Supplementary file 5. [file elife-55414-supp5.zip › S4File_genomes-by-environment/DM25-gd/ZDBp919_minus_ZDB68.gd]

#=GENOME_DIFF	1.0
#=TITLE	ZDBp919_minus_ZDB68
DEL	1	19	REL606	665709	1	gene_name=gltL/insJ-2	gene_position=intergenic (-79/-47)	gene_product=ATP-binding protein of glutamate/aspartate transport system; b0652_1/IS150 hypothetical protein	gene_strand=</>	genes_promoter=gltL	locus_tag=ECB_00618_1/ECB_00619_3	locus_tags_promoter=ECB_00618_1	mutation_category=small_indel	position_end=665709	position_start=665709
SNP	2	21	REL606	972660	T	gene_name=focA/ycaO	gene_position=intergenic (-80/+325)	gene_product=formate transporter/hypothetical protein	gene_strand=</<	genes_promoter=focA	locus_tag=ECB_00908/ECB_00909	locus_tags_promoter=ECB_00908	mutation_category=snp_intergenic	position_end=972660	position_start=972660	snp_type=intergenic
DEL	3	66	REL606	1457389	11725	between=IS150	gene_name=[acpD]–insJ-2	gene_product=[acpD],hrpA,ydcF,aldA,gapC,insA-12,insB-12,cybB,ydcA,hokB,mokB,insK-2,insJ-2	genes_inactivated=acpD,hrpA,ydcF,aldA,gapC,insA-12,insB-12,cybB,ydcA,hokB,mokB,insK-2,insJ-2	locus_tag=[ECB_01367]–[ECB_00619_6]	locus_tags_inactivated=ECB_01367,ECB_01368,ECB_01369,ECB_01370,ECB_01371,ECB_01372,ECB_01373,ECB_01374,ECB_01375,ECB_01376,ECB_01377,ECB_00620_6,ECB_00619_6	mutation_category=large_deletion	position_end=1469113	position_start=1457389
SNP	4	35	REL606	2133584	G	aa_new_seq=T	aa_position=4	aa_ref_seq=K	codon_new_seq=ACG	codon_number=4	codon_position=2	codon_ref_seq=AAG	gene_name=mglB	gene_position=11	gene_product=methyl-galactoside transporter subunit	gene_strand=<	genes_overlapping=mglB	locus_tag=ECB_02079	locus_tags_overlapping=ECB_02079	mutation_category=snp_nonsynonymous	position_end=2133584	position_start=2133584	snp_type=nonsynonymous	transl_table=11
MOB	5	136,144	REL606	2264346	IS186	1	8	gene_name=menC	gene_position=coding (131-138/963 nt)	gene_product=O-succinylbenzoate synthase	gene_strand=<	genes_inactivated=menC	locus_tag=ECB_02188	locus_tags_inactivated=ECB_02188	mutation_category=mobile_element_insertion	position_end=2264353	position_start=2264346	repeat_size=1343
MOB	6	130,157	REL606	2659020	IS3	-1	3	gene_name=csrA/alaS	gene_position=intergenic (-212/+21)	gene_product=carbon storage regulator/alanyl-tRNA synthetase	gene_strand=</<	ins_end=TCA	locus_tag=ECB_02546/ECB_02547	mutation_category=mobile_element_insertion	position_end=2659022	position_start=2659020	repeat_size=1255
INS	7	53,54	REL606	3825950	GG	gene_name=kup/insJ-5	gene_position=intergenic (+4/-50)	gene_product=potassium transporter/IS150 hypothetical protein	gene_strand=>/>	genes_promoter=insJ-5	locus_tag=ECB_03631/ECB_03632	locus_tags_promoter=ECB_03632	mutation_category=small_indel	position_end=3825950	position_start=3825950
INS	8	55	REL606	3827398	C	gene_name=insK-5/yieO	gene_position=intergenic (+29/+1)	gene_product=IS150 putative transposase/predicted multidrug or homocysteine efflux system	gene_strand=>/<	genes_promoter=yieO	locus_tag=ECB_03633/ECB_03640	locus_tags_promoter=ECB_03640	mutation_category=small_indel	position_end=3827398	position_start=3827398
SNP	9	61	REL606	4122539	A	aa_new_seq=*	aa_position=78	aa_ref_seq=W	codon_new_seq=TAG	codon_number=78	codon_position=2	codon_ref_seq=TGG	gene_name=aceB	gene_position=233	gene_product=malate synthase	gene_strand=>	genes_inactivated=aceB	locus_tag=ECB_03886	locus_tags_inactivated=ECB_03886	mutation_category=snp_nonsense	position_end=4122539	position_start=4122539	snp_type=nonsense	transl_table=11
DEL	10	71,204	REL606	4343098	1446	gene_name=cycA	gene_position=pseudogene (852-2297/2859 nt)	gene_product=D-alanine/D-serine/glycine transporter	gene_strand=>	genes_inactivated=cycA	locus_tag=ECB_04080	locus_tags_inactivated=ECB_04080	mediated=IS150	mutation_category=large_deletion	position_end=4344543	position_start=4343098
MOB	11	89,95	REL606	4456970	IS150	1	2	gene_name=yjiX/yjiY	gene_position=intergenic (-32/+17)	gene_product=hypothetical protein/predicted inner membrane protein	gene_strand=</<	genes_promoter=yjiX	ins_start=AAG	locus_tag=ECB_04219/ECB_04220	locus_tags_promoter=ECB_04219	mutation_category=mobile_element_insertion	position_end=4456971	position_start=4456970	repeat_size=1443
RA	12	.	REL606	72313	0	T	C	aa_new_seq=G	aa_position=92	aa_ref_seq=D	codon_new_seq=GGC	codon_number=92	codon_position=2	codon_ref_seq=GAC	consensus_score=491.0	frequency=1	gene_name=araA	gene_position=275	gene_product=L-arabinose isomerase	gene_strand=<	locus_tag=ECB_00064	major_base=C	major_cov=85/39	major_frequency=1.000e+00	minor_base=N	minor_cov=0/0	new_cov=85/39	new_seq=C	polymorphism_frequency=1.000e+00	polymorphism_score=NA	prediction=consensus	ref_cov=0/0	ref_seq=T	snp_type=nonsynonymous	total_cov=85/39	transl_table=11
RA	13	.	REL606	155943	0	T	G	aa_new_seq=A	aa_position=191	aa_ref_seq=A	bias_e_value=6.34275e-12	bias_p_value=1.40291e-18	codon_new_seq=GCC	codon_number=191	codon_position=3	codon_ref_seq=GCA	consensus_reject=FREQUENCY_CUTOFF	consensus_score=160.9	fisher_strand_p_value=3.0541e-20	frequency=3.770e-01	gene_name=yadL	gene_position=573	gene_product=predicted fimbrial-like adhesin protein	gene_strand=<	ks_quality_p_value=1	locus_tag=ECB_00136	major_base=T	major_cov=16/60	major_frequency=6.230e-01	minor_base=G	minor_cov=46/0	new_cov=46/0	new_seq=G	polymorphism_frequency=3.770e-01	polymorphism_score=66.0	prediction=polymorphism	ref_cov=16/60	ref_seq=T	snp_type=synonymous	total_cov=62/60	transl_table=11
RA	14	.	REL606	255547	0	T	G	bias_e_value=136.927	bias_p_value=3.02859e-05	consensus_reject=FREQUENCY_CUTOFF	consensus_score=146.9	fisher_strand_p_value=2.156e-06	frequency=2.174e-01	ks_quality_p_value=1	major_base=T	major_cov=10/44	major_frequency=7.826e-01	minor_base=G	minor_cov=13/2	new_cov=13/2	no_show=1	polymorphism_frequency=2.174e-01	polymorphism_score=12.6	prediction=polymorphism	ref_cov=10/44	total_cov=23/46
RA	15	.	REL606	257025	0	T	G	bias_e_value=0.00663118	bias_p_value=1.46671e-09	consensus_reject=FREQUENCY_CUTOFF	consensus_score=375.5	fisher_strand_p_value=5.97665e-11	frequency=2.089e-01	ks_quality_p_value=1	major_base=T	major_cov=53/72	major_frequency=7.911e-01	minor_base=G	minor_cov=33/0	new_cov=33/0	no_show=1	polymorphism_frequency=2.089e-01	polymorphism_score=10.8	prediction=polymorphism	ref_cov=53/72	total_cov=87/72
RA	16	.	REL606	403502	0	T	G	aa_new_seq=G	aa_position=60	aa_ref_seq=G	bias_e_value=0.00112689	bias_p_value=2.49249e-10	codon_new_seq=GGG	codon_number=60	codon_position=3	codon_ref_seq=GGT	consensus_reject=FREQUENCY_CUTOFF	consensus_score=117.8	fisher_strand_p_value=9.4465e-12	frequency=2.838e-01	gene_name=ribD	gene_position=180	gene_product=fused diaminohydroxyphosphoribosylaminopyrimidine deaminase and 5-amino-6-(5-phosphoribosylamino) uracil reductase	gene_strand=>	ks_quality_p_value=1	locus_tag=ECB_00362	major_base=T	major_cov=9/44	major_frequency=7.162e-01	minor_base=G	minor_cov=21/0	new_cov=21/0	new_seq=G	polymorphism_frequency=2.838e-01	polymorphism_score=10.2	prediction=polymorphism	ref_cov=9/44	ref_seq=T	snp_type=synonymous	total_cov=30/44	transl_table=11
RA	17	.	REL606	448506	0	A	C	bias_e_value=276.462	bias_p_value=6.11488e-05	consensus_reject=FREQUENCY_CUTOFF	consensus_score=205.0	fisher_strand_p_value=4.60141e-06	frequency=2.069e-01	ks_quality_p_value=1	major_base=A	major_cov=40/29	major_frequency=7.931e-01	minor_base=C	minor_cov=0/18	new_cov=0/18	no_show=1	polymorphism_frequency=2.069e-01	polymorphism_score=13.9	prediction=polymorphism	ref_cov=40/29	total_cov=40/47
RA	18	.	REL606	591636	0	A	G	consensus_score=12.0	deleted=1	frequency=1	major_base=G	major_cov=0/8	major_frequency=1.000e+00	minor_base=N	minor_cov=0/0	new_cov=0/8	polymorphism_frequency=1.000e+00	polymorphism_score=NA	prediction=consensus	ref_cov=0/0	total_cov=0/8
RA	19	.	REL606	665706	0	T	.	consensus_score=1445.5	frequency=1	gene_name=gltL/insJ-2	gene_position=intergenic (-76/-50)	gene_product=ATP-binding protein of glutamate/aspartate transport system; b0652_1/IS150 hypothetical protein	gene_strand=</>	locus_tag=ECB_00618_1/ECB_00619_3	major_base=.	major_cov=175/147	major_frequency=1.000e+00	minor_base=N	minor_cov=0/0	new_cov=175/147	polymorphism_frequency=1.000e+00	polymorphism_score=NA	prediction=consensus	ref_cov=0/0	snp_type=intergenic	total_cov=175/147
RA	20	.	REL606	956056	0	A	C	aa_new_seq=P	aa_position=192	aa_ref_seq=T	bias_e_value=4.98407e-10	bias_p_value=1.10239e-16	codon_new_seq=CCC	codon_number=192	codon_position=1	codon_ref_seq=ACC	consensus_reject=FREQUENCY_CUTOFF	consensus_score=191.6	fisher_strand_p_value=2.65836e-18	frequency=3.840e-01	gene_name=lolA	gene_position=574	gene_product=outer-membrane lipoprotein carrier protein precursor	gene_strand=>	ks_quality_p_value=1	locus_tag=ECB_00895	major_base=A	major_cov=56/21	major_frequency=6.160e-01	minor_base=C	minor_cov=0/48	new_cov=0/48	new_seq=C	polymorphism_frequency=3.840e-01	polymorphism_score=44.7	prediction=polymorphism	ref_cov=56/21	ref_seq=A	snp_type=nonsynonymous	total_cov=56/70	transl_table=11
RA	21	.	REL606	972660	0	G	T	consensus_score=232.4	frequency=1	gene_name=focA/ycaO	gene_position=intergenic (-80/+325)	gene_product=formate transporter/hypothetical protein	gene_strand=</<	locus_tag=ECB_00908/ECB_00909	major_base=T	major_cov=36/26	major_frequency=1.000e+00	minor_base=N	minor_cov=0/0	new_cov=36/26	polymorphism_frequency=1.000e+00	polymorphism_score=NA	prediction=consensus	ref_cov=0/0	snp_type=intergenic	total_cov=36/26
RA	22	.	REL606	1145972	0	A	C	bias_e_value=3.17486e-09	bias_p_value=7.02226e-16	consensus_reject=FREQUENCY_CUTOFF	consensus_score=302.8	fisher_strand_p_value=1.77463e-17	frequency=2.295e-01	ks_quality_p_value=1	major_base=A	major_cov=80/14	major_frequency=7.705e-01	minor_base=C	minor_cov=0/28	new_cov=0/28	no_show=1	polymorphism_frequency=2.295e-01	polymorphism_score=10.3	prediction=polymorphism	ref_cov=80/14	total_cov=80/42
RA	23	.	REL606	1262066	0	A	C	bias_e_value=4.04915e-05	bias_p_value=8.95603e-12	consensus_reject=FREQUENCY_CUTOFF	consensus_score=180.9	fisher_strand_p_value=3.00192e-13	frequency=3.627e-01	gene_name=ychM/prsA	gene_position=intergenic (-92/+33)	gene_product=predicted transporter/ribose-phosphate pyrophosphokinase	gene_strand=</<	ks_quality_p_value=1	locus_tag=ECB_01181/ECB_01182	major_base=A	major_cov=48/17	major_frequency=6.373e-01	minor_base=C	minor_cov=1/36	new_cov=1/36	polymorphism_frequency=3.627e-01	polymorphism_score=14.8	prediction=polymorphism	ref_cov=48/17	snp_type=intergenic	total_cov=49/54
RA	24	.	REL606	1315463	0	T	A	bias_e_value=0.00412556	bias_p_value=9.12503e-10	consensus_reject=FREQUENCY_CUTOFF	consensus_score=201.0	fisher_strand_p_value=3.64489e-11	frequency=2.162e-01	ks_quality_p_value=1	major_base=T	major_cov=51/7	major_frequency=7.838e-01	minor_base=A	minor_cov=0/16	new_cov=0/16	no_show=1	polymorphism_frequency=2.162e-01	polymorphism_score=16.7	prediction=polymorphism	ref_cov=51/7	total_cov=51/23
RA	25	.	REL606	1323710	0	T	G	bias_e_value=0.328604	bias_p_value=7.26817e-08	consensus_reject=FREQUENCY_CUTOFF	consensus_score=262.4	fisher_strand_p_value=3.55317e-09	frequency=2.155e-01	ks_quality_p_value=1	major_base=T	major_cov=35/56	major_frequency=7.845e-01	minor_base=G	minor_cov=25/0	new_cov=25/0	no_show=1	polymorphism_frequency=2.155e-01	polymorphism_score=21.8	prediction=polymorphism	ref_cov=35/56	total_cov=60/56
RA	26	.	REL606	1347144	0	A	T	bias_e_value=6.5273	bias_p_value=1.44373e-06	consensus_reject=FREQUENCY_CUTOFF	consensus_score=196.2	fisher_strand_p_value=8.34578e-08	frequency=2.169e-01	ks_quality_p_value=1	major_base=A	major_cov=21/44	major_frequency=7.831e-01	minor_base=T	minor_cov=18/0	new_cov=18/0	no_show=1	polymorphism_frequency=2.169e-01	polymorphism_score=26.2	prediction=polymorphism	ref_cov=21/44	total_cov=39/44
RA	27	.	REL606	1447820	0	A	C	aa_new_seq=Q	aa_position=285	aa_ref_seq=K	codon_new_seq=CAG	codon_number=285	codon_position=1	codon_ref_seq=AAG	consensus_score=305.8	frequency=1	gene_name=insF-2	gene_position=853	gene_product=IS3 element protein InsF	gene_strand=>	locus_tag=ECB_01360	major_base=C	major_cov=37/43	major_frequency=1.000e+00	minor_base=N	minor_cov=0/0	new_cov=37/43	new_seq=C	polymorphism_frequency=1.000e+00	polymorphism_score=NA	prediction=consensus	ref_cov=0/0	ref_seq=A	snp_type=nonsynonymous	total_cov=37/43	transl_table=11
RA	28	.	REL606	1490899	0	A	G	aa_new_seq=G	aa_position=55	aa_ref_seq=G	bias_e_value=7.09595e-12	bias_p_value=1.5695e-18	codon_new_seq=GGG	codon_number=55	codon_position=3	codon_ref_seq=GGA	consensus_reject=FREQUENCY_CUTOFF	consensus_score=174.4	fisher_strand_p_value=3.42533e-20	frequency=3.471e-01	gene_name=ydcU	gene_position=165	gene_product=predicted spermidine/putrescine transporter subunit	gene_strand=>	ks_quality_p_value=1	locus_tag=ECB_01399	major_base=A	major_cov=15/64	major_frequency=6.529e-01	minor_base=G	minor_cov=42/0	new_cov=42/0	new_seq=G	polymorphism_frequency=3.471e-01	polymorphism_score=73.9	prediction=polymorphism	ref_cov=15/64	ref_seq=A	snp_type=synonymous	total_cov=57/64	transl_table=11
RA	29	.	REL606	1490904	0	A	T	bias_e_value=0.00249899	bias_p_value=5.52734e-10	consensus_reject=FREQUENCY_CUTOFF	consensus_score=273.9	fisher_strand_p_value=2.16275e-11	frequency=2.037e-01	ks_quality_p_value=1	major_base=A	major_cov=21/65	major_frequency=7.963e-01	minor_base=T	minor_cov=22/0	new_cov=22/0	no_show=1	polymorphism_frequency=2.037e-01	polymorphism_score=27.8	prediction=polymorphism	ref_cov=21/65	total_cov=43/65
RA	30	.	REL606	1688229	0	A	C	aa_new_seq=P	aa_position=92	aa_ref_seq=T	bias_e_value=1.61716e-12	bias_p_value=3.57688e-19	codon_new_seq=CCC	codon_number=92	codon_position=1	codon_ref_seq=ACC	consensus_reject=FREQUENCY_CUTOFF	consensus_score=272.6	fisher_strand_p_value=7.55704e-21	frequency=3.047e-01	gene_name=nth	gene_position=274	gene_product=DNA glycosylase and apyrimidinic (AP) lyase (endonuclease III)	gene_strand=>	ks_quality_p_value=1	locus_tag=ECB_01603	major_base=A	major_cov=74/15	major_frequency=6.953e-01	minor_base=C	minor_cov=0/39	new_cov=0/39	new_seq=C	polymorphism_frequency=3.047e-01	polymorphism_score=22.4	prediction=polymorphism	ref_cov=74/15	ref_seq=A	snp_type=nonsynonymous	total_cov=74/54	transl_table=11
RA	31	.	REL606	1716070	0	T	G	aa_new_seq=P	aa_position=79	aa_ref_seq=T	bias_e_value=0.0215076	bias_p_value=4.75713e-09	codon_new_seq=CCC	codon_number=79	codon_position=1	codon_ref_seq=ACC	consensus_reject=FREQUENCY_CUTOFF	consensus_score=164.7	fisher_strand_p_value=2.04058e-10	frequency=3.511e-01	gene_name=ydhB	gene_position=235	gene_product=predicted DNA-binding transcriptional regulator	gene_strand=<	ks_quality_p_value=1	locus_tag=ECB_01630	major_base=T	major_cov=23/38	major_frequency=6.489e-01	minor_base=G	minor_cov=33/0	new_cov=33/0	new_seq=G	polymorphism_frequency=3.511e-01	polymorphism_score=11.4	prediction=polymorphism	ref_cov=23/38	ref_seq=T	snp_type=nonsynonymous	total_cov=57/38	transl_table=11
RA	32	.	REL606	1750983	0	G	C	bias_e_value=5.42185	bias_p_value=1.19922e-06	consensus_reject=FREQUENCY_CUTOFF	consensus_score=235.7	fisher_strand_p_value=6.85434e-08	frequency=2.323e-01	ks_quality_p_value=1	major_base=G	major_cov=31/45	major_frequency=7.677e-01	minor_base=C	minor_cov=23/0	new_cov=23/0	no_show=1	polymorphism_frequency=2.323e-01	polymorphism_score=32.2	prediction=polymorphism	ref_cov=31/45	total_cov=54/45
RA	33	.	REL606	1855198	0	G	T	aa_new_seq=*	aa_position=190	aa_ref_seq=E	bias_e_value=0.0268342	bias_p_value=5.93528e-09	codon_new_seq=TAA	codon_number=190	codon_position=1	codon_ref_seq=GAA	consensus_reject=FREQUENCY_CUTOFF	consensus_score=214.0	fisher_strand_p_value=2.57146e-10	frequency=2.473e-01	gene_name=yeaP	gene_position=568	gene_product=predicted diguanylate cyclase	gene_strand=>	ks_quality_p_value=1	locus_tag=ECB_01763	major_base=G	major_cov=20/50	major_frequency=7.527e-01	minor_base=T	minor_cov=23/0	new_cov=23/0	new_seq=T	polymorphism_frequency=2.473e-01	polymorphism_score=30.6	prediction=polymorphism	ref_cov=20/50	ref_seq=G	snp_type=nonsense	total_cov=43/50	transl_table=11
RA	34	.	REL606	1911675	0	G	C	bias_e_value=0.000217844	bias_p_value=4.81834e-11	consensus_reject=FREQUENCY_CUTOFF	consensus_score=277.7	fisher_strand_p_value=1.71523e-12	frequency=2.059e-01	ks_quality_p_value=1	major_base=G	major_cov=66/15	major_frequency=7.941e-01	minor_base=C	minor_cov=0/21	new_cov=0/21	no_show=1	polymorphism_frequency=2.059e-01	polymorphism_score=16.5	prediction=polymorphism	ref_cov=66/15	total_cov=66/36
RA	35	.	REL606	2133584	0	T	G	aa_new_seq=T	aa_position=4	aa_ref_seq=K	codon_new_seq=ACG	codon_number=4	codon_position=2	codon_ref_seq=AAG	consensus_score=523.0	frequency=1	gene_name=mglB	gene_position=11	gene_product=methyl-galactoside transporter subunit	gene_strand=<	locus_tag=ECB_02079	major_base=G	major_cov=96/35	major_frequency=1.000e+00	minor_base=N	minor_cov=0/0	new_cov=96/35	new_seq=G	polymorphism_frequency=1.000e+00	polymorphism_score=NA	prediction=consensus	ref_cov=0/0	ref_seq=T	snp_type=nonsynonymous	total_cov=96/35	transl_table=11
RA	36	.	REL606	2173900	0	A	C	bias_e_value=0.00279332	bias_p_value=6.17836e-10	consensus_reject=FREQUENCY_CUTOFF	consensus_score=246.9	fisher_strand_p_value=2.42849e-11	frequency=2.358e-01	ks_quality_p_value=1	major_base=A	major_cov=58/23	major_frequency=7.642e-01	minor_base=C	minor_cov=0/25	new_cov=0/25	no_show=1	polymorphism_frequency=2.358e-01	polymorphism_score=19.3	prediction=polymorphism	ref_cov=58/23	total_cov=58/48
RA	37	.	REL606	2238337	0	A	C	bias_e_value=3.72577e-07	bias_p_value=8.24077e-14	consensus_reject=FREQUENCY_CUTOFF	consensus_score=320.2	fisher_strand_p_value=2.37671e-15	frequency=2.416e-01	ks_quality_p_value=1	major_base=A	major_cov=79/34	major_frequency=7.584e-01	minor_base=C	minor_cov=0/36	new_cov=0/36	no_show=1	polymorphism_frequency=2.416e-01	polymorphism_score=41.5	prediction=polymorphism	ref_cov=79/34	total_cov=79/71
RA	38	.	REL606	2302779	0	C	T	aa_new_seq=I	aa_position=33	aa_ref_seq=T	codon_new_seq=ATC	codon_number=33	codon_position=2	codon_ref_seq=ACC	consensus_score=615.9	frequency=1	gene_name=yfcC	gene_position=98	gene_product=predicted inner membrane protein	gene_strand=>	locus_tag=ECB_02223	major_base=T	major_cov=75/83	major_frequency=1.000e+00	minor_base=N	minor_cov=0/0	new_cov=75/83	new_seq=T	polymorphism_frequency=1.000e+00	polymorphism_score=NA	prediction=consensus	ref_cov=0/0	ref_seq=C	snp_type=nonsynonymous	total_cov=75/83	transl_table=11
RA	39	.	REL606	2774214	0	C	A	bias_e_value=988.493	bias_p_value=0.000218638	consensus_reject=FREQUENCY_CUTOFF	consensus_score=263.4	fisher_strand_p_value=1.83651e-05	frequency=2.083e-01	ks_quality_p_value=1	major_base=C	major_cov=39/56	major_frequency=7.917e-01	minor_base=A	minor_cov=0/25	new_cov=0/25	no_show=1	polymorphism_frequency=2.083e-01	polymorphism_score=24.6	prediction=polymorphism	ref_cov=39/56	total_cov=39/81
RA	40	.	REL606	2774220	0	T	C	aa_new_seq=G	aa_position=106	aa_ref_seq=E	bias_e_value=1.92818	bias_p_value=4.2648e-07	codon_new_seq=GGG	codon_number=106	codon_position=2	codon_ref_seq=GAG	consensus_reject=FREQUENCY_CUTOFF	consensus_score=209.6	fisher_strand_p_value=2.2941e-08	frequency=2.975e-01	gene_name=ECB_02652	gene_position=317	gene_product=conserved hypothetical protein	gene_strand=<	ks_quality_p_value=1	locus_tag=ECB_02652	major_base=T	major_cov=40/45	major_frequency=7.025e-01	minor_base=C	minor_cov=0/36	new_cov=0/36	new_seq=C	polymorphism_frequency=2.975e-01	polymorphism_score=43.8	prediction=polymorphism	ref_cov=40/45	ref_seq=T	snp_type=nonsynonymous	total_cov=40/81	transl_table=11
RA	41	.	REL606	2945750	0	A	C	bias_e_value=0.000247699	bias_p_value=5.47868e-11	consensus_reject=FREQUENCY_CUTOFF	consensus_score=269.5	fisher_strand_p_value=1.95959e-12	frequency=2.581e-01	gene_name=yeeP/flu	gene_position=intergenic (+309/-63)	gene_product=b1999; predicted GTP-binding protein/antigen 43 (Ag43) phase-variable biofilm formation autotransporter	gene_strand=>/>	ks_quality_p_value=1	locus_tag=ECB_02799/ECB_02800	major_base=A	major_cov=62/30	major_frequency=7.419e-01	minor_base=C	minor_cov=0/32	new_cov=0/32	polymorphism_frequency=2.581e-01	polymorphism_score=19.1	prediction=polymorphism	ref_cov=62/30	snp_type=intergenic	total_cov=62/63
RA	42	.	REL606	2998205	0	C	T	aa_new_seq=K	aa_position=199	aa_ref_seq=K	bias_e_value=2.87048e-07	bias_p_value=6.34901e-14	codon_new_seq=AAA	codon_number=199	codon_position=3	codon_ref_seq=AAG	consensus_reject=FREQUENCY_CUTOFF	consensus_score=236.8	fisher_strand_p_value=1.81704e-15	frequency=2.640e-01	gene_name=pitB	gene_position=597	gene_product=phosphate transporter	gene_strand=<	ks_quality_p_value=1	locus_tag=ECB_02863	major_base=C	major_cov=23/69	major_frequency=7.360e-01	minor_base=T	minor_cov=33/0	new_cov=33/0	new_seq=T	polymorphism_frequency=2.640e-01	polymorphism_score=53.7	prediction=polymorphism	ref_cov=23/69	ref_seq=C	snp_type=synonymous	total_cov=56/69	transl_table=11
RA	43	.	REL606	3067595	0	C	T	bias_e_value=0.000531864	bias_p_value=1.17639e-10	consensus_reject=FREQUENCY_CUTOFF	consensus_score=98.0	fisher_strand_p_value=4.33049e-12	frequency=3.167e-01	gene_name=ygiP/ttdA	gene_position=intergenic (-179/-28)	gene_product=predicted DNA-binding transcriptional regulator/tartrate dehydratase	gene_strand=</>	ks_quality_p_value=1	locus_tag=ECB_02930/ECB_02931	major_base=C	major_cov=4/37	major_frequency=6.833e-01	minor_base=T	minor_cov=19/0	new_cov=19/0	polymorphism_frequency=3.167e-01	polymorphism_score=39.1	prediction=polymorphism	ref_cov=4/37	snp_type=intergenic	total_cov=23/37
RA	44	.	REL606	3067604	0	T	A	bias_e_value=13.3192	bias_p_value=2.94599e-06	consensus_reject=FREQUENCY_CUTOFF	consensus_score=146.2	fisher_strand_p_value=1.78103e-07	frequency=2.105e-01	ks_quality_p_value=1	major_base=T	major_cov=8/37	major_frequency=7.895e-01	minor_base=A	minor_cov=12/0	new_cov=12/0	no_show=1	polymorphism_frequency=2.105e-01	polymorphism_score=11.0	prediction=polymorphism	ref_cov=8/37	total_cov=20/37
RA	45	.	REL606	3259133	0	T	C	aa_new_seq=G	aa_position=625	aa_ref_seq=D	bias_e_value=9.45872e-09	bias_p_value=2.09211e-15	codon_new_seq=GGT	codon_number=625	codon_position=2	codon_ref_seq=GAT	consensus_reject=FREQUENCY_CUTOFF	consensus_score=171.7	fisher_strand_p_value=5.44112e-17	frequency=3.152e-01	gene_name=yhdA	gene_position=1874	gene_product=conserved inner membrane protein	gene_strand=<	ks_quality_p_value=1	locus_tag=ECB_03111	major_base=T	major_cov=55/8	major_frequency=6.848e-01	minor_base=C	minor_cov=0/29	new_cov=0/29	new_seq=C	polymorphism_frequency=3.152e-01	polymorphism_score=34.0	prediction=polymorphism	ref_cov=55/8	ref_seq=T	snp_type=nonsynonymous	total_cov=55/37	transl_table=11
RA	46	.	REL606	3414588	0	A	C	aa_new_seq=R	aa_position=215	aa_ref_seq=S	bias_e_value=0.0010972	bias_p_value=2.42683e-10	codon_new_seq=AGG	codon_number=215	codon_position=3	codon_ref_seq=AGT	consensus_reject=FREQUENCY_CUTOFF	consensus_score=175.6	fisher_strand_p_value=9.18796e-12	frequency=2.632e-01	gene_name=rtcA	gene_position=645	gene_product=RNA 3'-terminal-phosphate cyclase	gene_strand=<	ks_quality_p_value=1	locus_tag=ECB_03271	major_base=A	major_cov=47/9	major_frequency=7.368e-01	minor_base=C	minor_cov=0/20	multiple_polymorphic_SNPs_in_same_codon=0	new_cov=0/20	new_seq=C	polymorphism_frequency=2.632e-01	polymorphism_score=14.7	prediction=polymorphism	ref_cov=47/9	ref_seq=A	snp_type=nonsynonymous	total_cov=47/29	transl_table=11
RA	47	.	REL606	3414590	0	T	C	aa_new_seq=G	aa_position=215	aa_ref_seq=S	bias_e_value=2.87498e-06	bias_p_value=6.35897e-13	codon_new_seq=GGT	codon_number=215	codon_position=1	codon_ref_seq=AGT	consensus_reject=FREQUENCY_CUTOFF	consensus_score=154.3	fisher_strand_p_value=1.95258e-14	frequency=2.987e-01	gene_name=rtcA	gene_position=643	gene_product=RNA 3'-terminal-phosphate cyclase	gene_strand=<	ks_quality_p_value=1	locus_tag=ECB_03271	major_base=T	major_cov=48/6	major_frequency=7.013e-01	minor_base=C	minor_cov=0/23	multiple_polymorphic_SNPs_in_same_codon=0	new_cov=0/23	new_seq=C	polymorphism_frequency=2.987e-01	polymorphism_score=30.2	prediction=polymorphism	ref_cov=48/6	ref_seq=T	snp_type=nonsynonymous	total_cov=48/29	transl_table=11
RA	48	.	REL606	3421865	0	T	G	bias_e_value=0.00246905	bias_p_value=5.46112e-10	consensus_reject=FREQUENCY_CUTOFF	consensus_score=230.6	fisher_strand_p_value=2.13579e-11	frequency=2.041e-01	ks_quality_p_value=1	major_base=T	major_cov=16/62	major_frequency=7.959e-01	minor_base=G	minor_cov=20/0	new_cov=20/0	no_show=1	polymorphism_frequency=2.041e-01	polymorphism_score=32.1	prediction=polymorphism	ref_cov=16/62	total_cov=36/62
RA	49	.	REL606	3481137	0	G	A	consensus_score=15.3	deleted=1	frequency=1	major_base=A	major_cov=2/5	major_frequency=1.000e+00	minor_base=N	minor_cov=0/0	new_cov=2/5	polymorphism_frequency=1.000e+00	polymorphism_score=NA	prediction=consensus	ref_cov=0/0	total_cov=2/5
RA	50	.	REL606	3556582	0	G	C	bias_e_value=528.222	bias_p_value=0.000116834	consensus_reject=FREQUENCY_CUTOFF	consensus_score=114.8	fisher_strand_p_value=9.28175e-06	frequency=2.500e-01	gene_name=yhjQ	gene_position=pseudogene (13/738 nt)	gene_product=b3534; cell division protein (chromosome partitioning ATPase)	gene_strand=<	ks_quality_p_value=1	locus_tag=ECB_03382	major_base=G	major_cov=10/26	major_frequency=7.500e-01	minor_base=C	minor_cov=12/0	new_cov=12/0	polymorphism_frequency=2.500e-01	polymorphism_score=19.0	prediction=polymorphism	ref_cov=10/26	snp_type=pseudogene	total_cov=22/26
RA	51	.	REL606	3602497	0	T	G	bias_e_value=1.40516e-07	bias_p_value=3.10799e-14	consensus_reject=FREQUENCY_CUTOFF	consensus_score=236.5	fisher_strand_p_value=8.71153e-16	frequency=2.277e-01	ks_quality_p_value=1	major_base=T	major_cov=9/69	major_frequency=7.723e-01	minor_base=G	minor_cov=23/0	new_cov=23/0	no_show=1	polymorphism_frequency=2.277e-01	polymorphism_score=17.1	prediction=polymorphism	ref_cov=9/69	total_cov=32/69
RA	52	.	REL606	3787982	0	T	A	bias_e_value=1.66164e-12	bias_p_value=3.67526e-19	consensus_reject=FREQUENCY_CUTOFF	consensus_score=200.1	fisher_strand_p_value=7.76944e-21	frequency=2.970e-01	gene_name=yieF/yieG	gene_position=intergenic (+2/+52)	gene_product=chromate reductase, Class I, flavoprotein/predicted inner membrane protein	gene_strand=>/<	ks_quality_p_value=1	locus_tag=ECB_03597/ECB_03598	major_base=T	major_cov=66/5	major_frequency=7.030e-01	minor_base=A	minor_cov=0/30	new_cov=0/30	polymorphism_frequency=2.970e-01	polymorphism_score=69.9	prediction=polymorphism	ref_cov=66/5	snp_type=intergenic	total_cov=66/35
RA	53	.	REL606	3825949	1	.	G	bias_e_value=3175900	bias_p_value=0.702455	consensus_score=392.0	fisher_strand_p_value=0.335998	frequency=1	gene_name=kup/insJ-5	gene_position=intergenic (+3/-51)	gene_product=potassium transporter/IS150 hypothetical protein	gene_strand=>/>	ks_quality_p_value=1	locus_tag=ECB_03631/ECB_03632	major_base=G	major_cov=34/69	major_frequency=9.537e-01	minor_base=.	minor_cov=3/2	new_cov=34/69	polymorphism_frequency=9.537e-01	polymorphism_score=10.8	prediction=consensus	ref_cov=3/2	snp_type=intergenic	total_cov=37/71
RA	54	.	REL606	3825949	2	.	G	bias_e_value=3175900	bias_p_value=0.702455	consensus_score=391.6	fisher_strand_p_value=0.335998	frequency=1	gene_name=kup/insJ-5	gene_position=intergenic (+3/-51)	gene_product=potassium transporter/IS150 hypothetical protein	gene_strand=>/>	ks_quality_p_value=1	locus_tag=ECB_03631/ECB_03632	major_base=G	major_cov=34/69	major_frequency=9.537e-01	minor_base=.	minor_cov=3/2	new_cov=34/69	polymorphism_frequency=9.537e-01	polymorphism_score=10.8	prediction=consensus	ref_cov=3/2	snp_type=intergenic	total_cov=37/71
RA	55	.	REL606	3827397	1	.	C	bias_e_value=4503120	bias_p_value=0.996015	consensus_score=560.0	fisher_strand_p_value=1	frequency=1	gene_name=insK-5/yieO	gene_position=intergenic (+28/+2)	gene_product=IS150 putative transposase/predicted multidrug or homocysteine efflux system	gene_strand=>/<	ks_quality_p_value=0.91206	locus_tag=ECB_03633/ECB_03640	major_base=C	major_cov=79/65	major_frequency=9.931e-01	minor_base=.	minor_cov=1/0	new_cov=79/65	polymorphism_frequency=9.931e-01	polymorphism_score=-3.3	prediction=consensus	ref_cov=1/0	snp_type=intergenic	total_cov=80/65
RA	56	.	REL606	3909638	0	T	G	bias_e_value=1.85378	bias_p_value=4.10025e-07	consensus_reject=FREQUENCY_CUTOFF	consensus_score=204.3	fisher_strand_p_value=2.20066e-08	frequency=2.093e-01	ks_quality_p_value=1	major_base=T	major_cov=20/48	major_frequency=7.907e-01	minor_base=G	minor_cov=18/0	new_cov=18/0	no_show=1	polymorphism_frequency=2.093e-01	polymorphism_score=15.3	prediction=polymorphism	ref_cov=20/48	total_cov=38/48
RA	57	.	REL606	3943694	0	C	T	consensus_score=15.1	frequency=1	gene_name=rrlA	gene_position=noncoding (1865/2904 nt)	gene_product=23S ribosomal RNA	gene_strand=>	locus_tag=ECB_r00015	major_base=T	major_cov=2/4	major_frequency=1.000e+00	minor_base=N	minor_cov=0/0	new_cov=2/4	polymorphism_frequency=1.000e+00	polymorphism_score=NA	prediction=consensus	ref_cov=0/0	snp_type=noncoding	total_cov=2/4
RA	58	.	REL606	4006934	0	G	T	bias_e_value=7.60756e-06	bias_p_value=1.68266e-12	consensus_reject=FREQUENCY_CUTOFF	consensus_score=242.0	fisher_strand_p_value=5.33119e-14	frequency=2.366e-01	ks_quality_p_value=1	major_base=G	major_cov=10/61	major_frequency=7.634e-01	minor_base=T	minor_cov=22/0	new_cov=22/0	no_show=1	polymorphism_frequency=2.366e-01	polymorphism_score=38.9	prediction=polymorphism	ref_cov=10/61	total_cov=32/61
RA	59	.	REL606	4017172	0	T	C	bias_e_value=3.29173e-06	bias_p_value=7.28076e-13	consensus_reject=FREQUENCY_CUTOFF	consensus_score=247.8	fisher_strand_p_value=2.24525e-14	frequency=2.065e-01	ks_quality_p_value=1	major_base=T	major_cov=69/4	major_frequency=7.935e-01	minor_base=C	minor_cov=1/18	new_cov=1/18	no_show=1	polymorphism_frequency=2.065e-01	polymorphism_score=17.8	prediction=polymorphism	ref_cov=69/4	total_cov=70/22
RA	60	.	REL606	4033310	0	A	G	aa_new_seq=I	aa_position=5	aa_ref_seq=I	bias_e_value=0.00278241	bias_p_value=6.15421e-10	codon_new_seq=ATC	codon_number=5	codon_position=3	codon_ref_seq=ATT	consensus_reject=FREQUENCY_CUTOFF	consensus_score=154.8	fisher_strand_p_value=2.41861e-11	frequency=2.949e-01	gene_name=ECB_03822	gene_position=15	gene_product=putative outer membrane lipoprotein	gene_strand=<	ks_quality_p_value=1	locus_tag=ECB_03822	major_base=A	major_cov=12/43	major_frequency=7.051e-01	minor_base=G	minor_cov=23/0	new_cov=23/0	new_seq=G	polymorphism_frequency=2.949e-01	polymorphism_score=12.0	prediction=polymorphism	ref_cov=12/43	ref_seq=A	snp_type=synonymous	total_cov=35/43	transl_table=11
RA	61	.	REL606	4122539	0	G	A	aa_new_seq=*	aa_position=78	aa_ref_seq=W	codon_new_seq=TAG	codon_number=78	codon_position=2	codon_ref_seq=TGG	consensus_score=407.9	frequency=1	gene_name=aceB	gene_position=233	gene_product=malate synthase	gene_strand=>	locus_tag=ECB_03886	major_base=A	major_cov=52/55	major_frequency=1.000e+00	minor_base=N	minor_cov=0/0	new_cov=52/55	new_seq=A	polymorphism_frequency=1.000e+00	polymorphism_score=NA	prediction=consensus	ref_cov=0/0	ref_seq=G	snp_type=nonsense	total_cov=52/55	transl_table=11
RA	62	.	REL606	4194036	0	T	A	bias_e_value=2.68858e-15	bias_p_value=5.94667e-22	consensus_reject=FREQUENCY_CUTOFF	consensus_score=298.7	fisher_strand_p_value=1.10409e-23	frequency=2.480e-01	gene_name=acs/nrfA	gene_position=intergenic (-348/-45)	gene_product=acetyl-coenzyme A synthetase/nitrite reductase, formate-dependent, cytochrome	gene_strand=</>	ks_quality_p_value=1	locus_tag=ECB_03941/ECB_03942	major_base=T	major_cov=88/6	major_frequency=7.520e-01	minor_base=A	minor_cov=0/31	new_cov=0/31	polymorphism_frequency=2.480e-01	polymorphism_score=57.5	prediction=polymorphism	ref_cov=88/6	snp_type=intergenic	total_cov=88/37
RA	63	.	REL606	4320445	0	T	G	bias_e_value=9.16882	bias_p_value=2.02799e-06	consensus_reject=FREQUENCY_CUTOFF	consensus_score=256.4	fisher_strand_p_value=1.1973e-07	frequency=2.035e-01	ks_quality_p_value=1	major_base=T	major_cov=39/51	major_frequency=7.965e-01	minor_base=G	minor_cov=23/0	new_cov=23/0	no_show=1	polymorphism_frequency=2.035e-01	polymorphism_score=22.0	prediction=polymorphism	ref_cov=39/51	total_cov=62/51
RA	64	.	REL606	4483462	0	C	T	aa_new_seq=F	aa_position=44	aa_ref_seq=S	bias_e_value=4.24717e-16	bias_p_value=9.39403e-23	codon_new_seq=TTT	codon_number=44	codon_position=2	codon_ref_seq=TCT	consensus_reject=FREQUENCY_CUTOFF	consensus_score=151.8	fisher_strand_p_value=1.68533e-24	frequency=3.882e-01	gene_name=bglJ	gene_position=131	gene_product=DNA-binding transcriptional activator	gene_strand=>	ks_quality_p_value=1	locus_tag=ECB_04243	major_base=C	major_cov=21/72	major_frequency=6.118e-01	minor_base=T	minor_cov=59/0	new_cov=59/0	new_seq=T	polymorphism_frequency=3.882e-01	polymorphism_score=116.2	prediction=polymorphism	ref_cov=21/72	ref_seq=C	snp_type=nonsynonymous	total_cov=80/72	transl_table=11
MC	65	.	REL606	590047	594909	4	0	gene_name=hokE–fepA	gene_product=hokE,insL-3,entD,fepA	left_inside_cov=1	left_outside_cov=170	locus_tag=[ECB_00547]–[ECB_00550]	right_inside_cov=0	right_outside_cov=111
MC	66	.	REL606	1456025	1469020	1361	1342	gene_name=[acpD]–[insJ-2]	gene_product=[acpD],[insK-2],insJ-2,hrpA,ydcF,aldA,gapC,insA-12,insB-12,cybB,ydcA,hokB,mokB,insK-2,[insJ-2]	left_inside_cov=64	left_outside_cov=65	locus_tag=[ECB_01367]–[ECB_00619_6]	right_inside_cov=62	right_outside_cov=65
MC	67	.	REL606	1879846	1885430	0	0	gene_name=[yoaE]–rrmA	gene_product=[yoaE],manX,manY,manZ,yobD,yebN,rrmA	left_inside_cov=0	left_outside_cov=168	locus_tag=[ECB_01786]–[ECB_01792]	right_inside_cov=0	right_outside_cov=171
MC	68	.	REL606	3481103	3484607	1321	770	gene_name=rhsB	gene_position=coding (92-3596/4236 nt)	gene_product=rhsB element core protein RshB	gene_strand=>	left_inside_cov=62	left_outside_cov=65	locus_tag=ECB_03331	right_inside_cov=64	right_outside_cov=65
MC	69	.	REL606	3501424	3501575	0	0	gene_name=[yhiO]	gene_product=[yhiO]	left_inside_cov=0	left_outside_cov=166	locus_tag=[ECB_03343]	right_inside_cov=0	right_outside_cov=425
MC	70	.	REL606	4256888	4256892	0	0	gene_name=dcuS	gene_position=pseudogene (875-879/912 nt)	gene_product=sensor of fumarate two-component regulatory system; b4125_2	gene_strand=<	left_inside_cov=0	left_outside_cov=131	locus_tag=ECB_03996_2	right_inside_cov=0	right_outside_cov=131
MC	71	.	REL606	4343098	4344543	0	0	gene_name=cycA	gene_position=pseudogene (852-2297/2859 nt)	gene_product=D-alanine/D-serine/glycine transporter	gene_strand=>	left_inside_cov=0	left_outside_cov=102	locus_tag=ECB_04080	right_inside_cov=1	right_outside_cov=103
JC	72	.	REL606	1	1	REL606	4521141	-1	0	alignment_overlap=0	circular_chromosome=1	coverage_minus=69	coverage_plus=59	flanking_left=150	flanking_right=150	frequency=1	junction_possible_overlap_registers=149	key=REL606__1__1__REL606__4521141__-1__0____150__150__0__0	max_left=149	max_left_minus=149	max_left_plus=143	max_min_left=73	max_min_left_minus=67	max_min_left_plus=73	max_min_right=72	max_min_right_minus=72	max_min_right_plus=72	max_pos_hash_score=298	max_right=148	max_right_minus=138	max_right_plus=148	neg_log10_pos_hash_p_value=0.5	new_junction_coverage=0.88	new_junction_read_count=132	polymorphism_frequency=1.000e+00	pos_hash_score=62	prediction=consensus	side_1_annotate_key=gene	side_1_continuation=0	side_1_coverage=0.00	side_1_overlap=0	side_1_possible_overlap_registers=149	side_1_read_count=0	side_1_redundant=0	side_2_annotate_key=gene	side_2_continuation=0	side_2_coverage=0.00	side_2_overlap=0	side_2_possible_overlap_registers=149	side_2_read_count=0	side_2_redundant=0	total_non_overlap_reads=128
JC	73	.	REL606	48630	1	REL606	48726	1	0	alignment_overlap=10	coverage_minus=3	coverage_plus=6	flanking_left=150	flanking_right=150	frequency=8.517e-02	junction_possible_overlap_registers=139	key=REL606__48630__1__REL606__48716__1__10____150__150__0__0	max_left=127	max_left_minus=78	max_left_plus=127	max_min_left=68	max_min_left_minus=39	max_min_left_plus=68	max_min_right=62	max_min_right_minus=62	max_min_right_plus=32	max_pos_hash_score=278	max_right=135	max_right_minus=101	max_right_plus=135	neg_log10_pos_hash_p_value=10.3	new_junction_coverage=0.06	new_junction_read_count=9	no_show=1	polymorphism_frequency=8.517e-02	pos_hash_score=8	prediction=polymorphism	reject=COVERAGE_EVENNESS_SKEW,FREQUENCY_CUTOFF	side_1_annotate_key=gene	side_1_continuation=0	side_1_coverage=0.76	side_1_overlap=10	side_1_possible_overlap_registers=149	side_1_read_count=114	side_1_redundant=0	side_2_annotate_key=gene	side_2_continuation=0	side_2_coverage=0.62	side_2_overlap=0	side_2_possible_overlap_registers=139	side_2_read_count=87	side_2_redundant=0	total_non_overlap_reads=9
JC	74	.	REL606	84828	1	REL606	85036	1	0	alignment_overlap=5	coverage_minus=2	coverage_plus=2	flanking_left=150	flanking_right=150	frequency=3.013e-02	junction_possible_overlap_registers=144	key=REL606__84828__1__REL606__85031__1__5____150__150__0__0	max_left=77	max_left_minus=77	max_left_plus=58	max_min_left=70	max_min_left_minus=70	max_min_left_plus=58	max_min_right=68	max_min_right_minus=68	max_min_right_plus=0	max_pos_hash_score=288	max_right=118	max_right_minus=75	max_right_plus=118	neg_log10_pos_hash_p_value=13.2	new_junction_coverage=0.03	new_junction_read_count=4	no_show=1	polymorphism_frequency=3.013e-02	pos_hash_score=4	prediction=polymorphism	reject=COVERAGE_EVENNESS_SKEW,FREQUENCY_CUTOFF	side_1_annotate_key=gene	side_1_continuation=0	side_1_coverage=0.89	side_1_overlap=5	side_1_possible_overlap_registers=149	side_1_read_count=134	side_1_redundant=0	side_2_annotate_key=gene	side_2_continuation=0	side_2_coverage=0.88	side_2_overlap=0	side_2_possible_overlap_registers=144	side_2_read_count=128	side_2_redundant=0	total_non_overlap_reads=4
JC	75	.	REL606	158835	-1	REL606	158842	-1	0	alignment_overlap=8	coverage_minus=2	coverage_plus=1	flanking_left=150	flanking_right=150	frequency=2.364e-02	junction_possible_overlap_registers=141	key=REL606__158835__-1__REL606__158850__-1__8____150__150__0__0	max_left=95	max_left_minus=95	max_left_plus=74	max_min_left=48	max_min_left_minus=48	max_min_left_plus=0	max_min_right=68	max_min_right_minus=47	max_min_right_plus=68	max_pos_hash_score=282	max_right=94	max_right_minus=94	max_right_plus=68	neg_log10_pos_hash_p_value=13.9	new_junction_coverage=0.02	new_junction_read_count=3	no_show=1	polymorphism_frequency=2.364e-02	pos_hash_score=3	prediction=polymorphism	reject=COVERAGE_EVENNESS_SKEW,FREQUENCY_CUTOFF	side_1_annotate_key=gene	side_1_continuation=0	side_1_coverage=0.89	side_1_overlap=8	side_1_possible_overlap_registers=149	side_1_read_count=134	side_1_redundant=0	side_2_annotate_key=gene	side_2_continuation=0	side_2_coverage=0.85	side_2_overlap=0	side_2_possible_overlap_registers=141	side_2_read_count=121	side_2_redundant=0	total_non_overlap_reads=3
JC	76	.	REL606	191375	1	REL606	191413	1	0	alignment_overlap=7	coverage_minus=0	coverage_plus=3	flanking_left=150	flanking_right=150	frequency=2.213e-02	junction_possible_overlap_registers=142	key=REL606__191375__1__REL606__191406__1__7____150__150__0__0	max_left=92	max_left_minus=0	max_left_plus=92	max_min_left=67	max_min_left_minus=0	max_min_left_plus=67	max_min_right=65	max_min_right_minus=0	max_min_right_plus=65	max_pos_hash_score=284	max_right=76	max_right_minus=0	max_right_plus=76	neg_log10_pos_hash_p_value=13.9	new_junction_coverage=0.02	new_junction_read_count=3	no_show=1	polymorphism_frequency=2.213e-02	pos_hash_score=3	prediction=polymorphism	reject=COVERAGE_EVENNESS_SKEW,FREQUENCY_CUTOFF	side_1_annotate_key=gene	side_1_continuation=0	side_1_coverage=0.83	side_1_overlap=7	side_1_possible_overlap_registers=149	side_1_read_count=124	side_1_redundant=0	side_2_annotate_key=gene	side_2_continuation=0	side_2_coverage=1.03	side_2_overlap=0	side_2_possible_overlap_registers=142	side_2_read_count=147	side_2_redundant=0	total_non_overlap_reads=3
JC	77	.	REL606	233257	-1	REL606	3945075	-1	0	alignment_overlap=0	coverage_minus=2	coverage_plus=1	flanking_left=150	flanking_right=150	frequency=1.316e-01	junction_possible_overlap_registers=149	key=REL606__233257__-1__REL606__3945075__-1__0____150__150__0__1	max_left=104	max_left_minus=104	max_left_plus=3	max_min_left=43	max_min_left_minus=43	max_min_left_plus=3	max_min_right=46	max_min_right_minus=46	max_min_right_plus=0	max_pos_hash_score=298	max_right=147	max_right_minus=107	max_right_plus=147	neg_log10_pos_hash_p_value=14.4	new_junction_coverage=0.03	new_junction_read_count=5	no_show=1	polymorphism_frequency=1.316e-01	pos_hash_score=3	prediction=polymorphism	reject=COVERAGE_EVENNESS_SKEW,FREQUENCY_CUTOFF	side_1_annotate_key=gene	side_1_continuation=0	side_1_coverage=0.22	side_1_overlap=0	side_1_possible_overlap_registers=149	side_1_read_count=33	side_1_redundant=0	side_2_annotate_key=repeat	side_2_continuation=0	side_2_coverage=NA	side_2_overlap=0	side_2_possible_overlap_registers=NA	side_2_read_count=NA	side_2_redundant=1	total_non_overlap_reads=3
JC	78	.	REL606	269324	-1	REL606	269357	-1	0	alignment_overlap=10	coverage_minus=3	coverage_plus=0	flanking_left=150	flanking_right=150	frequency=2.559e-02	junction_possible_overlap_registers=139	key=REL606__269324__-1__REL606__269367__-1__10____150__150__0__0	max_left=99	max_left_minus=99	max_left_plus=0	max_min_left=46	max_min_left_minus=46	max_min_left_plus=0	max_min_right=65	max_min_right_minus=65	max_min_right_plus=0	max_pos_hash_score=278	max_right=94	max_right_minus=94	max_right_plus=0	neg_log10_pos_hash_p_value=13.7	new_junction_coverage=0.02	new_junction_read_count=3	no_show=1	polymorphism_frequency=2.559e-02	pos_hash_score=3	prediction=polymorphism	reject=COVERAGE_EVENNESS_SKEW,FREQUENCY_CUTOFF	side_1_annotate_key=gene	side_1_continuation=0	side_1_coverage=0.85	side_1_overlap=10	side_1_possible_overlap_registers=149	side_1_read_count=127	side_1_redundant=0	side_2_annotate_key=gene	side_2_continuation=0	side_2_coverage=0.79	side_2_overlap=0	side_2_possible_overlap_registers=139	side_2_read_count=110	side_2_redundant=0	total_non_overlap_reads=3
JC	79	.	REL606	295042	-1	REL606	295133	-1	0	alignment_overlap=7	coverage_minus=0	coverage_plus=3	flanking_left=150	flanking_right=150	frequency=2.204e-02	junction_possible_overlap_registers=142	key=REL606__295042__-1__REL606__295140__-1__7____150__150__0__0	max_left=69	max_left_minus=0	max_left_plus=69	max_min_left=69	max_min_left_minus=0	max_min_left_plus=69	max_min_right=0	max_min_right_minus=0	max_min_right_plus=0	max_pos_hash_score=284	max_right=88	max_right_minus=0	max_right_plus=88	neg_log10_pos_hash_p_value=13.9	new_junction_coverage=0.02	new_junction_read_count=3	no_show=1	polymorphism_frequency=2.204e-02	pos_hash_score=3	prediction=polymorphism	reject=COVERAGE_EVENNESS_SKEW,FREQUENCY_CUTOFF	side_1_annotate_key=gene	side_1_continuation=0	side_1_coverage=0.97	side_1_overlap=7	side_1_possible_overlap_registers=149	side_1_read_count=145	side_1_redundant=0	side_2_annotate_key=gene	side_2_continuation=0	side_2_coverage=0.90	side_2_overlap=0	side_2_possible_overlap_registers=142	side_2_read_count=128	side_2_redundant=0	total_non_overlap_reads=3
JC	80	.	REL606	300644	1	REL606	300747	1	0	alignment_overlap=10	coverage_minus=0	coverage_plus=4	flanking_left=150	flanking_right=150	frequency=3.531e-02	junction_possible_overlap_registers=139	key=REL606__300644__1__REL606__300737__1__10____150__150__0__0	max_left=110	max_left_minus=0	max_left_plus=110	max_min_left=0	max_min_left_minus=0	max_min_left_plus=0	max_min_right=64	max_min_right_minus=0	max_min_right_plus=64	max_pos_hash_score=278	max_right=64	max_right_minus=0	max_right_plus=64	neg_log10_pos_hash_p_value=12.9	new_junction_coverage=0.03	new_junction_read_count=4	no_show=1	polymorphism_frequency=3.531e-02	pos_hash_score=4	prediction=polymorphism	reject=COVERAGE_EVENNESS_SKEW,FREQUENCY_CUTOFF	side_1_annotate_key=gene	side_1_continuation=0	side_1_coverage=0.74	side_1_overlap=10	side_1_possible_overlap_registers=149	side_1_read_count=111	side_1_redundant=0	side_2_annotate_key=gene	side_2_continuation=0	side_2_coverage=0.82	side_2_overlap=0	side_2_possible_overlap_registers=139	side_2_read_count=115	side_2_redundant=0	total_non_overlap_reads=4
JC	81	.	REL606	375515	1	REL606	375602	1	0	alignment_overlap=8	coverage_minus=4	coverage_plus=2	flanking_left=150	flanking_right=150	frequency=5.860e-02	junction_possible_overlap_registers=141	key=REL606__375515__1__REL606__375594__1__8____150__150__0__0	max_left=73	max_left_minus=72	max_left_plus=73	max_min_left=59	max_min_left_minus=0	max_min_left_plus=59	max_min_right=70	max_min_right_minus=70	max_min_right_plus=68	max_pos_hash_score=282	max_right=83	max_right_minus=70	max_right_plus=83	neg_log10_pos_hash_p_value=13.9	new_junction_coverage=0.05	new_junction_read_count=7	no_show=1	polymorphism_frequency=5.860e-02	pos_hash_score=3	prediction=polymorphism	reject=COVERAGE_EVENNESS_SKEW,FREQUENCY_CUTOFF	side_1_annotate_key=gene	side_1_continuation=0	side_1_coverage=0.88	side_1_overlap=8	side_1_possible_overlap_registers=149	side_1_read_count=132	side_1_redundant=0	side_2_annotate_key=gene	side_2_continuation=0	side_2_coverage=0.70	side_2_overlap=0	side_2_possible_overlap_registers=141	side_2_read_count=100	side_2_redundant=0	total_non_overlap_reads=6
JC	82	.	REL606	392618	-1	REL606	392685	-1	0	alignment_overlap=8	coverage_minus=4	coverage_plus=2	flanking_left=150	flanking_right=150	frequency=3.572e-02	junction_possible_overlap_registers=141	key=REL606__392618__-1__REL606__392693__-1__8____150__150__0__0	max_left=128	max_left_minus=112	max_left_plus=128	max_min_left=34	max_min_left_minus=34	max_min_left_plus=0	max_min_right=67	max_min_right_minus=59	max_min_right_plus=67	max_pos_hash_score=282	max_right=116	max_right_minus=116	max_right_plus=67	neg_log10_pos_hash_p_value=11.6	new_junction_coverage=0.04	new_junction_read_count=6	no_show=1	polymorphism_frequency=3.572e-02	pos_hash_score=6	prediction=polymorphism	reject=COVERAGE_EVENNESS_SKEW,FREQUENCY_CUTOFF	side_1_annotate_key=gene	side_1_continuation=0	side_1_coverage=1.12	side_1_overlap=8	side_1_possible_overlap_registers=149	side_1_read_count=168	side_1_redundant=0	side_2_annotate_key=gene	side_2_continuation=0	side_2_coverage=1.16	side_2_overlap=0	side_2_possible_overlap_registers=141	side_2_read_count=165	side_2_redundant=0	total_non_overlap_reads=6
JC	83	.	REL606	483511	1	REL606	483541	1	0	alignment_overlap=8	coverage_minus=0	coverage_plus=4	flanking_left=150	flanking_right=150	frequency=2.722e-02	junction_possible_overlap_registers=141	key=REL606__483511__1__REL606__483533__1__8____150__150__0__0	max_left=134	max_left_minus=0	max_left_plus=134	max_min_left=0	max_min_left_minus=0	max_min_left_plus=0	max_min_right=63	max_min_right_minus=0	max_min_right_plus=63	max_pos_hash_score=282	max_right=63	max_right_minus=0	max_right_plus=63	neg_log10_pos_hash_p_value=13.0	new_junction_coverage=0.03	new_junction_read_count=4	no_show=1	polymorphism_frequency=2.722e-02	pos_hash_score=4	prediction=polymorphism	reject=COVERAGE_EVENNESS_SKEW,FREQUENCY_CUTOFF	side_1_annotate_key=gene	side_1_continuation=0	side_1_coverage=1.00	side_1_overlap=8	side_1_possible_overlap_registers=149	side_1_read_count=150	side_1_redundant=0	side_2_annotate_key=gene	side_2_continuation=0	side_2_coverage=1.01	side_2_overlap=0	side_2_possible_overlap_registers=141	side_2_read_count=144	side_2_redundant=0	total_non_overlap_reads=4
JC	84	.	REL606	498741	-1	REL606	498771	-1	0	alignment_overlap=7	coverage_minus=6	coverage_plus=0	flanking_left=150	flanking_right=150	frequency=1	junction_possible_overlap_registers=142	key=REL606__498748__-1__REL606__498771__-1__7____150__150__1__0	max_left=61	max_left_minus=61	max_left_plus=0	max_min_left=61	max_min_left_minus=61	max_min_left_plus=0	max_min_right=0	max_min_right_minus=0	max_min_right_plus=0	max_pos_hash_score=284	max_right=137	max_right_minus=137	max_right_plus=0	neg_log10_pos_hash_p_value=12.4	new_junction_coverage=0.04	new_junction_read_count=6	no_show=1	polymorphism_frequency=1.000e+00	pos_hash_score=5	prediction=consensus	reject=COVERAGE_EVENNESS_SKEW	side_1_annotate_key=repeat	side_1_continuation=0	side_1_coverage=NA	side_1_overlap=0	side_1_read_count=NA	side_1_redundant=1	side_2_annotate_key=gene	side_2_continuation=0	side_2_coverage=0.00	side_2_overlap=7	side_2_possible_overlap_registers=149	side_2_read_count=0	side_2_redundant=0	total_non_overlap_reads=6
JC	85	.	REL606	499621	-1	REL606	499643	-1	0	alignment_overlap=5	coverage_minus=6	coverage_plus=3	flanking_left=150	flanking_right=150	frequency=5.085e-01	junction_possible_overlap_registers=144	key=REL606__499626__-1__REL606__499643__-1__5____150__150__1__0	max_left=60	max_left_minus=60	max_left_plus=9	max_min_left=60	max_min_left_minus=60	max_min_left_plus=9	max_min_right=0	max_min_right_minus=0	max_min_right_plus=0	max_pos_hash_score=288	max_right=144	max_right_minus=129	max_right_plus=144	neg_log10_pos_hash_p_value=10.1	new_junction_coverage=0.08	new_junction_read_count=11	polymorphism_frequency=5.085e-01	pos_hash_score=9	prediction=polymorphism	reject=COVERAGE_EVENNESS_SKEW	side_1_annotate_key=repeat	side_1_continuation=0	side_1_coverage=NA	side_1_overlap=0	side_1_read_count=NA	side_1_redundant=1	side_2_annotate_key=gene	side_2_continuation=0	side_2_coverage=0.07	side_2_overlap=5	side_2_possible_overlap_registers=149	side_2_read_count=11	side_2_redundant=0	total_non_overlap_reads=9
JC	86	.	REL606	519494	-1	REL606	519527	-1	0	alignment_overlap=8	coverage_minus=3	coverage_plus=0	flanking_left=150	flanking_right=150	frequency=2.364e-02	junction_possible_overlap_registers=141	key=REL606__519494__-1__REL606__519535__-1__8____150__150__0__0	max_left=50	max_left_minus=50	max_left_plus=0	max_min_left=50	max_min_left_minus=50	max_min_left_plus=0	max_min_right=0	max_min_right_minus=0	max_min_right_plus=0	max_pos_hash_score=282	max_right=101	max_right_minus=101	max_right_plus=0	neg_log10_pos_hash_p_value=13.9	new_junction_coverage=0.02	new_junction_read_count=3	no_show=1	polymorphism_frequency=2.364e-02	pos_hash_score=3	prediction=polymorphism	reject=COVERAGE_EVENNESS_SKEW,FREQUENCY_CUTOFF	side_1_annotate_key=gene	side_1_continuation=0	side_1_coverage=0.89	side_1_overlap=8	side_1_possible_overlap_registers=149	side_1_read_count=133	side_1_redundant=0	side_2_annotate_key=gene	side_2_continuation=0	side_2_coverage=0.86	side_2_overlap=0	side_2_possible_overlap_registers=141	side_2_read_count=122	side_2_redundant=0	total_non_overlap_reads=3
JC	87	.	REL606	551296	1	REL606	551316	1	0	alignment_overlap=7	coverage_minus=1	coverage_plus=3	flanking_left=150	flanking_right=150	frequency=2.955e-02	junction_possible_overlap_registers=142	key=REL606__551296__1__REL606__551309__1__7____150__150__0__0	max_left=126	max_left_minus=126	max_left_plus=98	max_min_left=62	max_min_left_minus=0	max_min_left_plus=62	max_min_right=45	max_min_right_minus=17	max_min_right_plus=45	max_pos_hash_score=284	max_right=91	max_right_minus=17	max_right_plus=91	neg_log10_pos_hash_p_value=13.1	new_junction_coverage=0.03	new_junction_read_count=4	no_show=1	polymorphism_frequency=2.955e-02	pos_hash_score=4	prediction=polymorphism	reject=COVERAGE_EVENNESS_SKEW,FREQUENCY_CUTOFF	side_1_annotate_key=gene	side_1_continuation=0	side_1_coverage=0.89	side_1_overlap=7	side_1_possible_overlap_registers=149	side_1_read_count=134	side_1_redundant=0	side_2_annotate_key=gene	side_2_continuation=0	side_2_coverage=0.94	side_2_overlap=0	side_2_possible_overlap_registers=142	side_2_read_count=135	side_2_redundant=0	total_non_overlap_reads=4
JC	88	.	REL606	576918	-1	REL606	576968	-1	0	alignment_overlap=8	coverage_minus=4	coverage_plus=0	flanking_left=150	flanking_right=150	frequency=3.487e-02	junction_possible_overlap_registers=141	key=REL606__576918__-1__REL606__576976__-1__8____150__150__0__0	max_left=88	max_left_minus=88	max_left_plus=0	max_min_left=49	max_min_left_minus=49	max_min_left_plus=0	max_min_right=54	max_min_right_minus=54	max_min_right_plus=0	max_pos_hash_score=282	max_right=116	max_right_minus=116	max_right_plus=0	neg_log10_pos_hash_p_value=13.0	new_junction_coverage=0.03	new_junction_read_count=4	no_show=1	polymorphism_frequency=3.487e-02	pos_hash_score=4	prediction=polymorphism	reject=COVERAGE_EVENNESS_SKEW,FREQUENCY_CUTOFF	side_1_annotate_key=gene	side_1_continuation=0	side_1_coverage=0.82	side_1_overlap=8	side_1_possible_overlap_registers=149	side_1_read_count=123	side_1_redundant=0	side_2_annotate_key=gene	side_2_continuation=0	side_2_coverage=0.74	side_2_overlap=0	side_2_possible_overlap_registers=141	side_2_read_count=105	side_2_redundant=0	total_non_overlap_reads=4
JC	89	.	REL606	590046	-1	REL606	4456970	1	0	alignment_overlap=0	coverage_minus=89	coverage_plus=76	flanking_left=150	flanking_right=150	frequency=1	junction_possible_overlap_registers=149	key=REL606__590046__-1__REL606__4456970__1__0____150__150__0__0	max_left=146	max_left_minus=146	max_left_plus=146	max_min_left=73	max_min_left_minus=72	max_min_left_plus=73	max_min_right=74	max_min_right_minus=74	max_min_right_plus=71	max_pos_hash_score=298	max_right=148	max_right_minus=145	max_right_plus=148	neg_log10_pos_hash_p_value=0.3	new_junction_coverage=1.13	new_junction_read_count=169	polymorphism_frequency=9.940e-01	pos_hash_score=66	prediction=consensus	read_count_offset=2	side_1_annotate_key=repeat	side_1_continuation=0	side_1_coverage=NA	side_1_overlap=0	side_1_read_count=NA	side_1_redundant=0	side_2_annotate_key=gene	side_2_continuation=0	side_2_coverage=0.01	side_2_overlap=0	side_2_possible_overlap_registers=147	side_2_read_count=1	side_2_redundant=0	total_non_overlap_reads=165
JC	90	.	REL606	594910	1	REL606	644382	-1	0	alignment_overlap=0	coverage_minus=63	coverage_plus=38	flanking_left=150	flanking_right=150	frequency=1	junction_possible_overlap_registers=149	key=REL606__594910__1__REL606__644382__-1__0____150__150__0__1	max_left=149	max_left_minus=147	max_left_plus=149	max_min_left=66	max_min_left_minus=66	max_min_left_plus=50	max_min_right=69	max_min_right_minus=69	max_min_right_plus=54	max_pos_hash_score=298	max_right=146	max_right_minus=146	max_right_plus=146	neg_log10_pos_hash_p_value=0.7	new_junction_coverage=0.74	new_junction_read_count=111	polymorphism_frequency=1.000e+00	pos_hash_score=58	prediction=consensus	side_1_annotate_key=gene	side_1_continuation=0	side_1_coverage=0.00	side_1_overlap=0	side_1_possible_overlap_registers=149	side_1_read_count=0	side_1_redundant=0	side_2_annotate_key=repeat	side_2_continuation=0	side_2_coverage=NA	side_2_overlap=0	side_2_possible_overlap_registers=NA	side_2_read_count=NA	side_2_redundant=1	total_non_overlap_reads=101
JC	91	.	REL606	606584	1	REL606	606615	1	0	alignment_overlap=9	coverage_minus=0	coverage_plus=5	flanking_left=150	flanking_right=150	frequency=3.994e-02	junction_possible_overlap_registers=140	key=REL606__606584__1__REL606__606606__1__9____150__150__0__0	max_left=139	max_left_minus=0	max_left_plus=139	max_min_left=31	max_min_left_minus=0	max_min_left_plus=31	max_min_right=56	max_min_right_minus=0	max_min_right_plus=56	max_pos_hash_score=280	max_right=110	max_right_minus=0	max_right_plus=110	neg_log10_pos_hash_p_value=12.2	new_junction_coverage=0.04	new_junction_read_count=5	no_show=1	polymorphism_frequency=3.994e-02	pos_hash_score=5	prediction=polymorphism	reject=COVERAGE_EVENNESS_SKEW,FREQUENCY_CUTOFF	side_1_annotate_key=gene	side_1_continuation=0	side_1_coverage=0.84	side_1_overlap=9	side_1_possible_overlap_registers=149	side_1_read_count=126	side_1_redundant=0	side_2_annotate_key=gene	side_2_continuation=0	side_2_coverage=0.87	side_2_overlap=0	side_2_possible_overlap_registers=140	side_2_read_count=122	side_2_redundant=0	total_non_overlap_reads=5
JC	92	.	REL606	619701	1	REL606	642940	1	0	alignment_overlap=1	coverage_minus=78	coverage_plus=84	flanking_left=150	flanking_right=150	frequency=1	junction_possible_overlap_registers=148	key=REL606__619700__1__REL606__642940__1__1____150__150__0__1	max_left=148	max_left_minus=148	max_left_plus=148	max_min_left=67	max_min_left_minus=67	max_min_left_plus=65	max_min_right=74	max_min_right_minus=71	max_min_right_plus=74	max_pos_hash_score=296	max_right=146	max_right_minus=145	max_right_plus=146	neg_log10_pos_hash_p_value=0.2	new_junction_coverage=1.12	new_junction_read_count=167	polymorphism_frequency=1.000e+00	pos_hash_score=70	prediction=consensus	read_count_offset=3	side_1_annotate_key=gene	side_1_continuation=0	side_1_coverage=0.00	side_1_overlap=0	side_1_possible_overlap_registers=145	side_1_read_count=0	side_1_redundant=0	side_2_annotate_key=repeat	side_2_continuation=0	side_2_coverage=NA	side_2_overlap=1	side_2_possible_overlap_registers=NA	side_2_read_count=NA	side_2_redundant=1	total_non_overlap_reads=162
JC	93	.	REL606	619703	-1	REL606	644382	-1	0	alignment_overlap=1	coverage_minus=74	coverage_plus=87	flanking_left=150	flanking_right=150	frequency=1	junction_possible_overlap_registers=148	key=REL606__619704__-1__REL606__644382__-1__1____150__150__0__1	max_left=145	max_left_minus=145	max_left_plus=145	max_min_left=74	max_min_left_minus=72	max_min_left_plus=74	max_min_right=73	max_min_right_minus=73	max_min_right_plus=71	max_pos_hash_score=296	max_right=130	max_right_minus=111	max_right_plus=130	neg_log10_pos_hash_p_value=0.4	new_junction_coverage=1.11	new_junction_read_count=166	polymorphism_frequency=1.000e+00	pos_hash_score=63	prediction=consensus	read_count_offset=3	side_1_annotate_key=gene	side_1_continuation=0	side_1_coverage=0.00	side_1_overlap=0	side_1_possible_overlap_registers=145	side_1_read_count=0	side_1_redundant=0	side_2_annotate_key=repeat	side_2_continuation=0	side_2_coverage=NA	side_2_overlap=1	side_2_possible_overlap_registers=NA	side_2_read_count=NA	side_2_redundant=1	total_non_overlap_reads=161
JC	94	.	REL606	625464	1	REL606	628396	-1	0	alignment_overlap=1	coverage_minus=113	coverage_plus=31	flanking_left=150	flanking_right=150	frequency=5.291e-01	junction_possible_overlap_registers=148	key=REL606__625464__1__REL606__628397__-1__1____150__150__0__0	max_left=146	max_left_minus=145	max_left_plus=146	max_min_left=73	max_min_left_minus=73	max_min_left_plus=63	max_min_right=74	max_min_right_minus=74	max_min_right_plus=28	max_pos_hash_score=296	max_right=145	max_right_minus=145	max_right_plus=137	neg_log10_pos_hash_p_value=0.2	new_junction_coverage=1.01	new_junction_read_count=150	polymorphism_frequency=5.291e-01	pos_hash_score=69	prediction=polymorphism	side_1_annotate_key=gene	side_1_continuation=0	side_1_coverage=0.97	side_1_overlap=1	side_1_possible_overlap_registers=149	side_1_read_count=145	side_1_redundant=0	side_2_annotate_key=gene	side_2_continuation=0	side_2_coverage=0.83	side_2_overlap=0	side_2_possible_overlap_registers=148	side_2_read_count=123	side_2_redundant=0	total_non_overlap_reads=144
JC	95	.	REL606	642938	1	REL606	4456971	-1	-1	alignment_overlap=-1	coverage_minus=71	coverage_plus=89	flanking_left=150	flanking_right=150	frequency=1	junction_possible_overlap_registers=148	key=REL606__642938__1__REL606__4456971__-1__-1__T__150__150__1__0	max_left=148	max_left_minus=147	max_left_plus=148	max_min_left=67	max_min_left_minus=67	max_min_left_plus=56	max_min_right=70	max_min_right_minus=70	max_min_right_plus=67	max_pos_hash_score=296	max_right=148	max_right_minus=144	max_right_plus=148	neg_log10_pos_hash_p_value=0.1	new_junction_coverage=1.13	new_junction_read_count=168	polymorphism_frequency=9.940e-01	pos_hash_score=81	prediction=consensus	read_count_offset=2	side_1_annotate_key=repeat	side_1_continuation=0	side_1_coverage=NA	side_1_overlap=0	side_1_read_count=NA	side_1_redundant=1	side_2_annotate_key=gene	side_2_continuation=0	side_2_coverage=0.01	side_2_overlap=0	side_2_possible_overlap_registers=147	side_2_read_count=1	side_2_redundant=0	total_non_overlap_reads=160	unique_read_sequence=T
JC	96	.	REL606	655163	-1	REL606	655173	-1	0	alignment_overlap=11	coverage_minus=5	coverage_plus=12	flanking_left=150	flanking_right=150	frequency=5.459e-02	junction_possible_overlap_registers=138	key=REL606__655163__-1__REL606__655184__-1__11____150__150__0__0	max_left=129	max_left_minus=122	max_left_plus=129	max_min_left=50	max_min_left_minus=50	max_min_left_plus=0	max_min_right=60	max_min_right_minus=60	max_min_right_plus=12	max_pos_hash_score=276	max_right=95	max_right_minus=95	max_right_plus=12	neg_log10_pos_hash_p_value=10.8	new_junction_coverage=0.12	new_junction_read_count=17	no_show=1	polymorphism_frequency=5.459e-02	pos_hash_score=7	prediction=polymorphism	reject=COVERAGE_EVENNESS_SKEW,FREQUENCY_CUTOFF	side_1_annotate_key=gene	side_1_continuation=0	side_1_coverage=2.18	side_1_overlap=11	side_1_possible_overlap_registers=149	side_1_read_count=327	side_1_redundant=0	side_2_annotate_key=gene	side_2_continuation=0	side_2_coverage=2.06	side_2_overlap=0	side_2_possible_overlap_registers=138	side_2_read_count=286	side_2_redundant=0	total_non_overlap_reads=17
JC	97	.	REL606	868222	-1	REL606	868228	-1	0	alignment_overlap=7	coverage_minus=4	coverage_plus=1	flanking_left=150	flanking_right=150	frequency=4.338e-02	junction_possible_overlap_registers=142	key=REL606__868222__-1__REL606__868235__-1__7____150__150__0__0	max_left=39	max_left_minus=39	max_left_plus=35	max_min_left=39	max_min_left_minus=39	max_min_left_plus=35	max_min_right=0	max_min_right_minus=0	max_min_right_plus=0	max_pos_hash_score=284	max_right=134	max_right_minus=134	max_right_plus=108	neg_log10_pos_hash_p_value=12.4	new_junction_coverage=0.03	new_junction_read_count=5	no_show=1	polymorphism_frequency=4.338e-02	pos_hash_score=5	prediction=polymorphism	reject=COVERAGE_EVENNESS_SKEW,FREQUENCY_CUTOFF	side_1_annotate_key=gene	side_1_continuation=0	side_1_coverage=0.78	side_1_overlap=7	side_1_possible_overlap_registers=149	side_1_read_count=117	side_1_redundant=0	side_2_annotate_key=gene	side_2_continuation=0	side_2_coverage=0.76	side_2_overlap=0	side_2_possible_overlap_registers=142	side_2_read_count=109	side_2_redundant=0	total_non_overlap_reads=5
JC	98	.	REL606	987481	-1	REL606	987505	-1	0	alignment_overlap=9	coverage_minus=5	coverage_plus=0	flanking_left=150	flanking_right=150	frequency=5.533e-02	junction_possible_overlap_registers=140	key=REL606__987481__-1__REL606__987514__-1__9____150__150__0__0	max_left=79	max_left_minus=79	max_left_plus=0	max_min_left=45	max_min_left_minus=45	max_min_left_plus=0	max_min_right=68	max_min_right_minus=68	max_min_right_plus=0	max_pos_hash_score=280	max_right=139	max_right_minus=139	max_right_plus=0	neg_log10_pos_hash_p_value=12.2	new_junction_coverage=0.04	new_junction_read_count=5	no_show=1	polymorphism_frequency=5.533e-02	pos_hash_score=5	prediction=polymorphism	reject=COVERAGE_EVENNESS_SKEW,FREQUENCY_CUTOFF	side_1_annotate_key=gene	side_1_continuation=0	side_1_coverage=0.58	side_1_overlap=9	side_1_possible_overlap_registers=149	side_1_read_count=87	side_1_redundant=0	side_2_annotate_key=gene	side_2_continuation=0	side_2_coverage=0.63	side_2_overlap=0	side_2_possible_overlap_registers=140	side_2_read_count=89	side_2_redundant=0	total_non_overlap_reads=5
JC	99	.	REL606	999195	-1	REL606	999272	-1	0	alignment_overlap=8	coverage_minus=2	coverage_plus=1	flanking_left=150	flanking_right=150	frequency=2.462e-02	junction_possible_overlap_registers=141	key=REL606__999195__-1__REL606__999280__-1__8____150__150__0__0	max_left=92	max_left_minus=92	max_left_plus=92	max_min_left=60	max_min_left_minus=60	max_min_left_plus=0	max_min_right=49	max_min_right_minus=49	max_min_right_plus=49	max_pos_hash_score=282	max_right=82	max_right_minus=82	max_right_plus=49	neg_log10_pos_hash_p_value=13.9	new_junction_coverage=0.02	new_junction_read_count=3	no_show=1	polymorphism_frequency=2.462e-02	pos_hash_score=3	prediction=polymorphism	reject=COVERAGE_EVENNESS_SKEW,FREQUENCY_CUTOFF	side_1_annotate_key=gene	side_1_continuation=0	side_1_coverage=0.91	side_1_overlap=8	side_1_possible_overlap_registers=149	side_1_read_count=136	side_1_redundant=0	side_2_annotate_key=gene	side_2_continuation=0	side_2_coverage=0.77	side_2_overlap=0	side_2_possible_overlap_registers=141	side_2_read_count=109	side_2_redundant=0	total_non_overlap_reads=3
JC	100	.	REL606	1063313	1	REL606	1063422	1	0	alignment_overlap=9	coverage_minus=1	coverage_plus=4	flanking_left=150	flanking_right=150	frequency=3.391e-02	junction_possible_overlap_registers=140	key=REL606__1063313__1__REL606__1063413__1__9____150__150__0__0	max_left=109	max_left_minus=94	max_left_plus=109	max_min_left=0	max_min_left_minus=0	max_min_left_plus=0	max_min_right=70	max_min_right_minus=47	max_min_right_plus=70	max_pos_hash_score=280	max_right=70	max_right_minus=47	max_right_plus=70	neg_log10_pos_hash_p_value=13.8	new_junction_coverage=0.04	new_junction_read_count=5	no_show=1	polymorphism_frequency=3.391e-02	pos_hash_score=3	prediction=polymorphism	reject=COVERAGE_EVENNESS_SKEW,FREQUENCY_CUTOFF	side_1_annotate_key=gene	side_1_continuation=0	side_1_coverage=0.89	side_1_overlap=9	side_1_possible_overlap_registers=149	side_1_read_count=134	side_1_redundant=0	side_2_annotate_key=gene	side_2_continuation=0	side_2_coverage=1.13	side_2_overlap=0	side_2_possible_overlap_registers=140	side_2_read_count=159	side_2_redundant=0	total_non_overlap_reads=5
JC	101	.	REL606	1176287	-1	REL606	1176387	-1	0	alignment_overlap=5	coverage_minus=1	coverage_plus=4	flanking_left=150	flanking_right=150	frequency=3.827e-02	junction_possible_overlap_registers=144	key=REL606__1176287__-1__REL606__1176392__-1__5____150__150__0__0	max_left=103	max_left_minus=81	max_left_plus=103	max_min_left=51	max_min_left_minus=0	max_min_left_plus=51	max_min_right=64	max_min_right_minus=64	max_min_right_plus=42	max_pos_hash_score=288	max_right=94	max_right_minus=64	max_right_plus=94	neg_log10_pos_hash_p_value=14.1	new_junction_coverage=0.03	new_junction_read_count=5	no_show=1	polymorphism_frequency=3.827e-02	pos_hash_score=3	prediction=polymorphism	reject=COVERAGE_EVENNESS_SKEW,FREQUENCY_CUTOFF	side_1_annotate_key=gene	side_1_continuation=0	side_1_coverage=0.94	side_1_overlap=5	side_1_possible_overlap_registers=149	side_1_read_count=141	side_1_redundant=0	side_2_annotate_key=gene	side_2_continuation=0	side_2_coverage=0.79	side_2_overlap=0	side_2_possible_overlap_registers=144	side_2_read_count=115	side_2_redundant=0	total_non_overlap_reads=5
JC	102	.	REL606	1290412	-1	REL606	1290456	-1	0	alignment_overlap=9	coverage_minus=3	coverage_plus=1	flanking_left=150	flanking_right=150	frequency=2.908e-02	junction_possible_overlap_registers=140	key=REL606__1290412__-1__REL606__1290465__-1__9____150__150__0__0	max_left=127	max_left_minus=127	max_left_plus=97	max_min_left=0	max_min_left_minus=0	max_min_left_plus=0	max_min_right=64	max_min_right_minus=64	max_min_right_plus=44	max_pos_hash_score=280	max_right=64	max_right_minus=64	max_right_plus=44	neg_log10_pos_hash_p_value=13.0	new_junction_coverage=0.03	new_junction_read_count=4	no_show=1	polymorphism_frequency=2.908e-02	pos_hash_score=4	prediction=polymorphism	reject=COVERAGE_EVENNESS_SKEW,FREQUENCY_CUTOFF	side_1_annotate_key=gene	side_1_continuation=0	side_1_coverage=0.98	side_1_overlap=9	side_1_possible_overlap_registers=149	side_1_read_count=147	side_1_redundant=0	side_2_annotate_key=gene	side_2_continuation=0	side_2_coverage=0.92	side_2_overlap=0	side_2_possible_overlap_registers=140	side_2_read_count=129	side_2_redundant=0	total_non_overlap_reads=4
JC	103	.	REL606	1365630	1	REL606	1365692	1	0	alignment_overlap=7	coverage_minus=0	coverage_plus=3	flanking_left=150	flanking_right=150	frequency=1.961e-02	junction_possible_overlap_registers=142	key=REL606__1365630__1__REL606__1365685__1__7____150__150__0__0	max_left=107	max_left_minus=0	max_left_plus=107	max_min_left=0	max_min_left_minus=0	max_min_left_plus=0	max_min_right=67	max_min_right_minus=0	max_min_right_plus=67	max_pos_hash_score=284	max_right=67	max_right_minus=0	max_right_plus=67	neg_log10_pos_hash_p_value=13.9	new_junction_coverage=0.02	new_junction_read_count=3	no_show=1	polymorphism_frequency=1.961e-02	pos_hash_score=3	prediction=polymorphism	reject=COVERAGE_EVENNESS_SKEW,FREQUENCY_CUTOFF	side_1_annotate_key=gene	side_1_continuation=0	side_1_coverage=0.87	side_1_overlap=7	side_1_possible_overlap_registers=149	side_1_read_count=130	side_1_redundant=0	side_2_annotate_key=gene	side_2_continuation=0	side_2_coverage=1.23	side_2_overlap=0	side_2_possible_overlap_registers=142	side_2_read_count=176	side_2_redundant=0	total_non_overlap_reads=3
JC	104	.	REL606	1387400	-1	REL606	1387550	-1	0	alignment_overlap=6	coverage_minus=3	coverage_plus=2	flanking_left=150	flanking_right=150	frequency=3.500e-02	junction_possible_overlap_registers=143	key=REL606__1387400__-1__REL606__1387556__-1__6____150__150__0__0	max_left=107	max_left_minus=101	max_left_plus=107	max_min_left=0	max_min_left_minus=0	max_min_left_plus=0	max_min_right=47	max_min_right_minus=47	max_min_right_plus=37	max_pos_hash_score=286	max_right=47	max_right_minus=47	max_right_plus=37	neg_log10_pos_hash_p_value=14.0	new_junction_coverage=0.03	new_junction_read_count=5	no_show=1	polymorphism_frequency=3.500e-02	pos_hash_score=3	prediction=polymorphism	reject=COVERAGE_EVENNESS_SKEW,FREQUENCY_CUTOFF	side_1_annotate_key=gene	side_1_continuation=0	side_1_coverage=1.05	side_1_overlap=6	side_1_possible_overlap_registers=149	side_1_read_count=157	side_1_redundant=0	side_2_annotate_key=gene	side_2_continuation=0	side_2_coverage=0.87	side_2_overlap=0	side_2_possible_overlap_registers=143	side_2_read_count=125	side_2_redundant=0	total_non_overlap_reads=5
JC	105	.	REL606	1473551	-1	REL606	1473840	-1	0	alignment_overlap=6	coverage_minus=3	coverage_plus=1	flanking_left=150	flanking_right=150	frequency=2.574e-02	junction_possible_overlap_registers=143	key=REL606__1473551__-1__REL606__1473846__-1__6____150__150__0__0	max_left=85	max_left_minus=63	max_left_plus=85	max_min_left=63	max_min_left_minus=63	max_min_left_plus=0	max_min_right=59	max_min_right_minus=0	max_min_right_plus=59	max_pos_hash_score=286	max_right=96	max_right_minus=96	max_right_plus=59	neg_log10_pos_hash_p_value=14.0	new_junction_coverage=0.03	new_junction_read_count=4	no_show=1	polymorphism_frequency=2.574e-02	pos_hash_score=3	prediction=polymorphism	reject=COVERAGE_EVENNESS_SKEW,FREQUENCY_CUTOFF	side_1_annotate_key=gene	side_1_continuation=0	side_1_coverage=1.02	side_1_overlap=6	side_1_possible_overlap_registers=149	side_1_read_count=153	side_1_redundant=0	side_2_annotate_key=gene	side_2_continuation=0	side_2_coverage=1.08	side_2_overlap=0	side_2_possible_overlap_registers=143	side_2_read_count=156	side_2_redundant=0	total_non_overlap_reads=4
JC	106	.	REL606	1509526	1	REL606	1542444	-1	0	alignment_overlap=1	coverage_minus=1087	coverage_plus=757	flanking_left=150	flanking_right=150	frequency=1	junction_possible_overlap_registers=148	key=REL606__1509525__1__REL606__1542444__-1__1____150__150__1__0	max_left=148	max_left_minus=148	max_left_plus=147	max_min_left=73	max_min_left_minus=73	max_min_left_plus=73	max_min_right=74	max_min_right_minus=74	max_min_right_plus=74	max_pos_hash_score=296	max_right=148	max_right_minus=148	max_right_plus=147	neg_log10_pos_hash_p_value=-0.0	new_junction_coverage=12.59	new_junction_read_count=1876	polymorphism_frequency=9.454e-01	pos_hash_score=177	prediction=consensus	side_1_annotate_key=repeat	side_1_continuation=0	side_1_coverage=NA	side_1_overlap=0	side_1_read_count=NA	side_1_redundant=1	side_2_annotate_key=gene	side_2_continuation=0	side_2_coverage=0.73	side_2_overlap=1	side_2_possible_overlap_registers=149	side_2_read_count=109	side_2_redundant=0	total_non_overlap_reads=1844
JC	107	.	REL606	1514542	-1	REL606	1515344	-1	0	alignment_overlap=8	coverage_minus=2	coverage_plus=1	flanking_left=150	flanking_right=150	frequency=1.979e-03	junction_possible_overlap_registers=141	key=REL606__1514542__-1__REL606__1515352__-1__8____150__150__0__0	max_left=66	max_left_minus=64	max_left_plus=66	max_min_left=66	max_min_left_minus=64	max_min_left_plus=66	max_min_right=0	max_min_right_minus=0	max_min_right_plus=0	max_pos_hash_score=282	max_right=107	max_right_minus=107	max_right_plus=76	neg_log10_pos_hash_p_value=13.9	new_junction_coverage=0.02	new_junction_read_count=3	no_show=1	polymorphism_frequency=1.979e-03	pos_hash_score=3	prediction=polymorphism	reject=COVERAGE_EVENNESS_SKEW,FREQUENCY_CUTOFF	side_1_annotate_key=gene	side_1_continuation=0	side_1_coverage=9.46	side_1_overlap=8	side_1_possible_overlap_registers=149	side_1_read_count=1419	side_1_redundant=0	side_2_annotate_key=gene	side_2_continuation=0	side_2_coverage=11.86	side_2_overlap=0	side_2_possible_overlap_registers=141	side_2_read_count=1683	side_2_redundant=0	total_non_overlap_reads=3
JC	108	.	REL606	1515590	-1	REL606	1515601	-1	0	alignment_overlap=7	coverage_minus=6	coverage_plus=0	flanking_left=150	flanking_right=150	frequency=3.981e-03	junction_possible_overlap_registers=142	key=REL606__1515590__-1__REL606__1515608__-1__7____150__150__0__0	max_left=52	max_left_minus=52	max_left_plus=0	max_min_left=52	max_min_left_minus=52	max_min_left_plus=0	max_min_right=0	max_min_right_minus=0	max_min_right_plus=0	max_pos_hash_score=284	max_right=131	max_right_minus=131	max_right_plus=0	neg_log10_pos_hash_p_value=13.1	new_junction_coverage=0.04	new_junction_read_count=6	no_show=1	polymorphism_frequency=3.981e-03	pos_hash_score=4	prediction=polymorphism	reject=COVERAGE_EVENNESS_SKEW,FREQUENCY_CUTOFF	side_1_annotate_key=gene	side_1_continuation=0	side_1_coverage=10.49	side_1_overlap=7	side_1_possible_overlap_registers=149	side_1_read_count=1573	side_1_redundant=0	side_2_annotate_key=gene	side_2_continuation=0	side_2_coverage=10.52	side_2_overlap=0	side_2_possible_overlap_registers=142	side_2_read_count=1503	side_2_redundant=0	total_non_overlap_reads=6
JC	109	.	REL606	1515797	1	REL606	1515979	1	0	alignment_overlap=5	coverage_minus=1	coverage_plus=2	flanking_left=150	flanking_right=150	frequency=1.596e-03	junction_possible_overlap_registers=144	key=REL606__1515797__1__REL606__1515974__1__5____150__150__0__0	max_left=65	max_left_minus=65	max_left_plus=56	max_min_left=65	max_min_left_minus=65	max_min_left_plus=56	max_min_right=0	max_min_right_minus=0	max_min_right_plus=0	max_pos_hash_score=288	max_right=105	max_right_minus=80	max_right_plus=105	neg_log10_pos_hash_p_value=14.1	new_junction_coverage=0.02	new_junction_read_count=3	no_show=1	polymorphism_frequency=1.596e-03	pos_hash_score=3	prediction=polymorphism	reject=COVERAGE_EVENNESS_SKEW,FREQUENCY_CUTOFF	side_1_annotate_key=gene	side_1_continuation=0	side_1_coverage=12.18	side_1_overlap=5	side_1_possible_overlap_registers=149	side_1_read_count=1826	side_1_redundant=0	side_2_annotate_key=gene	side_2_continuation=0	side_2_coverage=13.72	side_2_overlap=0	side_2_possible_overlap_registers=144	side_2_read_count=1988	side_2_redundant=0	total_non_overlap_reads=3
JC	110	.	REL606	1516419	1	REL606	1516755	1	0	alignment_overlap=6	coverage_minus=3	coverage_plus=2	flanking_left=150	flanking_right=150	frequency=3.317e-03	junction_possible_overlap_registers=143	key=REL606__1516419__1__REL606__1516749__1__6____150__150__0__0	max_left=127	max_left_minus=127	max_left_plus=90	max_min_left=53	max_min_left_minus=53	max_min_left_plus=0	max_min_right=55	max_min_right_minus=19	max_min_right_plus=55	max_pos_hash_score=286	max_right=91	max_right_minus=91	max_right_plus=55	neg_log10_pos_hash_p_value=12.4	new_junction_coverage=0.04	new_junction_read_count=6	no_show=1	polymorphism_frequency=3.317e-03	pos_hash_score=5	prediction=polymorphism	reject=COVERAGE_EVENNESS_SKEW,FREQUENCY_CUTOFF	side_1_annotate_key=gene	side_1_continuation=0	side_1_coverage=14.92	side_1_overlap=6	side_1_possible_overlap_registers=149	side_1_read_count=2238	side_1_redundant=0	side_2_annotate_key=gene	side_2_continuation=0	side_2_coverage=10.13	side_2_overlap=0	side_2_possible_overlap_registers=143	side_2_read_count=1458	side_2_redundant=0	total_non_overlap_reads=5
JC	111	.	REL606	1518262	1	REL606	1518734	1	0	alignment_overlap=8	coverage_minus=7	coverage_plus=11	flanking_left=150	flanking_right=150	frequency=1.140e-02	junction_possible_overlap_registers=141	key=REL606__1518262__1__REL606__1518726__1__8____150__150__0__0	max_left=132	max_left_minus=131	max_left_plus=132	max_min_left=60	max_min_left_minus=0	max_min_left_plus=60	max_min_right=40	max_min_right_minus=11	max_min_right_plus=40	max_pos_hash_score=282	max_right=138	max_right_minus=11	max_right_plus=138	neg_log10_pos_hash_p_value=8.9	new_junction_coverage=0.13	new_junction_read_count=19	polymorphism_frequency=1.140e-02	pos_hash_score=11	prediction=polymorphism	reject=COVERAGE_EVENNESS_SKEW,FREQUENCY_CUTOFF	side_1_annotate_key=gene	side_1_continuation=0	side_1_coverage=11.46	side_1_overlap=8	side_1_possible_overlap_registers=149	side_1_read_count=1719	side_1_redundant=0	side_2_annotate_key=gene	side_2_continuation=0	side_2_coverage=11.77	side_2_overlap=0	side_2_possible_overlap_registers=141	side_2_read_count=1670	side_2_redundant=0	total_non_overlap_reads=18
JC	112	.	REL606	1518398	1	REL606	1518669	1	0	alignment_overlap=9	coverage_minus=1	coverage_plus=2	flanking_left=150	flanking_right=150	frequency=1.790e-03	junction_possible_overlap_registers=140	key=REL606__1518398__1__REL606__1518660__1__9____150__150__0__0	max_left=76	max_left_minus=76	max_left_plus=68	max_min_left=68	max_min_left_minus=0	max_min_left_plus=68	max_min_right=65	max_min_right_minus=65	max_min_right_plus=0	max_pos_hash_score=280	max_right=88	max_right_minus=65	max_right_plus=88	neg_log10_pos_hash_p_value=13.8	new_junction_coverage=0.02	new_junction_read_count=3	no_show=1	polymorphism_frequency=1.790e-03	pos_hash_score=3	prediction=polymorphism	reject=COVERAGE_EVENNESS_SKEW,FREQUENCY_CUTOFF	side_1_annotate_key=gene	side_1_continuation=0	side_1_coverage=11.10	side_1_overlap=9	side_1_possible_overlap_registers=149	side_1_read_count=1665	side_1_redundant=0	side_2_annotate_key=gene	side_2_continuation=0	side_2_coverage=12.65	side_2_overlap=0	side_2_possible_overlap_registers=140	side_2_read_count=1782	side_2_redundant=0	total_non_overlap_reads=3
JC	113	.	REL606	1519148	1	REL606	1519183	1	0	alignment_overlap=8	coverage_minus=0	coverage_plus=4	flanking_left=150	flanking_right=150	frequency=2.268e-03	junction_possible_overlap_registers=141	key=REL606__1519148__1__REL606__1519175__1__8____150__150__0__0	max_left=94	max_left_minus=0	max_left_plus=94	max_min_left=0	max_min_left_minus=0	max_min_left_plus=0	max_min_right=70	max_min_right_minus=0	max_min_right_plus=70	max_pos_hash_score=282	max_right=70	max_right_minus=0	max_right_plus=70	neg_log10_pos_hash_p_value=13.0	new_junction_coverage=0.03	new_junction_read_count=4	no_show=1	polymorphism_frequency=2.268e-03	pos_hash_score=4	prediction=polymorphism	reject=COVERAGE_EVENNESS_SKEW,FREQUENCY_CUTOFF	side_1_annotate_key=gene	side_1_continuation=0	side_1_coverage=12.43	side_1_overlap=8	side_1_possible_overlap_registers=149	side_1_read_count=1864	side_1_redundant=0	side_2_annotate_key=gene	side_2_continuation=0	side_2_coverage=12.37	side_2_overlap=0	side_2_possible_overlap_registers=141	side_2_read_count=1756	side_2_redundant=0	total_non_overlap_reads=4
JC	114	.	REL606	1519996	-1	REL606	1520067	-1	0	alignment_overlap=6	coverage_minus=4	coverage_plus=4	flanking_left=150	flanking_right=150	frequency=5.002e-03	junction_possible_overlap_registers=143	key=REL606__1519996__-1__REL606__1520073__-1__6____150__150__0__0	max_left=142	max_left_minus=142	max_left_plus=101	max_min_left=36	max_min_left_minus=36	max_min_left_plus=1	max_min_right=44	max_min_right_minus=38	max_min_right_plus=44	max_pos_hash_score=286	max_right=139	max_right_minus=110	max_right_plus=139	neg_log10_pos_hash_p_value=11.8	new_junction_coverage=0.06	new_junction_read_count=8	no_show=1	polymorphism_frequency=5.002e-03	pos_hash_score=6	prediction=polymorphism	reject=COVERAGE_EVENNESS_SKEW,FREQUENCY_CUTOFF	side_1_annotate_key=gene	side_1_continuation=0	side_1_coverage=11.59	side_1_overlap=6	side_1_possible_overlap_registers=149	side_1_read_count=1738	side_1_redundant=0	side_2_annotate_key=gene	side_2_continuation=0	side_2_coverage=10.53	side_2_overlap=0	side_2_possible_overlap_registers=143	side_2_read_count=1515	side_2_redundant=0	total_non_overlap_reads=8
JC	115	.	REL606	1520688	1	REL606	1520807	1	0	alignment_overlap=10	coverage_minus=3	coverage_plus=1	flanking_left=150	flanking_right=150	frequency=2.710e-03	junction_possible_overlap_registers=139	key=REL606__1520688__1__REL606__1520797__1__10____150__150__0__0	max_left=69	max_left_minus=69	max_left_plus=68	max_min_left=69	max_min_left_minus=69	max_min_left_plus=68	max_min_right=0	max_min_right_minus=0	max_min_right_plus=0	max_pos_hash_score=278	max_right=71	max_right_minus=71	max_right_plus=69	neg_log10_pos_hash_p_value=13.7	new_junction_coverage=0.03	new_junction_read_count=4	no_show=1	polymorphism_frequency=2.710e-03	pos_hash_score=3	prediction=polymorphism	reject=COVERAGE_EVENNESS_SKEW,FREQUENCY_CUTOFF	side_1_annotate_key=gene	side_1_continuation=0	side_1_coverage=10.68	side_1_overlap=10	side_1_possible_overlap_registers=149	side_1_read_count=1602	side_1_redundant=0	side_2_annotate_key=gene	side_2_continuation=0	side_2_coverage=10.36	side_2_overlap=0	side_2_possible_overlap_registers=139	side_2_read_count=1450	side_2_redundant=0	total_non_overlap_reads=4
JC	116	.	REL606	1520697	-1	REL606	1520796	-1	0	alignment_overlap=10	coverage_minus=4	coverage_plus=2	flanking_left=150	flanking_right=150	frequency=4.001e-03	junction_possible_overlap_registers=139	key=REL606__1520697__-1__REL606__1520806__-1__10____150__150__0__0	max_left=128	max_left_minus=128	max_left_plus=39	max_min_left=39	max_min_left_minus=34	max_min_left_plus=39	max_min_right=30	max_min_right_minus=30	max_min_right_plus=0	max_pos_hash_score=278	max_right=128	max_right_minus=128	max_right_plus=101	neg_log10_pos_hash_p_value=12.2	new_junction_coverage=0.04	new_junction_read_count=6	no_show=1	polymorphism_frequency=4.001e-03	pos_hash_score=5	prediction=polymorphism	reject=COVERAGE_EVENNESS_SKEW,FREQUENCY_CUTOFF	side_1_annotate_key=gene	side_1_continuation=0	side_1_coverage=10.99	side_1_overlap=10	side_1_possible_overlap_registers=149	side_1_read_count=1648	side_1_redundant=0	side_2_annotate_key=gene	side_2_continuation=0	side_2_coverage=10.36	side_2_overlap=0	side_2_possible_overlap_registers=139	side_2_read_count=1450	side_2_redundant=0	total_non_overlap_reads=6
JC	117	.	REL606	1532116	1	REL606	1532345	1	0	alignment_overlap=7	coverage_minus=0	coverage_plus=3	flanking_left=150	flanking_right=150	frequency=1.812e-03	junction_possible_overlap_registers=142	key=REL606__1532116__1__REL606__1532338__1__7____150__150__0__0	max_left=79	max_left_minus=0	max_left_plus=79	max_min_left=45	max_min_left_minus=0	max_min_left_plus=45	max_min_right=64	max_min_right_minus=0	max_min_right_plus=64	max_pos_hash_score=284	max_right=109	max_right_minus=0	max_right_plus=109	neg_log10_pos_hash_p_value=13.9	new_junction_coverage=0.02	new_junction_read_count=3	no_show=1	polymorphism_frequency=1.812e-03	pos_hash_score=3	prediction=polymorphism	reject=COVERAGE_EVENNESS_SKEW,FREQUENCY_CUTOFF	side_1_annotate_key=gene	side_1_continuation=0	side_1_coverage=12.40	side_1_overlap=7	side_1_possible_overlap_registers=149	side_1_read_count=1860	side_1_redundant=0	side_2_annotate_key=gene	side_2_continuation=0	side_2_coverage=10.72	side_2_overlap=0	side_2_possible_overlap_registers=142	side_2_read_count=1532	side_2_redundant=0	total_non_overlap_reads=3
JC	118	.	REL606	1532352	1	REL606	1532908	1	0	alignment_overlap=6	coverage_minus=1	coverage_plus=2	flanking_left=150	flanking_right=150	frequency=1.610e-03	junction_possible_overlap_registers=143	key=REL606__1532352__1__REL606__1532902__1__6____150__150__0__0	max_left=114	max_left_minus=107	max_left_plus=114	max_min_left=0	max_min_left_minus=0	max_min_left_plus=0	max_min_right=72	max_min_right_minus=37	max_min_right_plus=72	max_pos_hash_score=286	max_right=72	max_right_minus=37	max_right_plus=72	neg_log10_pos_hash_p_value=14.0	new_junction_coverage=0.02	new_junction_read_count=3	no_show=1	polymorphism_frequency=1.610e-03	pos_hash_score=3	prediction=polymorphism	reject=COVERAGE_EVENNESS_SKEW,FREQUENCY_CUTOFF	side_1_annotate_key=gene	side_1_continuation=0	side_1_coverage=11.53	side_1_overlap=6	side_1_possible_overlap_registers=149	side_1_read_count=1729	side_1_redundant=0	side_2_annotate_key=gene	side_2_continuation=0	side_2_coverage=14.33	side_2_overlap=0	side_2_possible_overlap_registers=143	side_2_read_count=2062	side_2_redundant=0	total_non_overlap_reads=3
JC	119	.	REL606	1532914	-1	REL606	1533170	-1	0	alignment_overlap=7	coverage_minus=1	coverage_plus=2	flanking_left=150	flanking_right=150	frequency=1.586e-03	junction_possible_overlap_registers=142	key=REL606__1532914__-1__REL606__1533177__-1__7____150__150__0__0	max_left=102	max_left_minus=102	max_left_plus=96	max_min_left=47	max_min_left_minus=0	max_min_left_plus=47	max_min_right=47	max_min_right_minus=41	max_min_right_plus=47	max_pos_hash_score=284	max_right=96	max_right_minus=41	max_right_plus=96	neg_log10_pos_hash_p_value=13.9	new_junction_coverage=0.02	new_junction_read_count=3	no_show=1	polymorphism_frequency=1.586e-03	pos_hash_score=3	prediction=polymorphism	reject=COVERAGE_EVENNESS_SKEW,FREQUENCY_CUTOFF	side_1_annotate_key=gene	side_1_continuation=0	side_1_coverage=14.45	side_1_overlap=7	side_1_possible_overlap_registers=149	side_1_read_count=2167	side_1_redundant=0	side_2_annotate_key=gene	side_2_continuation=0	side_2_coverage=11.99	side_2_overlap=0	side_2_possible_overlap_registers=142	side_2_read_count=1713	side_2_redundant=0	total_non_overlap_reads=3
JC	120	.	REL606	1532976	1	REL606	1533016	1	0	alignment_overlap=12	coverage_minus=3	coverage_plus=5	flanking_left=150	flanking_right=150	frequency=4.862e-03	junction_possible_overlap_registers=137	key=REL606__1532976__1__REL606__1533004__1__12____150__150__0__0	max_left=130	max_left_minus=130	max_left_plus=114	max_min_left=16	max_min_left_minus=16	max_min_left_plus=0	max_min_right=50	max_min_right_minus=27	max_min_right_plus=50	max_pos_hash_score=274	max_right=122	max_right_minus=122	max_right_plus=50	neg_log10_pos_hash_p_value=10.2	new_junction_coverage=0.06	new_junction_read_count=8	no_show=1	polymorphism_frequency=4.862e-03	pos_hash_score=8	prediction=polymorphism	reject=COVERAGE_EVENNESS_SKEW,FREQUENCY_CUTOFF	side_1_annotate_key=gene	side_1_continuation=0	side_1_coverage=12.36	side_1_overlap=12	side_1_possible_overlap_registers=149	side_1_read_count=1854	side_1_redundant=0	side_2_annotate_key=gene	side_2_continuation=0	side_2_coverage=11.39	side_2_overlap=0	side_2_possible_overlap_registers=137	side_2_read_count=1570	side_2_redundant=0	total_non_overlap_reads=8
JC	121	.	REL606	1533366	-1	REL606	1534086	-1	0	alignment_overlap=9	coverage_minus=3	coverage_plus=1	flanking_left=150	flanking_right=150	frequency=2.480e-03	junction_possible_overlap_registers=140	key=REL606__1533366__-1__REL606__1534095__-1__9____150__150__0__0	max_left=83	max_left_minus=83	max_left_plus=43	max_min_left=43	max_min_left_minus=0	max_min_left_plus=43	max_min_right=61	max_min_right_minus=61	max_min_right_plus=0	max_pos_hash_score=280	max_right=98	max_right_minus=61	max_right_plus=98	neg_log10_pos_hash_p_value=13.8	new_junction_coverage=0.03	new_junction_read_count=4	no_show=1	polymorphism_frequency=2.480e-03	pos_hash_score=3	prediction=polymorphism	reject=COVERAGE_EVENNESS_SKEW,FREQUENCY_CUTOFF	side_1_annotate_key=gene	side_1_continuation=0	side_1_coverage=12.08	side_1_overlap=9	side_1_possible_overlap_registers=149	side_1_read_count=1812	side_1_redundant=0	side_2_annotate_key=gene	side_2_continuation=0	side_2_coverage=10.75	side_2_overlap=0	side_2_possible_overlap_registers=140	side_2_read_count=1515	side_2_redundant=0	total_non_overlap_reads=4
JC	122	.	REL606	1533522	1	REL606	1533552	1	0	alignment_overlap=9	coverage_minus=0	coverage_plus=6	flanking_left=150	flanking_right=150	frequency=3.680e-03	junction_possible_overlap_registers=140	key=REL606__1533522__1__REL606__1533543__1__9____150__150__0__0	max_left=135	max_left_minus=0	max_left_plus=135	max_min_left=65	max_min_left_minus=0	max_min_left_plus=65	max_min_right=37	max_min_right_minus=0	max_min_right_plus=37	max_pos_hash_score=280	max_right=98	max_right_minus=0	max_right_plus=98	neg_log10_pos_hash_p_value=11.6	new_junction_coverage=0.04	new_junction_read_count=6	no_show=1	polymorphism_frequency=3.680e-03	pos_hash_score=6	prediction=polymorphism	reject=COVERAGE_EVENNESS_SKEW,FREQUENCY_CUTOFF	side_1_annotate_key=gene	side_1_continuation=0	side_1_coverage=11.50	side_1_overlap=9	side_1_possible_overlap_registers=149	side_1_read_count=1725	side_1_redundant=0	side_2_annotate_key=gene	side_2_continuation=0	side_2_coverage=11.55	side_2_overlap=0	side_2_possible_overlap_registers=140	side_2_read_count=1628	side_2_redundant=0	total_non_overlap_reads=6
JC	123	.	REL606	1533530	-1	REL606	1533542	-1	0	alignment_overlap=9	coverage_minus=10	coverage_plus=2	flanking_left=150	flanking_right=150	frequency=7.429e-03	junction_possible_overlap_registers=140	key=REL606__1533530__-1__REL606__1533551__-1__9____150__150__0__0	max_left=114	max_left_minus=92	max_left_plus=114	max_min_left=41	max_min_left_minus=41	max_min_left_plus=30	max_min_right=49	max_min_right_minus=49	max_min_right_plus=27	max_pos_hash_score=280	max_right=137	max_right_minus=137	max_right_plus=111	neg_log10_pos_hash_p_value=9.3	new_junction_coverage=0.09	new_junction_read_count=12	polymorphism_frequency=7.429e-03	pos_hash_score=10	prediction=polymorphism	reject=COVERAGE_EVENNESS_SKEW,FREQUENCY_CUTOFF	side_1_annotate_key=gene	side_1_continuation=0	side_1_coverage=11.20	side_1_overlap=9	side_1_possible_overlap_registers=149	side_1_read_count=1679	side_1_redundant=0	side_2_annotate_key=gene	side_2_continuation=0	side_2_coverage=11.56	side_2_overlap=0	side_2_possible_overlap_registers=140	side_2_read_count=1629	side_2_redundant=0	total_non_overlap_reads=12
JC	124	.	REL606	1533840	-1	REL606	1534242	-1	0	alignment_overlap=5	coverage_minus=1	coverage_plus=2	flanking_left=150	flanking_right=150	frequency=1.793e-03	junction_possible_overlap_registers=144	key=REL606__1533840__-1__REL606__1534247__-1__5____150__150__0__0	max_left=88	max_left_minus=88	max_left_plus=88	max_min_left=47	max_min_left_minus=0	max_min_left_plus=47	max_min_right=57	max_min_right_minus=57	max_min_right_plus=55	max_pos_hash_score=288	max_right=95	max_right_minus=57	max_right_plus=95	neg_log10_pos_hash_p_value=14.1	new_junction_coverage=0.02	new_junction_read_count=3	no_show=1	polymorphism_frequency=1.793e-03	pos_hash_score=3	prediction=polymorphism	reject=COVERAGE_EVENNESS_SKEW,FREQUENCY_CUTOFF	side_1_annotate_key=gene	side_1_continuation=0	side_1_coverage=11.15	side_1_overlap=5	side_1_possible_overlap_registers=149	side_1_read_count=1672	side_1_redundant=0	side_2_annotate_key=gene	side_2_continuation=0	side_2_coverage=11.90	side_2_overlap=0	side_2_possible_overlap_registers=144	side_2_read_count=1724	side_2_redundant=0	total_non_overlap_reads=3
JC	125	.	REL606	1534682	-1	REL606	1534688	-1	0	alignment_overlap=9	coverage_minus=16	coverage_plus=3	flanking_left=150	flanking_right=150	frequency=1.172e-02	junction_possible_overlap_registers=140	key=REL606__1534682__-1__REL606__1534697__-1__9____150__150__0__0	max_left=134	max_left_minus=109	max_left_plus=134	max_min_left=69	max_min_left_minus=69	max_min_left_plus=24	max_min_right=57	max_min_right_minus=57	max_min_right_plus=10	max_pos_hash_score=280	max_right=136	max_right_minus=136	max_right_plus=117	neg_log10_pos_hash_p_value=8.0	new_junction_coverage=0.13	new_junction_read_count=19	polymorphism_frequency=1.172e-02	pos_hash_score=13	prediction=polymorphism	reject=COVERAGE_EVENNESS_SKEW,FREQUENCY_CUTOFF	side_1_annotate_key=gene	side_1_continuation=0	side_1_coverage=11.48	side_1_overlap=9	side_1_possible_overlap_registers=149	side_1_read_count=1722	side_1_redundant=0	side_2_annotate_key=gene	side_2_continuation=0	side_2_coverage=11.26	side_2_overlap=0	side_2_possible_overlap_registers=140	side_2_read_count=1587	side_2_redundant=0	total_non_overlap_reads=19
JC	126	.	REL606	1535819	-1	REL606	1536158	-1	0	alignment_overlap=8	coverage_minus=1	coverage_plus=2	flanking_left=150	flanking_right=150	frequency=1.933e-03	junction_possible_overlap_registers=141	key=REL606__1535819__-1__REL606__1536166__-1__8____150__150__0__0	max_left=106	max_left_minus=46	max_left_plus=106	max_min_left=46	max_min_left_minus=46	max_min_left_plus=44	max_min_right=36	max_min_right_minus=0	max_min_right_plus=36	max_pos_hash_score=282	max_right=98	max_right_minus=96	max_right_plus=98	neg_log10_pos_hash_p_value=13.9	new_junction_coverage=0.02	new_junction_read_count=3	no_show=1	polymorphism_frequency=1.933e-03	pos_hash_score=3	prediction=polymorphism	reject=COVERAGE_EVENNESS_SKEW,FREQUENCY_CUTOFF	side_1_annotate_key=gene	side_1_continuation=0	side_1_coverage=10.41	side_1_overlap=8	side_1_possible_overlap_registers=149	side_1_read_count=1561	side_1_redundant=0	side_2_annotate_key=gene	side_2_continuation=0	side_2_coverage=11.42	side_2_overlap=0	side_2_possible_overlap_registers=141	side_2_read_count=1621	side_2_redundant=0	total_non_overlap_reads=3
JC	127	.	REL606	1538285	1	REL606	1538622	1	0	alignment_overlap=11	coverage_minus=2	coverage_plus=7	flanking_left=150	flanking_right=150	frequency=6.710e-03	junction_possible_overlap_registers=138	key=REL606__1538285__1__REL606__1538611__1__11____150__150__0__0	max_left=134	max_left_minus=87	max_left_plus=134	max_min_left=56	max_min_left_minus=21	max_min_left_plus=56	max_min_right=49	max_min_right_minus=45	max_min_right_plus=49	max_pos_hash_score=276	max_right=131	max_right_minus=118	max_right_plus=131	neg_log10_pos_hash_p_value=10.2	new_junction_coverage=0.07	new_junction_read_count=10	polymorphism_frequency=6.710e-03	pos_hash_score=8	prediction=polymorphism	reject=COVERAGE_EVENNESS_SKEW,FREQUENCY_CUTOFF	side_1_annotate_key=gene	side_1_continuation=0	side_1_coverage=11.67	side_1_overlap=11	side_1_possible_overlap_registers=149	side_1_read_count=1750	side_1_redundant=0	side_2_annotate_key=gene	side_2_continuation=0	side_2_coverage=9.65	side_2_overlap=0	side_2_possible_overlap_registers=138	side_2_read_count=1340	side_2_redundant=0	total_non_overlap_reads=9
JC	128	.	REL606	1539005	-1	REL606	1539310	-1	0	alignment_overlap=9	coverage_minus=3	coverage_plus=2	flanking_left=150	flanking_right=150	frequency=2.937e-03	junction_possible_overlap_registers=140	key=REL606__1539005__-1__REL606__1539319__-1__9____150__150__0__0	max_left=110	max_left_minus=110	max_left_plus=93	max_min_left=0	max_min_left_minus=0	max_min_left_plus=0	max_min_right=59	max_min_right_minus=43	max_min_right_plus=59	max_pos_hash_score=280	max_right=59	max_right_minus=43	max_right_plus=59	neg_log10_pos_hash_p_value=13.0	new_junction_coverage=0.04	new_junction_read_count=5	no_show=1	polymorphism_frequency=2.937e-03	pos_hash_score=4	prediction=polymorphism	reject=COVERAGE_EVENNESS_SKEW,FREQUENCY_CUTOFF	side_1_annotate_key=gene	side_1_continuation=0	side_1_coverage=12.25	side_1_overlap=9	side_1_possible_overlap_registers=149	side_1_read_count=1837	side_1_redundant=0	side_2_annotate_key=gene	side_2_continuation=0	side_2_coverage=11.84	side_2_overlap=0	side_2_possible_overlap_registers=140	side_2_read_count=1669	side_2_redundant=0	total_non_overlap_reads=5
JC	129	.	REL606	1541701	-1	REL606	1541758	-1	0	alignment_overlap=11	coverage_minus=1	coverage_plus=10	flanking_left=150	flanking_right=150	frequency=6.804e-03	junction_possible_overlap_registers=138	key=REL606__1541701__-1__REL606__1541769__-1__11____150__150__0__0	max_left=136	max_left_minus=136	max_left_plus=118	max_min_left=0	max_min_left_minus=0	max_min_left_plus=0	max_min_right=59	max_min_right_minus=3	max_min_right_plus=59	max_pos_hash_score=276	max_right=59	max_right_minus=3	max_right_plus=59	neg_log10_pos_hash_p_value=10.8	new_junction_coverage=0.08	new_junction_read_count=11	no_show=1	polymorphism_frequency=6.804e-03	pos_hash_score=7	prediction=polymorphism	reject=COVERAGE_EVENNESS_SKEW,FREQUENCY_CUTOFF	side_1_annotate_key=gene	side_1_continuation=0	side_1_coverage=11.25	side_1_overlap=11	side_1_possible_overlap_registers=149	side_1_read_count=1687	side_1_redundant=0	side_2_annotate_key=gene	side_2_continuation=0	side_2_coverage=11.87	side_2_overlap=0	side_2_possible_overlap_registers=138	side_2_read_count=1649	side_2_redundant=0	total_non_overlap_reads=11
JC	130	.	REL606	1615967	-1	REL606	2659022	-1	0	alignment_overlap=0	coverage_minus=61	coverage_plus=69	flanking_left=150	flanking_right=150	frequency=1	junction_possible_overlap_registers=149	key=REL606__1615967__-1__REL606__2659022__-1__0____150__150__1__0	max_left=147	max_left_minus=146	max_left_plus=147	max_min_left=70	max_min_left_minus=70	max_min_left_plus=69	max_min_right=75	max_min_right_minus=67	max_min_right_plus=75	max_pos_hash_score=298	max_right=148	max_right_minus=148	max_right_plus=148	neg_log10_pos_hash_p_value=0.1	new_junction_coverage=0.90	new_junction_read_count=135	polymorphism_frequency=1.000e+00	pos_hash_score=75	prediction=consensus	read_count_offset=3	side_1_annotate_key=repeat	side_1_continuation=0	side_1_coverage=NA	side_1_overlap=0	side_1_read_count=NA	side_1_redundant=1	side_2_annotate_key=gene	side_2_continuation=0	side_2_coverage=0.00	side_2_overlap=0	side_2_possible_overlap_registers=146	side_2_read_count=0	side_2_redundant=0	total_non_overlap_reads=130
JC	131	.	REL606	1623609	-1	REL606	1623955	-1	0	alignment_overlap=9	coverage_minus=2	coverage_plus=2	flanking_left=150	flanking_right=150	frequency=2.969e-02	junction_possible_overlap_registers=140	key=REL606__1623609__-1__REL606__1623964__-1__9____150__150__0__0	max_left=100	max_left_minus=100	max_left_plus=37	max_min_left=37	max_min_left_minus=0	max_min_left_plus=37	max_min_right=44	max_min_right_minus=44	max_min_right_plus=0	max_pos_hash_score=280	max_right=104	max_right_minus=44	max_right_plus=104	neg_log10_pos_hash_p_value=13.8	new_junction_coverage=0.03	new_junction_read_count=4	no_show=1	polymorphism_frequency=2.969e-02	pos_hash_score=3	prediction=polymorphism	reject=COVERAGE_EVENNESS_SKEW,FREQUENCY_CUTOFF	side_1_annotate_key=gene	side_1_continuation=0	side_1_coverage=0.94	side_1_overlap=9	side_1_possible_overlap_registers=149	side_1_read_count=141	side_1_redundant=0	side_2_annotate_key=gene	side_2_continuation=0	side_2_coverage=0.92	side_2_overlap=0	side_2_possible_overlap_registers=140	side_2_read_count=129	side_2_redundant=0	total_non_overlap_reads=4
JC	132	.	REL606	1667987	1	REL606	1668015	1	0	alignment_overlap=10	coverage_minus=0	coverage_plus=4	flanking_left=150	flanking_right=150	frequency=3.547e-02	junction_possible_overlap_registers=139	key=REL606__1667987__1__REL606__1668005__1__10____150__150__0__0	max_left=86	max_left_minus=0	max_left_plus=86	max_min_left=22	max_min_left_minus=0	max_min_left_plus=22	max_min_right=69	max_min_right_minus=0	max_min_right_plus=69	max_pos_hash_score=278	max_right=120	max_right_minus=0	max_right_plus=120	neg_log10_pos_hash_p_value=12.9	new_junction_coverage=0.03	new_junction_read_count=4	no_show=1	polymorphism_frequency=3.547e-02	pos_hash_score=4	prediction=polymorphism	reject=COVERAGE_EVENNESS_SKEW,FREQUENCY_CUTOFF	side_1_annotate_key=gene	side_1_continuation=0	side_1_coverage=0.74	side_1_overlap=10	side_1_possible_overlap_registers=149	side_1_read_count=111	side_1_redundant=0	side_2_annotate_key=gene	side_2_continuation=0	side_2_coverage=0.81	side_2_overlap=0	side_2_possible_overlap_registers=139	side_2_read_count=114	side_2_redundant=0	total_non_overlap_reads=4
JC	133	.	REL606	1776120	-1	REL606	1879845	-1	0	alignment_overlap=1	coverage_minus=83	coverage_plus=62	flanking_left=150	flanking_right=150	frequency=1	junction_possible_overlap_registers=148	key=REL606__1776120__-1__REL606__1879846__-1__1____150__150__1__0	max_left=145	max_left_minus=144	max_left_plus=145	max_min_left=74	max_min_left_minus=74	max_min_left_plus=73	max_min_right=72	max_min_right_minus=62	max_min_right_plus=72	max_pos_hash_score=296	max_right=148	max_right_minus=148	max_right_plus=144	neg_log10_pos_hash_p_value=0.2	new_junction_coverage=1.07	new_junction_read_count=160	polymorphism_frequency=1.000e+00	pos_hash_score=69	prediction=consensus	side_1_annotate_key=repeat	side_1_continuation=0	side_1_coverage=NA	side_1_overlap=1	side_1_read_count=NA	side_1_redundant=1	side_2_annotate_key=gene	side_2_continuation=0	side_2_coverage=0.00	side_2_overlap=0	side_2_possible_overlap_registers=148	side_2_read_count=0	side_2_redundant=0	total_non_overlap_reads=145
JC	134	.	REL606	1818703	1	REL606	1818807	1	0	alignment_overlap=11	coverage_minus=1	coverage_plus=4	flanking_left=150	flanking_right=150	frequency=3.953e-02	junction_possible_overlap_registers=138	key=REL606__1818703__1__REL606__1818796__1__11____150__150__0__0	max_left=123	max_left_minus=84	max_left_plus=123	max_min_left=40	max_min_left_minus=0	max_min_left_plus=40	max_min_right=55	max_min_right_minus=55	max_min_right_plus=46	max_pos_hash_score=276	max_right=99	max_right_minus=55	max_right_plus=99	neg_log10_pos_hash_p_value=12.1	new_junction_coverage=0.04	new_junction_read_count=5	no_show=1	polymorphism_frequency=3.953e-02	pos_hash_score=5	prediction=polymorphism	reject=COVERAGE_EVENNESS_SKEW,FREQUENCY_CUTOFF	side_1_annotate_key=gene	side_1_continuation=0	side_1_coverage=0.81	side_1_overlap=11	side_1_possible_overlap_registers=149	side_1_read_count=122	side_1_redundant=0	side_2_annotate_key=gene	side_2_continuation=0	side_2_coverage=0.94	side_2_overlap=0	side_2_possible_overlap_registers=138	side_2_read_count=130	side_2_redundant=0	total_non_overlap_reads=5
JC	135	.	REL606	1856751	1	REL606	2264348	1	0	alignment_overlap=3	coverage_minus=3	coverage_plus=0	flanking_left=150	flanking_right=150	frequency=2.143e-01	junction_possible_overlap_registers=146	key=REL606__1856751__1__REL606__2264345__1__3____150__150__1__0	max_left=78	max_left_minus=78	max_left_plus=0	max_min_left=49	max_min_left_minus=49	max_min_left_plus=0	max_min_right=69	max_min_right_minus=69	max_min_right_plus=0	max_pos_hash_score=292	max_right=99	max_right_minus=99	max_right_plus=0	neg_log10_pos_hash_p_value=14.2	new_junction_coverage=0.02	new_junction_read_count=3	no_show=1	polymorphism_frequency=2.143e-01	pos_hash_score=3	prediction=polymorphism	reject=COVERAGE_EVENNESS_SKEW	side_1_annotate_key=repeat	side_1_continuation=0	side_1_coverage=NA	side_1_overlap=3	side_1_read_count=NA	side_1_redundant=1	side_2_annotate_key=gene	side_2_continuation=0	side_2_coverage=0.07	side_2_overlap=0	side_2_possible_overlap_registers=146	side_2_read_count=11	side_2_redundant=0	total_non_overlap_reads=3
JC	136	.	REL606	1856751	1	REL606	2264353	-1	0	alignment_overlap=3	coverage_minus=87	coverage_plus=65	flanking_left=150	flanking_right=150	frequency=1	junction_possible_overlap_registers=146	key=REL606__1856751__1__REL606__2264356__-1__3____150__150__1__0	max_left=144	max_left_minus=140	max_left_plus=144	max_min_left=71	max_min_left_minus=71	max_min_left_plus=71	max_min_right=73	max_min_right_minus=72	max_min_right_plus=73	max_pos_hash_score=292	max_right=145	max_right_minus=144	max_right_plus=145	neg_log10_pos_hash_p_value=0.1	new_junction_coverage=1.12	new_junction_read_count=164	polymorphism_frequency=9.688e-01	pos_hash_score=74	prediction=consensus	read_count_offset=8	side_1_annotate_key=repeat	side_1_continuation=0	side_1_coverage=NA	side_1_overlap=3	side_1_read_count=NA	side_1_redundant=1	side_2_annotate_key=gene	side_2_continuation=0	side_2_coverage=0.04	side_2_overlap=0	side_2_possible_overlap_registers=138	side_2_read_count=5	side_2_redundant=0	total_non_overlap_reads=152
JC	137	.	REL606	1877952	1	REL606	1878061	1	0	alignment_overlap=5	coverage_minus=2	coverage_plus=1	flanking_left=150	flanking_right=150	frequency=2.287e-02	junction_possible_overlap_registers=144	key=REL606__1877952__1__REL606__1878056__1__5____150__150__0__0	max_left=90	max_left_minus=90	max_left_plus=90	max_min_left=67	max_min_left_minus=67	max_min_left_plus=0	max_min_right=54	max_min_right_minus=54	max_min_right_plus=54	max_pos_hash_score=288	max_right=78	max_right_minus=78	max_right_plus=54	neg_log10_pos_hash_p_value=14.1	new_junction_coverage=0.02	new_junction_read_count=3	no_show=1	polymorphism_frequency=2.287e-02	pos_hash_score=3	prediction=polymorphism	reject=COVERAGE_EVENNESS_SKEW,FREQUENCY_CUTOFF	side_1_annotate_key=gene	side_1_continuation=0	side_1_coverage=0.93	side_1_overlap=5	side_1_possible_overlap_registers=149	side_1_read_count=140	side_1_redundant=0	side_2_annotate_key=gene	side_2_continuation=0	side_2_coverage=0.83	side_2_overlap=0	side_2_possible_overlap_registers=144	side_2_read_count=121	side_2_redundant=0	total_non_overlap_reads=3
JC	138	.	REL606	1885431	1	REL606	2062991	1	0	alignment_overlap=0	coverage_minus=78	coverage_plus=84	flanking_left=150	flanking_right=150	frequency=1	junction_possible_overlap_registers=149	key=REL606__1885431__1__REL606__2062991__1__0____150__150__0__1	max_left=149	max_left_minus=145	max_left_plus=149	max_min_left=74	max_min_left_minus=73	max_min_left_plus=74	max_min_right=74	max_min_right_minus=74	max_min_right_plus=67	max_pos_hash_score=298	max_right=146	max_right_minus=146	max_right_plus=146	neg_log10_pos_hash_p_value=0.1	new_junction_coverage=1.12	new_junction_read_count=168	polymorphism_frequency=1.000e+00	pos_hash_score=77	prediction=consensus	side_1_annotate_key=gene	side_1_continuation=0	side_1_coverage=0.00	side_1_overlap=0	side_1_possible_overlap_registers=149	side_1_read_count=0	side_1_redundant=0	side_2_annotate_key=repeat	side_2_continuation=0	side_2_coverage=NA	side_2_overlap=0	side_2_possible_overlap_registers=NA	side_2_read_count=NA	side_2_redundant=1	total_non_overlap_reads=162
JC	139	.	REL606	1988403	1	REL606	1988518	1	0	alignment_overlap=6	coverage_minus=8	coverage_plus=4	flanking_left=150	flanking_right=150	frequency=7.275e-02	junction_possible_overlap_registers=143	key=REL606__1988403__1__REL606__1988512__1__6____150__150__0__0	max_left=105	max_left_minus=105	max_left_plus=63	max_min_left=63	max_min_left_minus=63	max_min_left_plus=63	max_min_right=39	max_min_right_minus=39	max_min_right_plus=0	max_pos_hash_score=286	max_right=108	max_right_minus=80	max_right_plus=108	neg_log10_pos_hash_p_value=12.4	new_junction_coverage=0.08	new_junction_read_count=12	no_show=1	polymorphism_frequency=7.275e-02	pos_hash_score=5	prediction=polymorphism	reject=COVERAGE_EVENNESS_SKEW,FREQUENCY_CUTOFF	side_1_annotate_key=gene	side_1_continuation=0	side_1_coverage=1.01	side_1_overlap=6	side_1_possible_overlap_registers=149	side_1_read_count=151	side_1_redundant=0	side_2_annotate_key=gene	side_2_continuation=0	side_2_coverage=1.12	side_2_overlap=0	side_2_possible_overlap_registers=143	side_2_read_count=161	side_2_redundant=0	total_non_overlap_reads=12
JC	140	.	REL606	2043625	-1	REL606	2043676	-1	0	alignment_overlap=8	coverage_minus=2	coverage_plus=2	flanking_left=150	flanking_right=150	frequency=2.944e-02	junction_possible_overlap_registers=141	key=REL606__2043625__-1__REL606__2043684__-1__8____150__150__0__0	max_left=107	max_left_minus=107	max_left_plus=95	max_min_left=0	max_min_left_minus=0	max_min_left_plus=0	max_min_right=47	max_min_right_minus=47	max_min_right_plus=47	max_pos_hash_score=282	max_right=47	max_right_minus=47	max_right_plus=47	neg_log10_pos_hash_p_value=13.9	new_junction_coverage=0.03	new_junction_read_count=4	no_show=1	polymorphism_frequency=2.944e-02	pos_hash_score=3	prediction=polymorphism	reject=COVERAGE_EVENNESS_SKEW,FREQUENCY_CUTOFF	side_1_annotate_key=gene	side_1_continuation=0	side_1_coverage=0.91	side_1_overlap=8	side_1_possible_overlap_registers=149	side_1_read_count=136	side_1_redundant=0	side_2_annotate_key=gene	side_2_continuation=0	side_2_coverage=0.95	side_2_overlap=0	side_2_possible_overlap_registers=141	side_2_read_count=135	side_2_redundant=0	total_non_overlap_reads=4
JC	141	.	REL606	2090979	-1	REL606	2090989	-1	0	alignment_overlap=11	coverage_minus=4	coverage_plus=0	flanking_left=150	flanking_right=150	frequency=3.416e-02	junction_possible_overlap_registers=138	key=REL606__2090979__-1__REL606__2091000__-1__11____150__150__0__0	max_left=95	max_left_minus=95	max_left_plus=0	max_min_left=64	max_min_left_minus=64	max_min_left_plus=0	max_min_right=44	max_min_right_minus=44	max_min_right_plus=0	max_pos_hash_score=276	max_right=138	max_right_minus=138	max_right_plus=0	neg_log10_pos_hash_p_value=12.8	new_junction_coverage=0.03	new_junction_read_count=4	no_show=1	polymorphism_frequency=3.416e-02	pos_hash_score=4	prediction=polymorphism	reject=COVERAGE_EVENNESS_SKEW,FREQUENCY_CUTOFF	side_1_annotate_key=gene	side_1_continuation=0	side_1_coverage=0.79	side_1_overlap=11	side_1_possible_overlap_registers=149	side_1_read_count=119	side_1_redundant=0	side_2_annotate_key=gene	side_2_continuation=0	side_2_coverage=0.84	side_2_overlap=0	side_2_possible_overlap_registers=138	side_2_read_count=116	side_2_redundant=0	total_non_overlap_reads=4
JC	142	.	REL606	2140959	-1	REL606	2141259	-1	0	alignment_overlap=7	coverage_minus=2	coverage_plus=1	flanking_left=150	flanking_right=150	frequency=2.124e-02	junction_possible_overlap_registers=142	key=REL606__2140959__-1__REL606__2141266__-1__7____150__150__0__0	max_left=87	max_left_minus=87	max_left_plus=65	max_min_left=69	max_min_left_minus=69	max_min_left_plus=65	max_min_right=56	max_min_right_minus=56	max_min_right_plus=0	max_pos_hash_score=284	max_right=78	max_right_minus=74	max_right_plus=78	neg_log10_pos_hash_p_value=13.9	new_junction_coverage=0.02	new_junction_read_count=3	no_show=1	polymorphism_frequency=2.124e-02	pos_hash_score=3	prediction=polymorphism	reject=COVERAGE_EVENNESS_SKEW,FREQUENCY_CUTOFF	side_1_annotate_key=gene	side_1_continuation=0	side_1_coverage=0.92	side_1_overlap=7	side_1_possible_overlap_registers=149	side_1_read_count=138	side_1_redundant=0	side_2_annotate_key=gene	side_2_continuation=0	side_2_coverage=1.01	side_2_overlap=0	side_2_possible_overlap_registers=142	side_2_read_count=145	side_2_redundant=0	total_non_overlap_reads=3
JC	143	.	REL606	2182437	1	REL606	2182456	1	0	alignment_overlap=8	coverage_minus=1	coverage_plus=4	flanking_left=150	flanking_right=150	frequency=3.953e-02	junction_possible_overlap_registers=141	key=REL606__2182437__1__REL606__2182448__1__8____150__150__0__0	max_left=122	max_left_minus=122	max_left_plus=100	max_min_left=0	max_min_left_minus=0	max_min_left_plus=0	max_min_right=52	max_min_right_minus=20	max_min_right_plus=52	max_pos_hash_score=282	max_right=52	max_right_minus=20	max_right_plus=52	neg_log10_pos_hash_p_value=13.0	new_junction_coverage=0.04	new_junction_read_count=5	no_show=1	polymorphism_frequency=3.953e-02	pos_hash_score=4	prediction=polymorphism	reject=COVERAGE_EVENNESS_SKEW,FREQUENCY_CUTOFF	side_1_annotate_key=gene	side_1_continuation=0	side_1_coverage=0.87	side_1_overlap=8	side_1_possible_overlap_registers=149	side_1_read_count=131	side_1_redundant=0	side_2_annotate_key=gene	side_2_continuation=0	side_2_coverage=0.84	side_2_overlap=0	side_2_possible_overlap_registers=141	side_2_read_count=119	side_2_redundant=0	total_non_overlap_reads=5
JC	144	.	REL606	2264346	1	REL606	3448437	-1	0	alignment_overlap=1	coverage_minus=60	coverage_plus=85	flanking_left=150	flanking_right=150	frequency=1	junction_possible_overlap_registers=148	key=REL606__2264345__1__REL606__3448437__-1__1____150__150__0__1	max_left=148	max_left_minus=147	max_left_plus=148	max_min_left=71	max_min_left_minus=71	max_min_left_plus=66	max_min_right=68	max_min_right_minus=67	max_min_right_plus=68	max_pos_hash_score=296	max_right=144	max_right_minus=144	max_right_plus=138	neg_log10_pos_hash_p_value=0.2	new_junction_coverage=1.28	new_junction_read_count=190	polymorphism_frequency=9.836e-01	pos_hash_score=69	prediction=consensus	read_count_offset=8	side_1_annotate_key=gene	side_1_continuation=0	side_1_coverage=0.02	side_1_overlap=0	side_1_possible_overlap_registers=140	side_1_read_count=3	side_1_redundant=0	side_2_annotate_key=repeat	side_2_continuation=0	side_2_coverage=NA	side_2_overlap=1	side_2_possible_overlap_registers=NA	side_2_read_count=NA	side_2_redundant=1	total_non_overlap_reads=145
JC	145	.	REL606	2337922	-1	REL606	2337957	-1	0	alignment_overlap=10	coverage_minus=1	coverage_plus=3	flanking_left=150	flanking_right=150	frequency=3.258e-02	junction_possible_overlap_registers=139	key=REL606__2337922__-1__REL606__2337967__-1__10____150__150__0__0	max_left=104	max_left_minus=46	max_left_plus=104	max_min_left=46	max_min_left_minus=46	max_min_left_plus=0	max_min_right=39	max_min_right_minus=0	max_min_right_plus=39	max_pos_hash_score=278	max_right=94	max_right_minus=94	max_right_plus=39	neg_log10_pos_hash_p_value=12.9	new_junction_coverage=0.03	new_junction_read_count=4	no_show=1	polymorphism_frequency=3.258e-02	pos_hash_score=4	prediction=polymorphism	reject=COVERAGE_EVENNESS_SKEW,FREQUENCY_CUTOFF	side_1_annotate_key=gene	side_1_continuation=0	side_1_coverage=0.84	side_1_overlap=10	side_1_possible_overlap_registers=149	side_1_read_count=126	side_1_redundant=0	side_2_annotate_key=gene	side_2_continuation=0	side_2_coverage=0.86	side_2_overlap=0	side_2_possible_overlap_registers=139	side_2_read_count=120	side_2_redundant=0	total_non_overlap_reads=4
JC	146	.	REL606	2374341	-1	REL606	2374548	-1	0	alignment_overlap=11	coverage_minus=2	coverage_plus=1	flanking_left=150	flanking_right=150	frequency=3.867e-02	junction_possible_overlap_registers=138	key=REL606__2374341__-1__REL606__2374559__-1__11____150__150__0__0	max_left=98	max_left_minus=98	max_left_plus=30	max_min_left=41	max_min_left_minus=41	max_min_left_plus=30	max_min_right=41	max_min_right_minus=41	max_min_right_plus=0	max_pos_hash_score=276	max_right=109	max_right_minus=98	max_right_plus=109	neg_log10_pos_hash_p_value=13.7	new_junction_coverage=0.02	new_junction_read_count=3	no_show=1	polymorphism_frequency=3.867e-02	pos_hash_score=3	prediction=polymorphism	reject=COVERAGE_EVENNESS_SKEW,FREQUENCY_CUTOFF	side_1_annotate_key=gene	side_1_continuation=0	side_1_coverage=0.71	side_1_overlap=11	side_1_possible_overlap_registers=149	side_1_read_count=106	side_1_redundant=0	side_2_annotate_key=gene	side_2_continuation=0	side_2_coverage=0.37	side_2_overlap=0	side_2_possible_overlap_registers=138	side_2_read_count=51	side_2_redundant=0	total_non_overlap_reads=3
JC	147	.	REL606	2376809	-1	REL606	2376986	-1	0	alignment_overlap=6	coverage_minus=2	coverage_plus=1	flanking_left=150	flanking_right=150	frequency=2.262e-02	junction_possible_overlap_registers=143	key=REL606__2376809__-1__REL606__2376992__-1__6____150__150__0__0	max_left=113	max_left_minus=113	max_left_plus=77	max_min_left=59	max_min_left_minus=59	max_min_left_plus=0	max_min_right=67	max_min_right_minus=31	max_min_right_plus=67	max_pos_hash_score=286	max_right=85	max_right_minus=85	max_right_plus=67	neg_log10_pos_hash_p_value=14.0	new_junction_coverage=0.02	new_junction_read_count=3	no_show=1	polymorphism_frequency=2.262e-02	pos_hash_score=3	prediction=polymorphism	reject=COVERAGE_EVENNESS_SKEW,FREQUENCY_CUTOFF	side_1_annotate_key=gene	side_1_continuation=0	side_1_coverage=0.95	side_1_overlap=6	side_1_possible_overlap_registers=149	side_1_read_count=142	side_1_redundant=0	side_2_annotate_key=gene	side_2_continuation=0	side_2_coverage=0.85	side_2_overlap=0	side_2_possible_overlap_registers=143	side_2_read_count=123	side_2_redundant=0	total_non_overlap_reads=3
JC	148	.	REL606	2419456	-1	REL606	2419471	-1	0	alignment_overlap=9	coverage_minus=7	coverage_plus=0	flanking_left=150	flanking_right=150	frequency=5.347e-02	junction_possible_overlap_registers=140	key=REL606__2419456__-1__REL606__2419480__-1__9____150__150__0__0	max_left=71	max_left_minus=71	max_left_plus=0	max_min_left=65	max_min_left_minus=65	max_min_left_plus=0	max_min_right=70	max_min_right_minus=70	max_min_right_plus=0	max_pos_hash_score=280	max_right=135	max_right_minus=135	max_right_plus=0	neg_log10_pos_hash_p_value=11.6	new_junction_coverage=0.05	new_junction_read_count=7	no_show=1	polymorphism_frequency=5.347e-02	pos_hash_score=6	prediction=polymorphism	reject=COVERAGE_EVENNESS_SKEW,FREQUENCY_CUTOFF	side_1_annotate_key=gene	side_1_continuation=0	side_1_coverage=0.90	side_1_overlap=9	side_1_possible_overlap_registers=149	side_1_read_count=135	side_1_redundant=0	side_2_annotate_key=gene	side_2_continuation=0	side_2_coverage=0.86	side_2_overlap=0	side_2_possible_overlap_registers=140	side_2_read_count=121	side_2_redundant=0	total_non_overlap_reads=7
JC	149	.	REL606	2430602	1	REL606	2430662	1	0	alignment_overlap=8	coverage_minus=1	coverage_plus=6	flanking_left=150	flanking_right=150	frequency=5.604e-02	junction_possible_overlap_registers=141	key=REL606__2430602__1__REL606__2430654__1__8____150__150__0__0	max_left=136	max_left_minus=136	max_left_plus=136	max_min_left=0	max_min_left_minus=0	max_min_left_plus=0	max_min_right=57	max_min_right_minus=6	max_min_right_plus=57	max_pos_hash_score=282	max_right=57	max_right_minus=6	max_right_plus=57	neg_log10_pos_hash_p_value=11.0	new_junction_coverage=0.05	new_junction_read_count=7	no_show=1	polymorphism_frequency=5.604e-02	pos_hash_score=7	prediction=polymorphism	reject=COVERAGE_EVENNESS_SKEW,FREQUENCY_CUTOFF	side_1_annotate_key=gene	side_1_continuation=0	side_1_coverage=0.77	side_1_overlap=8	side_1_possible_overlap_registers=149	side_1_read_count=115	side_1_redundant=0	side_2_annotate_key=gene	side_2_continuation=0	side_2_coverage=0.89	side_2_overlap=0	side_2_possible_overlap_registers=141	side_2_read_count=127	side_2_redundant=0	total_non_overlap_reads=7
JC	150	.	REL606	2504233	-1	REL606	2504292	-1	0	alignment_overlap=7	coverage_minus=3	coverage_plus=1	flanking_left=150	flanking_right=150	frequency=3.041e-02	junction_possible_overlap_registers=142	key=REL606__2504233__-1__REL606__2504299__-1__7____150__150__0__0	max_left=85	max_left_minus=85	max_left_plus=84	max_min_left=68	max_min_left_minus=68	max_min_left_plus=0	max_min_right=64	max_min_right_minus=64	max_min_right_plus=59	max_pos_hash_score=284	max_right=75	max_right_minus=75	max_right_plus=59	neg_log10_pos_hash_p_value=13.1	new_junction_coverage=0.03	new_junction_read_count=4	no_show=1	polymorphism_frequency=3.041e-02	pos_hash_score=4	prediction=polymorphism	reject=COVERAGE_EVENNESS_SKEW,FREQUENCY_CUTOFF	side_1_annotate_key=gene	side_1_continuation=0	side_1_coverage=0.84	side_1_overlap=7	side_1_possible_overlap_registers=149	side_1_read_count=126	side_1_redundant=0	side_2_annotate_key=gene	side_2_continuation=0	side_2_coverage=0.94	side_2_overlap=0	side_2_possible_overlap_registers=142	side_2_read_count=135	side_2_redundant=0	total_non_overlap_reads=4
JC	151	.	REL606	2511459	-1	REL606	2511528	-1	0	alignment_overlap=10	coverage_minus=4	coverage_plus=2	flanking_left=150	flanking_right=150	frequency=4.181e-02	junction_possible_overlap_registers=139	key=REL606__2511459__-1__REL606__2511538__-1__10____150__150__0__0	max_left=70	max_left_minus=57	max_left_plus=70	max_min_left=57	max_min_left_minus=57	max_min_left_plus=8	max_min_right=70	max_min_right_minus=0	max_min_right_plus=70	max_pos_hash_score=278	max_right=130	max_right_minus=130	max_right_plus=129	neg_log10_pos_hash_p_value=11.5	new_junction_coverage=0.04	new_junction_read_count=6	no_show=1	polymorphism_frequency=4.181e-02	pos_hash_score=6	prediction=polymorphism	reject=COVERAGE_EVENNESS_SKEW,FREQUENCY_CUTOFF	side_1_annotate_key=gene	side_1_continuation=0	side_1_coverage=0.99	side_1_overlap=10	side_1_possible_overlap_registers=149	side_1_read_count=149	side_1_redundant=0	side_2_annotate_key=gene	side_2_continuation=0	side_2_coverage=0.97	side_2_overlap=0	side_2_possible_overlap_registers=139	side_2_read_count=136	side_2_redundant=0	total_non_overlap_reads=6
JC	152	.	REL606	2521673	-1	REL606	2521730	-1	0	alignment_overlap=8	coverage_minus=4	coverage_plus=0	flanking_left=150	flanking_right=150	frequency=3.126e-02	junction_possible_overlap_registers=141	key=REL606__2521673__-1__REL606__2521738__-1__8____150__150__0__0	max_left=70	max_left_minus=70	max_left_plus=0	max_min_left=70	max_min_left_minus=70	max_min_left_plus=0	max_min_right=0	max_min_right_minus=0	max_min_right_plus=0	max_pos_hash_score=282	max_right=129	max_right_minus=129	max_right_plus=0	neg_log10_pos_hash_p_value=13.0	new_junction_coverage=0.03	new_junction_read_count=4	no_show=1	polymorphism_frequency=3.126e-02	pos_hash_score=4	prediction=polymorphism	reject=COVERAGE_EVENNESS_SKEW,FREQUENCY_CUTOFF	side_1_annotate_key=gene	side_1_continuation=0	side_1_coverage=0.88	side_1_overlap=8	side_1_possible_overlap_registers=149	side_1_read_count=132	side_1_redundant=0	side_2_annotate_key=gene	side_2_continuation=0	side_2_coverage=0.87	side_2_overlap=0	side_2_possible_overlap_registers=141	side_2_read_count=123	side_2_redundant=0	total_non_overlap_reads=4
JC	153	.	REL606	2557391	1	REL606	2557409	1	0	alignment_overlap=6	coverage_minus=0	coverage_plus=3	flanking_left=150	flanking_right=150	frequency=2.731e-02	junction_possible_overlap_registers=143	key=REL606__2557391__1__REL606__2557403__1__6____150__150__0__0	max_left=110	max_left_minus=0	max_left_plus=110	max_min_left=0	max_min_left_minus=0	max_min_left_plus=0	max_min_right=60	max_min_right_minus=0	max_min_right_plus=60	max_pos_hash_score=286	max_right=60	max_right_minus=0	max_right_plus=60	neg_log10_pos_hash_p_value=14.0	new_junction_coverage=0.02	new_junction_read_count=3	no_show=1	polymorphism_frequency=2.731e-02	pos_hash_score=3	prediction=polymorphism	reject=COVERAGE_EVENNESS_SKEW,FREQUENCY_CUTOFF	side_1_annotate_key=gene	side_1_continuation=0	side_1_coverage=0.71	side_1_overlap=6	side_1_possible_overlap_registers=149	side_1_read_count=106	side_1_redundant=0	side_2_annotate_key=gene	side_2_continuation=0	side_2_coverage=0.78	side_2_overlap=0	side_2_possible_overlap_registers=143	side_2_read_count=112	side_2_redundant=0	total_non_overlap_reads=3
JC	154	.	REL606	2578669	1	REL606	2578770	1	0	alignment_overlap=11	coverage_minus=1	coverage_plus=2	flanking_left=150	flanking_right=150	frequency=2.467e-02	junction_possible_overlap_registers=138	key=REL606__2578669__1__REL606__2578759__1__11____150__150__0__0	max_left=101	max_left_minus=53	max_left_plus=101	max_min_left=53	max_min_left_minus=53	max_min_left_plus=0	max_min_right=64	max_min_right_minus=0	max_min_right_plus=64	max_pos_hash_score=276	max_right=86	max_right_minus=86	max_right_plus=64	neg_log10_pos_hash_p_value=13.7	new_junction_coverage=0.02	new_junction_read_count=3	no_show=1	polymorphism_frequency=2.467e-02	pos_hash_score=3	prediction=polymorphism	reject=COVERAGE_EVENNESS_SKEW,FREQUENCY_CUTOFF	side_1_annotate_key=gene	side_1_continuation=0	side_1_coverage=0.89	side_1_overlap=11	side_1_possible_overlap_registers=149	side_1_read_count=133	side_1_redundant=0	side_2_annotate_key=gene	side_2_continuation=0	side_2_coverage=0.82	side_2_overlap=0	side_2_possible_overlap_registers=138	side_2_read_count=114	side_2_redundant=0	total_non_overlap_reads=3
JC	155	.	REL606	2578679	-1	REL606	2578758	-1	0	alignment_overlap=11	coverage_minus=3	coverage_plus=3	flanking_left=150	flanking_right=150	frequency=4.728e-02	junction_possible_overlap_registers=138	key=REL606__2578679__-1__REL606__2578769__-1__11____150__150__0__0	max_left=72	max_left_minus=72	max_left_plus=57	max_min_left=57	max_min_left_minus=54	max_min_left_plus=57	max_min_right=67	max_min_right_minus=67	max_min_right_plus=0	max_pos_hash_score=276	max_right=113	max_right_minus=113	max_right_plus=82	neg_log10_pos_hash_p_value=12.8	new_junction_coverage=0.04	new_junction_read_count=6	no_show=1	polymorphism_frequency=4.728e-02	pos_hash_score=4	prediction=polymorphism	reject=COVERAGE_EVENNESS_SKEW,FREQUENCY_CUTOFF	side_1_annotate_key=gene	side_1_continuation=0	side_1_coverage=0.92	side_1_overlap=11	side_1_possible_overlap_registers=149	side_1_read_count=138	side_1_redundant=0	side_2_annotate_key=gene	side_2_continuation=0	side_2_coverage=0.82	side_2_overlap=0	side_2_possible_overlap_registers=138	side_2_read_count=114	side_2_redundant=0	total_non_overlap_reads=6
JC	156	.	REL606	2595836	-1	REL606	2595838	-1	0	alignment_overlap=8	coverage_minus=3	coverage_plus=0	flanking_left=150	flanking_right=150	frequency=NA	junction_possible_overlap_registers=141	key=REL606__2595836__-1__REL606__2595846__-1__8____150__150__1__1	max_left=82	max_left_minus=82	max_left_plus=0	max_min_left=39	max_min_left_minus=39	max_min_left_plus=0	max_min_right=59	max_min_right_minus=59	max_min_right_plus=0	max_pos_hash_score=282	max_right=112	max_right_minus=112	max_right_plus=0	neg_log10_pos_hash_p_value=13.9	new_junction_coverage=0.02	new_junction_read_count=3	no_show=1	polymorphism_frequency=NA	pos_hash_score=3	prediction=unknown	reject=COVERAGE_EVENNESS_SKEW	side_1_annotate_key=repeat	side_1_continuation=0	side_1_coverage=NA	side_1_overlap=8	side_1_read_count=NA	side_1_redundant=1	side_2_annotate_key=repeat	side_2_continuation=0	side_2_coverage=NA	side_2_overlap=0	side_2_possible_overlap_registers=NA	side_2_read_count=NA	side_2_redundant=1	total_non_overlap_reads=3
JC	157	.	REL606	2659020	1	REL606	2827512	1	0	alignment_overlap=0	coverage_minus=78	coverage_plus=57	flanking_left=150	flanking_right=150	frequency=1	junction_possible_overlap_registers=149	key=REL606__2659020__1__REL606__2827512__1__0____150__150__0__1	max_left=148	max_left_minus=148	max_left_plus=145	max_min_left=74	max_min_left_minus=74	max_min_left_plus=72	max_min_right=74	max_min_right_minus=74	max_min_right_plus=65	max_pos_hash_score=298	max_right=149	max_right_minus=147	max_right_plus=149	neg_log10_pos_hash_p_value=0.3	new_junction_coverage=0.91	new_junction_read_count=137	polymorphism_frequency=1.000e+00	pos_hash_score=66	prediction=consensus	read_count_offset=3	side_1_annotate_key=gene	side_1_continuation=0	side_1_coverage=0.00	side_1_overlap=0	side_1_possible_overlap_registers=146	side_1_read_count=0	side_1_redundant=0	side_2_annotate_key=repeat	side_2_continuation=0	side_2_coverage=NA	side_2_overlap=0	side_2_possible_overlap_registers=NA	side_2_read_count=NA	side_2_redundant=1	total_non_overlap_reads=135
JC	158	.	REL606	2667451	1	REL606	2667530	1	0	alignment_overlap=8	coverage_minus=5	coverage_plus=0	flanking_left=150	flanking_right=150	frequency=3.833e-02	junction_possible_overlap_registers=141	key=REL606__2667451__1__REL606__2667522__1__8____150__150__0__0	max_left=65	max_left_minus=65	max_left_plus=0	max_min_left=65	max_min_left_minus=65	max_min_left_plus=0	max_min_right=0	max_min_right_minus=0	max_min_right_plus=0	max_pos_hash_score=282	max_right=111	max_right_minus=111	max_right_plus=0	neg_log10_pos_hash_p_value=13.9	new_junction_coverage=0.04	new_junction_read_count=5	no_show=1	polymorphism_frequency=3.833e-02	pos_hash_score=3	prediction=polymorphism	reject=COVERAGE_EVENNESS_SKEW,FREQUENCY_CUTOFF	side_1_annotate_key=gene	side_1_continuation=0	side_1_coverage=0.88	side_1_overlap=8	side_1_possible_overlap_registers=149	side_1_read_count=132	side_1_redundant=0	side_2_annotate_key=gene	side_2_continuation=0	side_2_coverage=0.89	side_2_overlap=0	side_2_possible_overlap_registers=141	side_2_read_count=126	side_2_redundant=0	total_non_overlap_reads=5
JC	159	.	REL606	2679017	1	REL606	2679099	1	0	alignment_overlap=14	coverage_minus=4	coverage_plus=1	flanking_left=150	flanking_right=150	frequency=3.403e-02	junction_possible_overlap_registers=135	key=REL606__2679017__1__REL606__2679085__1__14____150__150__0__0	max_left=56	max_left_minus=56	max_left_plus=49	max_min_left=56	max_min_left_minus=56	max_min_left_plus=49	max_min_right=0	max_min_right_minus=0	max_min_right_plus=0	max_pos_hash_score=270	max_right=87	max_right_minus=81	max_right_plus=87	neg_log10_pos_hash_p_value=13.5	new_junction_coverage=0.04	new_junction_read_count=5	no_show=1	polymorphism_frequency=3.403e-02	pos_hash_score=3	prediction=polymorphism	reject=COVERAGE_EVENNESS_SKEW,FREQUENCY_CUTOFF	side_1_annotate_key=gene	side_1_continuation=0	side_1_coverage=0.93	side_1_overlap=14	side_1_possible_overlap_registers=149	side_1_read_count=140	side_1_redundant=0	side_2_annotate_key=gene	side_2_continuation=0	side_2_coverage=1.16	side_2_overlap=0	side_2_possible_overlap_registers=135	side_2_read_count=157	side_2_redundant=0	total_non_overlap_reads=5
JC	160	.	REL606	2724577	-1	REL606	2724605	-1	0	alignment_overlap=4	coverage_minus=4	coverage_plus=0	flanking_left=150	flanking_right=150	frequency=3.952e-02	junction_possible_overlap_registers=145	key=REL606__2724577__-1__REL606__2724609__-1__4____150__150__0__0	max_left=73	max_left_minus=73	max_left_plus=0	max_min_left=65	max_min_left_minus=65	max_min_left_plus=0	max_min_right=73	max_min_right_minus=73	max_min_right_plus=0	max_pos_hash_score=290	max_right=145	max_right_minus=145	max_right_plus=0	neg_log10_pos_hash_p_value=13.3	new_junction_coverage=0.03	new_junction_read_count=4	no_show=1	polymorphism_frequency=3.952e-02	pos_hash_score=4	prediction=polymorphism	reject=COVERAGE_EVENNESS_SKEW,FREQUENCY_CUTOFF	side_1_annotate_key=gene	side_1_continuation=0	side_1_coverage=0.64	side_1_overlap=4	side_1_possible_overlap_registers=149	side_1_read_count=96	side_1_redundant=0	side_2_annotate_key=gene	side_2_continuation=0	side_2_coverage=0.69	side_2_overlap=0	side_2_possible_overlap_registers=145	side_2_read_count=101	side_2_redundant=0	total_non_overlap_reads=4
JC	161	.	REL606	2730558	1	REL606	2730657	1	0	alignment_overlap=8	coverage_minus=0	coverage_plus=5	flanking_left=150	flanking_right=150	frequency=3.903e-02	junction_possible_overlap_registers=141	key=REL606__2730558__1__REL606__2730649__1__8____150__150__0__0	max_left=117	max_left_minus=0	max_left_plus=117	max_min_left=69	max_min_left_minus=0	max_min_left_plus=69	max_min_right=68	max_min_right_minus=0	max_min_right_plus=68	max_pos_hash_score=282	max_right=73	max_right_minus=0	max_right_plus=73	neg_log10_pos_hash_p_value=12.3	new_junction_coverage=0.04	new_junction_read_count=5	no_show=1	polymorphism_frequency=3.903e-02	pos_hash_score=5	prediction=polymorphism	reject=COVERAGE_EVENNESS_SKEW,FREQUENCY_CUTOFF	side_1_annotate_key=gene	side_1_continuation=0	side_1_coverage=0.85	side_1_overlap=8	side_1_possible_overlap_registers=149	side_1_read_count=127	side_1_redundant=0	side_2_annotate_key=gene	side_2_continuation=0	side_2_coverage=0.89	side_2_overlap=0	side_2_possible_overlap_registers=141	side_2_read_count=126	side_2_redundant=0	total_non_overlap_reads=5
JC	162	.	REL606	2759828	-1	REL606	2759935	-1	0	alignment_overlap=9	coverage_minus=3	coverage_plus=5	flanking_left=150	flanking_right=150	frequency=6.991e-02	junction_possible_overlap_registers=140	key=REL606__2759828__-1__REL606__2759944__-1__9____150__150__0__0	max_left=93	max_left_minus=93	max_left_plus=33	max_min_left=54	max_min_left_minus=54	max_min_left_plus=33	max_min_right=58	max_min_right_minus=58	max_min_right_plus=0	max_pos_hash_score=280	max_right=137	max_right_minus=87	max_right_plus=137	neg_log10_pos_hash_p_value=12.2	new_junction_coverage=0.06	new_junction_read_count=8	no_show=1	polymorphism_frequency=6.991e-02	pos_hash_score=5	prediction=polymorphism	reject=COVERAGE_EVENNESS_SKEW,FREQUENCY_CUTOFF	side_1_annotate_key=gene	side_1_continuation=0	side_1_coverage=0.57	side_1_overlap=9	side_1_possible_overlap_registers=149	side_1_read_count=85	side_1_redundant=0	side_2_annotate_key=gene	side_2_continuation=0	side_2_coverage=0.94	side_2_overlap=0	side_2_possible_overlap_registers=140	side_2_read_count=133	side_2_redundant=0	total_non_overlap_reads=8
JC	163	.	REL606	2854583	-1	REL606	2854640	-1	0	alignment_overlap=8	coverage_minus=5	coverage_plus=0	flanking_left=150	flanking_right=150	frequency=3.791e-02	junction_possible_overlap_registers=141	key=REL606__2854583__-1__REL606__2854648__-1__8____150__150__0__0	max_left=72	max_left_minus=72	max_left_plus=0	max_min_left=70	max_min_left_minus=70	max_min_left_plus=0	max_min_right=70	max_min_right_minus=70	max_min_right_plus=0	max_pos_hash_score=282	max_right=122	max_right_minus=122	max_right_plus=0	neg_log10_pos_hash_p_value=13.0	new_junction_coverage=0.04	new_junction_read_count=5	no_show=1	polymorphism_frequency=3.791e-02	pos_hash_score=4	prediction=polymorphism	reject=COVERAGE_EVENNESS_SKEW,FREQUENCY_CUTOFF	side_1_annotate_key=gene	side_1_continuation=0	side_1_coverage=0.89	side_1_overlap=8	side_1_possible_overlap_registers=149	side_1_read_count=134	side_1_redundant=0	side_2_annotate_key=gene	side_2_continuation=0	side_2_coverage=0.89	side_2_overlap=0	side_2_possible_overlap_registers=141	side_2_read_count=127	side_2_redundant=0	total_non_overlap_reads=5
JC	164	.	REL606	2878194	-1	REL606	2881771	-1	0	alignment_overlap=8	coverage_minus=2	coverage_plus=1	flanking_left=150	flanking_right=150	frequency=2.192e-02	junction_possible_overlap_registers=141	key=REL606__2878194__-1__REL606__2881779__-1__8____150__150__0__0	max_left=100	max_left_minus=100	max_left_plus=100	max_min_left=0	max_min_left_minus=0	max_min_left_plus=0	max_min_right=43	max_min_right_minus=43	max_min_right_plus=42	max_pos_hash_score=282	max_right=43	max_right_minus=43	max_right_plus=42	neg_log10_pos_hash_p_value=13.9	new_junction_coverage=0.02	new_junction_read_count=3	no_show=1	polymorphism_frequency=2.192e-02	pos_hash_score=3	prediction=polymorphism	reject=COVERAGE_EVENNESS_SKEW,FREQUENCY_CUTOFF	side_1_annotate_key=gene	side_1_continuation=0	side_1_coverage=1.03	side_1_overlap=8	side_1_possible_overlap_registers=149	side_1_read_count=155	side_1_redundant=0	side_2_annotate_key=gene	side_2_continuation=0	side_2_coverage=0.85	side_2_overlap=0	side_2_possible_overlap_registers=141	side_2_read_count=121	side_2_redundant=0	total_non_overlap_reads=3
JC	165	.	REL606	2883052	1	REL606	2883235	1	0	alignment_overlap=13	coverage_minus=2	coverage_plus=2	flanking_left=150	flanking_right=150	frequency=3.369e-02	junction_possible_overlap_registers=136	key=REL606__2883052__1__REL606__2883222__1__13____150__150__0__0	max_left=105	max_left_minus=105	max_left_plus=85	max_min_left=37	max_min_left_minus=0	max_min_left_plus=37	max_min_right=52	max_min_right_minus=51	max_min_right_plus=52	max_pos_hash_score=272	max_right=100	max_right_minus=51	max_right_plus=100	neg_log10_pos_hash_p_value=12.7	new_junction_coverage=0.03	new_junction_read_count=4	no_show=1	polymorphism_frequency=3.369e-02	pos_hash_score=4	prediction=polymorphism	reject=COVERAGE_EVENNESS_SKEW,FREQUENCY_CUTOFF	side_1_annotate_key=gene	side_1_continuation=0	side_1_coverage=0.81	side_1_overlap=13	side_1_possible_overlap_registers=149	side_1_read_count=121	side_1_redundant=0	side_2_annotate_key=gene	side_2_continuation=0	side_2_coverage=0.87	side_2_overlap=0	side_2_possible_overlap_registers=136	side_2_read_count=119	side_2_redundant=0	total_non_overlap_reads=4
JC	166	.	REL606	2917132	1	REL606	2917238	1	0	alignment_overlap=6	coverage_minus=3	coverage_plus=3	flanking_left=150	flanking_right=150	frequency=4.955e-02	junction_possible_overlap_registers=143	key=REL606__2917132__1__REL606__2917232__1__6____150__150__0__0	max_left=89	max_left_minus=89	max_left_plus=49	max_min_left=49	max_min_left_minus=0	max_min_left_plus=49	max_min_right=56	max_min_right_minus=56	max_min_right_plus=0	max_pos_hash_score=286	max_right=100	max_right_minus=56	max_right_plus=100	neg_log10_pos_hash_p_value=13.2	new_junction_coverage=0.04	new_junction_read_count=6	no_show=1	polymorphism_frequency=4.955e-02	pos_hash_score=4	prediction=polymorphism	reject=COVERAGE_EVENNESS_SKEW,FREQUENCY_CUTOFF	side_1_annotate_key=gene	side_1_continuation=0	side_1_coverage=0.80	side_1_overlap=6	side_1_possible_overlap_registers=149	side_1_read_count=120	side_1_redundant=0	side_2_annotate_key=gene	side_2_continuation=0	side_2_coverage=0.80	side_2_overlap=0	side_2_possible_overlap_registers=143	side_2_read_count=115	side_2_redundant=0	total_non_overlap_reads=6
JC	167	.	REL606	2961677	1	REL606	2961762	1	0	alignment_overlap=9	coverage_minus=0	coverage_plus=6	flanking_left=150	flanking_right=150	frequency=4.263e-02	junction_possible_overlap_registers=140	key=REL606__2961677__1__REL606__2961753__1__9____150__150__0__0	max_left=135	max_left_minus=0	max_left_plus=135	max_min_left=0	max_min_left_minus=0	max_min_left_plus=0	max_min_right=66	max_min_right_minus=0	max_min_right_plus=66	max_pos_hash_score=280	max_right=66	max_right_minus=0	max_right_plus=66	neg_log10_pos_hash_p_value=12.2	new_junction_coverage=0.04	new_junction_read_count=6	no_show=1	polymorphism_frequency=4.263e-02	pos_hash_score=5	prediction=polymorphism	reject=COVERAGE_EVENNESS_SKEW,FREQUENCY_CUTOFF	side_1_annotate_key=gene	side_1_continuation=0	side_1_coverage=0.94	side_1_overlap=9	side_1_possible_overlap_registers=149	side_1_read_count=141	side_1_redundant=0	side_2_annotate_key=gene	side_2_continuation=0	side_2_coverage=0.97	side_2_overlap=0	side_2_possible_overlap_registers=140	side_2_read_count=137	side_2_redundant=0	total_non_overlap_reads=6
JC	168	.	REL606	3092492	-1	REL606	3092513	-1	0	alignment_overlap=7	coverage_minus=4	coverage_plus=0	flanking_left=150	flanking_right=150	frequency=3.443e-02	junction_possible_overlap_registers=142	key=REL606__3092492__-1__REL606__3092520__-1__7____150__150__0__0	max_left=79	max_left_minus=79	max_left_plus=0	max_min_left=36	max_min_left_minus=36	max_min_left_plus=0	max_min_right=64	max_min_right_minus=64	max_min_right_plus=0	max_pos_hash_score=284	max_right=140	max_right_minus=140	max_right_plus=0	neg_log10_pos_hash_p_value=13.1	new_junction_coverage=0.03	new_junction_read_count=4	no_show=1	polymorphism_frequency=3.443e-02	pos_hash_score=4	prediction=polymorphism	reject=COVERAGE_EVENNESS_SKEW,FREQUENCY_CUTOFF	side_1_annotate_key=gene	side_1_continuation=0	side_1_coverage=0.80	side_1_overlap=7	side_1_possible_overlap_registers=149	side_1_read_count=120	side_1_redundant=0	side_2_annotate_key=gene	side_2_continuation=0	side_2_coverage=0.77	side_2_overlap=0	side_2_possible_overlap_registers=142	side_2_read_count=110	side_2_redundant=0	total_non_overlap_reads=4
JC	169	.	REL606	3094383	1	REL606	3094453	1	0	alignment_overlap=9	coverage_minus=1	coverage_plus=2	flanking_left=150	flanking_right=150	frequency=2.790e-02	junction_possible_overlap_registers=140	key=REL606__3094383__1__REL606__3094444__1__9____150__150__0__0	max_left=110	max_left_minus=51	max_left_plus=110	max_min_left=51	max_min_left_minus=51	max_min_left_plus=51	max_min_right=31	max_min_right_minus=0	max_min_right_plus=31	max_pos_hash_score=280	max_right=90	max_right_minus=90	max_right_plus=90	neg_log10_pos_hash_p_value=13.8	new_junction_coverage=0.02	new_junction_read_count=3	no_show=1	polymorphism_frequency=2.790e-02	pos_hash_score=3	prediction=polymorphism	reject=COVERAGE_EVENNESS_SKEW,FREQUENCY_CUTOFF	side_1_annotate_key=gene	side_1_continuation=0	side_1_coverage=0.66	side_1_overlap=9	side_1_possible_overlap_registers=149	side_1_read_count=99	side_1_redundant=0	side_2_annotate_key=gene	side_2_continuation=0	side_2_coverage=0.82	side_2_overlap=0	side_2_possible_overlap_registers=140	side_2_read_count=116	side_2_redundant=0	total_non_overlap_reads=3
JC	170	.	REL606	3164820	1	REL606	3196392	1	0	alignment_overlap=2	coverage_minus=78	coverage_plus=67	flanking_left=150	flanking_right=150	frequency=1	junction_possible_overlap_registers=147	key=REL606__3164818__1__REL606__3196392__1__2____150__150__0__1	max_left=145	max_left_minus=145	max_left_plus=145	max_min_left=73	max_min_left_minus=73	max_min_left_plus=70	max_min_right=73	max_min_right_minus=73	max_min_right_plus=73	max_pos_hash_score=294	max_right=144	max_right_minus=144	max_right_plus=137	neg_log10_pos_hash_p_value=0.3	new_junction_coverage=1.24	new_junction_read_count=184	polymorphism_frequency=9.735e-01	pos_hash_score=68	prediction=consensus	side_1_annotate_key=gene	side_1_continuation=0	side_1_coverage=0.03	side_1_overlap=0	side_1_possible_overlap_registers=147	side_1_read_count=5	side_1_redundant=0	side_2_annotate_key=repeat	side_2_continuation=0	side_2_coverage=NA	side_2_overlap=2	side_2_possible_overlap_registers=NA	side_2_read_count=NA	side_2_redundant=1	total_non_overlap_reads=145
JC	171	.	REL606	3164822	-1	REL606	3196392	1	0	alignment_overlap=0	coverage_minus=78	coverage_plus=87	flanking_left=150	flanking_right=150	frequency=1	junction_possible_overlap_registers=149	key=REL606__3164822__-1__REL606__3196392__1__0____150__150__0__1	max_left=148	max_left_minus=148	max_left_plus=145	max_min_left=74	max_min_left_minus=74	max_min_left_plus=73	max_min_right=73	max_min_right_minus=73	max_min_right_plus=65	max_pos_hash_score=298	max_right=148	max_right_minus=147	max_right_plus=148	neg_log10_pos_hash_p_value=0.0	new_junction_coverage=1.13	new_junction_read_count=169	polymorphism_frequency=9.826e-01	pos_hash_score=84	prediction=consensus	side_1_annotate_key=gene	side_1_continuation=0	side_1_coverage=0.02	side_1_overlap=0	side_1_possible_overlap_registers=149	side_1_read_count=3	side_1_redundant=0	side_2_annotate_key=repeat	side_2_continuation=0	side_2_coverage=NA	side_2_overlap=0	side_2_possible_overlap_registers=NA	side_2_read_count=NA	side_2_redundant=1	total_non_overlap_reads=165
JC	172	.	REL606	3196391	-1	REL606	3197834	-1	0	alignment_overlap=7	coverage_minus=92	coverage_plus=92	flanking_left=150	flanking_right=150	frequency=1	junction_possible_overlap_registers=142	key=REL606__3196398__-1__REL606__3197834__-1__7____150__150__0__1	max_left=142	max_left_minus=142	max_left_plus=140	max_min_left=68	max_min_left_minus=65	max_min_left_plus=68	max_min_right=69	max_min_right_minus=65	max_min_right_plus=69	max_pos_hash_score=284	max_right=139	max_right_minus=139	max_right_plus=139	neg_log10_pos_hash_p_value=0.1	new_junction_coverage=1.57	new_junction_read_count=225	polymorphism_frequency=9.956e-01	pos_hash_score=72	prediction=consensus	side_1_annotate_key=gene	side_1_continuation=0	side_1_coverage=0.01	side_1_overlap=0	side_1_possible_overlap_registers=142	side_1_read_count=1	side_1_redundant=0	side_2_annotate_key=repeat	side_2_continuation=0	side_2_coverage=NA	side_2_overlap=7	side_2_possible_overlap_registers=NA	side_2_read_count=NA	side_2_redundant=1	total_non_overlap_reads=184
JC	173	.	REL606	3239520	1	REL606	3239550	1	0	alignment_overlap=9	coverage_minus=1	coverage_plus=6	flanking_left=150	flanking_right=150	frequency=6.549e-02	junction_possible_overlap_registers=140	key=REL606__3239520__1__REL606__3239541__1__9____150__150__0__0	max_left=139	max_left_minus=94	max_left_plus=139	max_min_left=0	max_min_left_minus=0	max_min_left_plus=0	max_min_right=46	max_min_right_minus=46	max_min_right_plus=46	max_pos_hash_score=280	max_right=46	max_right_minus=46	max_right_plus=46	neg_log10_pos_hash_p_value=12.2	new_junction_coverage=0.05	new_junction_read_count=7	no_show=1	polymorphism_frequency=6.549e-02	pos_hash_score=5	prediction=polymorphism	reject=COVERAGE_EVENNESS_SKEW,FREQUENCY_CUTOFF	side_1_annotate_key=gene	side_1_continuation=0	side_1_coverage=0.69	side_1_overlap=9	side_1_possible_overlap_registers=149	side_1_read_count=103	side_1_redundant=0	side_2_annotate_key=gene	side_2_continuation=0	side_2_coverage=0.73	side_2_overlap=0	side_2_possible_overlap_registers=140	side_2_read_count=103	side_2_redundant=0	total_non_overlap_reads=7
JC	174	.	REL606	3272011	1	REL606	3272069	1	0	alignment_overlap=4	coverage_minus=2	coverage_plus=1	flanking_left=150	flanking_right=150	frequency=2.640e-02	junction_possible_overlap_registers=145	key=REL606__3272011__1__REL606__3272065__1__4____150__150__0__0	max_left=50	max_left_minus=50	max_left_plus=44	max_min_left=50	max_min_left_minus=50	max_min_left_plus=44	max_min_right=0	max_min_right_minus=0	max_min_right_plus=0	max_pos_hash_score=290	max_right=102	max_right_minus=98	max_right_plus=102	neg_log10_pos_hash_p_value=14.1	new_junction_coverage=0.02	new_junction_read_count=3	no_show=1	polymorphism_frequency=2.640e-02	pos_hash_score=3	prediction=polymorphism	reject=COVERAGE_EVENNESS_SKEW,FREQUENCY_CUTOFF	side_1_annotate_key=gene	side_1_continuation=0	side_1_coverage=0.67	side_1_overlap=4	side_1_possible_overlap_registers=149	side_1_read_count=100	side_1_redundant=0	side_2_annotate_key=gene	side_2_continuation=0	side_2_coverage=0.85	side_2_overlap=0	side_2_possible_overlap_registers=145	side_2_read_count=124	side_2_redundant=0	total_non_overlap_reads=3
JC	175	.	REL606	3286375	-1	REL606	3829647	1	0	alignment_overlap=8	coverage_minus=0	coverage_plus=3	flanking_left=150	flanking_right=150	frequency=2.407e-01	junction_possible_overlap_registers=141	key=REL606__3286375__-1__REL606__3829639__1__8____150__150__0__1	max_left=112	max_left_minus=0	max_left_plus=112	max_min_left=59	max_min_left_minus=0	max_min_left_plus=59	max_min_right=39	max_min_right_minus=0	max_min_right_plus=39	max_pos_hash_score=282	max_right=82	max_right_minus=0	max_right_plus=82	neg_log10_pos_hash_p_value=13.9	new_junction_coverage=0.02	new_junction_read_count=3	no_show=1	polymorphism_frequency=2.407e-01	pos_hash_score=3	prediction=polymorphism	reject=COVERAGE_EVENNESS_SKEW	side_1_annotate_key=gene	side_1_continuation=0	side_1_coverage=0.07	side_1_overlap=8	side_1_possible_overlap_registers=149	side_1_read_count=10	side_1_redundant=0	side_2_annotate_key=repeat	side_2_continuation=0	side_2_coverage=NA	side_2_overlap=0	side_2_possible_overlap_registers=NA	side_2_read_count=NA	side_2_redundant=1	total_non_overlap_reads=3
JC	176	.	REL606	3361098	-1	REL606	3361162	-1	0	alignment_overlap=7	coverage_minus=2	coverage_plus=4	flanking_left=150	flanking_right=150	frequency=3.838e-02	junction_possible_overlap_registers=142	key=REL606__3361098__-1__REL606__3361169__-1__7____150__150__0__0	max_left=105	max_left_minus=105	max_left_plus=77	max_min_left=0	max_min_left_minus=0	max_min_left_plus=0	max_min_right=66	max_min_right_minus=58	max_min_right_plus=66	max_pos_hash_score=284	max_right=66	max_right_minus=58	max_right_plus=66	neg_log10_pos_hash_p_value=13.9	new_junction_coverage=0.04	new_junction_read_count=6	no_show=1	polymorphism_frequency=3.838e-02	pos_hash_score=3	prediction=polymorphism	reject=COVERAGE_EVENNESS_SKEW,FREQUENCY_CUTOFF	side_1_annotate_key=gene	side_1_continuation=0	side_1_coverage=1.18	side_1_overlap=7	side_1_possible_overlap_registers=149	side_1_read_count=177	side_1_redundant=0	side_2_annotate_key=gene	side_2_continuation=0	side_2_coverage=0.92	side_2_overlap=0	side_2_possible_overlap_registers=142	side_2_read_count=132	side_2_redundant=0	total_non_overlap_reads=6
JC	177	.	REL606	3369274	-1	REL606	3369326	-1	0	alignment_overlap=9	coverage_minus=1	coverage_plus=2	flanking_left=150	flanking_right=150	frequency=2.637e-02	junction_possible_overlap_registers=140	key=REL606__3369274__-1__REL606__3369335__-1__9____150__150__0__0	max_left=108	max_left_minus=108	max_left_plus=89	max_min_left=0	max_min_left_minus=0	max_min_left_plus=0	max_min_right=53	max_min_right_minus=33	max_min_right_plus=53	max_pos_hash_score=280	max_right=53	max_right_minus=33	max_right_plus=53	neg_log10_pos_hash_p_value=13.8	new_junction_coverage=0.02	new_junction_read_count=3	no_show=1	polymorphism_frequency=2.637e-02	pos_hash_score=3	prediction=polymorphism	reject=COVERAGE_EVENNESS_SKEW,FREQUENCY_CUTOFF	side_1_annotate_key=gene	side_1_continuation=0	side_1_coverage=0.82	side_1_overlap=9	side_1_possible_overlap_registers=149	side_1_read_count=123	side_1_redundant=0	side_2_annotate_key=gene	side_2_continuation=0	side_2_coverage=0.75	side_2_overlap=0	side_2_possible_overlap_registers=140	side_2_read_count=106	side_2_redundant=0	total_non_overlap_reads=3
JC	178	.	REL606	3403091	1	REL606	3403150	1	0	alignment_overlap=9	coverage_minus=2	coverage_plus=1	flanking_left=150	flanking_right=150	frequency=2.544e-02	junction_possible_overlap_registers=140	key=REL606__3403091__1__REL606__3403141__1__9____150__150__0__0	max_left=79	max_left_minus=79	max_left_plus=30	max_min_left=33	max_min_left_minus=33	max_min_left_plus=30	max_min_right=62	max_min_right_minus=62	max_min_right_plus=0	max_pos_hash_score=280	max_right=111	max_right_minus=108	max_right_plus=111	neg_log10_pos_hash_p_value=13.8	new_junction_coverage=0.02	new_junction_read_count=3	no_show=1	polymorphism_frequency=2.544e-02	pos_hash_score=3	prediction=polymorphism	reject=COVERAGE_EVENNESS_SKEW,FREQUENCY_CUTOFF	side_1_annotate_key=gene	side_1_continuation=0	side_1_coverage=0.79	side_1_overlap=9	side_1_possible_overlap_registers=149	side_1_read_count=119	side_1_redundant=0	side_2_annotate_key=gene	side_2_continuation=0	side_2_coverage=0.84	side_2_overlap=0	side_2_possible_overlap_registers=140	side_2_read_count=118	side_2_redundant=0	total_non_overlap_reads=3
JC	179	.	REL606	3403099	-1	REL606	3403140	-1	0	alignment_overlap=9	coverage_minus=4	coverage_plus=1	flanking_left=150	flanking_right=150	frequency=4.106e-02	junction_possible_overlap_registers=140	key=REL606__3403099__-1__REL606__3403149__-1__9____150__150__0__0	max_left=97	max_left_minus=60	max_left_plus=97	max_min_left=60	max_min_left_minus=60	max_min_left_plus=0	max_min_right=44	max_min_right_minus=0	max_min_right_plus=44	max_pos_hash_score=280	max_right=121	max_right_minus=121	max_right_plus=44	neg_log10_pos_hash_p_value=13.0	new_junction_coverage=0.04	new_junction_read_count=5	no_show=1	polymorphism_frequency=4.106e-02	pos_hash_score=4	prediction=polymorphism	reject=COVERAGE_EVENNESS_SKEW,FREQUENCY_CUTOFF	side_1_annotate_key=gene	side_1_continuation=0	side_1_coverage=0.82	side_1_overlap=9	side_1_possible_overlap_registers=149	side_1_read_count=123	side_1_redundant=0	side_2_annotate_key=gene	side_2_continuation=0	side_2_coverage=0.84	side_2_overlap=0	side_2_possible_overlap_registers=140	side_2_read_count=118	side_2_redundant=0	total_non_overlap_reads=5
JC	180	.	REL606	3420652	1	REL606	3420935	1	0	alignment_overlap=9	coverage_minus=2	coverage_plus=2	flanking_left=150	flanking_right=150	frequency=2.811e-02	junction_possible_overlap_registers=140	key=REL606__3420652__1__REL606__3420926__1__9____150__150__0__0	max_left=98	max_left_minus=98	max_left_plus=61	max_min_left=61	max_min_left_minus=0	max_min_left_plus=61	max_min_right=63	max_min_right_minus=63	max_min_right_plus=0	max_pos_hash_score=280	max_right=135	max_right_minus=63	max_right_plus=135	neg_log10_pos_hash_p_value=13.0	new_junction_coverage=0.03	new_junction_read_count=4	no_show=1	polymorphism_frequency=2.811e-02	pos_hash_score=4	prediction=polymorphism	reject=COVERAGE_EVENNESS_SKEW,FREQUENCY_CUTOFF	side_1_annotate_key=gene	side_1_continuation=0	side_1_coverage=0.93	side_1_overlap=9	side_1_possible_overlap_registers=149	side_1_read_count=139	side_1_redundant=0	side_2_annotate_key=gene	side_2_continuation=0	side_2_coverage=1.04	side_2_overlap=0	side_2_possible_overlap_registers=140	side_2_read_count=146	side_2_redundant=0	total_non_overlap_reads=4
JC	181	.	REL606	3448073	1	REL606	3449277	1	0	alignment_overlap=7	coverage_minus=1	coverage_plus=2	flanking_left=150	flanking_right=150	frequency=2.295e-02	junction_possible_overlap_registers=142	key=REL606__3448066__1__REL606__3449277__1__7____150__150__1__0	max_left=45	max_left_minus=45	max_left_plus=37	max_min_left=45	max_min_left_minus=45	max_min_left_plus=37	max_min_right=0	max_min_right_minus=0	max_min_right_plus=0	max_pos_hash_score=284	max_right=108	max_right_minus=98	max_right_plus=108	neg_log10_pos_hash_p_value=13.9	new_junction_coverage=0.02	new_junction_read_count=3	no_show=1	polymorphism_frequency=2.295e-02	pos_hash_score=3	prediction=polymorphism	reject=COVERAGE_EVENNESS_SKEW,FREQUENCY_CUTOFF	side_1_annotate_key=repeat	side_1_continuation=0	side_1_coverage=NA	side_1_overlap=0	side_1_read_count=NA	side_1_redundant=1	side_2_annotate_key=gene	side_2_continuation=0	side_2_coverage=0.89	side_2_overlap=7	side_2_possible_overlap_registers=149	side_2_read_count=134	side_2_redundant=0	total_non_overlap_reads=3
JC	182	.	REL606	3501423	-1	REL606	3629731	-1	0	alignment_overlap=0	coverage_minus=72	coverage_plus=73	flanking_left=150	flanking_right=150	frequency=1	junction_possible_overlap_registers=149	key=REL606__3501423__-1__REL606__3629731__-1__0____150__150__0__1	max_left=149	max_left_minus=149	max_left_plus=147	max_min_left=71	max_min_left_minus=71	max_min_left_plus=62	max_min_right=75	max_min_right_minus=70	max_min_right_plus=75	max_pos_hash_score=298	max_right=147	max_right_minus=146	max_right_plus=147	neg_log10_pos_hash_p_value=0.1	new_junction_coverage=1.08	new_junction_read_count=162	polymorphism_frequency=1.000e+00	pos_hash_score=79	prediction=consensus	side_1_annotate_key=gene	side_1_continuation=0	side_1_coverage=0.00	side_1_overlap=0	side_1_possible_overlap_registers=149	side_1_read_count=0	side_1_redundant=0	side_2_annotate_key=repeat	side_2_continuation=0	side_2_coverage=NA	side_2_overlap=0	side_2_possible_overlap_registers=NA	side_2_read_count=NA	side_2_redundant=1	total_non_overlap_reads=145
JC	183	.	REL606	3501576	1	REL606	3583665	-1	0	alignment_overlap=2	coverage_minus=220	coverage_plus=169	flanking_left=150	flanking_right=150	frequency=1	junction_possible_overlap_registers=147	key=REL606__3501574__1__REL606__3583665__-1__2____150__150__0__1	max_left=147	max_left_minus=145	max_left_plus=147	max_min_left=73	max_min_left_minus=70	max_min_left_plus=73	max_min_right=74	max_min_right_minus=71	max_min_right_plus=74	max_pos_hash_score=294	max_right=144	max_right_minus=144	max_right_plus=144	neg_log10_pos_hash_p_value=0.0	new_junction_coverage=2.78	new_junction_read_count=411	polymorphism_frequency=1.000e+00	pos_hash_score=92	prediction=consensus	side_1_annotate_key=gene	side_1_continuation=0	side_1_coverage=0.00	side_1_overlap=0	side_1_possible_overlap_registers=147	side_1_read_count=0	side_1_redundant=0	side_2_annotate_key=repeat	side_2_continuation=0	side_2_coverage=NA	side_2_overlap=2	side_2_possible_overlap_registers=NA	side_2_read_count=NA	side_2_redundant=1	total_non_overlap_reads=389
JC	184	.	REL606	3502391	1	REL606	3502413	1	0	alignment_overlap=22	coverage_minus=5	coverage_plus=2	flanking_left=150	flanking_right=150	frequency=2.369e-02	junction_possible_overlap_registers=127	key=REL606__3502391__1__REL606__3502391__1__22____150__150__0__0	max_left=94	max_left_minus=94	max_left_plus=83	max_min_left=43	max_min_left_minus=43	max_min_left_plus=9	max_min_right=45	max_min_right_minus=25	max_min_right_plus=45	max_pos_hash_score=254	max_right=117	max_right_minus=117	max_right_plus=113	neg_log10_pos_hash_p_value=10.1	new_junction_coverage=0.05	new_junction_read_count=7	polymorphism_frequency=2.369e-02	pos_hash_score=7	prediction=polymorphism	reject=COVERAGE_EVENNESS_SKEW,FREQUENCY_CUTOFF	side_1_annotate_key=gene	side_1_continuation=0	side_1_coverage=2.08	side_1_overlap=22	side_1_possible_overlap_registers=149	side_1_read_count=312	side_1_redundant=0	side_2_annotate_key=gene	side_2_continuation=0	side_2_coverage=2.43	side_2_overlap=0	side_2_possible_overlap_registers=127	side_2_read_count=311	side_2_redundant=0	total_non_overlap_reads=7
JC	185	.	REL606	3502412	-1	REL606	3502390	-1	0	alignment_overlap=22	coverage_minus=3	coverage_plus=5	flanking_left=150	flanking_right=150	frequency=2.702e-02	junction_possible_overlap_registers=127	key=REL606__3502412__-1__REL606__3502412__-1__22____150__150__0__0	max_left=110	max_left_minus=95	max_left_plus=110	max_min_left=54	max_min_left_minus=31	max_min_left_plus=54	max_min_right=46	max_min_right_minus=46	max_min_right_plus=31	max_pos_hash_score=254	max_right=118	max_right_minus=97	max_right_plus=118	neg_log10_pos_hash_p_value=10.1	new_junction_coverage=0.06	new_junction_read_count=8	polymorphism_frequency=2.702e-02	pos_hash_score=7	prediction=polymorphism	reject=COVERAGE_EVENNESS_SKEW,FREQUENCY_CUTOFF	side_1_annotate_key=gene	side_1_continuation=0	side_1_coverage=2.07	side_1_overlap=22	side_1_possible_overlap_registers=149	side_1_read_count=311	side_1_redundant=0	side_2_annotate_key=gene	side_2_continuation=0	side_2_coverage=2.43	side_2_overlap=0	side_2_possible_overlap_registers=127	side_2_read_count=311	side_2_redundant=0	total_non_overlap_reads=8
JC	186	.	REL606	3503504	1	REL606	3503589	1	0	alignment_overlap=6	coverage_minus=3	coverage_plus=0	flanking_left=150	flanking_right=150	frequency=8.468e-03	junction_possible_overlap_registers=143	key=REL606__3503504__1__REL606__3503583__1__6____150__150__0__0	max_left=74	max_left_minus=74	max_left_plus=0	max_min_left=36	max_min_left_minus=36	max_min_left_plus=0	max_min_right=72	max_min_right_minus=72	max_min_right_plus=0	max_pos_hash_score=286	max_right=108	max_right_minus=108	max_right_plus=0	neg_log10_pos_hash_p_value=14.0	new_junction_coverage=0.02	new_junction_read_count=3	no_show=1	polymorphism_frequency=8.468e-03	pos_hash_score=3	prediction=polymorphism	reject=COVERAGE_EVENNESS_SKEW,FREQUENCY_CUTOFF	side_1_annotate_key=gene	side_1_continuation=0	side_1_coverage=2.56	side_1_overlap=6	side_1_possible_overlap_registers=149	side_1_read_count=384	side_1_redundant=0	side_2_annotate_key=gene	side_2_continuation=0	side_2_coverage=2.32	side_2_overlap=0	side_2_possible_overlap_registers=143	side_2_read_count=334	side_2_redundant=0	total_non_overlap_reads=3
JC	187	.	REL606	3542745	1	REL606	3542771	1	0	alignment_overlap=9	coverage_minus=1	coverage_plus=5	flanking_left=150	flanking_right=150	frequency=2.159e-02	junction_possible_overlap_registers=140	key=REL606__3542745__1__REL606__3542762__1__9____150__150__0__0	max_left=135	max_left_minus=135	max_left_plus=135	max_min_left=0	max_min_left_minus=0	max_min_left_plus=0	max_min_right=70	max_min_right_minus=6	max_min_right_plus=70	max_pos_hash_score=280	max_right=70	max_right_minus=6	max_right_plus=70	neg_log10_pos_hash_p_value=11.6	new_junction_coverage=0.05	new_junction_read_count=7	no_show=1	polymorphism_frequency=2.159e-02	pos_hash_score=6	prediction=polymorphism	reject=COVERAGE_EVENNESS_SKEW,FREQUENCY_CUTOFF	side_1_annotate_key=gene	side_1_continuation=0	side_1_coverage=2.28	side_1_overlap=9	side_1_possible_overlap_registers=149	side_1_read_count=342	side_1_redundant=0	side_2_annotate_key=gene	side_2_continuation=0	side_2_coverage=2.22	side_2_overlap=0	side_2_possible_overlap_registers=140	side_2_read_count=313	side_2_redundant=0	total_non_overlap_reads=6
JC	188	.	REL606	3546968	-1	REL606	3547048	-1	0	alignment_overlap=10	coverage_minus=12	coverage_plus=0	flanking_left=150	flanking_right=150	frequency=3.877e-02	junction_possible_overlap_registers=139	key=REL606__3546968__-1__REL606__3547058__-1__10____150__150__0__0	max_left=133	max_left_minus=133	max_left_plus=0	max_min_left=61	max_min_left_minus=61	max_min_left_plus=0	max_min_right=66	max_min_right_minus=66	max_min_right_plus=0	max_pos_hash_score=278	max_right=134	max_right_minus=134	max_right_plus=0	neg_log10_pos_hash_p_value=9.8	new_junction_coverage=0.09	new_junction_read_count=12	polymorphism_frequency=3.877e-02	pos_hash_score=9	prediction=polymorphism	reject=COVERAGE_EVENNESS_SKEW,FREQUENCY_CUTOFF	side_1_annotate_key=gene	side_1_continuation=0	side_1_coverage=2.18	side_1_overlap=10	side_1_possible_overlap_registers=149	side_1_read_count=327	side_1_redundant=0	side_2_annotate_key=gene	side_2_continuation=0	side_2_coverage=2.07	side_2_overlap=0	side_2_possible_overlap_registers=139	side_2_read_count=290	side_2_redundant=0	total_non_overlap_reads=12
JC	189	.	REL606	3559599	-1	REL606	3559673	-1	0	alignment_overlap=9	coverage_minus=5	coverage_plus=7	flanking_left=150	flanking_right=150	frequency=3.770e-02	junction_possible_overlap_registers=140	key=REL606__3559599__-1__REL606__3559682__-1__9____150__150__0__0	max_left=140	max_left_minus=140	max_left_plus=122	max_min_left=65	max_min_left_minus=65	max_min_left_plus=65	max_min_right=59	max_min_right_minus=2	max_min_right_plus=59	max_pos_hash_score=280	max_right=131	max_right_minus=131	max_right_plus=76	neg_log10_pos_hash_p_value=9.8	new_junction_coverage=0.09	new_junction_read_count=12	polymorphism_frequency=3.770e-02	pos_hash_score=9	prediction=polymorphism	reject=COVERAGE_EVENNESS_SKEW,FREQUENCY_CUTOFF	side_1_annotate_key=gene	side_1_continuation=0	side_1_coverage=2.13	side_1_overlap=9	side_1_possible_overlap_registers=149	side_1_read_count=320	side_1_redundant=0	side_2_annotate_key=gene	side_2_continuation=0	side_2_coverage=2.21	side_2_overlap=0	side_2_possible_overlap_registers=140	side_2_read_count=312	side_2_redundant=0	total_non_overlap_reads=12
JC	190	.	REL606	3561559	1	REL606	3561670	1	0	alignment_overlap=4	coverage_minus=2	coverage_plus=2	flanking_left=150	flanking_right=150	frequency=1.062e-02	junction_possible_overlap_registers=145	key=REL606__3561559__1__REL606__3561666__1__4____150__150__0__0	max_left=103	max_left_minus=103	max_left_plus=61	max_min_left=61	max_min_left_minus=0	max_min_left_plus=61	max_min_right=45	max_min_right_minus=45	max_min_right_plus=0	max_pos_hash_score=290	max_right=113	max_right_minus=45	max_right_plus=113	neg_log10_pos_hash_p_value=13.3	new_junction_coverage=0.03	new_junction_read_count=4	no_show=1	polymorphism_frequency=1.062e-02	pos_hash_score=4	prediction=polymorphism	reject=COVERAGE_EVENNESS_SKEW,FREQUENCY_CUTOFF	side_1_annotate_key=gene	side_1_continuation=0	side_1_coverage=2.67	side_1_overlap=4	side_1_possible_overlap_registers=149	side_1_read_count=401	side_1_redundant=0	side_2_annotate_key=gene	side_2_continuation=0	side_2_coverage=2.43	side_2_overlap=0	side_2_possible_overlap_registers=145	side_2_read_count=355	side_2_redundant=0	total_non_overlap_reads=4
JC	191	.	REL606	3641316	1	REL606	3641369	1	0	alignment_overlap=8	coverage_minus=6	coverage_plus=4	flanking_left=150	flanking_right=150	frequency=6.788e-02	junction_possible_overlap_registers=141	key=REL606__3641316__1__REL606__3641361__1__8____150__150__0__0	max_left=42	max_left_minus=42	max_left_plus=38	max_min_left=42	max_min_left_minus=42	max_min_left_plus=38	max_min_right=0	max_min_right_minus=0	max_min_right_plus=0	max_pos_hash_score=282	max_right=141	max_right_minus=119	max_right_plus=141	neg_log10_pos_hash_p_value=11.0	new_junction_coverage=0.07	new_junction_read_count=10	no_show=1	polymorphism_frequency=6.788e-02	pos_hash_score=7	prediction=polymorphism	reject=COVERAGE_EVENNESS_SKEW,FREQUENCY_CUTOFF	side_1_annotate_key=gene	side_1_continuation=0	side_1_coverage=1.04	side_1_overlap=8	side_1_possible_overlap_registers=149	side_1_read_count=156	side_1_redundant=0	side_2_annotate_key=gene	side_2_continuation=0	side_2_coverage=0.89	side_2_overlap=0	side_2_possible_overlap_registers=141	side_2_read_count=127	side_2_redundant=0	total_non_overlap_reads=10
JC	192	.	REL606	3747398	-1	REL606	3747424	-1	0	alignment_overlap=7	coverage_minus=3	coverage_plus=1	flanking_left=150	flanking_right=150	frequency=3.707e-02	junction_possible_overlap_registers=142	key=REL606__3747398__-1__REL606__3747431__-1__7____150__150__0__0	max_left=67	max_left_minus=67	max_left_plus=7	max_min_left=67	max_min_left_minus=67	max_min_left_plus=7	max_min_right=0	max_min_right_minus=0	max_min_right_plus=0	max_pos_hash_score=284	max_right=136	max_right_minus=90	max_right_plus=136	neg_log10_pos_hash_p_value=13.1	new_junction_coverage=0.03	new_junction_read_count=4	no_show=1	polymorphism_frequency=3.707e-02	pos_hash_score=4	prediction=polymorphism	reject=COVERAGE_EVENNESS_SKEW,FREQUENCY_CUTOFF	side_1_annotate_key=gene	side_1_continuation=0	side_1_coverage=0.74	side_1_overlap=7	side_1_possible_overlap_registers=149	side_1_read_count=111	side_1_redundant=0	side_2_annotate_key=gene	side_2_continuation=0	side_2_coverage=0.71	side_2_overlap=0	side_2_possible_overlap_registers=142	side_2_read_count=102	side_2_redundant=0	total_non_overlap_reads=4
JC	193	.	REL606	3834570	-1	REL606	3945075	-1	0	alignment_overlap=0	coverage_minus=2	coverage_plus=1	flanking_left=150	flanking_right=150	frequency=2.037e-01	junction_possible_overlap_registers=149	key=REL606__3834570__-1__REL606__3945075__-1__0____150__150__0__1	max_left=104	max_left_minus=104	max_left_plus=3	max_min_left=43	max_min_left_minus=43	max_min_left_plus=3	max_min_right=46	max_min_right_minus=46	max_min_right_plus=0	max_pos_hash_score=298	max_right=147	max_right_minus=107	max_right_plus=147	neg_log10_pos_hash_p_value=14.4	new_junction_coverage=0.07	new_junction_read_count=11	no_show=1	polymorphism_frequency=2.037e-01	pos_hash_score=3	prediction=polymorphism	reject=COVERAGE_EVENNESS_SKEW	side_1_annotate_key=gene	side_1_continuation=0	side_1_coverage=0.29	side_1_overlap=0	side_1_possible_overlap_registers=149	side_1_read_count=43	side_1_redundant=0	side_2_annotate_key=repeat	side_2_continuation=0	side_2_coverage=NA	side_2_overlap=0	side_2_possible_overlap_registers=NA	side_2_read_count=NA	side_2_redundant=1	total_non_overlap_reads=3
JC	194	.	REL606	3870077	-1	REL606	3870091	-1	0	alignment_overlap=7	coverage_minus=3	coverage_plus=0	flanking_left=150	flanking_right=150	frequency=2.540e-02	junction_possible_overlap_registers=142	key=REL606__3870077__-1__REL606__3870098__-1__7____150__150__0__0	max_left=88	max_left_minus=88	max_left_plus=0	max_min_left=51	max_min_left_minus=51	max_min_left_plus=0	max_min_right=55	max_min_right_minus=55	max_min_right_plus=0	max_pos_hash_score=284	max_right=98	max_right_minus=98	max_right_plus=0	neg_log10_pos_hash_p_value=13.9	new_junction_coverage=0.02	new_junction_read_count=3	no_show=1	polymorphism_frequency=2.540e-02	pos_hash_score=3	prediction=polymorphism	reject=COVERAGE_EVENNESS_SKEW,FREQUENCY_CUTOFF	side_1_annotate_key=gene	side_1_continuation=0	side_1_coverage=0.83	side_1_overlap=7	side_1_possible_overlap_registers=149	side_1_read_count=124	side_1_redundant=0	side_2_annotate_key=gene	side_2_continuation=0	side_2_coverage=0.78	side_2_overlap=0	side_2_possible_overlap_registers=142	side_2_read_count=112	side_2_redundant=0	total_non_overlap_reads=3
JC	195	.	REL606	3913139	1	REL606	3913271	1	0	alignment_overlap=8	coverage_minus=3	coverage_plus=2	flanking_left=150	flanking_right=150	frequency=3.458e-02	junction_possible_overlap_registers=141	key=REL606__3913139__1__REL606__3913263__1__8____150__150__0__0	max_left=116	max_left_minus=116	max_left_plus=77	max_min_left=61	max_min_left_minus=0	max_min_left_plus=61	max_min_right=65	max_min_right_minus=37	max_min_right_plus=65	max_pos_hash_score=282	max_right=81	max_right_minus=37	max_right_plus=81	neg_log10_pos_hash_p_value=13.0	new_junction_coverage=0.04	new_junction_read_count=5	no_show=1	polymorphism_frequency=3.458e-02	pos_hash_score=4	prediction=polymorphism	reject=COVERAGE_EVENNESS_SKEW,FREQUENCY_CUTOFF	side_1_annotate_key=gene	side_1_continuation=0	side_1_coverage=0.97	side_1_overlap=8	side_1_possible_overlap_registers=149	side_1_read_count=145	side_1_redundant=0	side_2_annotate_key=gene	side_2_continuation=0	side_2_coverage=1.00	side_2_overlap=0	side_2_possible_overlap_registers=141	side_2_read_count=142	side_2_redundant=0	total_non_overlap_reads=5
JC	196	.	REL606	3938413	-1	REL606	3938483	-1	0	alignment_overlap=10	coverage_minus=6	coverage_plus=0	flanking_left=150	flanking_right=150	frequency=5.063e-02	junction_possible_overlap_registers=139	key=REL606__3938413__-1__REL606__3938493__-1__10____150__150__0__0	max_left=132	max_left_minus=132	max_left_plus=0	max_min_left=58	max_min_left_minus=58	max_min_left_plus=0	max_min_right=44	max_min_right_minus=44	max_min_right_plus=0	max_pos_hash_score=278	max_right=136	max_right_minus=136	max_right_plus=0	neg_log10_pos_hash_p_value=11.5	new_junction_coverage=0.04	new_junction_read_count=6	no_show=1	polymorphism_frequency=5.063e-02	pos_hash_score=6	prediction=polymorphism	reject=COVERAGE_EVENNESS_SKEW,FREQUENCY_CUTOFF	side_1_annotate_key=gene	side_1_continuation=0	side_1_coverage=0.89	side_1_overlap=10	side_1_possible_overlap_registers=149	side_1_read_count=134	side_1_redundant=0	side_2_annotate_key=gene	side_2_continuation=0	side_2_coverage=0.71	side_2_overlap=0	side_2_possible_overlap_registers=139	side_2_read_count=100	side_2_redundant=0	total_non_overlap_reads=6
JC	197	.	REL606	3976840	1	REL606	3976889	1	0	alignment_overlap=6	coverage_minus=0	coverage_plus=4	flanking_left=150	flanking_right=150	frequency=2.854e-02	junction_possible_overlap_registers=143	key=REL606__3976840__1__REL606__3976883__1__6____150__150__0__0	max_left=112	max_left_minus=0	max_left_plus=112	max_min_left=0	max_min_left_minus=0	max_min_left_plus=0	max_min_right=36	max_min_right_minus=0	max_min_right_plus=36	max_pos_hash_score=286	max_right=36	max_right_minus=0	max_right_plus=36	neg_log10_pos_hash_p_value=14.0	new_junction_coverage=0.03	new_junction_read_count=4	no_show=1	polymorphism_frequency=2.854e-02	pos_hash_score=3	prediction=polymorphism	reject=COVERAGE_EVENNESS_SKEW,FREQUENCY_CUTOFF	side_1_annotate_key=gene	side_1_continuation=0	side_1_coverage=0.94	side_1_overlap=6	side_1_possible_overlap_registers=149	side_1_read_count=141	side_1_redundant=0	side_2_annotate_key=gene	side_2_continuation=0	side_2_coverage=0.95	side_2_overlap=0	side_2_possible_overlap_registers=143	side_2_read_count=137	side_2_redundant=0	total_non_overlap_reads=4
JC	198	.	REL606	4073981	-1	REL606	4115200	-1	-7	alignment_overlap=-7	coverage_minus=0	coverage_plus=9	flanking_left=150	flanking_right=150	frequency=NA	junction_possible_overlap_registers=142	key=REL606__4073981__-1__REL606__4115200__-1__-7__GCAGCTT__150__150__1__1	max_left=126	max_left_minus=0	max_left_plus=126	max_min_left=0	max_min_left_minus=0	max_min_left_plus=0	max_min_right=46	max_min_right_minus=0	max_min_right_plus=46	max_pos_hash_score=284	max_right=46	max_right_minus=0	max_right_plus=46	neg_log10_pos_hash_p_value=11.1	new_junction_coverage=0.43	new_junction_read_count=61	no_show=1	polymorphism_frequency=NA	pos_hash_score=7	prediction=unknown	reject=COVERAGE_EVENNESS_SKEW	side_1_annotate_key=repeat	side_1_continuation=0	side_1_coverage=NA	side_1_overlap=0	side_1_read_count=NA	side_1_redundant=1	side_2_annotate_key=repeat	side_2_continuation=0	side_2_coverage=NA	side_2_overlap=0	side_2_possible_overlap_registers=NA	side_2_read_count=NA	side_2_redundant=1	total_non_overlap_reads=9	unique_read_sequence=GCAGCTT
JC	199	.	REL606	4215831	-1	REL606	4215855	-1	0	alignment_overlap=8	coverage_minus=3	coverage_plus=0	flanking_left=150	flanking_right=150	frequency=2.310e-02	junction_possible_overlap_registers=141	key=REL606__4215831__-1__REL606__4215863__-1__8____150__150__0__0	max_left=78	max_left_minus=78	max_left_plus=0	max_min_left=68	max_min_left_minus=68	max_min_left_plus=0	max_min_right=64	max_min_right_minus=64	max_min_right_plus=0	max_pos_hash_score=282	max_right=110	max_right_minus=110	max_right_plus=0	neg_log10_pos_hash_p_value=13.9	new_junction_coverage=0.02	new_junction_read_count=3	no_show=1	polymorphism_frequency=2.310e-02	pos_hash_score=3	prediction=polymorphism	reject=COVERAGE_EVENNESS_SKEW,FREQUENCY_CUTOFF	side_1_annotate_key=gene	side_1_continuation=0	side_1_coverage=0.90	side_1_overlap=8	side_1_possible_overlap_registers=149	side_1_read_count=135	side_1_redundant=0	side_2_annotate_key=gene	side_2_continuation=0	side_2_coverage=0.89	side_2_overlap=0	side_2_possible_overlap_registers=141	side_2_read_count=126	side_2_redundant=0	total_non_overlap_reads=3
JC	200	.	REL606	4244308	1	REL606	4244336	1	0	alignment_overlap=8	coverage_minus=0	coverage_plus=5	flanking_left=150	flanking_right=150	frequency=4.601e-02	junction_possible_overlap_registers=141	key=REL606__4244308__1__REL606__4244328__1__8____150__150__0__0	max_left=120	max_left_minus=0	max_left_plus=120	max_min_left=29	max_min_left_minus=0	max_min_left_plus=29	max_min_right=48	max_min_right_minus=0	max_min_right_plus=48	max_pos_hash_score=282	max_right=113	max_right_minus=0	max_right_plus=113	neg_log10_pos_hash_p_value=12.3	new_junction_coverage=0.04	new_junction_read_count=5	no_show=1	polymorphism_frequency=4.601e-02	pos_hash_score=5	prediction=polymorphism	reject=COVERAGE_EVENNESS_SKEW,FREQUENCY_CUTOFF	side_1_annotate_key=gene	side_1_continuation=0	side_1_coverage=0.70	side_1_overlap=8	side_1_possible_overlap_registers=149	side_1_read_count=105	side_1_redundant=0	side_2_annotate_key=gene	side_2_continuation=0	side_2_coverage=0.76	side_2_overlap=0	side_2_possible_overlap_registers=141	side_2_read_count=108	side_2_redundant=0	total_non_overlap_reads=5
JC	201	.	REL606	4256893	1	REL606	4256887	-1	0	alignment_overlap=13	coverage_minus=50	coverage_plus=72	flanking_left=150	flanking_right=150	frequency=1	junction_possible_overlap_registers=136	key=REL606__4256893__1__REL606__4256900__-1__13____150__150__0__0	max_left=134	max_left_minus=128	max_left_plus=134	max_min_left=68	max_min_left_minus=60	max_min_left_plus=68	max_min_right=65	max_min_right_minus=65	max_min_right_plus=63	max_pos_hash_score=272	max_right=135	max_right_minus=134	max_right_plus=135	neg_log10_pos_hash_p_value=0.3	new_junction_coverage=0.90	new_junction_read_count=123	polymorphism_frequency=1.000e+00	pos_hash_score=61	prediction=consensus	side_1_annotate_key=gene	side_1_continuation=0	side_1_coverage=0.00	side_1_overlap=13	side_1_possible_overlap_registers=149	side_1_read_count=0	side_1_redundant=0	side_2_annotate_key=gene	side_2_continuation=0	side_2_coverage=0.00	side_2_overlap=0	side_2_possible_overlap_registers=136	side_2_read_count=0	side_2_redundant=0	total_non_overlap_reads=122
JC	202	.	REL606	4314713	1	REL606	4314774	1	0	alignment_overlap=15	coverage_minus=3	coverage_plus=8	flanking_left=150	flanking_right=150	frequency=7.498e-02	junction_possible_overlap_registers=134	key=REL606__4314713__1__REL606__4314759__1__15____150__150__0__0	max_left=127	max_left_minus=35	max_left_plus=127	max_min_left=35	max_min_left_minus=35	max_min_left_plus=31	max_min_right=43	max_min_right_minus=0	max_min_right_plus=43	max_pos_hash_score=268	max_right=104	max_right_minus=104	max_right_plus=101	neg_log10_pos_hash_p_value=9.0	new_junction_coverage=0.08	new_junction_read_count=11	polymorphism_frequency=7.498e-02	pos_hash_score=10	prediction=polymorphism	reject=COVERAGE_EVENNESS_SKEW,FREQUENCY_CUTOFF	side_1_annotate_key=gene	side_1_continuation=0	side_1_coverage=0.97	side_1_overlap=15	side_1_possible_overlap_registers=149	side_1_read_count=145	side_1_redundant=0	side_2_annotate_key=gene	side_2_continuation=0	side_2_coverage=1.05	side_2_overlap=0	side_2_possible_overlap_registers=134	side_2_read_count=141	side_2_redundant=0	total_non_overlap_reads=11
JC	203	.	REL606	4315795	1	REL606	4316066	1	0	alignment_overlap=9	coverage_minus=3	coverage_plus=2	flanking_left=150	flanking_right=150	frequency=3.646e-02	junction_possible_overlap_registers=140	key=REL606__4315795__1__REL606__4316057__1__9____150__150__0__0	max_left=109	max_left_minus=109	max_left_plus=18	max_min_left=18	max_min_left_minus=0	max_min_left_plus=18	max_min_right=63	max_min_right_minus=63	max_min_right_plus=0	max_pos_hash_score=280	max_right=123	max_right_minus=63	max_right_plus=123	neg_log10_pos_hash_p_value=13.0	new_junction_coverage=0.04	new_junction_read_count=5	no_show=1	polymorphism_frequency=3.646e-02	pos_hash_score=4	prediction=polymorphism	reject=COVERAGE_EVENNESS_SKEW,FREQUENCY_CUTOFF	side_1_annotate_key=gene	side_1_continuation=0	side_1_coverage=0.85	side_1_overlap=9	side_1_possible_overlap_registers=149	side_1_read_count=128	side_1_redundant=0	side_2_annotate_key=gene	side_2_continuation=0	side_2_coverage=1.02	side_2_overlap=0	side_2_possible_overlap_registers=140	side_2_read_count=144	side_2_redundant=0	total_non_overlap_reads=5
JC	204	.	REL606	4343097	-1	REL606	4344544	1	0	alignment_overlap=4	coverage_minus=57	coverage_plus=42	flanking_left=150	flanking_right=150	frequency=1	junction_possible_overlap_registers=145	key=REL606__4343097__-1__REL606__4344540__1__4____150__150__0__0	max_left=141	max_left_minus=137	max_left_plus=141	max_min_left=72	max_min_left_minus=69	max_min_left_plus=72	max_min_right=73	max_min_right_minus=73	max_min_right_plus=66	max_pos_hash_score=290	max_right=145	max_right_minus=145	max_right_plus=143	neg_log10_pos_hash_p_value=0.5	new_junction_coverage=0.68	new_junction_read_count=99	polymorphism_frequency=1.000e+00	pos_hash_score=61	prediction=consensus	side_1_annotate_key=gene	side_1_continuation=0	side_1_coverage=0.00	side_1_overlap=4	side_1_possible_overlap_registers=149	side_1_read_count=0	side_1_redundant=0	side_2_annotate_key=gene	side_2_continuation=0	side_2_coverage=0.00	side_2_overlap=0	side_2_possible_overlap_registers=145	side_2_read_count=0	side_2_redundant=0	total_non_overlap_reads=99
JC	205	.	REL606	4373763	1	REL606	4373863	1	0	alignment_overlap=7	coverage_minus=2	coverage_plus=1	flanking_left=150	flanking_right=150	frequency=2.209e-02	junction_possible_overlap_registers=142	key=REL606__4373763__1__REL606__4373856__1__7____150__150__0__0	max_left=87	max_left_minus=87	max_left_plus=39	max_min_left=48	max_min_left_minus=48	max_min_left_plus=39	max_min_right=56	max_min_right_minus=56	max_min_right_plus=0	max_pos_hash_score=284	max_right=104	max_right_minus=95	max_right_plus=104	neg_log10_pos_hash_p_value=13.9	new_junction_coverage=0.02	new_junction_read_count=3	no_show=1	polymorphism_frequency=2.209e-02	pos_hash_score=3	prediction=polymorphism	reject=COVERAGE_EVENNESS_SKEW,FREQUENCY_CUTOFF	side_1_annotate_key=gene	side_1_continuation=0	side_1_coverage=0.91	side_1_overlap=7	side_1_possible_overlap_registers=149	side_1_read_count=136	side_1_redundant=0	side_2_annotate_key=gene	side_2_continuation=0	side_2_coverage=0.95	side_2_overlap=0	side_2_possible_overlap_registers=142	side_2_read_count=136	side_2_redundant=0	total_non_overlap_reads=3
JC	206	.	REL606	4374438	1	REL606	4374458	1	0	alignment_overlap=7	coverage_minus=2	coverage_plus=3	flanking_left=150	flanking_right=150	frequency=3.727e-02	junction_possible_overlap_registers=142	key=REL606__4374438__1__REL606__4374451__1__7____150__150__0__0	max_left=141	max_left_minus=141	max_left_plus=123	max_min_left=0	max_min_left_minus=0	max_min_left_plus=0	max_min_right=43	max_min_right_minus=39	max_min_right_plus=43	max_pos_hash_score=284	max_right=43	max_right_minus=39	max_right_plus=43	neg_log10_pos_hash_p_value=12.4	new_junction_coverage=0.03	new_junction_read_count=5	no_show=1	polymorphism_frequency=3.727e-02	pos_hash_score=5	prediction=polymorphism	reject=COVERAGE_EVENNESS_SKEW,FREQUENCY_CUTOFF	side_1_annotate_key=gene	side_1_continuation=0	side_1_coverage=0.95	side_1_overlap=7	side_1_possible_overlap_registers=149	side_1_read_count=143	side_1_redundant=0	side_2_annotate_key=gene	side_2_continuation=0	side_2_coverage=0.85	side_2_overlap=0	side_2_possible_overlap_registers=142	side_2_read_count=122	side_2_redundant=0	total_non_overlap_reads=5
JC	207	.	REL606	4417977	-1	REL606	4418041	-1	0	alignment_overlap=6	coverage_minus=2	coverage_plus=3	flanking_left=150	flanking_right=150	frequency=3.561e-02	junction_possible_overlap_registers=143	key=REL606__4417977__-1__REL606__4418047__-1__6____150__150__0__0	max_left=91	max_left_minus=77	max_left_plus=91	max_min_left=0	max_min_left_minus=0	max_min_left_plus=0	max_min_right=63	max_min_right_minus=63	max_min_right_plus=63	max_pos_hash_score=286	max_right=63	max_right_minus=63	max_right_plus=63	neg_log10_pos_hash_p_value=14.0	new_junction_coverage=0.03	new_junction_read_count=5	no_show=1	polymorphism_frequency=3.561e-02	pos_hash_score=3	prediction=polymorphism	reject=COVERAGE_EVENNESS_SKEW,FREQUENCY_CUTOFF	side_1_annotate_key=gene	side_1_continuation=0	side_1_coverage=1.03	side_1_overlap=6	side_1_possible_overlap_registers=149	side_1_read_count=154	side_1_redundant=0	side_2_annotate_key=gene	side_2_continuation=0	side_2_coverage=0.85	side_2_overlap=0	side_2_possible_overlap_registers=143	side_2_read_count=123	side_2_redundant=0	total_non_overlap_reads=5
UN	208	.	REL606	15527	16587
UN	209	.	REL606	17137	18290
UN	210	.	REL606	24881	25368
UN	211	.	REL606	228112	228360
UN	212	.	REL606	228649	229841
UN	213	.	REL606	230120	230245
UN	214	.	REL606	230439	233115
UN	215	.	REL606	242841	243326
UN	216	.	REL606	264363	264868
UN	217	.	REL606	354848	355344
UN	218	.	REL606	378326	378824
UN	219	.	REL606	431092	432151
UN	220	.	REL606	496995	499638
UN	221	.	REL606	499920	500205
UN	222	.	REL606	547791	548278
UN	223	.	REL606	549296	549787
UN	224	.	REL606	553070	554110
UN	225	.	REL606	571988	572033
UN	226	.	REL606	572867	572931
UN	227	.	REL606	588213	588987
UN	228	.	REL606	589271	589760
UN	229	.	REL606	590047	590288
UN	230	.	REL606	590429	591491
UN	231	.	REL606	591608	591608
UN	232	.	REL606	591639	594909
UN	233	.	REL606	618829	619321
UN	234	.	REL606	633691	634178
UN	235	.	REL606	643084	644237
UN	236	.	REL606	665847	667006
UN	237	.	REL606	713299	713401
UN	238	.	REL606	1111690	1112669
UN	239	.	REL606	1194773	1195267
UN	240	.	REL606	1271295	1272448
UN	241	.	REL606	1324778	1325283
UN	242	.	REL606	1422786	1423768
UN	243	.	REL606	1423774	1423775
UN	244	.	REL606	1425195	1425323
UN	245	.	REL606	1428200	1428203
UN	246	.	REL606	1428930	1428938
UN	247	.	REL606	1432138	1432624
UN	248	.	REL606	1446748	1447735
UN	249	.	REL606	1456091	1468969
UN	250	.	REL606	1505000	1505074
UN	251	.	REL606	1505933	1505965
UN	252	.	REL606	1507202	1509826
UN	253	.	REL606	1510120	1510386
UN	254	.	REL606	1513440	1513455
UN	255	.	REL606	1552293	1552354
UN	256	.	REL606	1607711	1607728
UN	257	.	REL606	1608446	1608456
UN	258	.	REL606	1612404	1612531
UN	259	.	REL606	1613529	1614569
UN	260	.	REL606	1614850	1615828
UN	261	.	REL606	1728439	1729592
UN	262	.	REL606	1774823	1775977
UN	263	.	REL606	1856886	1856886
UN	264	.	REL606	1856888	1857951
UN	265	.	REL606	1879846	1885430
UN	266	.	REL606	1973103	1973588
UN	267	.	REL606	2063136	2064289
UN	268	.	REL606	2070746	2071237
UN	269	.	REL606	2085210	2085701
UN	270	.	REL606	2196823	2196826
UN	271	.	REL606	2204885	2205388
UN	272	.	REL606	2349593	2350080
UN	273	.	REL606	2390647	2391708
UN	274	.	REL606	2561528	2561991
UN	275	.	REL606	2591036	2595936
UN	276	.	REL606	2599286	2600440
UN	277	.	REL606	2627684	2628040
UN	278	.	REL606	2717794	2718856
UN	279	.	REL606	2719380	2720536
UN	280	.	REL606	2767128	2767621
UN	281	.	REL606	2767625	2767626
UN	282	.	REL606	2827657	2828626
UN	283	.	REL606	2844553	2845724
UN	284	.	REL606	2962168	2963326
UN	285	.	REL606	3196392	3197689
UN	286	.	REL606	3281593	3283928
UN	287	.	REL606	3284336	3286223
UN	288	.	REL606	3286382	3286543
UN	289	.	REL606	3328203	3328395
UN	290	.	REL606	3363383	3363874
UN	291	.	REL606	3447236	3448294
UN	292	.	REL606	3481149	3484542
UN	293	.	REL606	3486465	3486521
UN	294	.	REL606	3486529	3486529
UN	295	.	REL606	3501424	3501575
UN	296	.	REL606	3527707	3527767
UN	297	.	REL606	3582367	3583527
UN	298	.	REL606	3628434	3629587
UN	299	.	REL606	3629876	3630722
UN	300	.	REL606	3631109	3631702
UN	301	.	REL606	3632977	3632991
UN	302	.	REL606	3673919	3674405
UN	303	.	REL606	3826097	3827250
UN	304	.	REL606	3829535	3834426
UN	305	.	REL606	3939709	3941402
UN	306	.	REL606	3941677	3941953
UN	307	.	REL606	3942112	3943163
UN	308	.	REL606	3943696	3943816
UN	309	.	REL606	3944178	3944939
UN	310	.	REL606	4036323	4037476
UN	311	.	REL606	4073773	4075345
UN	312	.	REL606	4075914	4076043
UN	313	.	REL606	4076297	4077379
UN	314	.	REL606	4077668	4078787
UN	315	.	REL606	4083565	4083749
UN	316	.	REL606	4115032	4120077
UN	317	.	REL606	4256888	4256892
UN	318	.	REL606	4343098	4344543
UN	319	.	REL606	4418440	4418568
UN	320	.	REL606	4423010	4423137
UN	321	.	REL606	4434308	4434812
UN	322	.	REL606	4450537	4451032
UN	323	.	REL606	4503035	4504214
