# Supplementary material for: Genomic and phenotypic evolution of Escherichia coli in a novel citrate-only resource environment
Source: eLife. 2020 May 29;9:e55414. doi: 10.7554/eLife.55414 (PMC7299349; doi:10.7554/eLife.55414)
Supplement: Supplementary file 5. [file elife-55414-supp5.zip › S4File_genomes-by-environment/DM25-gd/ZDBp918_minus_ZDB68.gd]

#=GENOME_DIFF	1.0
#=TITLE	ZDBp918_minus_ZDB68
MOB	1	87,88	REL606	432359	IS150	1	4	gene_name=insL-2/lon	gene_position=intergenic (-126/-27)	gene_product=putative transposase insL for insertion sequence IS186/DNA-binding ATP-dependent protease La	gene_strand=</>	genes_promoter=insL-2	locus_tag=ECB_00390/ECB_00391	locus_tags_promoter=ECB_00390	mutation_category=mobile_element_insertion	position_end=432362	position_start=432359	repeat_size=1443
MOB	2	89,90	REL606	464051	IS150	1	3	gene_name=priC	gene_position=coding (274-276/528 nt)	gene_product=primosomal replication protein N''	gene_strand=<	genes_inactivated=priC	locus_tag=ECB_00418	locus_tags_inactivated=ECB_00418	mutation_category=mobile_element_insertion	position_end=464053	position_start=464051	repeat_size=1443
SNP	3	15	REL606	736294	G	gene_name=gltA/sdhC	gene_position=intergenic (-14/-695)	gene_product=citrate synthase/succinate dehydrogenase cytochrome b556 large membrane subunit	gene_strand=</>	genes_promoter=gltA	locus_tag=ECB_00680/ECB_00681	locus_tags_promoter=ECB_00680	mutation_category=snp_intergenic	position_end=736294	position_start=736294	snp_type=intergenic
MOB	4	100,138	REL606	1173387	IS150	1	3	gene_name=ycfH/ptsG	gene_position=intergenic (+223/-70)	gene_product=predicted metallodependent hydrolase/fused glucose-specific PTS enzymes: IIB component/IIC component	gene_strand=>/>	genes_promoter=ptsG	locus_tag=ECB_01096/ECB_01097	locus_tags_promoter=ECB_01097	mutation_category=mobile_element_insertion	position_end=1173389	position_start=1173387	repeat_size=1443
DEL	5	66	REL606	1457389	11725	between=IS150	gene_name=[acpD]–insJ-2	gene_product=[acpD],hrpA,ydcF,aldA,gapC,insA-12,insB-12,cybB,ydcA,hokB,mokB,insK-2,insJ-2	genes_inactivated=acpD,hrpA,ydcF,aldA,gapC,insA-12,insB-12,cybB,ydcA,hokB,mokB,insK-2,insJ-2	locus_tag=[ECB_01367]–[ECB_00619_6]	locus_tags_inactivated=ECB_01367,ECB_01368,ECB_01369,ECB_01370,ECB_01371,ECB_01372,ECB_01373,ECB_01374,ECB_01375,ECB_01376,ECB_01377,ECB_00620_6,ECB_00619_6	mutation_category=large_deletion	position_end=1469113	position_start=1457389
MOB	6	271,272	REL606	4122222	IS1	1	9	gene_name=metA/aceB	gene_position=intergenic (+184/-77)	gene_product=homoserine O-succinyltransferase/malate synthase	gene_strand=>/>	genes_promoter=aceB	locus_tag=ECB_03885/ECB_03886	locus_tags_promoter=ECB_03886	mutation_category=mobile_element_insertion	position_end=4122230	position_start=4122222	repeat_size=768
MOB	7	102,275	REL606	4201689	IS150	-1	3	gene_name=gltP	gene_position=coding (892-894/1314 nt)	gene_product=glutamate/aspartate:proton symporter	gene_strand=>	genes_inactivated=gltP	locus_tag=ECB_03949	locus_tags_inactivated=ECB_03949	mutation_category=mobile_element_insertion	position_end=4201691	position_start=4201689	repeat_size=1443
RA	8	.	REL606	72313	0	T	C	aa_new_seq=G	aa_position=92	aa_ref_seq=D	codon_new_seq=GGC	codon_number=92	codon_position=2	codon_ref_seq=GAC	consensus_score=829.6	frequency=1	gene_name=araA	gene_position=275	gene_product=L-arabinose isomerase	gene_strand=<	locus_tag=ECB_00064	major_base=C	major_cov=133/77	major_frequency=1.000e+00	minor_base=N	minor_cov=0/0	new_cov=133/77	new_seq=C	polymorphism_frequency=1.000e+00	polymorphism_score=NA	prediction=consensus	ref_cov=0/0	ref_seq=T	snp_type=nonsynonymous	total_cov=133/77	transl_table=11
RA	9	.	REL606	155943	0	T	G	aa_new_seq=A	aa_position=191	aa_ref_seq=A	bias_e_value=2.77958e-10	bias_p_value=6.14797e-17	codon_new_seq=GCC	codon_number=191	codon_position=3	codon_ref_seq=GCA	consensus_reject=FREQUENCY_CUTOFF	consensus_score=262.1	fisher_strand_p_value=1.46147e-18	frequency=2.868e-01	gene_name=yadL	gene_position=573	gene_product=predicted fimbrial-like adhesin protein	gene_strand=<	ks_quality_p_value=1	locus_tag=ECB_00136	major_base=T	major_cov=19/73	major_frequency=7.132e-01	minor_base=G	minor_cov=37/0	new_cov=37/0	new_seq=G	polymorphism_frequency=2.868e-01	polymorphism_score=42.6	prediction=polymorphism	ref_cov=19/73	ref_seq=T	snp_type=synonymous	total_cov=57/73	transl_table=11
RA	10	.	REL606	179982	0	T	G	aa_new_seq=G	aa_position=196	aa_ref_seq=G	bias_e_value=3.15617e-17	bias_p_value=6.98091e-24	codon_new_seq=GGG	codon_number=196	codon_position=3	codon_ref_seq=GGT	consensus_reject=FREQUENCY_CUTOFF	consensus_score=283.6	fisher_strand_p_value=1.19565e-25	frequency=3.379e-01	gene_name=yadQ	gene_position=588	gene_product=chloride channel protein	gene_strand=>	ks_quality_p_value=1	locus_tag=ECB_00154	major_base=T	major_cov=15/81	major_frequency=6.621e-01	minor_base=G	minor_cov=49/0	new_cov=49/0	new_seq=G	polymorphism_frequency=3.379e-01	polymorphism_score=31.7	prediction=polymorphism	ref_cov=15/81	ref_seq=T	snp_type=synonymous	total_cov=64/81	transl_table=11
RA	11	.	REL606	590287	0	A	G	consensus_score=16.3	deleted=1	frequency=1	major_base=G	major_cov=7/3	major_frequency=1.000e+00	minor_base=N	minor_cov=0/0	new_cov=7/3	polymorphism_frequency=1.000e+00	polymorphism_score=NA	prediction=consensus	ref_cov=0/0	total_cov=7/3
RA	12	.	REL606	631957	0	T	G	bias_e_value=0.000142501	bias_p_value=3.15188e-11	consensus_reject=FREQUENCY_CUTOFF	consensus_score=334.5	fisher_strand_p_value=1.10471e-12	frequency=2.319e-01	ks_quality_p_value=1	major_base=T	major_cov=36/70	major_frequency=7.681e-01	minor_base=G	minor_cov=32/0	new_cov=32/0	no_show=1	polymorphism_frequency=2.319e-01	polymorphism_score=10.9	prediction=polymorphism	ref_cov=36/70	total_cov=69/70
RA	13	.	REL606	632402	0	A	T	bias_e_value=1.93337e-07	bias_p_value=4.2763e-14	consensus_reject=FREQUENCY_CUTOFF	consensus_score=330.0	fisher_strand_p_value=1.20976e-15	frequency=2.365e-01	ks_quality_p_value=1	major_base=A	major_cov=32/81	major_frequency=7.635e-01	minor_base=T	minor_cov=35/0	new_cov=35/0	no_show=1	polymorphism_frequency=2.365e-01	polymorphism_score=38.8	prediction=polymorphism	ref_cov=32/81	total_cov=67/81
RA	14	.	REL606	632407	0	C	T	bias_e_value=4.17668e-06	bias_p_value=9.23811e-13	consensus_reject=FREQUENCY_CUTOFF	consensus_score=339.3	fisher_strand_p_value=2.87061e-14	frequency=2.109e-01	ks_quality_p_value=1	major_base=C	major_cov=33/83	major_frequency=7.891e-01	minor_base=T	minor_cov=31/0	new_cov=31/0	no_show=1	polymorphism_frequency=2.109e-01	polymorphism_score=34.7	prediction=polymorphism	ref_cov=33/83	total_cov=64/83
RA	15	.	REL606	736294	0	A	G	bias_e_value=3121910	bias_p_value=0.690514	consensus_score=867.5	fisher_strand_p_value=1	frequency=1	gene_name=gltA/sdhC	gene_position=intergenic (-14/-695)	gene_product=citrate synthase/succinate dehydrogenase cytochrome b556 large membrane subunit	gene_strand=</>	ks_quality_p_value=0.325211	locus_tag=ECB_00680/ECB_00681	major_base=G	major_cov=129/88	major_frequency=9.954e-01	minor_base=A	minor_cov=1/0	new_cov=129/88	polymorphism_frequency=9.954e-01	polymorphism_score=-4.5	prediction=consensus	ref_cov=1/0	snp_type=intergenic	total_cov=130/88
RA	16	.	REL606	956056	0	A	C	aa_new_seq=P	aa_position=192	aa_ref_seq=T	bias_e_value=7.14847e-11	bias_p_value=1.58112e-17	codon_new_seq=CCC	codon_number=192	codon_position=1	codon_ref_seq=ACC	consensus_reject=FREQUENCY_CUTOFF	consensus_score=322.0	fisher_strand_p_value=3.63831e-19	frequency=2.876e-01	gene_name=lolA	gene_position=574	gene_product=outer-membrane lipoprotein carrier protein precursor	gene_strand=>	ks_quality_p_value=1	locus_tag=ECB_00895	major_base=A	major_cov=80/29	major_frequency=7.124e-01	minor_base=C	minor_cov=0/44	new_cov=0/44	new_seq=C	polymorphism_frequency=2.876e-01	polymorphism_score=28.0	prediction=polymorphism	ref_cov=80/29	ref_seq=A	snp_type=nonsynonymous	total_cov=80/73	transl_table=11
RA	17	.	REL606	1005127	0	A	C	bias_e_value=0.000243573	bias_p_value=5.38743e-11	consensus_reject=FREQUENCY_CUTOFF	consensus_score=331.1	fisher_strand_p_value=1.92575e-12	frequency=2.500e-01	gene_name=ompF/asnS	gene_position=intergenic (-32/+570)	gene_product=outer membrane porin 1a (Ia;b;F)/asparaginyl-tRNA synthetase	gene_strand=</<	ks_quality_p_value=1	locus_tag=ECB_00933/ECB_00934	major_base=A	major_cov=67/44	major_frequency=7.500e-01	minor_base=C	minor_cov=0/37	new_cov=0/37	polymorphism_frequency=2.500e-01	polymorphism_score=18.3	prediction=polymorphism	ref_cov=67/44	snp_type=intergenic	total_cov=67/82
RA	18	.	REL606	1020103	0	T	G	bias_e_value=8.39098e-05	bias_p_value=1.85594e-11	consensus_reject=FREQUENCY_CUTOFF	consensus_score=289.2	fisher_strand_p_value=6.38217e-13	frequency=2.105e-01	ks_quality_p_value=1	major_base=T	major_cov=20/70	major_frequency=7.895e-01	minor_base=G	minor_cov=24/0	new_cov=24/0	no_show=1	polymorphism_frequency=2.105e-01	polymorphism_score=12.0	prediction=polymorphism	ref_cov=20/70	total_cov=44/70
RA	19	.	REL606	1235574	0	A	C	bias_e_value=0.615217	bias_p_value=1.36076e-07	consensus_reject=FREQUENCY_CUTOFF	consensus_score=246.3	fisher_strand_p_value=6.87406e-09	frequency=2.059e-01	ks_quality_p_value=1	major_base=A	major_cov=54/27	major_frequency=7.941e-01	minor_base=C	minor_cov=0/21	new_cov=0/21	no_show=1	polymorphism_frequency=2.059e-01	polymorphism_score=11.3	prediction=polymorphism	ref_cov=54/27	total_cov=54/48
RA	20	.	REL606	1262066	0	A	C	bias_e_value=1.61168e-16	bias_p_value=3.56476e-23	consensus_reject=FREQUENCY_CUTOFF	consensus_score=358.0	fisher_strand_p_value=6.2841e-25	frequency=3.036e-01	gene_name=ychM/prsA	gene_position=intergenic (-92/+33)	gene_product=predicted transporter/ribose-phosphate pyrophosphokinase	gene_strand=</<	ks_quality_p_value=1	locus_tag=ECB_01181/ECB_01182	major_base=A	major_cov=93/24	major_frequency=6.964e-01	minor_base=C	minor_cov=0/51	new_cov=0/51	polymorphism_frequency=3.036e-01	polymorphism_score=24.7	prediction=polymorphism	ref_cov=93/24	snp_type=intergenic	total_cov=93/77
RA	21	.	REL606	1288647	0	T	G	bias_e_value=9.38094e-08	bias_p_value=2.0749e-14	consensus_reject=FREQUENCY_CUTOFF	consensus_score=443.8	fisher_strand_p_value=5.74888e-16	frequency=2.299e-01	ks_quality_p_value=1	major_base=T	major_cov=52/92	major_frequency=7.701e-01	minor_base=G	minor_cov=43/0	new_cov=43/0	no_show=1	polymorphism_frequency=2.299e-01	polymorphism_score=15.9	prediction=polymorphism	ref_cov=52/92	total_cov=96/92
RA	22	.	REL606	1294185	0	T	A	bias_e_value=9.41089e-08	bias_p_value=2.08153e-14	consensus_reject=FREQUENCY_CUTOFF	consensus_score=211.0	fisher_strand_p_value=5.80854e-16	frequency=2.326e-01	ks_quality_p_value=0.992978	major_base=T	major_cov=62/4	major_frequency=7.674e-01	minor_base=A	minor_cov=0/20	new_cov=0/20	no_show=1	polymorphism_frequency=2.326e-01	polymorphism_score=44.9	prediction=polymorphism	ref_cov=62/4	total_cov=62/24
RA	23	.	REL606	1294192	0	T	C	bias_e_value=0.000106065	bias_p_value=2.34599e-11	consensus_reject=FREQUENCY_CUTOFF	consensus_score=242.7	fisher_strand_p_value=8.13523e-13	frequency=2.476e-01	ks_quality_p_value=1	major_base=T	major_cov=60/19	major_frequency=7.524e-01	minor_base=C	minor_cov=0/26	new_cov=0/26	no_show=1	polymorphism_frequency=2.476e-01	polymorphism_score=11.9	prediction=polymorphism	ref_cov=60/19	total_cov=60/45
RA	24	.	REL606	1377441	0	A	C	aa_new_seq=N	aa_position=103	aa_ref_seq=K	bias_e_value=4.87928e-26	bias_p_value=1.07922e-32	codon_new_seq=AAC	codon_number=103	codon_position=3	codon_ref_seq=AAA	consensus_reject=FREQUENCY_CUTOFF	consensus_score=412.4	fisher_strand_p_value=1.36652e-34	frequency=2.800e-01	gene_name=ycjS	gene_position=309	gene_product=predicted oxidoreductase, NADH-binding	gene_strand=>	ks_quality_p_value=1	locus_tag=ECB_01292	major_base=A	major_cov=117/9	major_frequency=7.200e-01	minor_base=C	minor_cov=0/49	new_cov=0/49	new_seq=C	polymorphism_frequency=2.800e-01	polymorphism_score=30.2	prediction=polymorphism	ref_cov=117/9	ref_seq=A	snp_type=nonsynonymous	total_cov=117/58	transl_table=11
RA	25	.	REL606	1447820	0	A	C	aa_new_seq=Q	aa_position=285	aa_ref_seq=K	bias_e_value=3481080	bias_p_value=0.769957	codon_new_seq=CAG	codon_number=285	codon_position=1	codon_ref_seq=AAG	consensus_score=474.1	fisher_strand_p_value=0.504327	frequency=1	gene_name=insF-2	gene_position=853	gene_product=IS3 element protein InsF	gene_strand=>	ks_quality_p_value=0.80062	locus_tag=ECB_01360	major_base=C	major_cov=54/68	major_frequency=9.839e-01	minor_base=A	minor_cov=0/2	new_cov=54/68	new_seq=C	polymorphism_frequency=9.839e-01	polymorphism_score=-2.1	prediction=consensus	ref_cov=0/2	ref_seq=A	snp_type=nonsynonymous	total_cov=54/70	transl_table=11
RA	26	.	REL606	1490899	0	A	G	aa_new_seq=G	aa_position=55	aa_ref_seq=G	bias_e_value=5.70992e-22	bias_p_value=1.26294e-28	codon_new_seq=GGG	codon_number=55	codon_position=3	codon_ref_seq=GGA	consensus_reject=FREQUENCY_CUTOFF	consensus_score=183.7	fisher_strand_p_value=1.8177e-30	frequency=4.094e-01	gene_name=ydcU	gene_position=165	gene_product=predicted spermidine/putrescine transporter subunit	gene_strand=>	ks_quality_p_value=1	locus_tag=ECB_01399	major_base=A	major_cov=19/82	major_frequency=5.906e-01	minor_base=G	minor_cov=70/0	new_cov=70/0	new_seq=G	polymorphism_frequency=4.094e-01	polymorphism_score=131.8	prediction=polymorphism	ref_cov=19/82	ref_seq=A	snp_type=synonymous	total_cov=89/82	transl_table=11
RA	27	.	REL606	1490904	0	A	T	aa_new_seq=F	aa_position=57	aa_ref_seq=Y	bias_e_value=9.52323e-13	bias_p_value=2.10638e-19	codon_new_seq=TTT	codon_number=57	codon_position=2	codon_ref_seq=TAT	consensus_reject=FREQUENCY_CUTOFF	consensus_score=277.5	fisher_strand_p_value=4.39996e-21	frequency=3.052e-01	gene_name=ydcU	gene_position=170	gene_product=predicted spermidine/putrescine transporter subunit	gene_strand=>	ks_quality_p_value=1	locus_tag=ECB_01399	major_base=A	major_cov=26/81	major_frequency=6.948e-01	minor_base=T	minor_cov=47/0	new_cov=47/0	new_seq=T	polymorphism_frequency=3.052e-01	polymorphism_score=88.3	prediction=polymorphism	ref_cov=26/81	ref_seq=A	snp_type=nonsynonymous	total_cov=73/81	transl_table=11
RA	28	.	REL606	1618762	0	A	C	bias_e_value=4.62071e-09	bias_p_value=1.02202e-15	consensus_reject=FREQUENCY_CUTOFF	consensus_score=382.7	fisher_strand_p_value=2.60818e-17	frequency=2.069e-01	ks_quality_p_value=1	major_base=A	major_cov=93/22	major_frequency=7.931e-01	minor_base=C	minor_cov=0/30	new_cov=0/30	no_show=1	polymorphism_frequency=2.069e-01	polymorphism_score=10.2	prediction=polymorphism	ref_cov=93/22	total_cov=93/52
RA	29	.	REL606	1688229	0	A	C	bias_e_value=3.26833e-09	bias_p_value=7.229e-16	consensus_reject=FREQUENCY_CUTOFF	consensus_score=381.9	fisher_strand_p_value=1.82825e-17	frequency=2.264e-01	ks_quality_p_value=1	major_base=A	major_cov=92/31	major_frequency=7.736e-01	minor_base=C	minor_cov=0/36	new_cov=0/36	no_show=1	polymorphism_frequency=2.264e-01	polymorphism_score=17.0	prediction=polymorphism	ref_cov=92/31	total_cov=92/67
RA	30	.	REL606	1716070	0	T	G	aa_new_seq=P	aa_position=79	aa_ref_seq=T	bias_e_value=1.23011e-06	bias_p_value=2.7208e-13	codon_new_seq=CCC	codon_number=79	codon_position=1	codon_ref_seq=ACC	consensus_reject=FREQUENCY_CUTOFF	consensus_score=324.3	fisher_strand_p_value=8.13575e-15	frequency=2.635e-01	gene_name=ydhB	gene_position=235	gene_product=predicted DNA-binding transcriptional regulator	gene_strand=<	ks_quality_p_value=1	locus_tag=ECB_01630	major_base=T	major_cov=37/72	major_frequency=7.365e-01	minor_base=G	minor_cov=39/0	new_cov=39/0	new_seq=G	polymorphism_frequency=2.635e-01	polymorphism_score=11.3	prediction=polymorphism	ref_cov=37/72	ref_seq=T	snp_type=nonsynonymous	total_cov=77/72	transl_table=11
RA	31	.	REL606	1750983	0	G	C	bias_e_value=6.97986	bias_p_value=1.54383e-06	consensus_reject=FREQUENCY_CUTOFF	consensus_score=287.2	fisher_strand_p_value=8.96128e-08	frequency=2.072e-01	ks_quality_p_value=1	major_base=G	major_cov=37/51	major_frequency=7.928e-01	minor_base=C	minor_cov=23/0	new_cov=23/0	no_show=1	polymorphism_frequency=2.072e-01	polymorphism_score=29.2	prediction=polymorphism	ref_cov=37/51	total_cov=60/51
RA	32	.	REL606	1802013	0	G	A	bias_e_value=9.35093e-32	bias_p_value=2.06827e-38	consensus_reject=FREQUENCY_CUTOFF	consensus_score=376.4	fisher_strand_p_value=2.24089e-40	frequency=2.762e-01	gene_name=ydjR/spy	gene_position=intergenic (-124/+79)	gene_product=hypothetical protein/envelope stress induced periplasmic protein	gene_strand=</<	ks_quality_p_value=1	locus_tag=ECB_01711/ECB_01712	major_base=G	major_cov=127/4	major_frequency=7.238e-01	minor_base=A	minor_cov=0/50	new_cov=0/50	polymorphism_frequency=2.762e-01	polymorphism_score=92.5	prediction=polymorphism	ref_cov=127/4	snp_type=intergenic	total_cov=127/55
RA	33	.	REL606	1911672	0	T	C	bias_e_value=1.44226e-06	bias_p_value=3.19003e-13	consensus_reject=FREQUENCY_CUTOFF	consensus_score=282.7	fisher_strand_p_value=9.58587e-15	frequency=2.261e-01	ks_quality_p_value=1	major_base=T	major_cov=72/17	major_frequency=7.739e-01	minor_base=C	minor_cov=0/26	new_cov=0/26	no_show=1	polymorphism_frequency=2.261e-01	polymorphism_score=23.4	prediction=polymorphism	ref_cov=72/17	total_cov=72/43
RA	34	.	REL606	1911675	0	G	C	bias_e_value=1.51623e-06	bias_p_value=3.35365e-13	consensus_reject=FREQUENCY_CUTOFF	consensus_score=315.1	fisher_strand_p_value=1.00932e-14	frequency=2.269e-01	ks_quality_p_value=1	major_base=G	major_cov=73/19	major_frequency=7.731e-01	minor_base=C	minor_cov=0/27	new_cov=0/27	no_show=1	polymorphism_frequency=2.269e-01	polymorphism_score=37.9	prediction=polymorphism	ref_cov=73/19	total_cov=73/46
RA	35	.	REL606	2173900	0	A	C	bias_e_value=5.44109e-11	bias_p_value=1.20348e-17	consensus_reject=FREQUENCY_CUTOFF	consensus_score=375.1	fisher_strand_p_value=2.75163e-19	frequency=2.500e-01	ks_quality_p_value=1	major_base=A	major_cov=92/31	major_frequency=7.500e-01	minor_base=C	minor_cov=0/41	new_cov=0/41	no_show=1	polymorphism_frequency=2.500e-01	polymorphism_score=44.2	prediction=polymorphism	ref_cov=92/31	total_cov=92/72
RA	36	.	REL606	2238337	0	A	C	bias_e_value=1.57863e-08	bias_p_value=3.49166e-15	consensus_reject=FREQUENCY_CUTOFF	consensus_score=359.5	fisher_strand_p_value=9.20698e-17	frequency=2.637e-01	gene_name=inaA/yfaH	gene_position=intergenic (-149/-66)	gene_product=hypothetical protein/hypothetical protein	gene_strand=</>	ks_quality_p_value=1	locus_tag=ECB_02163/ECB_02164	major_base=A	major_cov=85/49	major_frequency=7.363e-01	minor_base=C	minor_cov=0/48	new_cov=0/48	polymorphism_frequency=2.637e-01	polymorphism_score=60.4	prediction=polymorphism	ref_cov=85/49	snp_type=intergenic	total_cov=85/97
RA	37	.	REL606	2262442	0	A	C	bias_e_value=4.98884e-07	bias_p_value=1.10345e-13	consensus_reject=FREQUENCY_CUTOFF	consensus_score=404.4	fisher_strand_p_value=3.21027e-15	frequency=2.105e-01	ks_quality_p_value=1	major_base=A	major_cov=92/43	major_frequency=7.895e-01	minor_base=C	minor_cov=0/36	new_cov=0/36	no_show=1	polymorphism_frequency=2.105e-01	polymorphism_score=19.8	prediction=polymorphism	ref_cov=92/43	total_cov=92/80
RA	38	.	REL606	2302779	0	C	T	aa_new_seq=I	aa_position=33	aa_ref_seq=T	codon_new_seq=ATC	codon_number=33	codon_position=2	codon_ref_seq=ACC	consensus_score=807.7	frequency=1	gene_name=yfcC	gene_position=98	gene_product=predicted inner membrane protein	gene_strand=>	locus_tag=ECB_02223	major_base=T	major_cov=95/111	major_frequency=1.000e+00	minor_base=N	minor_cov=0/0	new_cov=95/111	new_seq=T	polymorphism_frequency=1.000e+00	polymorphism_score=NA	prediction=consensus	ref_cov=0/0	ref_seq=C	snp_type=nonsynonymous	total_cov=95/111	transl_table=11
RA	39	.	REL606	2647708	0	A	C	bias_e_value=0.00296367	bias_p_value=6.55514e-10	consensus_reject=FREQUENCY_CUTOFF	consensus_score=365.3	fisher_strand_p_value=2.58284e-11	frequency=2.123e-01	ks_quality_p_value=1	major_base=A	major_cov=71/44	major_frequency=7.877e-01	minor_base=C	minor_cov=0/31	new_cov=0/31	no_show=1	polymorphism_frequency=2.123e-01	polymorphism_score=13.7	prediction=polymorphism	ref_cov=71/44	total_cov=71/75
RA	40	.	REL606	2774214	0	C	A	bias_e_value=62.6762	bias_p_value=1.38629e-05	consensus_reject=FREQUENCY_CUTOFF	consensus_score=279.2	fisher_strand_p_value=9.31224e-07	frequency=2.248e-01	ks_quality_p_value=1	major_base=C	major_cov=44/56	major_frequency=7.752e-01	minor_base=A	minor_cov=0/29	new_cov=0/29	no_show=1	polymorphism_frequency=2.248e-01	polymorphism_score=32.1	prediction=polymorphism	ref_cov=44/56	total_cov=44/86
RA	41	.	REL606	2774220	0	T	C	aa_new_seq=G	aa_position=106	aa_ref_seq=E	bias_e_value=0.161722	bias_p_value=3.57702e-08	codon_new_seq=GGG	codon_number=106	codon_position=2	codon_ref_seq=GAG	consensus_reject=FREQUENCY_CUTOFF	consensus_score=210.8	fisher_strand_p_value=1.68726e-09	frequency=3.095e-01	gene_name=ECB_02652	gene_position=317	gene_product=conserved hypothetical protein	gene_strand=<	ks_quality_p_value=1	locus_tag=ECB_02652	major_base=T	major_cov=43/44	major_frequency=6.905e-01	minor_base=C	minor_cov=0/39	new_cov=0/39	new_seq=C	polymorphism_frequency=3.095e-01	polymorphism_score=37.3	prediction=polymorphism	ref_cov=43/44	ref_seq=T	snp_type=nonsynonymous	total_cov=43/83	transl_table=11
RA	42	.	REL606	2945750	0	A	C	bias_e_value=2.58883e-05	bias_p_value=5.72607e-12	consensus_reject=FREQUENCY_CUTOFF	consensus_score=380.6	fisher_strand_p_value=1.88997e-13	frequency=2.395e-01	ks_quality_p_value=1	major_base=A	major_cov=77/50	major_frequency=7.605e-01	minor_base=C	minor_cov=0/40	new_cov=0/40	no_show=1	polymorphism_frequency=2.395e-01	polymorphism_score=19.5	prediction=polymorphism	ref_cov=77/50	total_cov=77/91
RA	43	.	REL606	3259133	0	T	C	bias_e_value=2.71604e-10	bias_p_value=6.00743e-17	consensus_reject=FREQUENCY_CUTOFF	consensus_score=308.9	fisher_strand_p_value=1.42726e-18	frequency=2.424e-01	ks_quality_p_value=1	major_base=T	major_cov=83/17	major_frequency=7.576e-01	minor_base=C	minor_cov=0/32	new_cov=0/32	no_show=1	polymorphism_frequency=2.424e-01	polymorphism_score=21.3	prediction=polymorphism	ref_cov=83/17	total_cov=83/49
RA	44	.	REL606	3414588	0	A	C	aa_new_seq=R	aa_position=215	aa_ref_seq=S	bias_e_value=3.38168e-09	bias_p_value=7.47969e-16	codon_new_seq=AGG	codon_number=215	codon_position=3	codon_ref_seq=AGT	consensus_reject=FREQUENCY_CUTOFF	consensus_score=280.6	fisher_strand_p_value=1.89332e-17	frequency=2.627e-01	gene_name=rtcA	gene_position=645	gene_product=RNA 3'-terminal-phosphate cyclase	gene_strand=<	ks_quality_p_value=1	locus_tag=ECB_03271	major_base=A	major_cov=72/15	major_frequency=7.373e-01	minor_base=C	minor_cov=0/31	multiple_polymorphic_SNPs_in_same_codon=0	new_cov=0/31	new_seq=C	polymorphism_frequency=2.627e-01	polymorphism_score=23.4	prediction=polymorphism	ref_cov=72/15	ref_seq=A	snp_type=nonsynonymous	total_cov=72/46	transl_table=11
RA	45	.	REL606	3414590	0	T	C	aa_new_seq=G	aa_position=215	aa_ref_seq=S	bias_e_value=1.19018e-20	bias_p_value=2.63247e-27	codon_new_seq=GGT	codon_number=215	codon_position=1	codon_ref_seq=AGT	consensus_reject=FREQUENCY_CUTOFF	consensus_score=178.8	fisher_strand_p_value=3.96471e-29	frequency=3.670e-01	gene_name=rtcA	gene_position=643	gene_product=RNA 3'-terminal-phosphate cyclase	gene_strand=<	ks_quality_p_value=1	locus_tag=ECB_03271	major_base=T	major_cov=68/1	major_frequency=6.330e-01	minor_base=C	minor_cov=0/40	multiple_polymorphic_SNPs_in_same_codon=0	new_cov=0/40	new_seq=C	polymorphism_frequency=3.670e-01	polymorphism_score=61.9	prediction=polymorphism	ref_cov=68/1	ref_seq=T	snp_type=nonsynonymous	total_cov=68/41	transl_table=11
RA	46	.	REL606	3481137	0	G	A	bias_e_value=4388110	bias_p_value=0.970575	consensus_score=31.7	deleted=1	fisher_strand_p_value=1	frequency=1	ks_quality_p_value=0.767432	major_base=A	major_cov=2/14	major_frequency=9.412e-01	minor_base=G	minor_cov=0/1	new_cov=2/14	polymorphism_frequency=9.412e-01	polymorphism_score=-3.3	prediction=consensus	ref_cov=0/1	total_cov=2/15
RA	47	.	REL606	3602497	0	T	G	bias_e_value=3.05118e-11	bias_p_value=6.7487e-18	consensus_reject=FREQUENCY_CUTOFF	consensus_score=361.4	fisher_strand_p_value=1.52242e-19	frequency=2.098e-01	ks_quality_p_value=1	major_base=T	major_cov=16/97	major_frequency=7.902e-01	minor_base=G	minor_cov=30/0	new_cov=30/0	no_show=1	polymorphism_frequency=2.098e-01	polymorphism_score=25.8	prediction=polymorphism	ref_cov=16/97	total_cov=46/97
RA	48	.	REL606	3731971	0	G	A	bias_e_value=0.00232716	bias_p_value=5.14727e-10	consensus_reject=FREQUENCY_CUTOFF	consensus_score=300.5	fisher_strand_p_value=2.00821e-11	frequency=2.086e-01	ks_quality_p_value=1	major_base=G	major_cov=71/39	major_frequency=7.914e-01	minor_base=A	minor_cov=0/29	new_cov=0/29	no_show=1	polymorphism_frequency=2.086e-01	polymorphism_score=23.0	prediction=polymorphism	ref_cov=71/39	total_cov=71/68
RA	49	.	REL606	3787982	0	T	A	bias_e_value=6.63331e-27	bias_p_value=1.46718e-33	consensus_reject=FREQUENCY_CUTOFF	consensus_score=290.4	fisher_strand_p_value=1.81141e-35	frequency=3.137e-01	gene_name=yieF/yieG	gene_position=intergenic (+2/+52)	gene_product=chromate reductase, Class I, flavoprotein/predicted inner membrane protein	gene_strand=>/<	ks_quality_p_value=1	locus_tag=ECB_03597/ECB_03598	major_base=T	major_cov=101/4	major_frequency=6.863e-01	minor_base=A	minor_cov=0/48	new_cov=0/48	polymorphism_frequency=3.137e-01	polymorphism_score=118.9	prediction=polymorphism	ref_cov=101/4	snp_type=intergenic	total_cov=101/52
RA	50	.	REL606	3819128	0	A	C	aa_new_seq=G	aa_position=30	aa_ref_seq=G	bias_e_value=1.27588e-07	bias_p_value=2.82203e-14	codon_new_seq=GGG	codon_number=30	codon_position=3	codon_ref_seq=GGT	consensus_reject=FREQUENCY_CUTOFF	consensus_score=265.1	fisher_strand_p_value=7.88804e-16	frequency=2.672e-01	gene_name=mioC	gene_position=90	gene_product=flavodoxin	gene_strand=<	ks_quality_p_value=1	locus_tag=ECB_03626	major_base=A	major_cov=67/18	major_frequency=7.328e-01	minor_base=C	minor_cov=0/31	new_cov=0/31	new_seq=C	polymorphism_frequency=2.672e-01	polymorphism_score=17.5	prediction=polymorphism	ref_cov=67/18	ref_seq=A	snp_type=synonymous	total_cov=67/49	transl_table=11
RA	51	.	REL606	3825949	1	.	G	consensus_score=681.1	frequency=1	gene_name=kup/insJ-5	gene_position=intergenic (+3/-51)	gene_product=potassium transporter/IS150 hypothetical protein	gene_strand=>/>	locus_tag=ECB_03631/ECB_03632	major_base=G	major_cov=74/100	major_frequency=1.000e+00	minor_base=N	minor_cov=0/0	new_cov=74/100	polymorphism_frequency=1.000e+00	polymorphism_score=NA	prediction=consensus	ref_cov=0/0	snp_type=intergenic	total_cov=74/100
RA	52	.	REL606	3909638	0	T	G	bias_e_value=0.000506124	bias_p_value=1.11946e-10	consensus_reject=FREQUENCY_CUTOFF	consensus_score=309.6	fisher_strand_p_value=4.11312e-12	frequency=2.214e-01	ks_quality_p_value=1	major_base=T	major_cov=33/69	major_frequency=7.786e-01	minor_base=G	minor_cov=29/0	new_cov=29/0	no_show=1	polymorphism_frequency=2.214e-01	polymorphism_score=24.3	prediction=polymorphism	ref_cov=33/69	total_cov=62/69
RA	53	.	REL606	3943694	0	C	T	consensus_score=15.9	deleted=1	frequency=1	major_base=T	major_cov=2/4	major_frequency=1.000e+00	minor_base=N	minor_cov=0/0	new_cov=2/4	polymorphism_frequency=1.000e+00	polymorphism_score=NA	prediction=consensus	ref_cov=0/0	total_cov=2/4
RA	54	.	REL606	4003575	0	A	C	bias_e_value=2.5721e-06	bias_p_value=5.68906e-13	consensus_reject=FREQUENCY_CUTOFF	consensus_score=348.7	fisher_strand_p_value=1.74074e-14	frequency=2.071e-01	ks_quality_p_value=1	major_base=A	major_cov=83/28	major_frequency=7.929e-01	minor_base=C	minor_cov=0/29	new_cov=0/29	no_show=1	polymorphism_frequency=2.071e-01	polymorphism_score=12.6	prediction=polymorphism	ref_cov=83/28	total_cov=83/57
RA	55	.	REL606	4017167	0	G	T	bias_e_value=3.19917e-11	bias_p_value=7.07601e-18	consensus_reject=FREQUENCY_CUTOFF	consensus_score=219.3	fisher_strand_p_value=1.61062e-19	frequency=2.439e-01	ks_quality_p_value=0.992163	major_base=G	major_cov=62/0	major_frequency=7.561e-01	minor_base=T	minor_cov=0/20	new_cov=0/20	no_show=1	polymorphism_frequency=2.439e-01	polymorphism_score=38.7	prediction=polymorphism	ref_cov=62/0	total_cov=62/20
RA	56	.	REL606	4017172	0	T	C	aa_new_seq=E	aa_position=155	aa_ref_seq=K	bias_e_value=7.56649e-14	bias_p_value=1.67358e-20	codon_new_seq=GAA	codon_number=155	codon_position=1	codon_ref_seq=AAA	consensus_reject=FREQUENCY_CUTOFF	consensus_score=210.6	fisher_strand_p_value=3.31679e-22	frequency=2.917e-01	gene_name=yiiQ	gene_position=463	gene_product=hypothetical protein	gene_strand=<	ks_quality_p_value=1	locus_tag=ECB_03805	major_base=T	major_cov=66/2	major_frequency=7.083e-01	minor_base=C	minor_cov=0/28	new_cov=0/28	new_seq=C	polymorphism_frequency=2.917e-01	polymorphism_score=23.2	prediction=polymorphism	ref_cov=66/2	ref_seq=T	snp_type=nonsynonymous	total_cov=66/30	transl_table=11
RA	57	.	REL606	4033310	0	A	G	aa_new_seq=I	aa_position=5	aa_ref_seq=I	bias_e_value=9.2707e-11	bias_p_value=2.05052e-17	codon_new_seq=ATC	codon_number=5	codon_position=3	codon_ref_seq=ATT	consensus_reject=FREQUENCY_CUTOFF	consensus_score=266.8	fisher_strand_p_value=4.74751e-19	frequency=2.903e-01	gene_name=ECB_03822	gene_position=15	gene_product=putative outer membrane lipoprotein	gene_strand=<	ks_quality_p_value=1	locus_tag=ECB_03822	major_base=A	major_cov=16/72	major_frequency=7.097e-01	minor_base=G	minor_cov=36/0	new_cov=36/0	new_seq=G	polymorphism_frequency=2.903e-01	polymorphism_score=18.0	prediction=polymorphism	ref_cov=16/72	ref_seq=A	snp_type=synonymous	total_cov=53/72	transl_table=11
RA	58	.	REL606	4068393	0	G	A	bias_e_value=4.16866e-18	bias_p_value=9.22037e-25	consensus_reject=FREQUENCY_CUTOFF	consensus_score=363.1	fisher_strand_p_value=1.52542e-26	frequency=2.000e-01	ks_quality_p_value=1	major_base=G	major_cov=112/4	major_frequency=8.000e-01	minor_base=A	minor_cov=0/29	new_cov=0/29	no_show=1	polymorphism_frequency=2.000e-01	polymorphism_score=50.8	prediction=polymorphism	ref_cov=112/4	total_cov=112/33
RA	59	.	REL606	4274963	0	T	G	bias_e_value=1.79104	bias_p_value=3.96147e-07	consensus_reject=FREQUENCY_CUTOFF	consensus_score=232.6	fisher_strand_p_value=2.12203e-08	frequency=2.453e-01	ks_quality_p_value=1	major_base=T	major_cov=34/46	major_frequency=7.547e-01	minor_base=G	minor_cov=26/0	new_cov=26/0	no_show=1	polymorphism_frequency=2.453e-01	polymorphism_score=12.9	prediction=polymorphism	ref_cov=34/46	total_cov=60/46
RA	60	.	REL606	4320445	0	T	G	aa_new_seq=G	aa_position=211	aa_ref_seq=V	bias_e_value=9.59358e-10	bias_p_value=2.12194e-16	codon_new_seq=GGG	codon_number=211	codon_position=2	codon_ref_seq=GTG	consensus_reject=FREQUENCY_CUTOFF	consensus_score=320.4	fisher_strand_p_value=5.20113e-18	frequency=3.207e-01	gene_name=aidB	gene_position=632	gene_product=isovaleryl CoA dehydrogenase	gene_strand=>	ks_quality_p_value=1	locus_tag=ECB_04054	major_base=T	major_cov=50/75	major_frequency=6.793e-01	minor_base=G	minor_cov=59/0	new_cov=59/0	new_seq=G	polymorphism_frequency=3.207e-01	polymorphism_score=71.2	prediction=polymorphism	ref_cov=50/75	ref_seq=T	snp_type=nonsynonymous	total_cov=109/75	transl_table=11
RA	61	.	REL606	4425877	0	T	G	bias_e_value=54438.2	bias_p_value=0.0120408	consensus_reject=FREQUENCY_CUTOFF	consensus_score=226.7	fisher_strand_p_value=0.00162183	frequency=2.202e-01	ks_quality_p_value=1	major_base=T	major_cov=60/25	major_frequency=7.798e-01	minor_base=G	minor_cov=24/0	new_cov=24/0	no_show=1	polymorphism_frequency=2.202e-01	polymorphism_score=18.5	prediction=polymorphism	ref_cov=60/25	total_cov=84/25
RA	62	.	REL606	4438232	0	T	G	bias_e_value=1.29954e-07	bias_p_value=2.87436e-14	consensus_reject=FREQUENCY_CUTOFF	consensus_score=355.6	fisher_strand_p_value=8.03857e-16	frequency=2.329e-01	ks_quality_p_value=1	major_base=T	major_cov=30/82	major_frequency=7.671e-01	minor_base=G	minor_cov=34/0	new_cov=34/0	no_show=1	polymorphism_frequency=2.329e-01	polymorphism_score=16.0	prediction=polymorphism	ref_cov=30/82	total_cov=64/82
RA	63	.	REL606	4483462	0	C	T	aa_new_seq=F	aa_position=44	aa_ref_seq=S	bias_e_value=5.95515e-26	bias_p_value=1.31718e-32	codon_new_seq=TTT	codon_number=44	codon_position=2	codon_ref_seq=TCT	consensus_reject=FREQUENCY_CUTOFF	consensus_score=128.9	fisher_strand_p_value=1.6721e-34	frequency=4.472e-01	gene_name=bglJ	gene_position=131	gene_product=DNA-binding transcriptional activator	gene_strand=>	ks_quality_p_value=1	locus_tag=ECB_04243	major_base=C	major_cov=24/86	major_frequency=5.528e-01	minor_base=T	minor_cov=89/0	new_cov=89/0	new_seq=T	polymorphism_frequency=4.472e-01	polymorphism_score=189.8	prediction=polymorphism	ref_cov=24/86	ref_seq=C	snp_type=nonsynonymous	total_cov=114/86	transl_table=11
MC	64	.	REL606	549239	589900	688	1833	gene_name=[insB-6]–[insK-1]	gene_product=[insB-6],insA-6,nmpC,ybcU,ECB_00510,nohB,ECB_00512,ECB_00513,ECB_00514,ECB_00515,ECB_00516,ECB_00517,appY,ompT,envY,ybcH,nfrA,nfrB,nfrB,ECB_00524,yhhI,ECB_00526,ECB_00527,ECB_00528,ECB_00529,ECB_00530,cusS,cusR,cusC,ylcC,cusB,cusA,pheP,ybdG,nfnB,ybdF,ybdJ,ybdK,insJ-1,insK-1,insB-7,insA-7,[insK-1]	left_inside_cov=81	left_outside_cov=83	locus_tag=[ECB_00504]–[ECB_00544_2]	right_inside_cov=39	right_outside_cov=102
MC	65	.	REL606	590047	619367	1	675	gene_name=hokE–[insA-8]	gene_product=hokE,insL-3,entD,fepA,fes,ybdZ,entF,fepE,fepC,fepG,fepD,ybdA,fepB,entC,entE,entB,entA,ybdB,cstA,cstA,ybdD,ybdH,ybdL,ybdM,ybdN,insB-8,[insA-8]	left_inside_cov=0	left_outside_cov=1086	locus_tag=[ECB_00547]–[ECB_00572]	right_inside_cov=80	right_outside_cov=85
MC	66	.	REL606	1456032	1469012	1355	1343	gene_name=[acpD]–[insJ-2]	gene_product=[acpD],[insK-2],insJ-2,hrpA,ydcF,aldA,gapC,insA-12,insB-12,cybB,ydcA,hokB,mokB,insK-2,[insJ-2]	left_inside_cov=81	left_outside_cov=82	locus_tag=[ECB_01367]–[ECB_00619_6]	right_inside_cov=80	right_outside_cov=85
MC	67	.	REL606	1885434	1885496	0	0	gene_name=[cspC]	gene_product=[cspC]	left_inside_cov=0	left_outside_cov=171	locus_tag=[ECB_01793]	right_inside_cov=0	right_outside_cov=164
MC	68	.	REL606	3481098	3484552	1352	881	gene_name=rhsB	gene_position=coding (87-3541/4236 nt)	gene_product=rhsB element core protein RshB	gene_strand=>	left_inside_cov=79	left_outside_cov=83	locus_tag=ECB_03331	right_inside_cov=78	right_outside_cov=88
MC	69	.	REL606	3943651	3943866	47	164	gene_name=rrlA	gene_position=noncoding (1822-2037/2904 nt)	gene_product=23S ribosomal RNA	gene_strand=>	left_inside_cov=79	left_outside_cov=88	locus_tag=ECB_r00015	right_inside_cov=78	right_outside_cov=90
JC	70	.	REL606	1	1	REL606	4521141	-1	0	alignment_overlap=0	circular_chromosome=1	coverage_minus=105	coverage_plus=78	flanking_left=150	flanking_right=150	frequency=1	junction_possible_overlap_registers=149	key=REL606__1__1__REL606__4521141__-1__0____150__150__0__0	max_left=149	max_left_minus=149	max_left_plus=141	max_min_left=73	max_min_left_minus=69	max_min_left_plus=73	max_min_right=75	max_min_right_minus=72	max_min_right_plus=75	max_pos_hash_score=298	max_right=146	max_right_minus=142	max_right_plus=146	neg_log10_pos_hash_p_value=0.3	new_junction_coverage=0.98	new_junction_read_count=188	polymorphism_frequency=1.000e+00	pos_hash_score=79	prediction=consensus	side_1_annotate_key=gene	side_1_continuation=0	side_1_coverage=0.00	side_1_overlap=0	side_1_possible_overlap_registers=149	side_1_read_count=0	side_1_redundant=0	side_2_annotate_key=gene	side_2_continuation=0	side_2_coverage=0.00	side_2_overlap=0	side_2_possible_overlap_registers=149	side_2_read_count=0	side_2_redundant=0	total_non_overlap_reads=183
JC	71	.	REL606	15435	1	REL606	15521	1	0	alignment_overlap=9	coverage_minus=3	coverage_plus=1	flanking_left=150	flanking_right=150	frequency=NA	junction_possible_overlap_registers=140	key=REL606__15435__1__REL606__15512__1__9____150__150__1__1	max_left=69	max_left_minus=69	max_left_plus=66	max_min_left=69	max_min_left_minus=69	max_min_left_plus=66	max_min_right=0	max_min_right_minus=0	max_min_right_plus=0	max_pos_hash_score=280	max_right=89	max_right_minus=89	max_right_plus=75	neg_log10_pos_hash_p_value=13.8	new_junction_coverage=0.02	new_junction_read_count=4	no_show=1	polymorphism_frequency=NA	pos_hash_score=4	prediction=unknown	reject=COVERAGE_EVENNESS_SKEW	side_1_annotate_key=repeat	side_1_continuation=0	side_1_coverage=NA	side_1_overlap=9	side_1_read_count=NA	side_1_redundant=1	side_2_annotate_key=repeat	side_2_continuation=0	side_2_coverage=NA	side_2_overlap=0	side_2_possible_overlap_registers=NA	side_2_read_count=NA	side_2_redundant=1	total_non_overlap_reads=4
JC	72	.	REL606	53181	-1	REL606	53311	-1	0	alignment_overlap=12	coverage_minus=2	coverage_plus=7	flanking_left=150	flanking_right=150	frequency=5.420e-02	junction_possible_overlap_registers=137	key=REL606__53181__-1__REL606__53323__-1__12____150__150__0__0	max_left=92	max_left_minus=67	max_left_plus=92	max_min_left=67	max_min_left_minus=67	max_min_left_plus=7	max_min_right=46	max_min_right_minus=0	max_min_right_plus=46	max_pos_hash_score=274	max_right=131	max_right_minus=95	max_right_plus=131	neg_log10_pos_hash_p_value=13.6	new_junction_coverage=0.05	new_junction_read_count=9	no_show=1	polymorphism_frequency=5.420e-02	pos_hash_score=4	prediction=polymorphism	reject=COVERAGE_EVENNESS_SKEW,FREQUENCY_CUTOFF	side_1_annotate_key=gene	side_1_continuation=0	side_1_coverage=0.96	side_1_overlap=12	side_1_possible_overlap_registers=149	side_1_read_count=185	side_1_redundant=0	side_2_annotate_key=gene	side_2_continuation=0	side_2_coverage=0.82	side_2_overlap=0	side_2_possible_overlap_registers=137	side_2_read_count=144	side_2_redundant=0	total_non_overlap_reads=9
JC	73	.	REL606	71613	-1	REL606	71644	-1	0	alignment_overlap=10	coverage_minus=10	coverage_plus=0	flanking_left=150	flanking_right=150	frequency=5.303e-02	junction_possible_overlap_registers=139	key=REL606__71613__-1__REL606__71654__-1__10____150__150__0__0	max_left=78	max_left_minus=78	max_left_plus=0	max_min_left=49	max_min_left_minus=49	max_min_left_plus=0	max_min_right=62	max_min_right_minus=62	max_min_right_plus=0	max_pos_hash_score=278	max_right=137	max_right_minus=137	max_right_plus=0	neg_log10_pos_hash_p_value=12.3	new_junction_coverage=0.06	new_junction_read_count=10	no_show=1	polymorphism_frequency=5.303e-02	pos_hash_score=6	prediction=polymorphism	reject=COVERAGE_EVENNESS_SKEW,FREQUENCY_CUTOFF	side_1_annotate_key=gene	side_1_continuation=0	side_1_coverage=1.00	side_1_overlap=10	side_1_possible_overlap_registers=149	side_1_read_count=192	side_1_redundant=0	side_2_annotate_key=gene	side_2_continuation=0	side_2_coverage=0.99	side_2_overlap=0	side_2_possible_overlap_registers=139	side_2_read_count=178	side_2_redundant=0	total_non_overlap_reads=10
JC	74	.	REL606	76590	-1	REL606	76760	-1	0	alignment_overlap=11	coverage_minus=3	coverage_plus=2	flanking_left=150	flanking_right=150	frequency=2.560e-02	junction_possible_overlap_registers=138	key=REL606__76590__-1__REL606__76771__-1__11____150__150__0__0	max_left=118	max_left_minus=118	max_left_plus=62	max_min_left=62	max_min_left_minus=18	max_min_left_plus=62	max_min_right=51	max_min_right_minus=51	max_min_right_plus=0	max_pos_hash_score=276	max_right=121	max_right_minus=121	max_right_plus=99	neg_log10_pos_hash_p_value=12.9	new_junction_coverage=0.03	new_junction_read_count=5	no_show=1	polymorphism_frequency=2.560e-02	pos_hash_score=5	prediction=polymorphism	reject=COVERAGE_EVENNESS_SKEW,FREQUENCY_CUTOFF	side_1_annotate_key=gene	side_1_continuation=0	side_1_coverage=1.16	side_1_overlap=11	side_1_possible_overlap_registers=149	side_1_read_count=222	side_1_redundant=0	side_2_annotate_key=gene	side_2_continuation=0	side_2_coverage=0.98	side_2_overlap=0	side_2_possible_overlap_registers=138	side_2_read_count=175	side_2_redundant=0	total_non_overlap_reads=5
JC	75	.	REL606	119707	1	REL606	119916	1	0	alignment_overlap=9	coverage_minus=2	coverage_plus=1	flanking_left=150	flanking_right=150	frequency=1.831e-02	junction_possible_overlap_registers=140	key=REL606__119707__1__REL606__119907__1__9____150__150__0__0	max_left=50	max_left_minus=50	max_left_plus=37	max_min_left=50	max_min_left_minus=50	max_min_left_plus=37	max_min_right=0	max_min_right_minus=0	max_min_right_plus=0	max_pos_hash_score=280	max_right=104	max_right_minus=101	max_right_plus=104	neg_log10_pos_hash_p_value=14.6	new_junction_coverage=0.02	new_junction_read_count=3	no_show=1	polymorphism_frequency=1.831e-02	pos_hash_score=3	prediction=polymorphism	reject=COVERAGE_EVENNESS_SKEW,FREQUENCY_CUTOFF	side_1_annotate_key=gene	side_1_continuation=0	side_1_coverage=0.98	side_1_overlap=9	side_1_possible_overlap_registers=149	side_1_read_count=188	side_1_redundant=0	side_2_annotate_key=gene	side_2_continuation=0	side_2_coverage=0.80	side_2_overlap=0	side_2_possible_overlap_registers=140	side_2_read_count=145	side_2_redundant=0	total_non_overlap_reads=3
JC	76	.	REL606	233257	-1	REL606	3945075	-1	0	alignment_overlap=0	coverage_minus=3	coverage_plus=5	flanking_left=150	flanking_right=150	frequency=NA	junction_possible_overlap_registers=149	key=REL606__233257__-1__REL606__3945075__-1__0____150__150__1__1	max_left=134	max_left_minus=60	max_left_plus=134	max_min_left=60	max_min_left_minus=60	max_min_left_plus=3	max_min_right=17	max_min_right_minus=0	max_min_right_plus=17	max_pos_hash_score=298	max_right=147	max_right_minus=107	max_right_plus=147	neg_log10_pos_hash_p_value=13.6	new_junction_coverage=0.11	new_junction_read_count=22	no_show=1	polymorphism_frequency=NA	pos_hash_score=5	prediction=unknown	reject=COVERAGE_EVENNESS_SKEW	side_1_annotate_key=repeat	side_1_continuation=0	side_1_coverage=NA	side_1_overlap=0	side_1_read_count=NA	side_1_redundant=1	side_2_annotate_key=repeat	side_2_continuation=0	side_2_coverage=NA	side_2_overlap=0	side_2_possible_overlap_registers=NA	side_2_read_count=NA	side_2_redundant=1	total_non_overlap_reads=8
JC	77	.	REL606	257825	-1	REL606	257873	-1	0	alignment_overlap=8	coverage_minus=7	coverage_plus=1	flanking_left=150	flanking_right=150	frequency=3.844e-02	junction_possible_overlap_registers=141	key=REL606__257825__-1__REL606__257881__-1__8____150__150__0__0	max_left=94	max_left_minus=90	max_left_plus=94	max_min_left=31	max_min_left_minus=31	max_min_left_plus=0	max_min_right=52	max_min_right_minus=52	max_min_right_plus=48	max_pos_hash_score=282	max_right=131	max_right_minus=131	max_right_plus=48	neg_log10_pos_hash_p_value=12.5	new_junction_coverage=0.04	new_junction_read_count=8	no_show=1	polymorphism_frequency=3.844e-02	pos_hash_score=6	prediction=polymorphism	reject=COVERAGE_EVENNESS_SKEW,FREQUENCY_CUTOFF	side_1_annotate_key=gene	side_1_continuation=0	side_1_coverage=1.05	side_1_overlap=8	side_1_possible_overlap_registers=149	side_1_read_count=201	side_1_redundant=0	side_2_annotate_key=gene	side_2_continuation=0	side_2_coverage=1.16	side_2_overlap=0	side_2_possible_overlap_registers=141	side_2_read_count=210	side_2_redundant=0	total_non_overlap_reads=8
JC	78	.	REL606	269324	-1	REL606	269357	-1	0	alignment_overlap=10	coverage_minus=5	coverage_plus=1	flanking_left=150	flanking_right=150	frequency=3.150e-02	junction_possible_overlap_registers=139	key=REL606__269324__-1__REL606__269367__-1__10____150__150__0__0	max_left=104	max_left_minus=97	max_left_plus=104	max_min_left=46	max_min_left_minus=46	max_min_left_plus=0	max_min_right=42	max_min_right_minus=42	max_min_right_plus=36	max_pos_hash_score=278	max_right=127	max_right_minus=127	max_right_plus=36	neg_log10_pos_hash_p_value=13.7	new_junction_coverage=0.03	new_junction_read_count=6	no_show=1	polymorphism_frequency=3.150e-02	pos_hash_score=4	prediction=polymorphism	reject=COVERAGE_EVENNESS_SKEW,FREQUENCY_CUTOFF	side_1_annotate_key=gene	side_1_continuation=0	side_1_coverage=1.02	side_1_overlap=10	side_1_possible_overlap_registers=149	side_1_read_count=195	side_1_redundant=0	side_2_annotate_key=gene	side_2_continuation=0	side_2_coverage=1.04	side_2_overlap=0	side_2_possible_overlap_registers=139	side_2_read_count=187	side_2_redundant=0	total_non_overlap_reads=6
JC	79	.	REL606	275710	-1	REL606	275718	-1	0	alignment_overlap=7	coverage_minus=6	coverage_plus=2	flanking_left=150	flanking_right=150	frequency=3.234e-02	junction_possible_overlap_registers=142	key=REL606__275710__-1__REL606__275725__-1__7____150__150__0__0	max_left=81	max_left_minus=81	max_left_plus=10	max_min_left=55	max_min_left_minus=55	max_min_left_plus=10	max_min_right=71	max_min_right_minus=71	max_min_right_plus=0	max_pos_hash_score=284	max_right=135	max_right_minus=115	max_right_plus=135	neg_log10_pos_hash_p_value=11.9	new_junction_coverage=0.04	new_junction_read_count=8	no_show=1	polymorphism_frequency=3.234e-02	pos_hash_score=7	prediction=polymorphism	reject=COVERAGE_EVENNESS_SKEW,FREQUENCY_CUTOFF	side_1_annotate_key=gene	side_1_continuation=0	side_1_coverage=1.25	side_1_overlap=7	side_1_possible_overlap_registers=149	side_1_read_count=239	side_1_redundant=0	side_2_annotate_key=gene	side_2_continuation=0	side_2_coverage=1.37	side_2_overlap=0	side_2_possible_overlap_registers=142	side_2_read_count=251	side_2_redundant=0	total_non_overlap_reads=8
JC	80	.	REL606	278991	-1	REL606	279004	-1	0	alignment_overlap=8	coverage_minus=6	coverage_plus=0	flanking_left=150	flanking_right=150	frequency=4.520e-02	junction_possible_overlap_registers=141	key=REL606__278991__-1__REL606__279012__-1__8____150__150__0__0	max_left=63	max_left_minus=63	max_left_plus=0	max_min_left=63	max_min_left_minus=63	max_min_left_plus=0	max_min_right=0	max_min_right_minus=0	max_min_right_plus=0	max_pos_hash_score=282	max_right=134	max_right_minus=134	max_right_plus=0	neg_log10_pos_hash_p_value=13.1	new_junction_coverage=0.03	new_junction_read_count=6	no_show=1	polymorphism_frequency=4.520e-02	pos_hash_score=5	prediction=polymorphism	reject=COVERAGE_EVENNESS_SKEW,FREQUENCY_CUTOFF	side_1_annotate_key=gene	side_1_continuation=0	side_1_coverage=0.73	side_1_overlap=8	side_1_possible_overlap_registers=149	side_1_read_count=140	side_1_redundant=0	side_2_annotate_key=gene	side_2_continuation=0	side_2_coverage=0.67	side_2_overlap=0	side_2_possible_overlap_registers=141	side_2_read_count=121	side_2_redundant=0	total_non_overlap_reads=6
JC	81	.	REL606	302923	1	REL606	302997	1	0	alignment_overlap=8	coverage_minus=3	coverage_plus=1	flanking_left=150	flanking_right=150	frequency=1.632e-02	junction_possible_overlap_registers=141	key=REL606__302923__1__REL606__302989__1__8____150__150__0__0	max_left=60	max_left_minus=60	max_left_plus=52	max_min_left=60	max_min_left_minus=60	max_min_left_plus=52	max_min_right=0	max_min_right_minus=0	max_min_right_plus=0	max_pos_hash_score=282	max_right=122	max_right_minus=122	max_right_plus=90	neg_log10_pos_hash_p_value=13.8	new_junction_coverage=0.02	new_junction_read_count=4	no_show=1	polymorphism_frequency=1.632e-02	pos_hash_score=4	prediction=polymorphism	reject=COVERAGE_EVENNESS_SKEW,FREQUENCY_CUTOFF	side_1_annotate_key=gene	side_1_continuation=0	side_1_coverage=1.34	side_1_overlap=8	side_1_possible_overlap_registers=149	side_1_read_count=257	side_1_redundant=0	side_2_annotate_key=gene	side_2_continuation=0	side_2_coverage=1.32	side_2_overlap=0	side_2_possible_overlap_registers=141	side_2_read_count=239	side_2_redundant=0	total_non_overlap_reads=4
JC	82	.	REL606	302930	-1	REL606	302951	-1	0	alignment_overlap=8	coverage_minus=7	coverage_plus=0	flanking_left=150	flanking_right=150	frequency=3.721e-02	junction_possible_overlap_registers=141	key=REL606__302930__-1__REL606__302959__-1__8____150__150__0__0	max_left=35	max_left_minus=35	max_left_plus=0	max_min_left=35	max_min_left_minus=35	max_min_left_plus=0	max_min_right=0	max_min_right_minus=0	max_min_right_plus=0	max_pos_hash_score=282	max_right=141	max_right_minus=141	max_right_plus=0	neg_log10_pos_hash_p_value=11.9	new_junction_coverage=0.05	new_junction_read_count=9	no_show=1	polymorphism_frequency=3.721e-02	pos_hash_score=7	prediction=polymorphism	reject=COVERAGE_EVENNESS_SKEW,FREQUENCY_CUTOFF	side_1_annotate_key=gene	side_1_continuation=0	side_1_coverage=1.28	side_1_overlap=8	side_1_possible_overlap_registers=149	side_1_read_count=246	side_1_redundant=0	side_2_annotate_key=gene	side_2_continuation=0	side_2_coverage=1.28	side_2_overlap=0	side_2_possible_overlap_registers=141	side_2_read_count=233	side_2_redundant=0	total_non_overlap_reads=7
JC	83	.	REL606	357567	1	REL606	357595	1	0	alignment_overlap=7	coverage_minus=1	coverage_plus=4	flanking_left=150	flanking_right=150	frequency=2.727e-02	junction_possible_overlap_registers=142	key=REL606__357567__1__REL606__357588__1__7____150__150__0__0	max_left=95	max_left_minus=6	max_left_plus=95	max_min_left=6	max_min_left_minus=6	max_min_left_plus=0	max_min_right=61	max_min_right_minus=0	max_min_right_plus=61	max_pos_hash_score=284	max_right=137	max_right_minus=137	max_right_plus=61	neg_log10_pos_hash_p_value=13.9	new_junction_coverage=0.03	new_junction_read_count=5	no_show=1	polymorphism_frequency=2.727e-02	pos_hash_score=4	prediction=polymorphism	reject=COVERAGE_EVENNESS_SKEW,FREQUENCY_CUTOFF	side_1_annotate_key=gene	side_1_continuation=0	side_1_coverage=1.03	side_1_overlap=7	side_1_possible_overlap_registers=149	side_1_read_count=197	side_1_redundant=0	side_2_annotate_key=gene	side_2_continuation=0	side_2_coverage=0.92	side_2_overlap=0	side_2_possible_overlap_registers=142	side_2_read_count=169	side_2_redundant=0	total_non_overlap_reads=5
JC	84	.	REL606	364849	1	REL606	364937	1	0	alignment_overlap=9	coverage_minus=0	coverage_plus=9	flanking_left=150	flanking_right=150	frequency=5.415e-02	junction_possible_overlap_registers=140	key=REL606__364849__1__REL606__364928__1__9____150__150__0__0	max_left=130	max_left_minus=0	max_left_plus=130	max_min_left=0	max_min_left_minus=0	max_min_left_plus=0	max_min_right=59	max_min_right_minus=0	max_min_right_plus=59	max_pos_hash_score=280	max_right=59	max_right_minus=0	max_right_plus=59	neg_log10_pos_hash_p_value=11.2	new_junction_coverage=0.05	new_junction_read_count=9	no_show=1	polymorphism_frequency=5.415e-02	pos_hash_score=8	prediction=polymorphism	reject=COVERAGE_EVENNESS_SKEW,FREQUENCY_CUTOFF	side_1_annotate_key=gene	side_1_continuation=0	side_1_coverage=0.91	side_1_overlap=9	side_1_possible_overlap_registers=149	side_1_read_count=175	side_1_redundant=0	side_2_annotate_key=gene	side_2_continuation=0	side_2_coverage=0.83	side_2_overlap=0	side_2_possible_overlap_registers=140	side_2_read_count=150	side_2_redundant=0	total_non_overlap_reads=9
JC	85	.	REL606	377180	-1	REL606	377207	-1	0	alignment_overlap=8	coverage_minus=4	coverage_plus=1	flanking_left=150	flanking_right=150	frequency=3.423e-02	junction_possible_overlap_registers=141	key=REL606__377180__-1__REL606__377215__-1__8____150__150__0__0	max_left=80	max_left_minus=80	max_left_plus=3	max_min_left=37	max_min_left_minus=37	max_min_left_plus=3	max_min_right=67	max_min_right_minus=67	max_min_right_plus=0	max_pos_hash_score=282	max_right=139	max_right_minus=121	max_right_plus=139	neg_log10_pos_hash_p_value=13.1	new_junction_coverage=0.03	new_junction_read_count=5	no_show=1	polymorphism_frequency=3.423e-02	pos_hash_score=5	prediction=polymorphism	reject=COVERAGE_EVENNESS_SKEW,FREQUENCY_CUTOFF	side_1_annotate_key=gene	side_1_continuation=0	side_1_coverage=0.77	side_1_overlap=8	side_1_possible_overlap_registers=149	side_1_read_count=147	side_1_redundant=0	side_2_annotate_key=gene	side_2_continuation=0	side_2_coverage=0.79	side_2_overlap=0	side_2_possible_overlap_registers=141	side_2_read_count=143	side_2_redundant=0	total_non_overlap_reads=5
JC	86	.	REL606	392611	1	REL606	392694	1	0	alignment_overlap=8	coverage_minus=1	coverage_plus=4	flanking_left=150	flanking_right=150	frequency=2.555e-02	junction_possible_overlap_registers=141	key=REL606__392611__1__REL606__392686__1__8____150__150__0__0	max_left=140	max_left_minus=8	max_left_plus=140	max_min_left=8	max_min_left_minus=8	max_min_left_plus=0	max_min_right=52	max_min_right_minus=0	max_min_right_plus=52	max_pos_hash_score=282	max_right=135	max_right_minus=135	max_right_plus=52	neg_log10_pos_hash_p_value=13.1	new_junction_coverage=0.03	new_junction_read_count=5	no_show=1	polymorphism_frequency=2.555e-02	pos_hash_score=5	prediction=polymorphism	reject=COVERAGE_EVENNESS_SKEW,FREQUENCY_CUTOFF	side_1_annotate_key=gene	side_1_continuation=0	side_1_coverage=1.13	side_1_overlap=8	side_1_possible_overlap_registers=149	side_1_read_count=216	side_1_redundant=0	side_2_annotate_key=gene	side_2_continuation=0	side_2_coverage=0.97	side_2_overlap=0	side_2_possible_overlap_registers=141	side_2_read_count=177	side_2_redundant=0	total_non_overlap_reads=5
JC	87	.	REL606	432359	1	REL606	644382	-1	0	alignment_overlap=0	coverage_minus=90	coverage_plus=122	flanking_left=150	flanking_right=150	frequency=1	junction_possible_overlap_registers=149	key=REL606__432359__1__REL606__644382__-1__0____150__150__0__1	max_left=148	max_left_minus=143	max_left_plus=148	max_min_left=74	max_min_left_minus=70	max_min_left_plus=74	max_min_right=75	max_min_right_minus=75	max_min_right_plus=72	max_pos_hash_score=298	max_right=146	max_right_minus=146	max_right_plus=146	neg_log10_pos_hash_p_value=0.2	new_junction_coverage=1.15	new_junction_read_count=220	polymorphism_frequency=1.000e+00	pos_hash_score=88	prediction=consensus	read_count_offset=4	side_1_annotate_key=gene	side_1_continuation=0	side_1_coverage=0.00	side_1_overlap=0	side_1_possible_overlap_registers=145	side_1_read_count=0	side_1_redundant=0	side_2_annotate_key=repeat	side_2_continuation=0	side_2_coverage=NA	side_2_overlap=0	side_2_possible_overlap_registers=NA	side_2_read_count=NA	side_2_redundant=1	total_non_overlap_reads=212
JC	88	.	REL606	432362	-1	REL606	588070	1	0	alignment_overlap=0	coverage_minus=100	coverage_plus=84	flanking_left=150	flanking_right=150	frequency=1	junction_possible_overlap_registers=149	key=REL606__432362__-1__REL606__588070__1__0____150__150__0__1	max_left=145	max_left_minus=140	max_left_plus=145	max_min_left=73	max_min_left_minus=68	max_min_left_plus=73	max_min_right=75	max_min_right_minus=72	max_min_right_plus=75	max_pos_hash_score=298	max_right=147	max_right_minus=146	max_right_plus=147	neg_log10_pos_hash_p_value=0.1	new_junction_coverage=1.15	new_junction_read_count=220	polymorphism_frequency=1.000e+00	pos_hash_score=92	prediction=consensus	read_count_offset=4	side_1_annotate_key=gene	side_1_continuation=0	side_1_coverage=0.00	side_1_overlap=0	side_1_possible_overlap_registers=145	side_1_read_count=0	side_1_redundant=0	side_2_annotate_key=repeat	side_2_continuation=0	side_2_coverage=NA	side_2_overlap=0	side_2_possible_overlap_registers=NA	side_2_read_count=NA	side_2_redundant=1	total_non_overlap_reads=184
JC	89	.	REL606	464051	1	REL606	667151	-1	0	alignment_overlap=2	coverage_minus=78	coverage_plus=145	flanking_left=150	flanking_right=150	frequency=1	junction_possible_overlap_registers=147	key=REL606__464049__1__REL606__667151__-1__2____150__150__0__1	max_left=146	max_left_minus=146	max_left_plus=145	max_min_left=72	max_min_left_minus=70	max_min_left_plus=72	max_min_right=74	max_min_right_minus=65	max_min_right_plus=74	max_pos_hash_score=294	max_right=144	max_right_minus=144	max_right_plus=141	neg_log10_pos_hash_p_value=0.2	new_junction_coverage=1.20	new_junction_read_count=227	polymorphism_frequency=9.955e-01	pos_hash_score=85	prediction=consensus	read_count_offset=3	side_1_annotate_key=gene	side_1_continuation=0	side_1_coverage=0.01	side_1_overlap=0	side_1_possible_overlap_registers=144	side_1_read_count=1	side_1_redundant=0	side_2_annotate_key=repeat	side_2_continuation=0	side_2_coverage=NA	side_2_overlap=2	side_2_possible_overlap_registers=NA	side_2_read_count=NA	side_2_redundant=1	total_non_overlap_reads=223
JC	90	.	REL606	464053	-1	REL606	588070	1	0	alignment_overlap=0	coverage_minus=104	coverage_plus=95	flanking_left=150	flanking_right=150	frequency=1	junction_possible_overlap_registers=149	key=REL606__464053__-1__REL606__588070__1__0____150__150__0__1	max_left=145	max_left_minus=137	max_left_plus=145	max_min_left=73	max_min_left_minus=70	max_min_left_plus=73	max_min_right=75	max_min_right_minus=72	max_min_right_plus=75	max_pos_hash_score=298	max_right=146	max_right_minus=146	max_right_plus=146	neg_log10_pos_hash_p_value=0.3	new_junction_coverage=1.28	new_junction_read_count=246	polymorphism_frequency=9.877e-01	pos_hash_score=82	prediction=consensus	read_count_offset=3	side_1_annotate_key=gene	side_1_continuation=0	side_1_coverage=0.02	side_1_overlap=0	side_1_possible_overlap_registers=146	side_1_read_count=3	side_1_redundant=0	side_2_annotate_key=repeat	side_2_continuation=0	side_2_coverage=NA	side_2_overlap=0	side_2_possible_overlap_registers=NA	side_2_read_count=NA	side_2_redundant=1	total_non_overlap_reads=199
JC	91	.	REL606	483511	1	REL606	483541	1	0	alignment_overlap=8	coverage_minus=0	coverage_plus=11	flanking_left=150	flanking_right=150	frequency=5.376e-02	junction_possible_overlap_registers=141	key=REL606__483511__1__REL606__483533__1__8____150__150__0__0	max_left=123	max_left_minus=0	max_left_plus=123	max_min_left=61	max_min_left_minus=0	max_min_left_plus=61	max_min_right=64	max_min_right_minus=0	max_min_right_plus=64	max_pos_hash_score=282	max_right=81	max_right_minus=0	max_right_plus=81	neg_log10_pos_hash_p_value=12.5	new_junction_coverage=0.06	new_junction_read_count=11	no_show=1	polymorphism_frequency=5.376e-02	pos_hash_score=6	prediction=polymorphism	reject=COVERAGE_EVENNESS_SKEW,FREQUENCY_CUTOFF	side_1_annotate_key=gene	side_1_continuation=0	side_1_coverage=1.04	side_1_overlap=8	side_1_possible_overlap_registers=149	side_1_read_count=200	side_1_redundant=0	side_2_annotate_key=gene	side_2_continuation=0	side_2_coverage=1.09	side_2_overlap=0	side_2_possible_overlap_registers=141	side_2_read_count=198	side_2_redundant=0	total_non_overlap_reads=11
JC	92	.	REL606	486955	-1	REL606	486970	-1	0	alignment_overlap=10	coverage_minus=5	coverage_plus=1	flanking_left=150	flanking_right=150	frequency=3.086e-02	junction_possible_overlap_registers=139	key=REL606__486955__-1__REL606__486980__-1__10____150__150__0__0	max_left=81	max_left_minus=81	max_left_plus=30	max_min_left=37	max_min_left_minus=37	max_min_left_plus=30	max_min_right=59	max_min_right_minus=59	max_min_right_plus=0	max_pos_hash_score=278	max_right=130	max_right_minus=130	max_right_plus=110	neg_log10_pos_hash_p_value=13.0	new_junction_coverage=0.03	new_junction_read_count=6	no_show=1	polymorphism_frequency=3.086e-02	pos_hash_score=5	prediction=polymorphism	reject=COVERAGE_EVENNESS_SKEW,FREQUENCY_CUTOFF	side_1_annotate_key=gene	side_1_continuation=0	side_1_coverage=1.02	side_1_overlap=10	side_1_possible_overlap_registers=149	side_1_read_count=196	side_1_redundant=0	side_2_annotate_key=gene	side_2_continuation=0	side_2_coverage=1.08	side_2_overlap=0	side_2_possible_overlap_registers=139	side_2_read_count=194	side_2_redundant=0	total_non_overlap_reads=6
JC	93	.	REL606	497154	-1	REL606	497263	-1	0	alignment_overlap=7	coverage_minus=5	coverage_plus=0	flanking_left=150	flanking_right=150	frequency=1	junction_possible_overlap_registers=142	key=REL606__497161__-1__REL606__497263__-1__7____150__150__1__0	max_left=67	max_left_minus=67	max_left_plus=0	max_min_left=67	max_min_left_minus=67	max_min_left_plus=0	max_min_right=0	max_min_right_minus=0	max_min_right_plus=0	max_pos_hash_score=284	max_right=137	max_right_minus=137	max_right_plus=0	neg_log10_pos_hash_p_value=13.2	new_junction_coverage=0.03	new_junction_read_count=5	no_show=1	polymorphism_frequency=1.000e+00	pos_hash_score=5	prediction=consensus	reject=COVERAGE_EVENNESS_SKEW	side_1_annotate_key=repeat	side_1_continuation=0	side_1_coverage=NA	side_1_overlap=0	side_1_read_count=NA	side_1_redundant=1	side_2_annotate_key=gene	side_2_continuation=0	side_2_coverage=0.00	side_2_overlap=7	side_2_possible_overlap_registers=149	side_2_read_count=0	side_2_redundant=0	total_non_overlap_reads=5
JC	94	.	REL606	499621	-1	REL606	499643	-1	0	alignment_overlap=5	coverage_minus=4	coverage_plus=2	flanking_left=150	flanking_right=150	frequency=3.410e-01	junction_possible_overlap_registers=144	key=REL606__499626__-1__REL606__499643__-1__5____150__150__1__0	max_left=53	max_left_minus=53	max_left_plus=1	max_min_left=53	max_min_left_minus=53	max_min_left_plus=1	max_min_right=0	max_min_right_minus=0	max_min_right_plus=0	max_pos_hash_score=288	max_right=144	max_right_minus=136	max_right_plus=144	neg_log10_pos_hash_p_value=12.6	new_junction_coverage=0.04	new_junction_read_count=7	no_show=1	polymorphism_frequency=3.410e-01	pos_hash_score=6	prediction=polymorphism	reject=COVERAGE_EVENNESS_SKEW	side_1_annotate_key=repeat	side_1_continuation=0	side_1_coverage=NA	side_1_overlap=0	side_1_read_count=NA	side_1_redundant=1	side_2_annotate_key=gene	side_2_continuation=0	side_2_coverage=0.07	side_2_overlap=5	side_2_possible_overlap_registers=149	side_2_read_count=14	side_2_redundant=0	total_non_overlap_reads=6
JC	95	.	REL606	509017	1	REL606	509198	1	0	alignment_overlap=9	coverage_minus=4	coverage_plus=2	flanking_left=150	flanking_right=150	frequency=2.687e-02	junction_possible_overlap_registers=140	key=REL606__509017__1__REL606__509189__1__9____150__150__0__0	max_left=97	max_left_minus=97	max_left_plus=61	max_min_left=61	max_min_left_minus=0	max_min_left_plus=61	max_min_right=46	max_min_right_minus=46	max_min_right_plus=0	max_pos_hash_score=280	max_right=81	max_right_minus=46	max_right_plus=81	neg_log10_pos_hash_p_value=13.8	new_junction_coverage=0.03	new_junction_read_count=6	no_show=1	polymorphism_frequency=2.687e-02	pos_hash_score=4	prediction=polymorphism	reject=COVERAGE_EVENNESS_SKEW,FREQUENCY_CUTOFF	side_1_annotate_key=gene	side_1_continuation=0	side_1_coverage=1.33	side_1_overlap=9	side_1_possible_overlap_registers=149	side_1_read_count=256	side_1_redundant=0	side_2_annotate_key=gene	side_2_continuation=0	side_2_coverage=1.08	side_2_overlap=0	side_2_possible_overlap_registers=140	side_2_read_count=194	side_2_redundant=0	total_non_overlap_reads=6
JC	96	.	REL606	519487	1	REL606	519536	1	0	alignment_overlap=8	coverage_minus=1	coverage_plus=9	flanking_left=150	flanking_right=150	frequency=4.552e-02	junction_possible_overlap_registers=141	key=REL606__519487__1__REL606__519528__1__8____150__150__0__0	max_left=136	max_left_minus=125	max_left_plus=136	max_min_left=41	max_min_left_minus=0	max_min_left_plus=41	max_min_right=36	max_min_right_minus=17	max_min_right_plus=36	max_pos_hash_score=282	max_right=101	max_right_minus=17	max_right_plus=101	neg_log10_pos_hash_p_value=11.9	new_junction_coverage=0.06	new_junction_read_count=10	no_show=1	polymorphism_frequency=4.552e-02	pos_hash_score=7	prediction=polymorphism	reject=COVERAGE_EVENNESS_SKEW,FREQUENCY_CUTOFF	side_1_annotate_key=gene	side_1_continuation=0	side_1_coverage=1.13	side_1_overlap=8	side_1_possible_overlap_registers=149	side_1_read_count=217	side_1_redundant=0	side_2_annotate_key=gene	side_2_continuation=0	side_2_coverage=1.18	side_2_overlap=0	side_2_possible_overlap_registers=141	side_2_read_count=214	side_2_redundant=0	total_non_overlap_reads=10
JC	97	.	REL606	519494	-1	REL606	519527	-1	0	alignment_overlap=8	coverage_minus=4	coverage_plus=1	flanking_left=150	flanking_right=150	frequency=2.273e-02	junction_possible_overlap_registers=141	key=REL606__519494__-1__REL606__519535__-1__8____150__150__0__0	max_left=49	max_left_minus=49	max_left_plus=12	max_min_left=49	max_min_left_minus=49	max_min_left_plus=12	max_min_right=0	max_min_right_minus=0	max_min_right_plus=0	max_pos_hash_score=282	max_right=130	max_right_minus=111	max_right_plus=130	neg_log10_pos_hash_p_value=13.8	new_junction_coverage=0.03	new_junction_read_count=5	no_show=1	polymorphism_frequency=2.273e-02	pos_hash_score=4	prediction=polymorphism	reject=COVERAGE_EVENNESS_SKEW,FREQUENCY_CUTOFF	side_1_annotate_key=gene	side_1_continuation=0	side_1_coverage=1.17	side_1_overlap=8	side_1_possible_overlap_registers=149	side_1_read_count=225	side_1_redundant=0	side_2_annotate_key=gene	side_2_continuation=0	side_2_coverage=1.19	side_2_overlap=0	side_2_possible_overlap_registers=141	side_2_read_count=217	side_2_redundant=0	total_non_overlap_reads=5
JC	98	.	REL606	526277	1	REL606	526330	1	0	alignment_overlap=8	coverage_minus=0	coverage_plus=5	flanking_left=150	flanking_right=150	frequency=2.691e-02	junction_possible_overlap_registers=141	key=REL606__526277__1__REL606__526322__1__8____150__150__0__0	max_left=127	max_left_minus=0	max_left_plus=127	max_min_left=0	max_min_left_minus=0	max_min_left_plus=0	max_min_right=57	max_min_right_minus=0	max_min_right_plus=57	max_pos_hash_score=282	max_right=57	max_right_minus=0	max_right_plus=57	neg_log10_pos_hash_p_value=13.1	new_junction_coverage=0.03	new_junction_read_count=5	no_show=1	polymorphism_frequency=2.691e-02	pos_hash_score=5	prediction=polymorphism	reject=COVERAGE_EVENNESS_SKEW,FREQUENCY_CUTOFF	side_1_annotate_key=gene	side_1_continuation=0	side_1_coverage=1.01	side_1_overlap=8	side_1_possible_overlap_registers=149	side_1_read_count=194	side_1_redundant=0	side_2_annotate_key=gene	side_2_continuation=0	side_2_coverage=0.98	side_2_overlap=0	side_2_possible_overlap_registers=141	side_2_read_count=178	side_2_redundant=0	total_non_overlap_reads=5
JC	99	.	REL606	529390	-1	REL606	530341	-1	0	alignment_overlap=16	coverage_minus=2	coverage_plus=5	flanking_left=150	flanking_right=150	frequency=3.911e-02	junction_possible_overlap_registers=133	key=REL606__529390__-1__REL606__530357__-1__16____150__150__0__0	max_left=73	max_left_minus=42	max_left_plus=73	max_min_left=43	max_min_left_minus=42	max_min_left_plus=43	max_min_right=61	max_min_right_minus=0	max_min_right_plus=61	max_pos_hash_score=266	max_right=133	max_right_minus=105	max_right_plus=133	neg_log10_pos_hash_p_value=11.4	new_junction_coverage=0.04	new_junction_read_count=7	no_show=1	polymorphism_frequency=3.911e-02	pos_hash_score=7	prediction=polymorphism	reject=COVERAGE_EVENNESS_SKEW,FREQUENCY_CUTOFF	side_1_annotate_key=gene	side_1_continuation=0	side_1_coverage=0.88	side_1_overlap=16	side_1_possible_overlap_registers=149	side_1_read_count=168	side_1_redundant=0	side_2_annotate_key=gene	side_2_continuation=0	side_2_coverage=1.13	side_2_overlap=0	side_2_possible_overlap_registers=133	side_2_read_count=194	side_2_redundant=0	total_non_overlap_reads=7
JC	100	.	REL606	590046	-1	REL606	1173387	1	0	alignment_overlap=6	coverage_minus=89	coverage_plus=103	flanking_left=150	flanking_right=150	frequency=1	junction_possible_overlap_registers=143	key=REL606__590047__-1__REL606__1173382__1__6____150__150__0__0	max_left=141	max_left_minus=141	max_left_plus=141	max_min_left=70	max_min_left_minus=67	max_min_left_plus=70	max_min_right=72	max_min_right_minus=65	max_min_right_plus=72	max_pos_hash_score=286	max_right=143	max_right_minus=139	max_right_plus=143	neg_log10_pos_hash_p_value=0.1	new_junction_coverage=1.10	new_junction_read_count=202	polymorphism_frequency=1.000e+00	pos_hash_score=85	prediction=consensus	read_count_offset=3	side_1_annotate_key=repeat	side_1_continuation=0	side_1_coverage=NA	side_1_overlap=5	side_1_read_count=NA	side_1_redundant=0	side_2_annotate_key=gene	side_2_continuation=0	side_2_coverage=0.00	side_2_overlap=1	side_2_possible_overlap_registers=141	side_2_read_count=0	side_2_redundant=0	total_non_overlap_reads=192
JC	101	.	REL606	590046	-1	REL606	3560803	-1	0	alignment_overlap=0	coverage_minus=247	coverage_plus=310	flanking_left=150	flanking_right=150	frequency=7.375e-01	junction_possible_overlap_registers=149	key=REL606__590046__-1__REL606__3560803__-1__0____150__150__0__0	max_left=148	max_left_minus=146	max_left_plus=148	max_min_left=73	max_min_left_minus=72	max_min_left_plus=73	max_min_right=75	max_min_right_minus=74	max_min_right_plus=75	max_pos_hash_score=298	max_right=149	max_right_minus=149	max_right_plus=148	neg_log10_pos_hash_p_value=0.0	new_junction_coverage=2.98	new_junction_read_count=573	polymorphism_frequency=7.375e-01	pos_hash_score=126	prediction=polymorphism	side_1_annotate_key=repeat	side_1_continuation=0	side_1_coverage=NA	side_1_overlap=0	side_1_read_count=NA	side_1_redundant=0	side_2_annotate_key=gene	side_2_continuation=0	side_2_coverage=1.06	side_2_overlap=0	side_2_possible_overlap_registers=149	side_2_read_count=204	side_2_redundant=0	total_non_overlap_reads=557
JC	102	.	REL606	590046	-1	REL606	4201691	-1	0	alignment_overlap=2	coverage_minus=167	coverage_plus=106	flanking_left=150	flanking_right=150	frequency=1	junction_possible_overlap_registers=147	key=REL606__590047__-1__REL606__4201692__-1__2____150__150__0__0	max_left=146	max_left_minus=145	max_left_plus=146	max_min_left=73	max_min_left_minus=66	max_min_left_plus=73	max_min_right=73	max_min_right_minus=73	max_min_right_plus=72	max_pos_hash_score=294	max_right=147	max_right_minus=146	max_right_plus=147	neg_log10_pos_hash_p_value=0.0	new_junction_coverage=1.46	new_junction_read_count=276	polymorphism_frequency=1.000e+00	pos_hash_score=99	prediction=consensus	read_count_offset=3	side_1_annotate_key=repeat	side_1_continuation=0	side_1_coverage=NA	side_1_overlap=1	side_1_read_count=NA	side_1_redundant=0	side_2_annotate_key=gene	side_2_continuation=0	side_2_coverage=0.00	side_2_overlap=1	side_2_possible_overlap_registers=145	side_2_read_count=0	side_2_redundant=0	total_non_overlap_reads=273
JC	103	.	REL606	619701	1	REL606	642940	1	0	alignment_overlap=1	coverage_minus=82	coverage_plus=101	flanking_left=150	flanking_right=150	frequency=1	junction_possible_overlap_registers=148	key=REL606__619700__1__REL606__642940__1__1____150__150__0__1	max_left=148	max_left_minus=148	max_left_plus=147	max_min_left=73	max_min_left_minus=68	max_min_left_plus=73	max_min_right=74	max_min_right_minus=71	max_min_right_plus=74	max_pos_hash_score=296	max_right=146	max_right_minus=145	max_right_plus=146	neg_log10_pos_hash_p_value=0.1	new_junction_coverage=0.99	new_junction_read_count=188	polymorphism_frequency=1.000e+00	pos_hash_score=89	prediction=consensus	read_count_offset=3	side_1_annotate_key=gene	side_1_continuation=0	side_1_coverage=0.00	side_1_overlap=0	side_1_possible_overlap_registers=145	side_1_read_count=0	side_1_redundant=0	side_2_annotate_key=repeat	side_2_continuation=0	side_2_coverage=NA	side_2_overlap=1	side_2_possible_overlap_registers=NA	side_2_read_count=NA	side_2_redundant=1	total_non_overlap_reads=183
JC	104	.	REL606	619703	-1	REL606	644382	-1	0	alignment_overlap=1	coverage_minus=93	coverage_plus=131	flanking_left=150	flanking_right=150	frequency=1	junction_possible_overlap_registers=148	key=REL606__619704__-1__REL606__644382__-1__1____150__150__0__1	max_left=148	max_left_minus=146	max_left_plus=148	max_min_left=74	max_min_left_minus=72	max_min_left_plus=74	max_min_right=71	max_min_right_minus=69	max_min_right_plus=71	max_pos_hash_score=296	max_right=146	max_right_minus=146	max_right_plus=145	neg_log10_pos_hash_p_value=0.3	new_junction_coverage=1.21	new_junction_read_count=230	polymorphism_frequency=1.000e+00	pos_hash_score=79	prediction=consensus	read_count_offset=3	side_1_annotate_key=gene	side_1_continuation=0	side_1_coverage=0.00	side_1_overlap=0	side_1_possible_overlap_registers=145	side_1_read_count=0	side_1_redundant=0	side_2_annotate_key=repeat	side_2_continuation=0	side_2_coverage=NA	side_2_overlap=1	side_2_possible_overlap_registers=NA	side_2_read_count=NA	side_2_redundant=1	total_non_overlap_reads=224
JC	105	.	REL606	625464	1	REL606	628396	-1	0	alignment_overlap=1	coverage_minus=183	coverage_plus=68	flanking_left=150	flanking_right=150	frequency=6.202e-01	junction_possible_overlap_registers=148	key=REL606__625464__1__REL606__628397__-1__1____150__150__0__0	max_left=148	max_left_minus=146	max_left_plus=148	max_min_left=74	max_min_left_minus=73	max_min_left_plus=74	max_min_right=74	max_min_right_minus=74	max_min_right_plus=70	max_pos_hash_score=296	max_right=144	max_right_minus=144	max_right_plus=143	neg_log10_pos_hash_p_value=0.1	new_junction_coverage=1.35	new_junction_read_count=258	polymorphism_frequency=6.202e-01	pos_hash_score=92	prediction=polymorphism	side_1_annotate_key=gene	side_1_continuation=0	side_1_coverage=0.78	side_1_overlap=1	side_1_possible_overlap_registers=149	side_1_read_count=150	side_1_redundant=0	side_2_annotate_key=gene	side_2_continuation=0	side_2_coverage=0.88	side_2_overlap=0	side_2_possible_overlap_registers=148	side_2_read_count=167	side_2_redundant=0	total_non_overlap_reads=251
JC	106	.	REL606	626490	-1	REL606	626496	-1	0	alignment_overlap=8	coverage_minus=5	coverage_plus=1	flanking_left=150	flanking_right=150	frequency=8.962e-03	junction_possible_overlap_registers=141	key=REL606__626490__-1__REL606__626504__-1__8____150__150__0__0	max_left=113	max_left_minus=113	max_left_plus=27	max_min_left=32	max_min_left_minus=32	max_min_left_plus=27	max_min_right=52	max_min_right_minus=52	max_min_right_plus=0	max_pos_hash_score=282	max_right=115	max_right_minus=110	max_right_plus=115	neg_log10_pos_hash_p_value=12.5	new_junction_coverage=0.03	new_junction_read_count=6	no_show=1	polymorphism_frequency=8.962e-03	pos_hash_score=6	prediction=polymorphism	reject=COVERAGE_EVENNESS_SKEW,FREQUENCY_CUTOFF	side_1_annotate_key=gene	side_1_continuation=0	side_1_coverage=3.68	side_1_overlap=8	side_1_possible_overlap_registers=149	side_1_read_count=707	side_1_redundant=0	side_2_annotate_key=gene	side_2_continuation=0	side_2_coverage=3.62	side_2_overlap=0	side_2_possible_overlap_registers=141	side_2_read_count=658	side_2_redundant=0	total_non_overlap_reads=6
JC	107	.	REL606	633553	1	REL606	752693	-1	0	alignment_overlap=0	coverage_minus=1	coverage_plus=4	flanking_left=150	flanking_right=150	frequency=1.068e-01	junction_possible_overlap_registers=149	key=REL606__633553__1__REL606__752693__-1__0____150__150__1__0	max_left=123	max_left_minus=113	max_left_plus=123	max_min_left=62	max_min_left_minus=0	max_min_left_plus=62	max_min_right=70	max_min_right_minus=37	max_min_right_plus=70	max_pos_hash_score=298	max_right=88	max_right_minus=37	max_right_plus=88	neg_log10_pos_hash_p_value=13.6	new_junction_coverage=0.06	new_junction_read_count=11	no_show=1	polymorphism_frequency=1.068e-01	pos_hash_score=5	prediction=polymorphism	reject=COVERAGE_EVENNESS_SKEW,FREQUENCY_CUTOFF	side_1_annotate_key=repeat	side_1_continuation=0	side_1_coverage=NA	side_1_overlap=0	side_1_read_count=NA	side_1_redundant=1	side_2_annotate_key=gene	side_2_continuation=0	side_2_coverage=0.48	side_2_overlap=0	side_2_possible_overlap_registers=149	side_2_read_count=92	side_2_redundant=0	total_non_overlap_reads=5
JC	108	.	REL606	655163	-1	REL606	655173	-1	0	alignment_overlap=11	coverage_minus=5	coverage_plus=10	flanking_left=150	flanking_right=150	frequency=8.384e-02	junction_possible_overlap_registers=138	key=REL606__655163__-1__REL606__655184__-1__11____150__150__0__0	max_left=128	max_left_minus=80	max_left_plus=128	max_min_left=62	max_min_left_minus=62	max_min_left_plus=0	max_min_right=59	max_min_right_minus=59	max_min_right_plus=12	max_pos_hash_score=276	max_right=117	max_right_minus=117	max_right_plus=12	neg_log10_pos_hash_p_value=11.7	new_junction_coverage=0.08	new_junction_read_count=15	no_show=1	polymorphism_frequency=8.384e-02	pos_hash_score=7	prediction=polymorphism	reject=COVERAGE_EVENNESS_SKEW,FREQUENCY_CUTOFF	side_1_annotate_key=gene	side_1_continuation=0	side_1_coverage=1.00	side_1_overlap=11	side_1_possible_overlap_registers=149	side_1_read_count=192	side_1_redundant=0	side_2_annotate_key=gene	side_2_continuation=0	side_2_coverage=0.84	side_2_overlap=0	side_2_possible_overlap_registers=138	side_2_read_count=150	side_2_redundant=0	total_non_overlap_reads=15
JC	109	.	REL606	713137	1	REL606	3632283	1	0	alignment_overlap=8	coverage_minus=0	coverage_plus=3	flanking_left=150	flanking_right=150	frequency=2.397e-02	junction_possible_overlap_registers=141	key=REL606__713137__1__REL606__3632275__1__8____150__150__0__0	max_left=131	max_left_minus=0	max_left_plus=131	max_min_left=0	max_min_left_minus=0	max_min_left_plus=0	max_min_right=63	max_min_right_minus=0	max_min_right_plus=63	max_pos_hash_score=282	max_right=63	max_right_minus=0	max_right_plus=63	neg_log10_pos_hash_p_value=14.6	new_junction_coverage=0.04	new_junction_read_count=8	no_show=1	polymorphism_frequency=2.397e-02	pos_hash_score=3	prediction=polymorphism	reject=COVERAGE_EVENNESS_SKEW,FREQUENCY_CUTOFF	side_1_annotate_key=gene	side_1_continuation=0	side_1_coverage=0.44	side_1_overlap=8	side_1_possible_overlap_registers=149	side_1_read_count=85	side_1_redundant=0	side_2_annotate_key=gene	side_2_continuation=0	side_2_coverage=3.14	side_2_overlap=0	side_2_possible_overlap_registers=141	side_2_read_count=571	side_2_redundant=0	total_non_overlap_reads=3
JC	110	.	REL606	713144	-1	REL606	715038	-1	0	alignment_overlap=8	coverage_minus=6	coverage_plus=2	flanking_left=150	flanking_right=150	frequency=5.837e-02	junction_possible_overlap_registers=141	key=REL606__713144__-1__REL606__715046__-1__8____150__150__0__0	max_left=125	max_left_minus=65	max_left_plus=125	max_min_left=65	max_min_left_minus=65	max_min_left_plus=29	max_min_right=17	max_min_right_minus=0	max_min_right_plus=17	max_pos_hash_score=282	max_right=125	max_right_minus=125	max_right_plus=107	neg_log10_pos_hash_p_value=11.9	new_junction_coverage=0.05	new_junction_read_count=9	no_show=1	polymorphism_frequency=5.837e-02	pos_hash_score=7	prediction=polymorphism	reject=COVERAGE_EVENNESS_SKEW,FREQUENCY_CUTOFF	side_1_annotate_key=gene	side_1_continuation=0	side_1_coverage=0.45	side_1_overlap=8	side_1_possible_overlap_registers=149	side_1_read_count=86	side_1_redundant=0	side_2_annotate_key=gene	side_2_continuation=0	side_2_coverage=1.15	side_2_overlap=0	side_2_possible_overlap_registers=141	side_2_read_count=209	side_2_redundant=0	total_non_overlap_reads=8
JC	111	.	REL606	713144	-1	REL606	3483831	-1	0	alignment_overlap=3	coverage_minus=6	coverage_plus=2	flanking_left=150	flanking_right=150	frequency=1.760e-01	junction_possible_overlap_registers=146	key=REL606__713144__-1__REL606__3483834__-1__3____150__150__0__1	max_left=130	max_left_minus=70	max_left_plus=130	max_min_left=70	max_min_left_minus=70	max_min_left_plus=34	max_min_right=17	max_min_right_minus=0	max_min_right_plus=17	max_pos_hash_score=292	max_right=125	max_right_minus=125	max_right_plus=107	neg_log10_pos_hash_p_value=12.2	new_junction_coverage=0.10	new_junction_read_count=18	no_show=1	polymorphism_frequency=1.760e-01	pos_hash_score=7	prediction=polymorphism	reject=COVERAGE_EVENNESS_SKEW,FREQUENCY_CUTOFF	side_1_annotate_key=gene	side_1_continuation=0	side_1_coverage=0.45	side_1_overlap=3	side_1_possible_overlap_registers=149	side_1_read_count=86	side_1_redundant=0	side_2_annotate_key=repeat	side_2_continuation=0	side_2_coverage=NA	side_2_overlap=0	side_2_possible_overlap_registers=NA	side_2_read_count=NA	side_2_redundant=1	total_non_overlap_reads=8
JC	112	.	REL606	713589	1	REL606	713628	1	0	alignment_overlap=7	coverage_minus=0	coverage_plus=3	flanking_left=150	flanking_right=150	frequency=3.374e-02	junction_possible_overlap_registers=142	key=REL606__713589__1__REL606__713621__1__7____150__150__0__0	max_left=112	max_left_minus=0	max_left_plus=112	max_min_left=0	max_min_left_minus=0	max_min_left_plus=0	max_min_right=55	max_min_right_minus=0	max_min_right_plus=55	max_pos_hash_score=284	max_right=55	max_right_minus=0	max_right_plus=55	neg_log10_pos_hash_p_value=14.7	new_junction_coverage=0.02	new_junction_read_count=4	no_show=1	polymorphism_frequency=3.374e-02	pos_hash_score=3	prediction=polymorphism	reject=COVERAGE_EVENNESS_SKEW,FREQUENCY_CUTOFF	side_1_annotate_key=gene	side_1_continuation=0	side_1_coverage=0.66	side_1_overlap=7	side_1_possible_overlap_registers=149	side_1_read_count=126	side_1_redundant=0	side_2_annotate_key=gene	side_2_continuation=0	side_2_coverage=0.60	side_2_overlap=0	side_2_possible_overlap_registers=142	side_2_read_count=109	side_2_redundant=0	total_non_overlap_reads=3
JC	113	.	REL606	713589	1	REL606	715499	1	0	alignment_overlap=7	coverage_minus=0	coverage_plus=3	flanking_left=150	flanking_right=150	frequency=3.224e-02	junction_possible_overlap_registers=142	key=REL606__713589__1__REL606__715492__1__7____150__150__0__1	max_left=112	max_left_minus=0	max_left_plus=112	max_min_left=0	max_min_left_minus=0	max_min_left_plus=0	max_min_right=55	max_min_right_minus=0	max_min_right_plus=55	max_pos_hash_score=284	max_right=55	max_right_minus=0	max_right_plus=55	neg_log10_pos_hash_p_value=14.7	new_junction_coverage=0.02	new_junction_read_count=4	no_show=1	polymorphism_frequency=3.224e-02	pos_hash_score=3	prediction=polymorphism	reject=COVERAGE_EVENNESS_SKEW,FREQUENCY_CUTOFF	side_1_annotate_key=gene	side_1_continuation=0	side_1_coverage=0.66	side_1_overlap=7	side_1_possible_overlap_registers=149	side_1_read_count=126	side_1_redundant=0	side_2_annotate_key=repeat	side_2_continuation=0	side_2_coverage=NA	side_2_overlap=0	side_2_possible_overlap_registers=NA	side_2_read_count=NA	side_2_redundant=1	total_non_overlap_reads=3
JC	114	.	REL606	713589	1	REL606	3484292	1	0	alignment_overlap=7	coverage_minus=0	coverage_plus=3	flanking_left=150	flanking_right=150	frequency=4.721e-02	junction_possible_overlap_registers=142	key=REL606__713589__1__REL606__3484285__1__7____150__150__0__0	max_left=112	max_left_minus=0	max_left_plus=112	max_min_left=0	max_min_left_minus=0	max_min_left_plus=0	max_min_right=55	max_min_right_minus=0	max_min_right_plus=55	max_pos_hash_score=284	max_right=55	max_right_minus=0	max_right_plus=55	neg_log10_pos_hash_p_value=14.7	new_junction_coverage=0.02	new_junction_read_count=3	no_show=1	polymorphism_frequency=4.721e-02	pos_hash_score=3	prediction=polymorphism	reject=COVERAGE_EVENNESS_SKEW,FREQUENCY_CUTOFF	side_1_annotate_key=gene	side_1_continuation=0	side_1_coverage=0.66	side_1_overlap=7	side_1_possible_overlap_registers=149	side_1_read_count=126	side_1_redundant=0	side_2_annotate_key=gene	side_2_continuation=0	side_2_coverage=0.01	side_2_overlap=0	side_2_possible_overlap_registers=142	side_2_read_count=1	side_2_redundant=0	total_non_overlap_reads=3
JC	115	.	REL606	715015	-1	REL606	715038	-1	0	alignment_overlap=8	coverage_minus=6	coverage_plus=1	flanking_left=150	flanking_right=150	frequency=3.459e-02	junction_possible_overlap_registers=141	key=REL606__715015__-1__REL606__715046__-1__8____150__150__0__0	max_left=65	max_left_minus=65	max_left_plus=29	max_min_left=65	max_min_left_minus=65	max_min_left_plus=29	max_min_right=0	max_min_right_minus=0	max_min_right_plus=0	max_pos_hash_score=282	max_right=125	max_right_minus=125	max_right_plus=107	neg_log10_pos_hash_p_value=12.5	new_junction_coverage=0.04	new_junction_read_count=7	no_show=1	polymorphism_frequency=3.459e-02	pos_hash_score=6	prediction=polymorphism	reject=COVERAGE_EVENNESS_SKEW,FREQUENCY_CUTOFF	side_1_annotate_key=gene	side_1_continuation=0	side_1_coverage=1.00	side_1_overlap=8	side_1_possible_overlap_registers=149	side_1_read_count=192	side_1_redundant=0	side_2_annotate_key=gene	side_2_continuation=0	side_2_coverage=1.15	side_2_overlap=0	side_2_possible_overlap_registers=141	side_2_read_count=209	side_2_redundant=0	total_non_overlap_reads=7
JC	116	.	REL606	715015	-1	REL606	3483831	-1	0	alignment_overlap=3	coverage_minus=6	coverage_plus=1	flanking_left=150	flanking_right=150	frequency=7.838e-02	junction_possible_overlap_registers=146	key=REL606__715015__-1__REL606__3483834__-1__3____150__150__0__1	max_left=70	max_left_minus=70	max_left_plus=34	max_min_left=70	max_min_left_minus=70	max_min_left_plus=34	max_min_right=0	max_min_right_minus=0	max_min_right_plus=0	max_pos_hash_score=292	max_right=125	max_right_minus=125	max_right_plus=107	neg_log10_pos_hash_p_value=12.8	new_junction_coverage=0.09	new_junction_read_count=16	no_show=1	polymorphism_frequency=7.838e-02	pos_hash_score=6	prediction=polymorphism	reject=COVERAGE_EVENNESS_SKEW,FREQUENCY_CUTOFF	side_1_annotate_key=gene	side_1_continuation=0	side_1_coverage=1.00	side_1_overlap=3	side_1_possible_overlap_registers=149	side_1_read_count=192	side_1_redundant=0	side_2_annotate_key=repeat	side_2_continuation=0	side_2_coverage=NA	side_2_overlap=0	side_2_possible_overlap_registers=NA	side_2_read_count=NA	side_2_redundant=1	total_non_overlap_reads=7
JC	117	.	REL606	715046	-1	REL606	3483800	-1	0	alignment_overlap=8	coverage_minus=2	coverage_plus=6	flanking_left=150	flanking_right=150	frequency=8.234e-02	junction_possible_overlap_registers=141	key=REL606__715046__-1__REL606__3483808__-1__8____150__150__0__0	max_left=125	max_left_minus=107	max_left_plus=125	max_min_left=17	max_min_left_minus=17	max_min_left_plus=0	max_min_right=65	max_min_right_minus=29	max_min_right_plus=65	max_pos_hash_score=282	max_right=125	max_right_minus=125	max_right_plus=65	neg_log10_pos_hash_p_value=11.9	new_junction_coverage=0.05	new_junction_read_count=9	no_show=1	polymorphism_frequency=8.234e-02	pos_hash_score=7	prediction=polymorphism	reject=COVERAGE_EVENNESS_SKEW,FREQUENCY_CUTOFF	side_1_annotate_key=gene	side_1_continuation=0	side_1_coverage=1.10	side_1_overlap=8	side_1_possible_overlap_registers=149	side_1_read_count=212	side_1_redundant=0	side_2_annotate_key=gene	side_2_continuation=0	side_2_coverage=0.00	side_2_overlap=0	side_2_possible_overlap_registers=141	side_2_read_count=0	side_2_redundant=0	total_non_overlap_reads=8
JC	118	.	REL606	715046	-1	REL606	3632243	-1	0	alignment_overlap=8	coverage_minus=2	coverage_plus=6	flanking_left=150	flanking_right=150	frequency=3.311e-02	junction_possible_overlap_registers=141	key=REL606__715046__-1__REL606__3632251__-1__8____150__150__0__0	max_left=125	max_left_minus=107	max_left_plus=125	max_min_left=17	max_min_left_minus=17	max_min_left_plus=0	max_min_right=65	max_min_right_minus=29	max_min_right_plus=65	max_pos_hash_score=282	max_right=125	max_right_minus=125	max_right_plus=65	neg_log10_pos_hash_p_value=11.9	new_junction_coverage=0.05	new_junction_read_count=9	no_show=1	polymorphism_frequency=3.311e-02	pos_hash_score=7	prediction=polymorphism	reject=COVERAGE_EVENNESS_SKEW,FREQUENCY_CUTOFF	side_1_annotate_key=gene	side_1_continuation=0	side_1_coverage=1.10	side_1_overlap=8	side_1_possible_overlap_registers=149	side_1_read_count=212	side_1_redundant=0	side_2_annotate_key=gene	side_2_continuation=0	side_2_coverage=1.79	side_2_overlap=0	side_2_possible_overlap_registers=141	side_2_read_count=325	side_2_redundant=0	total_non_overlap_reads=8
JC	119	.	REL606	715467	1	REL606	715492	1	0	alignment_overlap=7	coverage_minus=0	coverage_plus=3	flanking_left=150	flanking_right=150	frequency=4.504e-02	junction_possible_overlap_registers=142	key=REL606__715460__1__REL606__715492__1__7____150__150__1__0	max_left=112	max_left_minus=0	max_left_plus=112	max_min_left=0	max_min_left_minus=0	max_min_left_plus=0	max_min_right=55	max_min_right_minus=0	max_min_right_plus=55	max_pos_hash_score=284	max_right=55	max_right_minus=0	max_right_plus=55	neg_log10_pos_hash_p_value=14.7	new_junction_coverage=0.02	new_junction_read_count=4	no_show=1	polymorphism_frequency=4.504e-02	pos_hash_score=3	prediction=polymorphism	reject=COVERAGE_EVENNESS_SKEW,FREQUENCY_CUTOFF	side_1_annotate_key=repeat	side_1_continuation=0	side_1_coverage=NA	side_1_overlap=0	side_1_read_count=NA	side_1_redundant=1	side_2_annotate_key=gene	side_2_continuation=0	side_2_coverage=0.46	side_2_overlap=7	side_2_possible_overlap_registers=149	side_2_read_count=89	side_2_redundant=0	total_non_overlap_reads=3
JC	120	.	REL606	724099	-1	REL606	724987	-1	0	alignment_overlap=8	coverage_minus=1	coverage_plus=2	flanking_left=150	flanking_right=150	frequency=1.563e-02	junction_possible_overlap_registers=141	key=REL606__724099__-1__REL606__724995__-1__8____150__150__0__0	max_left=95	max_left_minus=95	max_left_plus=93	max_min_left=54	max_min_left_minus=0	max_min_left_plus=54	max_min_right=49	max_min_right_minus=47	max_min_right_plus=49	max_pos_hash_score=282	max_right=88	max_right_minus=47	max_right_plus=88	neg_log10_pos_hash_p_value=14.6	new_junction_coverage=0.02	new_junction_read_count=3	no_show=1	polymorphism_frequency=1.563e-02	pos_hash_score=3	prediction=polymorphism	reject=COVERAGE_EVENNESS_SKEW,FREQUENCY_CUTOFF	side_1_annotate_key=gene	side_1_continuation=0	side_1_coverage=1.08	side_1_overlap=8	side_1_possible_overlap_registers=149	side_1_read_count=207	side_1_redundant=0	side_2_annotate_key=gene	side_2_continuation=0	side_2_coverage=1.00	side_2_overlap=0	side_2_possible_overlap_registers=141	side_2_read_count=182	side_2_redundant=0	total_non_overlap_reads=3
JC	121	.	REL606	743635	1	REL606	743702	1	0	alignment_overlap=11	coverage_minus=1	coverage_plus=8	flanking_left=150	flanking_right=150	frequency=5.940e-02	junction_possible_overlap_registers=138	key=REL606__743635__1__REL606__743691__1__11____150__150__0__0	max_left=136	max_left_minus=136	max_left_plus=133	max_min_left=0	max_min_left_minus=0	max_min_left_plus=0	max_min_right=47	max_min_right_minus=1	max_min_right_plus=47	max_pos_hash_score=276	max_right=47	max_right_minus=1	max_right_plus=47	neg_log10_pos_hash_p_value=11.1	new_junction_coverage=0.05	new_junction_read_count=9	no_show=1	polymorphism_frequency=5.940e-02	pos_hash_score=8	prediction=polymorphism	reject=COVERAGE_EVENNESS_SKEW,FREQUENCY_CUTOFF	side_1_annotate_key=gene	side_1_continuation=0	side_1_coverage=0.92	side_1_overlap=11	side_1_possible_overlap_registers=149	side_1_read_count=176	side_1_redundant=0	side_2_annotate_key=gene	side_2_continuation=0	side_2_coverage=0.69	side_2_overlap=0	side_2_possible_overlap_registers=138	side_2_read_count=122	side_2_redundant=0	total_non_overlap_reads=9
JC	122	.	REL606	743928	1	REL606	744152	1	0	alignment_overlap=14	coverage_minus=2	coverage_plus=8	flanking_left=150	flanking_right=150	frequency=5.963e-02	junction_possible_overlap_registers=135	key=REL606__743928__1__REL606__744138__1__14____150__150__0__0	max_left=128	max_left_minus=91	max_left_plus=128	max_min_left=53	max_min_left_minus=52	max_min_left_plus=53	max_min_right=45	max_min_right_minus=45	max_min_right_plus=8	max_pos_hash_score=270	max_right=113	max_right_minus=82	max_right_plus=113	neg_log10_pos_hash_p_value=11.5	new_junction_coverage=0.06	new_junction_read_count=10	no_show=1	polymorphism_frequency=5.963e-02	pos_hash_score=7	prediction=polymorphism	reject=COVERAGE_EVENNESS_SKEW,FREQUENCY_CUTOFF	side_1_annotate_key=gene	side_1_continuation=0	side_1_coverage=0.86	side_1_overlap=14	side_1_possible_overlap_registers=149	side_1_read_count=166	side_1_redundant=0	side_2_annotate_key=gene	side_2_continuation=0	side_2_coverage=0.95	side_2_overlap=0	side_2_possible_overlap_registers=135	side_2_read_count=165	side_2_redundant=0	total_non_overlap_reads=10
JC	123	.	REL606	772517	-1	REL606	772536	-1	0	alignment_overlap=11	coverage_minus=2	coverage_plus=1	flanking_left=150	flanking_right=150	frequency=1.807e-02	junction_possible_overlap_registers=138	key=REL606__772517__-1__REL606__772547__-1__11____150__150__0__0	max_left=82	max_left_minus=82	max_left_plus=33	max_min_left=42	max_min_left_minus=42	max_min_left_plus=33	max_min_right=57	max_min_right_minus=57	max_min_right_plus=0	max_pos_hash_score=276	max_right=106	max_right_minus=97	max_right_plus=106	neg_log10_pos_hash_p_value=14.4	new_junction_coverage=0.02	new_junction_read_count=3	no_show=1	polymorphism_frequency=1.807e-02	pos_hash_score=3	prediction=polymorphism	reject=COVERAGE_EVENNESS_SKEW,FREQUENCY_CUTOFF	side_1_annotate_key=gene	side_1_continuation=0	side_1_coverage=0.98	side_1_overlap=11	side_1_possible_overlap_registers=149	side_1_read_count=189	side_1_redundant=0	side_2_annotate_key=gene	side_2_continuation=0	side_2_coverage=0.85	side_2_overlap=0	side_2_possible_overlap_registers=138	side_2_read_count=151	side_2_redundant=0	total_non_overlap_reads=3
JC	124	.	REL606	836995	1	REL606	837023	1	0	alignment_overlap=7	coverage_minus=1	coverage_plus=5	flanking_left=150	flanking_right=150	frequency=4.388e-02	junction_possible_overlap_registers=142	key=REL606__836995__1__REL606__837016__1__7____150__150__0__0	max_left=140	max_left_minus=140	max_left_plus=137	max_min_left=0	max_min_left_minus=0	max_min_left_plus=0	max_min_right=47	max_min_right_minus=3	max_min_right_plus=47	max_pos_hash_score=284	max_right=47	max_right_minus=3	max_right_plus=47	neg_log10_pos_hash_p_value=12.5	new_junction_coverage=0.03	new_junction_read_count=6	no_show=1	polymorphism_frequency=4.388e-02	pos_hash_score=6	prediction=polymorphism	reject=COVERAGE_EVENNESS_SKEW,FREQUENCY_CUTOFF	side_1_annotate_key=gene	side_1_continuation=0	side_1_coverage=0.72	side_1_overlap=7	side_1_possible_overlap_registers=149	side_1_read_count=139	side_1_redundant=0	side_2_annotate_key=gene	side_2_continuation=0	side_2_coverage=0.71	side_2_overlap=0	side_2_possible_overlap_registers=142	side_2_read_count=129	side_2_redundant=0	total_non_overlap_reads=6
JC	125	.	REL606	856019	1	REL606	856089	1	0	alignment_overlap=8	coverage_minus=0	coverage_plus=6	flanking_left=150	flanking_right=150	frequency=2.800e-02	junction_possible_overlap_registers=141	key=REL606__856019__1__REL606__856081__1__8____150__150__0__0	max_left=133	max_left_minus=0	max_left_plus=133	max_min_left=0	max_min_left_minus=0	max_min_left_plus=0	max_min_right=71	max_min_right_minus=0	max_min_right_plus=71	max_pos_hash_score=282	max_right=71	max_right_minus=0	max_right_plus=71	neg_log10_pos_hash_p_value=13.1	new_junction_coverage=0.03	new_junction_read_count=6	no_show=1	polymorphism_frequency=2.800e-02	pos_hash_score=5	prediction=polymorphism	reject=COVERAGE_EVENNESS_SKEW,FREQUENCY_CUTOFF	side_1_annotate_key=gene	side_1_continuation=0	side_1_coverage=1.21	side_1_overlap=8	side_1_possible_overlap_registers=149	side_1_read_count=232	side_1_redundant=0	side_2_annotate_key=gene	side_2_continuation=0	side_2_coverage=1.08	side_2_overlap=0	side_2_possible_overlap_registers=141	side_2_read_count=197	side_2_redundant=0	total_non_overlap_reads=6
JC	126	.	REL606	856026	-1	REL606	856080	-1	0	alignment_overlap=8	coverage_minus=3	coverage_plus=0	flanking_left=150	flanking_right=150	frequency=1.420e-02	junction_possible_overlap_registers=141	key=REL606__856026__-1__REL606__856088__-1__8____150__150__0__0	max_left=60	max_left_minus=60	max_left_plus=0	max_min_left=60	max_min_left_minus=60	max_min_left_plus=0	max_min_right=0	max_min_right_minus=0	max_min_right_plus=0	max_pos_hash_score=282	max_right=112	max_right_minus=112	max_right_plus=0	neg_log10_pos_hash_p_value=14.6	new_junction_coverage=0.02	new_junction_read_count=3	no_show=1	polymorphism_frequency=1.420e-02	pos_hash_score=3	prediction=polymorphism	reject=COVERAGE_EVENNESS_SKEW,FREQUENCY_CUTOFF	side_1_annotate_key=gene	side_1_continuation=0	side_1_coverage=1.20	side_1_overlap=8	side_1_possible_overlap_registers=149	side_1_read_count=231	side_1_redundant=0	side_2_annotate_key=gene	side_2_continuation=0	side_2_coverage=1.09	side_2_overlap=0	side_2_possible_overlap_registers=141	side_2_read_count=198	side_2_redundant=0	total_non_overlap_reads=3
JC	127	.	REL606	879757	1	REL606	879775	1	0	alignment_overlap=5	coverage_minus=0	coverage_plus=4	flanking_left=150	flanking_right=150	frequency=2.229e-02	junction_possible_overlap_registers=144	key=REL606__879757__1__REL606__879770__1__5____150__150__0__0	max_left=80	max_left_minus=0	max_left_plus=80	max_min_left=72	max_min_left_minus=0	max_min_left_plus=72	max_min_right=70	max_min_right_minus=0	max_min_right_plus=70	max_pos_hash_score=288	max_right=73	max_right_minus=0	max_right_plus=73	neg_log10_pos_hash_p_value=14.8	new_junction_coverage=0.02	new_junction_read_count=4	no_show=1	polymorphism_frequency=2.229e-02	pos_hash_score=3	prediction=polymorphism	reject=COVERAGE_EVENNESS_SKEW,FREQUENCY_CUTOFF	side_1_annotate_key=gene	side_1_continuation=0	side_1_coverage=0.94	side_1_overlap=5	side_1_possible_overlap_registers=149	side_1_read_count=181	side_1_redundant=0	side_2_annotate_key=gene	side_2_continuation=0	side_2_coverage=0.95	side_2_overlap=0	side_2_possible_overlap_registers=144	side_2_read_count=176	side_2_redundant=0	total_non_overlap_reads=4
JC	128	.	REL606	937380	1	REL606	937433	1	0	alignment_overlap=12	coverage_minus=2	coverage_plus=2	flanking_left=150	flanking_right=150	frequency=2.181e-02	junction_possible_overlap_registers=137	key=REL606__937380__1__REL606__937421__1__12____150__150__0__0	max_left=57	max_left_minus=31	max_left_plus=57	max_min_left=57	max_min_left_minus=31	max_min_left_plus=57	max_min_right=0	max_min_right_minus=0	max_min_right_plus=0	max_pos_hash_score=274	max_right=131	max_right_minus=131	max_right_plus=94	neg_log10_pos_hash_p_value=13.6	new_junction_coverage=0.02	new_junction_read_count=4	no_show=1	polymorphism_frequency=2.181e-02	pos_hash_score=4	prediction=polymorphism	reject=COVERAGE_EVENNESS_SKEW,FREQUENCY_CUTOFF	side_1_annotate_key=gene	side_1_continuation=0	side_1_coverage=1.05	side_1_overlap=12	side_1_possible_overlap_registers=149	side_1_read_count=201	side_1_redundant=0	side_2_annotate_key=gene	side_2_continuation=0	side_2_coverage=0.99	side_2_overlap=0	side_2_possible_overlap_registers=137	side_2_read_count=174	side_2_redundant=0	total_non_overlap_reads=4
JC	129	.	REL606	952308	-1	REL606	952460	-1	0	alignment_overlap=8	coverage_minus=1	coverage_plus=2	flanking_left=150	flanking_right=150	frequency=1.689e-02	junction_possible_overlap_registers=141	key=REL606__952308__-1__REL606__952468__-1__8____150__150__0__0	max_left=95	max_left_minus=88	max_left_plus=95	max_min_left=0	max_min_left_minus=0	max_min_left_plus=0	max_min_right=47	max_min_right_minus=46	max_min_right_plus=47	max_pos_hash_score=282	max_right=47	max_right_minus=46	max_right_plus=47	neg_log10_pos_hash_p_value=14.6	new_junction_coverage=0.02	new_junction_read_count=3	no_show=1	polymorphism_frequency=1.689e-02	pos_hash_score=3	prediction=polymorphism	reject=COVERAGE_EVENNESS_SKEW,FREQUENCY_CUTOFF	side_1_annotate_key=gene	side_1_continuation=0	side_1_coverage=0.75	side_1_overlap=8	side_1_possible_overlap_registers=149	side_1_read_count=144	side_1_redundant=0	side_2_annotate_key=gene	side_2_continuation=0	side_2_coverage=1.17	side_2_overlap=0	side_2_possible_overlap_registers=141	side_2_read_count=213	side_2_redundant=0	total_non_overlap_reads=3
JC	130	.	REL606	972125	-1	REL606	972207	-1	0	alignment_overlap=9	coverage_minus=3	coverage_plus=2	flanking_left=150	flanking_right=150	frequency=3.539e-02	junction_possible_overlap_registers=140	key=REL606__972125__-1__REL606__972216__-1__9____150__150__0__0	max_left=59	max_left_minus=59	max_left_plus=58	max_min_left=59	max_min_left_minus=59	max_min_left_plus=58	max_min_right=0	max_min_right_minus=0	max_min_right_plus=0	max_pos_hash_score=280	max_right=118	max_right_minus=118	max_right_plus=83	neg_log10_pos_hash_p_value=13.8	new_junction_coverage=0.03	new_junction_read_count=5	no_show=1	polymorphism_frequency=3.539e-02	pos_hash_score=4	prediction=polymorphism	reject=COVERAGE_EVENNESS_SKEW,FREQUENCY_CUTOFF	side_1_annotate_key=gene	side_1_continuation=0	side_1_coverage=0.73	side_1_overlap=9	side_1_possible_overlap_registers=149	side_1_read_count=140	side_1_redundant=0	side_2_annotate_key=gene	side_2_continuation=0	side_2_coverage=0.78	side_2_overlap=0	side_2_possible_overlap_registers=140	side_2_read_count=141	side_2_redundant=0	total_non_overlap_reads=5
JC	131	.	REL606	1063313	1	REL606	1063422	1	0	alignment_overlap=9	coverage_minus=1	coverage_plus=4	flanking_left=150	flanking_right=150	frequency=3.013e-02	junction_possible_overlap_registers=140	key=REL606__1063313__1__REL606__1063413__1__9____150__150__0__0	max_left=109	max_left_minus=94	max_left_plus=109	max_min_left=3	max_min_left_minus=0	max_min_left_plus=3	max_min_right=47	max_min_right_minus=47	max_min_right_plus=42	max_pos_hash_score=280	max_right=138	max_right_minus=47	max_right_plus=138	neg_log10_pos_hash_p_value=13.8	new_junction_coverage=0.03	new_junction_read_count=5	no_show=1	polymorphism_frequency=3.013e-02	pos_hash_score=4	prediction=polymorphism	reject=COVERAGE_EVENNESS_SKEW,FREQUENCY_CUTOFF	side_1_annotate_key=gene	side_1_continuation=0	side_1_coverage=0.88	side_1_overlap=9	side_1_possible_overlap_registers=149	side_1_read_count=168	side_1_redundant=0	side_2_annotate_key=gene	side_2_continuation=0	side_2_coverage=0.91	side_2_overlap=0	side_2_possible_overlap_registers=140	side_2_read_count=164	side_2_redundant=0	total_non_overlap_reads=5
JC	132	.	REL606	1091001	-1	REL606	1091032	-1	0	alignment_overlap=7	coverage_minus=6	coverage_plus=0	flanking_left=150	flanking_right=150	frequency=3.055e-02	junction_possible_overlap_registers=142	key=REL606__1091001__-1__REL606__1091039__-1__7____150__150__0__0	max_left=62	max_left_minus=62	max_left_plus=0	max_min_left=62	max_min_left_minus=62	max_min_left_plus=0	max_min_right=0	max_min_right_minus=0	max_min_right_plus=0	max_pos_hash_score=284	max_right=141	max_right_minus=141	max_right_plus=0	neg_log10_pos_hash_p_value=12.5	new_junction_coverage=0.03	new_junction_read_count=6	no_show=1	polymorphism_frequency=3.055e-02	pos_hash_score=6	prediction=polymorphism	reject=COVERAGE_EVENNESS_SKEW,FREQUENCY_CUTOFF	side_1_annotate_key=gene	side_1_continuation=0	side_1_coverage=1.02	side_1_overlap=7	side_1_possible_overlap_registers=149	side_1_read_count=196	side_1_redundant=0	side_2_annotate_key=gene	side_2_continuation=0	side_2_coverage=1.06	side_2_overlap=0	side_2_possible_overlap_registers=142	side_2_read_count=194	side_2_redundant=0	total_non_overlap_reads=6
JC	133	.	REL606	1095972	1	REL606	1096043	1	0	alignment_overlap=11	coverage_minus=2	coverage_plus=1	flanking_left=150	flanking_right=150	frequency=1.714e-02	junction_possible_overlap_registers=138	key=REL606__1095972__1__REL606__1096032__1__11____150__150__0__0	max_left=76	max_left_minus=52	max_left_plus=76	max_min_left=52	max_min_left_minus=52	max_min_left_plus=0	max_min_right=63	max_min_right_minus=0	max_min_right_plus=63	max_pos_hash_score=276	max_right=88	max_right_minus=88	max_right_plus=63	neg_log10_pos_hash_p_value=14.4	new_junction_coverage=0.02	new_junction_read_count=3	no_show=1	polymorphism_frequency=1.714e-02	pos_hash_score=3	prediction=polymorphism	reject=COVERAGE_EVENNESS_SKEW,FREQUENCY_CUTOFF	side_1_annotate_key=gene	side_1_continuation=0	side_1_coverage=0.99	side_1_overlap=11	side_1_possible_overlap_registers=149	side_1_read_count=190	side_1_redundant=0	side_2_annotate_key=gene	side_2_continuation=0	side_2_coverage=0.94	side_2_overlap=0	side_2_possible_overlap_registers=138	side_2_read_count=168	side_2_redundant=0	total_non_overlap_reads=3
JC	134	.	REL606	1109249	-1	REL606	1109514	-1	0	alignment_overlap=7	coverage_minus=2	coverage_plus=2	flanking_left=150	flanking_right=150	frequency=2.230e-02	junction_possible_overlap_registers=142	key=REL606__1109249__-1__REL606__1109521__-1__7____150__150__0__0	max_left=106	max_left_minus=106	max_left_plus=39	max_min_left=39	max_min_left_minus=0	max_min_left_plus=39	max_min_right=47	max_min_right_minus=47	max_min_right_plus=0	max_pos_hash_score=284	max_right=122	max_right_minus=47	max_right_plus=122	neg_log10_pos_hash_p_value=13.9	new_junction_coverage=0.02	new_junction_read_count=4	no_show=1	polymorphism_frequency=2.230e-02	pos_hash_score=4	prediction=polymorphism	reject=COVERAGE_EVENNESS_SKEW,FREQUENCY_CUTOFF	side_1_annotate_key=gene	side_1_continuation=0	side_1_coverage=0.91	side_1_overlap=7	side_1_possible_overlap_registers=149	side_1_read_count=175	side_1_redundant=0	side_2_annotate_key=gene	side_2_continuation=0	side_2_coverage=1.01	side_2_overlap=0	side_2_possible_overlap_registers=142	side_2_read_count=184	side_2_redundant=0	total_non_overlap_reads=4
JC	135	.	REL606	1112420	-1	REL606	1112620	-1	0	alignment_overlap=13	coverage_minus=6	coverage_plus=5	flanking_left=150	flanking_right=150	frequency=NA	junction_possible_overlap_registers=136	key=REL606__1112420__-1__REL606__1112633__-1__13____150__150__1__1	max_left=134	max_left_minus=134	max_left_plus=127	max_min_left=60	max_min_left_minus=60	max_min_left_plus=42	max_min_right=60	max_min_right_minus=60	max_min_right_plus=50	max_pos_hash_score=272	max_right=104	max_right_minus=104	max_right_plus=101	neg_log10_pos_hash_p_value=10.5	new_junction_coverage=0.07	new_junction_read_count=13	polymorphism_frequency=NA	pos_hash_score=9	prediction=unknown	reject=COVERAGE_EVENNESS_SKEW	side_1_annotate_key=repeat	side_1_continuation=0	side_1_coverage=NA	side_1_overlap=13	side_1_read_count=NA	side_1_redundant=1	side_2_annotate_key=repeat	side_2_continuation=0	side_2_coverage=NA	side_2_overlap=0	side_2_possible_overlap_registers=NA	side_2_read_count=NA	side_2_redundant=1	total_non_overlap_reads=11
JC	136	.	REL606	1140587	-1	REL606	1140654	-1	0	alignment_overlap=10	coverage_minus=6	coverage_plus=0	flanking_left=150	flanking_right=150	frequency=3.169e-02	junction_possible_overlap_registers=139	key=REL606__1140587__-1__REL606__1140664__-1__10____150__150__0__0	max_left=90	max_left_minus=90	max_left_plus=0	max_min_left=55	max_min_left_minus=55	max_min_left_plus=0	max_min_right=50	max_min_right_minus=50	max_min_right_plus=0	max_pos_hash_score=278	max_right=98	max_right_minus=98	max_right_plus=0	neg_log10_pos_hash_p_value=13.7	new_junction_coverage=0.03	new_junction_read_count=6	no_show=1	polymorphism_frequency=3.169e-02	pos_hash_score=4	prediction=polymorphism	reject=COVERAGE_EVENNESS_SKEW,FREQUENCY_CUTOFF	side_1_annotate_key=gene	side_1_continuation=0	side_1_coverage=0.95	side_1_overlap=10	side_1_possible_overlap_registers=149	side_1_read_count=183	side_1_redundant=0	side_2_annotate_key=gene	side_2_continuation=0	side_2_coverage=1.09	side_2_overlap=0	side_2_possible_overlap_registers=139	side_2_read_count=196	side_2_redundant=0	total_non_overlap_reads=6
JC	137	.	REL606	1171164	-1	REL606	1171166	-1	0	alignment_overlap=7	coverage_minus=3	coverage_plus=1	flanking_left=150	flanking_right=150	frequency=2.968e-02	junction_possible_overlap_registers=142	key=REL606__1171164__-1__REL606__1171173__-1__7____150__150__0__0	max_left=76	max_left_minus=76	max_left_plus=25	max_min_left=44	max_min_left_minus=44	max_min_left_plus=25	max_min_right=65	max_min_right_minus=65	max_min_right_plus=0	max_pos_hash_score=284	max_right=118	max_right_minus=108	max_right_plus=118	neg_log10_pos_hash_p_value=13.9	new_junction_coverage=0.02	new_junction_read_count=4	no_show=1	polymorphism_frequency=2.968e-02	pos_hash_score=4	prediction=polymorphism	reject=COVERAGE_EVENNESS_SKEW,FREQUENCY_CUTOFF	side_1_annotate_key=gene	side_1_continuation=0	side_1_coverage=0.72	side_1_overlap=7	side_1_possible_overlap_registers=149	side_1_read_count=138	side_1_redundant=0	side_2_annotate_key=gene	side_2_continuation=0	side_2_coverage=0.71	side_2_overlap=0	side_2_possible_overlap_registers=142	side_2_read_count=130	side_2_redundant=0	total_non_overlap_reads=4
JC	138	.	REL606	1173389	-1	REL606	1457388	-1	0	alignment_overlap=0	coverage_minus=94	coverage_plus=73	flanking_left=150	flanking_right=150	frequency=1	junction_possible_overlap_registers=149	key=REL606__1173389__-1__REL606__1457388__-1__0____150__150__0__1	max_left=149	max_left_minus=147	max_left_plus=149	max_min_left=65	max_min_left_minus=64	max_min_left_plus=65	max_min_right=75	max_min_right_minus=73	max_min_right_plus=75	max_pos_hash_score=298	max_right=146	max_right_minus=146	max_right_plus=132	neg_log10_pos_hash_p_value=0.6	new_junction_coverage=0.95	new_junction_read_count=182	polymorphism_frequency=1.000e+00	pos_hash_score=72	prediction=consensus	read_count_offset=3	side_1_annotate_key=gene	side_1_continuation=0	side_1_coverage=0.00	side_1_overlap=0	side_1_possible_overlap_registers=146	side_1_read_count=0	side_1_redundant=0	side_2_annotate_key=repeat	side_2_continuation=0	side_2_coverage=NA	side_2_overlap=0	side_2_possible_overlap_registers=NA	side_2_read_count=NA	side_2_redundant=1	total_non_overlap_reads=167
JC	139	.	REL606	1194457	1	REL606	1194473	1	0	alignment_overlap=7	coverage_minus=1	coverage_plus=3	flanking_left=150	flanking_right=150	frequency=2.577e-02	junction_possible_overlap_registers=142	key=REL606__1194457__1__REL606__1194466__1__7____150__150__0__0	max_left=103	max_left_minus=76	max_left_plus=103	max_min_left=57	max_min_left_minus=0	max_min_left_plus=57	max_min_right=67	max_min_right_minus=67	max_min_right_plus=40	max_pos_hash_score=284	max_right=83	max_right_minus=67	max_right_plus=83	neg_log10_pos_hash_p_value=14.7	new_junction_coverage=0.02	new_junction_read_count=4	no_show=1	polymorphism_frequency=2.577e-02	pos_hash_score=3	prediction=polymorphism	reject=COVERAGE_EVENNESS_SKEW,FREQUENCY_CUTOFF	side_1_annotate_key=gene	side_1_continuation=0	side_1_coverage=0.84	side_1_overlap=7	side_1_possible_overlap_registers=149	side_1_read_count=161	side_1_redundant=0	side_2_annotate_key=gene	side_2_continuation=0	side_2_coverage=0.81	side_2_overlap=0	side_2_possible_overlap_registers=142	side_2_read_count=149	side_2_redundant=0	total_non_overlap_reads=4
JC	140	.	REL606	1214774	-1	REL606	1214804	-1	0	alignment_overlap=10	coverage_minus=2	coverage_plus=1	flanking_left=150	flanking_right=150	frequency=2.199e-02	junction_possible_overlap_registers=139	key=REL606__1214774__-1__REL606__1214814__-1__10____150__150__0__0	max_left=96	max_left_minus=96	max_left_plus=95	max_min_left=55	max_min_left_minus=55	max_min_left_plus=0	max_min_right=45	max_min_right_minus=44	max_min_right_plus=45	max_pos_hash_score=278	max_right=85	max_right_minus=85	max_right_plus=45	neg_log10_pos_hash_p_value=14.5	new_junction_coverage=0.02	new_junction_read_count=3	no_show=1	polymorphism_frequency=2.199e-02	pos_hash_score=3	prediction=polymorphism	reject=COVERAGE_EVENNESS_SKEW,FREQUENCY_CUTOFF	side_1_annotate_key=gene	side_1_continuation=0	side_1_coverage=0.79	side_1_overlap=10	side_1_possible_overlap_registers=149	side_1_read_count=152	side_1_redundant=0	side_2_annotate_key=gene	side_2_continuation=0	side_2_coverage=0.70	side_2_overlap=0	side_2_possible_overlap_registers=139	side_2_read_count=125	side_2_redundant=0	total_non_overlap_reads=3
JC	141	.	REL606	1287425	1	REL606	1287488	1	0	alignment_overlap=8	coverage_minus=1	coverage_plus=3	flanking_left=150	flanking_right=150	frequency=2.892e-02	junction_possible_overlap_registers=141	key=REL606__1287425__1__REL606__1287480__1__8____150__150__0__0	max_left=105	max_left_minus=55	max_left_plus=105	max_min_left=55	max_min_left_minus=55	max_min_left_plus=55	max_min_right=52	max_min_right_minus=0	max_min_right_plus=52	max_pos_hash_score=282	max_right=87	max_right_minus=87	max_right_plus=80	neg_log10_pos_hash_p_value=13.8	new_junction_coverage=0.02	new_junction_read_count=4	no_show=1	polymorphism_frequency=2.892e-02	pos_hash_score=4	prediction=polymorphism	reject=COVERAGE_EVENNESS_SKEW,FREQUENCY_CUTOFF	side_1_annotate_key=gene	side_1_continuation=0	side_1_coverage=0.72	side_1_overlap=8	side_1_possible_overlap_registers=149	side_1_read_count=138	side_1_redundant=0	side_2_annotate_key=gene	side_2_continuation=0	side_2_coverage=0.76	side_2_overlap=0	side_2_possible_overlap_registers=141	side_2_read_count=138	side_2_redundant=0	total_non_overlap_reads=4
JC	142	.	REL606	1387400	-1	REL606	1387550	-1	0	alignment_overlap=6	coverage_minus=1	coverage_plus=5	flanking_left=150	flanking_right=150	frequency=2.946e-02	junction_possible_overlap_registers=143	key=REL606__1387400__-1__REL606__1387556__-1__6____150__150__0__0	max_left=107	max_left_minus=101	max_left_plus=107	max_min_left=68	max_min_left_minus=0	max_min_left_plus=68	max_min_right=43	max_min_right_minus=43	max_min_right_plus=37	max_pos_hash_score=286	max_right=138	max_right_minus=43	max_right_plus=138	neg_log10_pos_hash_p_value=14.0	new_junction_coverage=0.03	new_junction_read_count=6	no_show=1	polymorphism_frequency=2.946e-02	pos_hash_score=4	prediction=polymorphism	reject=COVERAGE_EVENNESS_SKEW,FREQUENCY_CUTOFF	side_1_annotate_key=gene	side_1_continuation=0	side_1_coverage=1.13	side_1_overlap=6	side_1_possible_overlap_registers=149	side_1_read_count=216	side_1_redundant=0	side_2_annotate_key=gene	side_2_continuation=0	side_2_coverage=1.02	side_2_overlap=0	side_2_possible_overlap_registers=143	side_2_read_count=188	side_2_redundant=0	total_non_overlap_reads=6
JC	143	.	REL606	1401958	-1	REL606	1402002	-1	0	alignment_overlap=8	coverage_minus=4	coverage_plus=1	flanking_left=150	flanking_right=150	frequency=3.384e-02	junction_possible_overlap_registers=141	key=REL606__1401958__-1__REL606__1402010__-1__8____150__150__0__0	max_left=102	max_left_minus=94	max_left_plus=102	max_min_left=51	max_min_left_minus=51	max_min_left_plus=0	max_min_right=48	max_min_right_minus=48	max_min_right_plus=40	max_pos_hash_score=282	max_right=125	max_right_minus=125	max_right_plus=40	neg_log10_pos_hash_p_value=13.8	new_junction_coverage=0.03	new_junction_read_count=6	no_show=1	polymorphism_frequency=3.384e-02	pos_hash_score=4	prediction=polymorphism	reject=COVERAGE_EVENNESS_SKEW,FREQUENCY_CUTOFF	side_1_annotate_key=gene	side_1_continuation=0	side_1_coverage=0.91	side_1_overlap=8	side_1_possible_overlap_registers=149	side_1_read_count=174	side_1_redundant=0	side_2_annotate_key=gene	side_2_continuation=0	side_2_coverage=0.98	side_2_overlap=0	side_2_possible_overlap_registers=141	side_2_read_count=178	side_2_redundant=0	total_non_overlap_reads=5
JC	144	.	REL606	1422820	1	REL606	1423046	1	0	alignment_overlap=13	coverage_minus=2	coverage_plus=3	flanking_left=150	flanking_right=150	frequency=NA	junction_possible_overlap_registers=136	key=REL606__1422820__1__REL606__1423033__1__13____150__150__1__1	max_left=60	max_left_minus=10	max_left_plus=60	max_min_left=60	max_min_left_minus=10	max_min_left_plus=60	max_min_right=0	max_min_right_minus=0	max_min_right_plus=0	max_pos_hash_score=272	max_right=134	max_right_minus=127	max_right_plus=134	neg_log10_pos_hash_p_value=13.5	new_junction_coverage=0.07	new_junction_read_count=13	no_show=1	polymorphism_frequency=NA	pos_hash_score=4	prediction=unknown	reject=COVERAGE_EVENNESS_SKEW	side_1_annotate_key=repeat	side_1_continuation=0	side_1_coverage=NA	side_1_overlap=13	side_1_read_count=NA	side_1_redundant=1	side_2_annotate_key=repeat	side_2_continuation=0	side_2_coverage=NA	side_2_overlap=0	side_2_possible_overlap_registers=NA	side_2_read_count=NA	side_2_redundant=1	total_non_overlap_reads=5
JC	145	.	REL606	1473551	-1	REL606	1473840	-1	0	alignment_overlap=6	coverage_minus=4	coverage_plus=1	flanking_left=150	flanking_right=150	frequency=2.365e-02	junction_possible_overlap_registers=143	key=REL606__1473551__-1__REL606__1473846__-1__6____150__150__0__0	max_left=63	max_left_minus=63	max_left_plus=60	max_min_left=63	max_min_left_minus=63	max_min_left_plus=60	max_min_right=0	max_min_right_minus=0	max_min_right_plus=0	max_pos_hash_score=286	max_right=111	max_right_minus=111	max_right_plus=84	neg_log10_pos_hash_p_value=14.7	new_junction_coverage=0.03	new_junction_read_count=5	no_show=1	polymorphism_frequency=2.365e-02	pos_hash_score=3	prediction=polymorphism	reject=COVERAGE_EVENNESS_SKEW,FREQUENCY_CUTOFF	side_1_annotate_key=gene	side_1_continuation=0	side_1_coverage=1.05	side_1_overlap=6	side_1_possible_overlap_registers=149	side_1_read_count=202	side_1_redundant=0	side_2_annotate_key=gene	side_2_continuation=0	side_2_coverage=1.19	side_2_overlap=0	side_2_possible_overlap_registers=143	side_2_read_count=219	side_2_redundant=0	total_non_overlap_reads=5
JC	146	.	REL606	1488478	1	REL606	1488527	1	0	alignment_overlap=9	coverage_minus=0	coverage_plus=7	flanking_left=150	flanking_right=150	frequency=3.183e-02	junction_possible_overlap_registers=140	key=REL606__1488478__1__REL606__1488518__1__9____150__150__0__0	max_left=132	max_left_minus=0	max_left_plus=132	max_min_left=0	max_min_left_minus=0	max_min_left_plus=0	max_min_right=65	max_min_right_minus=0	max_min_right_plus=65	max_pos_hash_score=280	max_right=65	max_right_minus=0	max_right_plus=65	neg_log10_pos_hash_p_value=12.4	new_junction_coverage=0.04	new_junction_read_count=7	no_show=1	polymorphism_frequency=3.183e-02	pos_hash_score=6	prediction=polymorphism	reject=COVERAGE_EVENNESS_SKEW,FREQUENCY_CUTOFF	side_1_annotate_key=gene	side_1_continuation=0	side_1_coverage=1.14	side_1_overlap=9	side_1_possible_overlap_registers=149	side_1_read_count=218	side_1_redundant=0	side_2_annotate_key=gene	side_2_continuation=0	side_2_coverage=1.23	side_2_overlap=0	side_2_possible_overlap_registers=140	side_2_read_count=221	side_2_redundant=0	total_non_overlap_reads=7
JC	147	.	REL606	1506271	-1	REL606	1506272	-1	0	alignment_overlap=8	coverage_minus=5	coverage_plus=1	flanking_left=150	flanking_right=150	frequency=2.452e-02	junction_possible_overlap_registers=141	key=REL606__1506271__-1__REL606__1506280__-1__8____150__150__0__0	max_left=82	max_left_minus=82	max_left_plus=30	max_min_left=56	max_min_left_minus=56	max_min_left_plus=30	max_min_right=60	max_min_right_minus=60	max_min_right_plus=0	max_pos_hash_score=282	max_right=127	max_right_minus=127	max_right_plus=112	neg_log10_pos_hash_p_value=12.5	new_junction_coverage=0.03	new_junction_read_count=6	no_show=1	polymorphism_frequency=2.452e-02	pos_hash_score=6	prediction=polymorphism	reject=COVERAGE_EVENNESS_SKEW,FREQUENCY_CUTOFF	side_1_annotate_key=gene	side_1_continuation=0	side_1_coverage=1.31	side_1_overlap=8	side_1_possible_overlap_registers=149	side_1_read_count=252	side_1_redundant=0	side_2_annotate_key=gene	side_2_continuation=0	side_2_coverage=1.32	side_2_overlap=0	side_2_possible_overlap_registers=141	side_2_read_count=239	side_2_redundant=0	total_non_overlap_reads=6
JC	148	.	REL606	1571890	1	REL606	1571965	1	0	alignment_overlap=10	coverage_minus=3	coverage_plus=0	flanking_left=150	flanking_right=150	frequency=1.765e-02	junction_possible_overlap_registers=139	key=REL606__1571890__1__REL606__1571955__1__10____150__150__0__0	max_left=57	max_left_minus=57	max_left_plus=0	max_min_left=57	max_min_left_minus=57	max_min_left_plus=0	max_min_right=0	max_min_right_minus=0	max_min_right_plus=0	max_pos_hash_score=278	max_right=90	max_right_minus=90	max_right_plus=0	neg_log10_pos_hash_p_value=14.5	new_junction_coverage=0.02	new_junction_read_count=3	no_show=1	polymorphism_frequency=1.765e-02	pos_hash_score=3	prediction=polymorphism	reject=COVERAGE_EVENNESS_SKEW,FREQUENCY_CUTOFF	side_1_annotate_key=gene	side_1_continuation=0	side_1_coverage=0.93	side_1_overlap=10	side_1_possible_overlap_registers=149	side_1_read_count=179	side_1_redundant=0	side_2_annotate_key=gene	side_2_continuation=0	side_2_coverage=0.93	side_2_overlap=0	side_2_possible_overlap_registers=139	side_2_read_count=167	side_2_redundant=0	total_non_overlap_reads=3
JC	149	.	REL606	1581489	-1	REL606	1581606	-1	0	alignment_overlap=6	coverage_minus=1	coverage_plus=3	flanking_left=150	flanking_right=150	frequency=1.986e-02	junction_possible_overlap_registers=143	key=REL606__1581489__-1__REL606__1581612__-1__6____150__150__0__0	max_left=86	max_left_minus=86	max_left_plus=81	max_min_left=38	max_min_left_minus=0	max_min_left_plus=38	max_min_right=63	max_min_right_minus=58	max_min_right_plus=63	max_pos_hash_score=286	max_right=112	max_right_minus=58	max_right_plus=112	neg_log10_pos_hash_p_value=14.0	new_junction_coverage=0.02	new_junction_read_count=4	no_show=1	polymorphism_frequency=1.986e-02	pos_hash_score=4	prediction=polymorphism	reject=COVERAGE_EVENNESS_SKEW,FREQUENCY_CUTOFF	side_1_annotate_key=gene	side_1_continuation=0	side_1_coverage=1.06	side_1_overlap=6	side_1_possible_overlap_registers=149	side_1_read_count=204	side_1_redundant=0	side_2_annotate_key=gene	side_2_continuation=0	side_2_coverage=1.08	side_2_overlap=0	side_2_possible_overlap_registers=143	side_2_read_count=199	side_2_redundant=0	total_non_overlap_reads=4
JC	150	.	REL606	1594743	1	REL606	1594918	1	0	alignment_overlap=5	coverage_minus=0	coverage_plus=6	flanking_left=150	flanking_right=150	frequency=3.426e-02	junction_possible_overlap_registers=144	key=REL606__1594743__1__REL606__1594913__1__5____150__150__0__0	max_left=102	max_left_minus=0	max_left_plus=102	max_min_left=72	max_min_left_minus=0	max_min_left_plus=72	max_min_right=43	max_min_right_minus=0	max_min_right_plus=43	max_pos_hash_score=288	max_right=107	max_right_minus=0	max_right_plus=107	neg_log10_pos_hash_p_value=14.8	new_junction_coverage=0.03	new_junction_read_count=6	no_show=1	polymorphism_frequency=3.426e-02	pos_hash_score=3	prediction=polymorphism	reject=COVERAGE_EVENNESS_SKEW,FREQUENCY_CUTOFF	side_1_annotate_key=gene	side_1_continuation=0	side_1_coverage=0.89	side_1_overlap=5	side_1_possible_overlap_registers=149	side_1_read_count=171	side_1_redundant=0	side_2_annotate_key=gene	side_2_continuation=0	side_2_coverage=0.93	side_2_overlap=0	side_2_possible_overlap_registers=144	side_2_read_count=173	side_2_redundant=0	total_non_overlap_reads=6
JC	151	.	REL606	1609512	-1	REL606	1609681	-1	0	alignment_overlap=8	coverage_minus=1	coverage_plus=3	flanking_left=150	flanking_right=150	frequency=2.286e-02	junction_possible_overlap_registers=141	key=REL606__1609512__-1__REL606__1609689__-1__8____150__150__0__0	max_left=107	max_left_minus=107	max_left_plus=77	max_min_left=66	max_min_left_minus=0	max_min_left_plus=66	max_min_right=65	max_min_right_minus=35	max_min_right_plus=65	max_pos_hash_score=282	max_right=89	max_right_minus=35	max_right_plus=89	neg_log10_pos_hash_p_value=13.8	new_junction_coverage=0.02	new_junction_read_count=4	no_show=1	polymorphism_frequency=2.286e-02	pos_hash_score=4	prediction=polymorphism	reject=COVERAGE_EVENNESS_SKEW,FREQUENCY_CUTOFF	side_1_annotate_key=gene	side_1_continuation=0	side_1_coverage=0.97	side_1_overlap=8	side_1_possible_overlap_registers=149	side_1_read_count=187	side_1_redundant=0	side_2_annotate_key=gene	side_2_continuation=0	side_2_coverage=0.91	side_2_overlap=0	side_2_possible_overlap_registers=141	side_2_read_count=165	side_2_redundant=0	total_non_overlap_reads=4
JC	152	.	REL606	1633391	-1	REL606	1633582	-1	0	alignment_overlap=5	coverage_minus=2	coverage_plus=2	flanking_left=150	flanking_right=150	frequency=2.379e-02	junction_possible_overlap_registers=144	key=REL606__1633391__-1__REL606__1633587__-1__5____150__150__0__0	max_left=49	max_left_minus=49	max_left_plus=46	max_min_left=49	max_min_left_minus=49	max_min_left_plus=46	max_min_right=0	max_min_right_minus=0	max_min_right_plus=0	max_pos_hash_score=288	max_right=99	max_right_minus=99	max_right_plus=99	neg_log10_pos_hash_p_value=14.8	new_junction_coverage=0.02	new_junction_read_count=4	no_show=1	polymorphism_frequency=2.379e-02	pos_hash_score=3	prediction=polymorphism	reject=COVERAGE_EVENNESS_SKEW,FREQUENCY_CUTOFF	side_1_annotate_key=gene	side_1_continuation=0	side_1_coverage=0.89	side_1_overlap=5	side_1_possible_overlap_registers=149	side_1_read_count=171	side_1_redundant=0	side_2_annotate_key=gene	side_2_continuation=0	side_2_coverage=0.88	side_2_overlap=0	side_2_possible_overlap_registers=144	side_2_read_count=163	side_2_redundant=0	total_non_overlap_reads=4
JC	153	.	REL606	1709767	1	REL606	1709790	1	0	alignment_overlap=8	coverage_minus=0	coverage_plus=4	flanking_left=150	flanking_right=150	frequency=2.528e-02	junction_possible_overlap_registers=141	key=REL606__1709767__1__REL606__1709782__1__8____150__150__0__0	max_left=140	max_left_minus=0	max_left_plus=140	max_min_left=0	max_min_left_minus=0	max_min_left_plus=0	max_min_right=49	max_min_right_minus=0	max_min_right_plus=49	max_pos_hash_score=282	max_right=49	max_right_minus=0	max_right_plus=49	neg_log10_pos_hash_p_value=13.8	new_junction_coverage=0.02	new_junction_read_count=4	no_show=1	polymorphism_frequency=2.528e-02	pos_hash_score=4	prediction=polymorphism	reject=COVERAGE_EVENNESS_SKEW,FREQUENCY_CUTOFF	side_1_annotate_key=gene	side_1_continuation=0	side_1_coverage=0.83	side_1_overlap=8	side_1_possible_overlap_registers=149	side_1_read_count=159	side_1_redundant=0	side_2_annotate_key=gene	side_2_continuation=0	side_2_coverage=0.87	side_2_overlap=0	side_2_possible_overlap_registers=141	side_2_read_count=158	side_2_redundant=0	total_non_overlap_reads=4
JC	154	.	REL606	1729736	-1	REL606	1885433	-1	0	alignment_overlap=1	coverage_minus=86	coverage_plus=76	flanking_left=150	flanking_right=150	frequency=1	junction_possible_overlap_registers=148	key=REL606__1729736__-1__REL606__1885434__-1__1____150__150__1__0	max_left=146	max_left_minus=146	max_left_plus=146	max_min_left=74	max_min_left_minus=74	max_min_left_plus=73	max_min_right=73	max_min_right_minus=73	max_min_right_plus=72	max_pos_hash_score=296	max_right=148	max_right_minus=145	max_right_plus=148	neg_log10_pos_hash_p_value=0.5	new_junction_coverage=0.90	new_junction_read_count=171	polymorphism_frequency=1.000e+00	pos_hash_score=74	prediction=consensus	side_1_annotate_key=repeat	side_1_continuation=0	side_1_coverage=NA	side_1_overlap=1	side_1_read_count=NA	side_1_redundant=1	side_2_annotate_key=gene	side_2_continuation=0	side_2_coverage=0.00	side_2_overlap=0	side_2_possible_overlap_registers=148	side_2_read_count=0	side_2_redundant=0	total_non_overlap_reads=162
JC	155	.	REL606	1774678	1	REL606	1885497	1	0	alignment_overlap=1	coverage_minus=81	coverage_plus=74	flanking_left=150	flanking_right=150	frequency=1	junction_possible_overlap_registers=148	key=REL606__1774678__1__REL606__1885496__1__1____150__150__1__0	max_left=145	max_left_minus=144	max_left_plus=145	max_min_left=69	max_min_left_minus=69	max_min_left_plus=63	max_min_right=74	max_min_right_minus=74	max_min_right_plus=67	max_pos_hash_score=296	max_right=147	max_right_minus=147	max_right_plus=131	neg_log10_pos_hash_p_value=1.1	new_junction_coverage=0.83	new_junction_read_count=158	polymorphism_frequency=1.000e+00	pos_hash_score=61	prediction=consensus	side_1_annotate_key=repeat	side_1_continuation=0	side_1_coverage=NA	side_1_overlap=1	side_1_read_count=NA	side_1_redundant=1	side_2_annotate_key=gene	side_2_continuation=0	side_2_coverage=0.00	side_2_overlap=0	side_2_possible_overlap_registers=148	side_2_read_count=0	side_2_redundant=0	total_non_overlap_reads=155
JC	156	.	REL606	1804084	-1	REL606	1804118	-1	0	alignment_overlap=9	coverage_minus=8	coverage_plus=0	flanking_left=150	flanking_right=150	frequency=4.542e-02	junction_possible_overlap_registers=140	key=REL606__1804084__-1__REL606__1804127__-1__9____150__150__0__0	max_left=54	max_left_minus=54	max_left_plus=0	max_min_left=54	max_min_left_minus=54	max_min_left_plus=0	max_min_right=0	max_min_right_minus=0	max_min_right_plus=0	max_pos_hash_score=280	max_right=136	max_right_minus=136	max_right_plus=0	neg_log10_pos_hash_p_value=12.4	new_junction_coverage=0.04	new_junction_read_count=8	no_show=1	polymorphism_frequency=4.542e-02	pos_hash_score=6	prediction=polymorphism	reject=COVERAGE_EVENNESS_SKEW,FREQUENCY_CUTOFF	side_1_annotate_key=gene	side_1_continuation=0	side_1_coverage=0.93	side_1_overlap=9	side_1_possible_overlap_registers=149	side_1_read_count=178	side_1_redundant=0	side_2_annotate_key=gene	side_2_continuation=0	side_2_coverage=0.94	side_2_overlap=0	side_2_possible_overlap_registers=140	side_2_read_count=169	side_2_redundant=0	total_non_overlap_reads=8
JC	157	.	REL606	1808123	1	REL606	1808249	1	0	alignment_overlap=9	coverage_minus=0	coverage_plus=3	flanking_left=150	flanking_right=150	frequency=1.709e-02	junction_possible_overlap_registers=140	key=REL606__1808123__1__REL606__1808240__1__9____150__150__0__0	max_left=111	max_left_minus=0	max_left_plus=111	max_min_left=41	max_min_left_minus=0	max_min_left_plus=41	max_min_right=64	max_min_right_minus=0	max_min_right_plus=64	max_pos_hash_score=280	max_right=100	max_right_minus=0	max_right_plus=100	neg_log10_pos_hash_p_value=14.6	new_junction_coverage=0.02	new_junction_read_count=3	no_show=1	polymorphism_frequency=1.709e-02	pos_hash_score=3	prediction=polymorphism	reject=COVERAGE_EVENNESS_SKEW,FREQUENCY_CUTOFF	side_1_annotate_key=gene	side_1_continuation=0	side_1_coverage=1.04	side_1_overlap=9	side_1_possible_overlap_registers=149	side_1_read_count=199	side_1_redundant=0	side_2_annotate_key=gene	side_2_continuation=0	side_2_coverage=0.88	side_2_overlap=0	side_2_possible_overlap_registers=140	side_2_read_count=158	side_2_redundant=0	total_non_overlap_reads=3
JC	158	.	REL606	1817550	1	REL606	1817581	1	0	alignment_overlap=6	coverage_minus=1	coverage_plus=10	flanking_left=150	flanking_right=150	frequency=5.554e-02	junction_possible_overlap_registers=143	key=REL606__1817550__1__REL606__1817575__1__6____150__150__0__0	max_left=138	max_left_minus=124	max_left_plus=138	max_min_left=42	max_min_left_minus=0	max_min_left_plus=42	max_min_right=68	max_min_right_minus=13	max_min_right_plus=68	max_pos_hash_score=286	max_right=98	max_right_minus=13	max_right_plus=98	neg_log10_pos_hash_p_value=10.9	new_junction_coverage=0.06	new_junction_read_count=11	no_show=1	polymorphism_frequency=5.554e-02	pos_hash_score=9	prediction=polymorphism	reject=COVERAGE_EVENNESS_SKEW,FREQUENCY_CUTOFF	side_1_annotate_key=gene	side_1_continuation=0	side_1_coverage=1.02	side_1_overlap=6	side_1_possible_overlap_registers=149	side_1_read_count=196	side_1_redundant=0	side_2_annotate_key=gene	side_2_continuation=0	side_2_coverage=1.01	side_2_overlap=0	side_2_possible_overlap_registers=143	side_2_read_count=186	side_2_redundant=0	total_non_overlap_reads=11
JC	159	.	REL606	1890471	1	REL606	1890518	1	0	alignment_overlap=9	coverage_minus=1	coverage_plus=5	flanking_left=150	flanking_right=150	frequency=3.378e-02	junction_possible_overlap_registers=140	key=REL606__1890471__1__REL606__1890509__1__9____150__150__0__0	max_left=126	max_left_minus=122	max_left_plus=126	max_min_left=0	max_min_left_minus=0	max_min_left_plus=0	max_min_right=49	max_min_right_minus=19	max_min_right_plus=49	max_pos_hash_score=280	max_right=49	max_right_minus=19	max_right_plus=49	neg_log10_pos_hash_p_value=12.4	new_junction_coverage=0.03	new_junction_read_count=6	no_show=1	polymorphism_frequency=3.378e-02	pos_hash_score=6	prediction=polymorphism	reject=COVERAGE_EVENNESS_SKEW,FREQUENCY_CUTOFF	side_1_annotate_key=gene	side_1_continuation=0	side_1_coverage=0.93	side_1_overlap=9	side_1_possible_overlap_registers=149	side_1_read_count=179	side_1_redundant=0	side_2_annotate_key=gene	side_2_continuation=0	side_2_coverage=0.97	side_2_overlap=0	side_2_possible_overlap_registers=140	side_2_read_count=175	side_2_redundant=0	total_non_overlap_reads=6
JC	160	.	REL606	1965122	-1	REL606	1965131	-1	0	alignment_overlap=10	coverage_minus=4	coverage_plus=2	flanking_left=150	flanking_right=150	frequency=4.854e-02	junction_possible_overlap_registers=139	key=REL606__1965122__-1__REL606__1965141__-1__10____150__150__0__0	max_left=80	max_left_minus=80	max_left_plus=4	max_min_left=56	max_min_left_minus=56	max_min_left_plus=4	max_min_right=60	max_min_right_minus=60	max_min_right_plus=0	max_pos_hash_score=278	max_right=137	max_right_minus=116	max_right_plus=137	neg_log10_pos_hash_p_value=12.3	new_junction_coverage=0.03	new_junction_read_count=6	no_show=1	polymorphism_frequency=4.854e-02	pos_hash_score=6	prediction=polymorphism	reject=COVERAGE_EVENNESS_SKEW,FREQUENCY_CUTOFF	side_1_annotate_key=gene	side_1_continuation=0	side_1_coverage=0.68	side_1_overlap=10	side_1_possible_overlap_registers=149	side_1_read_count=131	side_1_redundant=0	side_2_annotate_key=gene	side_2_continuation=0	side_2_coverage=0.63	side_2_overlap=0	side_2_possible_overlap_registers=139	side_2_read_count=113	side_2_redundant=0	total_non_overlap_reads=6
JC	161	.	REL606	1967020	-1	REL606	1967751	-1	0	alignment_overlap=11	coverage_minus=1	coverage_plus=2	flanking_left=150	flanking_right=150	frequency=2.243e-02	junction_possible_overlap_registers=138	key=REL606__1967020__-1__REL606__1967762__-1__11____150__150__0__0	max_left=101	max_left_minus=99	max_left_plus=101	max_min_left=42	max_min_left_minus=0	max_min_left_plus=42	max_min_right=40	max_min_right_minus=40	max_min_right_plus=38	max_pos_hash_score=276	max_right=97	max_right_minus=40	max_right_plus=97	neg_log10_pos_hash_p_value=14.4	new_junction_coverage=0.02	new_junction_read_count=3	no_show=1	polymorphism_frequency=2.243e-02	pos_hash_score=3	prediction=polymorphism	reject=COVERAGE_EVENNESS_SKEW,FREQUENCY_CUTOFF	side_1_annotate_key=gene	side_1_continuation=0	side_1_coverage=0.67	side_1_overlap=11	side_1_possible_overlap_registers=149	side_1_read_count=128	side_1_redundant=0	side_2_annotate_key=gene	side_2_continuation=0	side_2_coverage=0.80	side_2_overlap=0	side_2_possible_overlap_registers=138	side_2_read_count=143	side_2_redundant=0	total_non_overlap_reads=3
JC	162	.	REL606	2065922	-1	REL606	2065942	-1	0	alignment_overlap=8	coverage_minus=2	coverage_plus=1	flanking_left=150	flanking_right=150	frequency=2.513e-02	junction_possible_overlap_registers=141	key=REL606__2065922__-1__REL606__2065950__-1__8____150__150__0__0	max_left=60	max_left_minus=60	max_left_plus=37	max_min_left=60	max_min_left_minus=60	max_min_left_plus=37	max_min_right=0	max_min_right_minus=0	max_min_right_plus=0	max_pos_hash_score=282	max_right=104	max_right_minus=104	max_right_plus=104	neg_log10_pos_hash_p_value=14.6	new_junction_coverage=0.02	new_junction_read_count=3	no_show=1	polymorphism_frequency=2.513e-02	pos_hash_score=3	prediction=polymorphism	reject=COVERAGE_EVENNESS_SKEW,FREQUENCY_CUTOFF	side_1_annotate_key=gene	side_1_continuation=0	side_1_coverage=0.61	side_1_overlap=8	side_1_possible_overlap_registers=149	side_1_read_count=117	side_1_redundant=0	side_2_annotate_key=gene	side_2_continuation=0	side_2_coverage=0.67	side_2_overlap=0	side_2_possible_overlap_registers=141	side_2_read_count=122	side_2_redundant=0	total_non_overlap_reads=3
JC	163	.	REL606	2076575	-1	REL606	2077117	-1	0	alignment_overlap=10	coverage_minus=2	coverage_plus=1	flanking_left=150	flanking_right=150	frequency=1.897e-02	junction_possible_overlap_registers=139	key=REL606__2076575__-1__REL606__2077127__-1__10____150__150__0__0	max_left=53	max_left_minus=53	max_left_plus=30	max_min_left=53	max_min_left_minus=53	max_min_left_plus=30	max_min_right=0	max_min_right_minus=0	max_min_right_plus=0	max_pos_hash_score=278	max_right=110	max_right_minus=104	max_right_plus=110	neg_log10_pos_hash_p_value=14.5	new_junction_coverage=0.02	new_junction_read_count=3	no_show=1	polymorphism_frequency=1.897e-02	pos_hash_score=3	prediction=polymorphism	reject=COVERAGE_EVENNESS_SKEW,FREQUENCY_CUTOFF	side_1_annotate_key=gene	side_1_continuation=0	side_1_coverage=0.91	side_1_overlap=10	side_1_possible_overlap_registers=149	side_1_read_count=175	side_1_redundant=0	side_2_annotate_key=gene	side_2_continuation=0	side_2_coverage=0.82	side_2_overlap=0	side_2_possible_overlap_registers=139	side_2_read_count=147	side_2_redundant=0	total_non_overlap_reads=3
JC	164	.	REL606	2090979	-1	REL606	2090989	-1	0	alignment_overlap=11	coverage_minus=5	coverage_plus=2	flanking_left=150	flanking_right=150	frequency=4.778e-02	junction_possible_overlap_registers=138	key=REL606__2090979__-1__REL606__2091000__-1__11____150__150__0__0	max_left=129	max_left_minus=52	max_left_plus=129	max_min_left=52	max_min_left_minus=52	max_min_left_plus=0	max_min_right=12	max_min_right_minus=0	max_min_right_plus=12	max_pos_hash_score=276	max_right=121	max_right_minus=121	max_right_plus=12	neg_log10_pos_hash_p_value=12.3	new_junction_coverage=0.04	new_junction_read_count=7	no_show=1	polymorphism_frequency=4.778e-02	pos_hash_score=6	prediction=polymorphism	reject=COVERAGE_EVENNESS_SKEW,FREQUENCY_CUTOFF	side_1_annotate_key=gene	side_1_continuation=0	side_1_coverage=0.78	side_1_overlap=11	side_1_possible_overlap_registers=149	side_1_read_count=149	side_1_redundant=0	side_2_annotate_key=gene	side_2_continuation=0	side_2_coverage=0.79	side_2_overlap=0	side_2_possible_overlap_registers=138	side_2_read_count=141	side_2_redundant=0	total_non_overlap_reads=7
JC	165	.	REL606	2108932	-1	REL606	2109004	-1	0	alignment_overlap=4	coverage_minus=3	coverage_plus=3	flanking_left=150	flanking_right=150	frequency=2.759e-02	junction_possible_overlap_registers=145	key=REL606__2108932__-1__REL606__2109008__-1__4____150__150__0__0	max_left=107	max_left_minus=107	max_left_plus=81	max_min_left=0	max_min_left_minus=0	max_min_left_plus=0	max_min_right=65	max_min_right_minus=65	max_min_right_plus=65	max_pos_hash_score=290	max_right=65	max_right_minus=65	max_right_plus=65	neg_log10_pos_hash_p_value=14.9	new_junction_coverage=0.03	new_junction_read_count=6	no_show=1	polymorphism_frequency=2.759e-02	pos_hash_score=3	prediction=polymorphism	reject=COVERAGE_EVENNESS_SKEW,FREQUENCY_CUTOFF	side_1_annotate_key=gene	side_1_continuation=0	side_1_coverage=1.16	side_1_overlap=4	side_1_possible_overlap_registers=149	side_1_read_count=223	side_1_redundant=0	side_2_annotate_key=gene	side_2_continuation=0	side_2_coverage=1.10	side_2_overlap=0	side_2_possible_overlap_registers=145	side_2_read_count=206	side_2_redundant=0	total_non_overlap_reads=6
JC	166	.	REL606	2109604	1	REL606	2109623	1	0	alignment_overlap=7	coverage_minus=0	coverage_plus=3	flanking_left=150	flanking_right=150	frequency=1.491e-02	junction_possible_overlap_registers=142	key=REL606__2109604__1__REL606__2109616__1__7____150__150__0__0	max_left=107	max_left_minus=0	max_left_plus=107	max_min_left=66	max_min_left_minus=0	max_min_left_plus=66	max_min_right=53	max_min_right_minus=0	max_min_right_plus=53	max_pos_hash_score=284	max_right=77	max_right_minus=0	max_right_plus=77	neg_log10_pos_hash_p_value=14.7	new_junction_coverage=0.02	new_junction_read_count=3	no_show=1	polymorphism_frequency=1.491e-02	pos_hash_score=3	prediction=polymorphism	reject=COVERAGE_EVENNESS_SKEW,FREQUENCY_CUTOFF	side_1_annotate_key=gene	side_1_continuation=0	side_1_coverage=1.05	side_1_overlap=7	side_1_possible_overlap_registers=149	side_1_read_count=202	side_1_redundant=0	side_2_annotate_key=gene	side_2_continuation=0	side_2_coverage=1.12	side_2_overlap=0	side_2_possible_overlap_registers=142	side_2_read_count=204	side_2_redundant=0	total_non_overlap_reads=3
JC	167	.	REL606	2119402	1	REL606	2119438	1	0	alignment_overlap=6	coverage_minus=0	coverage_plus=3	flanking_left=150	flanking_right=150	frequency=1.644e-02	junction_possible_overlap_registers=143	key=REL606__2119402__1__REL606__2119432__1__6____150__150__0__0	max_left=108	max_left_minus=0	max_left_plus=108	max_min_left=0	max_min_left_minus=0	max_min_left_plus=0	max_min_right=53	max_min_right_minus=0	max_min_right_plus=53	max_pos_hash_score=286	max_right=53	max_right_minus=0	max_right_plus=53	neg_log10_pos_hash_p_value=14.7	new_junction_coverage=0.02	new_junction_read_count=3	no_show=1	polymorphism_frequency=1.644e-02	pos_hash_score=3	prediction=polymorphism	reject=COVERAGE_EVENNESS_SKEW,FREQUENCY_CUTOFF	side_1_annotate_key=gene	side_1_continuation=0	side_1_coverage=0.92	side_1_overlap=6	side_1_possible_overlap_registers=149	side_1_read_count=177	side_1_redundant=0	side_2_annotate_key=gene	side_2_continuation=0	side_2_coverage=1.03	side_2_overlap=0	side_2_possible_overlap_registers=143	side_2_read_count=189	side_2_redundant=0	total_non_overlap_reads=3
JC	168	.	REL606	2192124	-1	REL606	2192237	-1	0	alignment_overlap=4	coverage_minus=2	coverage_plus=3	flanking_left=150	flanking_right=150	frequency=2.469e-02	junction_possible_overlap_registers=145	key=REL606__2192124__-1__REL606__2192241__-1__4____150__150__0__0	max_left=120	max_left_minus=120	max_left_plus=38	max_min_left=71	max_min_left_minus=71	max_min_left_plus=38	max_min_right=26	max_min_right_minus=26	max_min_right_plus=0	max_pos_hash_score=290	max_right=110	max_right_minus=75	max_right_plus=110	neg_log10_pos_hash_p_value=14.1	new_junction_coverage=0.03	new_junction_read_count=5	no_show=1	polymorphism_frequency=2.469e-02	pos_hash_score=4	prediction=polymorphism	reject=COVERAGE_EVENNESS_SKEW,FREQUENCY_CUTOFF	side_1_annotate_key=gene	side_1_continuation=0	side_1_coverage=0.97	side_1_overlap=4	side_1_possible_overlap_registers=149	side_1_read_count=187	side_1_redundant=0	side_2_annotate_key=gene	side_2_continuation=0	side_2_coverage=1.14	side_2_overlap=0	side_2_possible_overlap_registers=145	side_2_read_count=213	side_2_redundant=0	total_non_overlap_reads=5
JC	169	.	REL606	2207955	-1	REL606	2207972	-1	0	alignment_overlap=8	coverage_minus=10	coverage_plus=1	flanking_left=150	flanking_right=150	frequency=6.359e-02	junction_possible_overlap_registers=141	key=REL606__2207955__-1__REL606__2207980__-1__8____150__150__0__0	max_left=93	max_left_minus=93	max_left_plus=38	max_min_left=53	max_min_left_minus=53	max_min_left_plus=38	max_min_right=59	max_min_right_minus=59	max_min_right_plus=0	max_pos_hash_score=282	max_right=135	max_right_minus=135	max_right_plus=104	neg_log10_pos_hash_p_value=10.3	new_junction_coverage=0.06	new_junction_read_count=11	polymorphism_frequency=6.359e-02	pos_hash_score=10	prediction=polymorphism	reject=COVERAGE_EVENNESS_SKEW,FREQUENCY_CUTOFF	side_1_annotate_key=gene	side_1_continuation=0	side_1_coverage=0.88	side_1_overlap=8	side_1_possible_overlap_registers=149	side_1_read_count=168	side_1_redundant=0	side_2_annotate_key=gene	side_2_continuation=0	side_2_coverage=0.91	side_2_overlap=0	side_2_possible_overlap_registers=141	side_2_read_count=165	side_2_redundant=0	total_non_overlap_reads=11
JC	170	.	REL606	2213845	1	REL606	2213987	1	0	alignment_overlap=9	coverage_minus=1	coverage_plus=4	flanking_left=150	flanking_right=150	frequency=2.453e-02	junction_possible_overlap_registers=140	key=REL606__2213845__1__REL606__2213978__1__9____150__150__0__0	max_left=134	max_left_minus=5	max_left_plus=134	max_min_left=5	max_min_left_minus=5	max_min_left_plus=0	max_min_right=64	max_min_right_minus=0	max_min_right_plus=64	max_pos_hash_score=280	max_right=136	max_right_minus=136	max_right_plus=64	neg_log10_pos_hash_p_value=13.1	new_junction_coverage=0.03	new_junction_read_count=5	no_show=1	polymorphism_frequency=2.453e-02	pos_hash_score=5	prediction=polymorphism	reject=COVERAGE_EVENNESS_SKEW,FREQUENCY_CUTOFF	side_1_annotate_key=gene	side_1_continuation=0	side_1_coverage=1.07	side_1_overlap=9	side_1_possible_overlap_registers=149	side_1_read_count=205	side_1_redundant=0	side_2_annotate_key=gene	side_2_continuation=0	side_2_coverage=1.14	side_2_overlap=0	side_2_possible_overlap_registers=140	side_2_read_count=205	side_2_redundant=0	total_non_overlap_reads=5
JC	171	.	REL606	2216020	-1	REL606	2216028	-1	0	alignment_overlap=13	coverage_minus=5	coverage_plus=1	flanking_left=150	flanking_right=150	frequency=2.613e-02	junction_possible_overlap_registers=136	key=REL606__2216020__-1__REL606__2216041__-1__13____150__150__0__0	max_left=44	max_left_minus=44	max_left_plus=1	max_min_left=44	max_min_left_minus=44	max_min_left_plus=1	max_min_right=0	max_min_right_minus=0	max_min_right_plus=0	max_pos_hash_score=272	max_right=136	max_right_minus=114	max_right_plus=136	neg_log10_pos_hash_p_value=12.8	new_junction_coverage=0.03	new_junction_read_count=6	no_show=1	polymorphism_frequency=2.613e-02	pos_hash_score=5	prediction=polymorphism	reject=COVERAGE_EVENNESS_SKEW,FREQUENCY_CUTOFF	side_1_annotate_key=gene	side_1_continuation=0	side_1_coverage=1.23	side_1_overlap=13	side_1_possible_overlap_registers=149	side_1_read_count=237	side_1_redundant=0	side_2_annotate_key=gene	side_2_continuation=0	side_2_coverage=1.32	side_2_overlap=0	side_2_possible_overlap_registers=136	side_2_read_count=231	side_2_redundant=0	total_non_overlap_reads=6
JC	172	.	REL606	2217755	-1	REL606	2218114	-1	0	alignment_overlap=9	coverage_minus=4	coverage_plus=0	flanking_left=150	flanking_right=150	frequency=1.897e-02	junction_possible_overlap_registers=140	key=REL606__2217755__-1__REL606__2218123__-1__9____150__150__0__0	max_left=65	max_left_minus=65	max_left_plus=0	max_min_left=65	max_min_left_minus=65	max_min_left_plus=0	max_min_right=0	max_min_right_minus=0	max_min_right_plus=0	max_pos_hash_score=280	max_right=125	max_right_minus=125	max_right_plus=0	neg_log10_pos_hash_p_value=13.8	new_junction_coverage=0.02	new_junction_read_count=4	no_show=1	polymorphism_frequency=1.897e-02	pos_hash_score=4	prediction=polymorphism	reject=COVERAGE_EVENNESS_SKEW,FREQUENCY_CUTOFF	side_1_annotate_key=gene	side_1_continuation=0	side_1_coverage=1.23	side_1_overlap=9	side_1_possible_overlap_registers=149	side_1_read_count=236	side_1_redundant=0	side_2_annotate_key=gene	side_2_continuation=0	side_2_coverage=1.06	side_2_overlap=0	side_2_possible_overlap_registers=140	side_2_read_count=192	side_2_redundant=0	total_non_overlap_reads=4
JC	173	.	REL606	2217820	-1	REL606	2217864	-1	0	alignment_overlap=10	coverage_minus=3	coverage_plus=2	flanking_left=150	flanking_right=150	frequency=2.427e-02	junction_possible_overlap_registers=139	key=REL606__2217820__-1__REL606__2217874__-1__10____150__150__0__0	max_left=129	max_left_minus=129	max_left_plus=111	max_min_left=0	max_min_left_minus=0	max_min_left_plus=0	max_min_right=62	max_min_right_minus=62	max_min_right_plus=33	max_pos_hash_score=278	max_right=62	max_right_minus=62	max_right_plus=33	neg_log10_pos_hash_p_value=13.0	new_junction_coverage=0.03	new_junction_read_count=5	no_show=1	polymorphism_frequency=2.427e-02	pos_hash_score=5	prediction=polymorphism	reject=COVERAGE_EVENNESS_SKEW,FREQUENCY_CUTOFF	side_1_annotate_key=gene	side_1_continuation=0	side_1_coverage=1.00	side_1_overlap=10	side_1_possible_overlap_registers=149	side_1_read_count=192	side_1_redundant=0	side_2_annotate_key=gene	side_2_continuation=0	side_2_coverage=1.25	side_2_overlap=0	side_2_possible_overlap_registers=139	side_2_read_count=223	side_2_redundant=0	total_non_overlap_reads=5
JC	174	.	REL606	2220566	-1	REL606	2220567	-1	0	alignment_overlap=8	coverage_minus=5	coverage_plus=0	flanking_left=150	flanking_right=150	frequency=2.500e-02	junction_possible_overlap_registers=141	key=REL606__2220566__-1__REL606__2220575__-1__8____150__150__0__0	max_left=87	max_left_minus=87	max_left_plus=0	max_min_left=63	max_min_left_minus=63	max_min_left_plus=0	max_min_right=60	max_min_right_minus=60	max_min_right_plus=0	max_pos_hash_score=282	max_right=91	max_right_minus=91	max_right_plus=0	neg_log10_pos_hash_p_value=13.1	new_junction_coverage=0.03	new_junction_read_count=5	no_show=1	polymorphism_frequency=2.500e-02	pos_hash_score=5	prediction=polymorphism	reject=COVERAGE_EVENNESS_SKEW,FREQUENCY_CUTOFF	side_1_annotate_key=gene	side_1_continuation=0	side_1_coverage=1.07	side_1_overlap=8	side_1_possible_overlap_registers=149	side_1_read_count=205	side_1_redundant=0	side_2_annotate_key=gene	side_2_continuation=0	side_2_coverage=1.08	side_2_overlap=0	side_2_possible_overlap_registers=141	side_2_read_count=196	side_2_redundant=0	total_non_overlap_reads=5
JC	175	.	REL606	2247468	1	REL606	2247502	1	0	alignment_overlap=8	coverage_minus=0	coverage_plus=5	flanking_left=150	flanking_right=150	frequency=3.356e-02	junction_possible_overlap_registers=141	key=REL606__2247468__1__REL606__2247494__1__8____150__150__0__0	max_left=133	max_left_minus=0	max_left_plus=133	max_min_left=0	max_min_left_minus=0	max_min_left_plus=0	max_min_right=60	max_min_right_minus=0	max_min_right_plus=60	max_pos_hash_score=282	max_right=60	max_right_minus=0	max_right_plus=60	neg_log10_pos_hash_p_value=13.8	new_junction_coverage=0.03	new_junction_read_count=5	no_show=1	polymorphism_frequency=3.356e-02	pos_hash_score=4	prediction=polymorphism	reject=COVERAGE_EVENNESS_SKEW,FREQUENCY_CUTOFF	side_1_annotate_key=gene	side_1_continuation=0	side_1_coverage=0.78	side_1_overlap=8	side_1_possible_overlap_registers=149	side_1_read_count=150	side_1_redundant=0	side_2_annotate_key=gene	side_2_continuation=0	side_2_coverage=0.80	side_2_overlap=0	side_2_possible_overlap_registers=141	side_2_read_count=146	side_2_redundant=0	total_non_overlap_reads=5
JC	176	.	REL606	2294397	-1	REL606	2294404	-1	0	alignment_overlap=8	coverage_minus=5	coverage_plus=0	flanking_left=150	flanking_right=150	frequency=3.701e-02	junction_possible_overlap_registers=141	key=REL606__2294397__-1__REL606__2294412__-1__8____150__150__0__0	max_left=64	max_left_minus=64	max_left_plus=0	max_min_left=64	max_min_left_minus=64	max_min_left_plus=0	max_min_right=0	max_min_right_minus=0	max_min_right_plus=0	max_pos_hash_score=282	max_right=124	max_right_minus=124	max_right_plus=0	neg_log10_pos_hash_p_value=13.8	new_junction_coverage=0.03	new_junction_read_count=5	no_show=1	polymorphism_frequency=3.701e-02	pos_hash_score=4	prediction=polymorphism	reject=COVERAGE_EVENNESS_SKEW,FREQUENCY_CUTOFF	side_1_annotate_key=gene	side_1_continuation=0	side_1_coverage=0.76	side_1_overlap=8	side_1_possible_overlap_registers=149	side_1_read_count=145	side_1_redundant=0	side_2_annotate_key=gene	side_2_continuation=0	side_2_coverage=0.68	side_2_overlap=0	side_2_possible_overlap_registers=141	side_2_read_count=123	side_2_redundant=0	total_non_overlap_reads=5
JC	177	.	REL606	2308709	-1	REL606	2308806	-1	0	alignment_overlap=11	coverage_minus=1	coverage_plus=4	flanking_left=150	flanking_right=150	frequency=2.286e-02	junction_possible_overlap_registers=138	key=REL606__2308709__-1__REL606__2308817__-1__11____150__150__0__0	max_left=75	max_left_minus=66	max_left_plus=75	max_min_left=66	max_min_left_minus=66	max_min_left_plus=39	max_min_right=64	max_min_right_minus=0	max_min_right_plus=64	max_pos_hash_score=276	max_right=100	max_right_minus=73	max_right_plus=100	neg_log10_pos_hash_p_value=14.4	new_junction_coverage=0.03	new_junction_read_count=5	no_show=1	polymorphism_frequency=2.286e-02	pos_hash_score=3	prediction=polymorphism	reject=COVERAGE_EVENNESS_SKEW,FREQUENCY_CUTOFF	side_1_annotate_key=gene	side_1_continuation=0	side_1_coverage=1.25	side_1_overlap=11	side_1_possible_overlap_registers=149	side_1_read_count=239	side_1_redundant=0	side_2_annotate_key=gene	side_2_continuation=0	side_2_coverage=1.16	side_2_overlap=0	side_2_possible_overlap_registers=138	side_2_read_count=206	side_2_redundant=0	total_non_overlap_reads=5
JC	178	.	REL606	2328130	-1	REL606	2328215	-1	0	alignment_overlap=9	coverage_minus=5	coverage_plus=0	flanking_left=150	flanking_right=150	frequency=4.285e-02	junction_possible_overlap_registers=140	key=REL606__2328130__-1__REL606__2328224__-1__9____150__150__0__0	max_left=49	max_left_minus=49	max_left_plus=0	max_min_left=49	max_min_left_minus=49	max_min_left_plus=0	max_min_right=0	max_min_right_minus=0	max_min_right_plus=0	max_pos_hash_score=280	max_right=133	max_right_minus=133	max_right_plus=0	neg_log10_pos_hash_p_value=13.1	new_junction_coverage=0.03	new_junction_read_count=5	no_show=1	polymorphism_frequency=4.285e-02	pos_hash_score=5	prediction=polymorphism	reject=COVERAGE_EVENNESS_SKEW,FREQUENCY_CUTOFF	side_1_annotate_key=gene	side_1_continuation=0	side_1_coverage=0.57	side_1_overlap=9	side_1_possible_overlap_registers=149	side_1_read_count=110	side_1_redundant=0	side_2_annotate_key=gene	side_2_continuation=0	side_2_coverage=0.67	side_2_overlap=0	side_2_possible_overlap_registers=140	side_2_read_count=120	side_2_redundant=0	total_non_overlap_reads=5
JC	179	.	REL606	2366835	-1	REL606	2367183	-1	0	alignment_overlap=8	coverage_minus=3	coverage_plus=0	flanking_left=150	flanking_right=150	frequency=1.979e-02	junction_possible_overlap_registers=141	key=REL606__2366835__-1__REL606__2367191__-1__8____150__150__0__0	max_left=105	max_left_minus=105	max_left_plus=0	max_min_left=60	max_min_left_minus=60	max_min_left_plus=0	max_min_right=38	max_min_right_minus=38	max_min_right_plus=0	max_pos_hash_score=282	max_right=82	max_right_minus=82	max_right_plus=0	neg_log10_pos_hash_p_value=14.6	new_junction_coverage=0.02	new_junction_read_count=3	no_show=1	polymorphism_frequency=1.979e-02	pos_hash_score=3	prediction=polymorphism	reject=COVERAGE_EVENNESS_SKEW,FREQUENCY_CUTOFF	side_1_annotate_key=gene	side_1_continuation=0	side_1_coverage=0.86	side_1_overlap=8	side_1_possible_overlap_registers=149	side_1_read_count=165	side_1_redundant=0	side_2_annotate_key=gene	side_2_continuation=0	side_2_coverage=0.78	side_2_overlap=0	side_2_possible_overlap_registers=141	side_2_read_count=141	side_2_redundant=0	total_non_overlap_reads=3
JC	180	.	REL606	2374341	-1	REL606	2374548	-1	0	alignment_overlap=11	coverage_minus=5	coverage_plus=1	flanking_left=150	flanking_right=150	frequency=5.575e-02	junction_possible_overlap_registers=138	key=REL606__2374341__-1__REL606__2374559__-1__11____150__150__0__0	max_left=105	max_left_minus=105	max_left_plus=45	max_min_left=45	max_min_left_minus=44	max_min_left_plus=45	max_min_right=34	max_min_right_minus=34	max_min_right_plus=0	max_pos_hash_score=276	max_right=131	max_right_minus=131	max_right_plus=94	neg_log10_pos_hash_p_value=12.3	new_junction_coverage=0.03	new_junction_read_count=6	no_show=1	polymorphism_frequency=5.575e-02	pos_hash_score=6	prediction=polymorphism	reject=COVERAGE_EVENNESS_SKEW,FREQUENCY_CUTOFF	side_1_annotate_key=gene	side_1_continuation=0	side_1_coverage=0.69	side_1_overlap=11	side_1_possible_overlap_registers=149	side_1_read_count=132	side_1_redundant=0	side_2_annotate_key=gene	side_2_continuation=0	side_2_coverage=0.46	side_2_overlap=0	side_2_possible_overlap_registers=138	side_2_read_count=81	side_2_redundant=0	total_non_overlap_reads=6
JC	181	.	REL606	2390509	-1	REL606	3448437	-1	0	alignment_overlap=23	coverage_minus=11	coverage_plus=1	flanking_left=150	flanking_right=150	frequency=2.178e-01	junction_possible_overlap_registers=126	key=REL606__2390532__-1__REL606__3448437__-1__23____150__150__0__1	max_left=69	max_left_minus=69	max_left_plus=50	max_min_left=50	max_min_left_minus=46	max_min_left_plus=50	max_min_right=58	max_min_right_minus=58	max_min_right_plus=0	max_pos_hash_score=252	max_right=118	max_right_minus=118	max_right_plus=77	neg_log10_pos_hash_p_value=11.5	new_junction_coverage=0.27	new_junction_read_count=44	no_show=1	polymorphism_frequency=2.178e-01	pos_hash_score=6	prediction=polymorphism	reject=COVERAGE_EVENNESS_SKEW	side_1_annotate_key=gene	side_1_continuation=0	side_1_coverage=0.97	side_1_overlap=0	side_1_possible_overlap_registers=126	side_1_read_count=158	side_1_redundant=0	side_2_annotate_key=repeat	side_2_continuation=0	side_2_coverage=NA	side_2_overlap=23	side_2_possible_overlap_registers=NA	side_2_read_count=NA	side_2_redundant=1	total_non_overlap_reads=12
JC	182	.	REL606	2394441	1	REL606	2397190	1	0	alignment_overlap=18	coverage_minus=3	coverage_plus=2	flanking_left=150	flanking_right=150	frequency=3.480e-02	junction_possible_overlap_registers=131	key=REL606__2394441__1__REL606__2397172__1__18____150__150__0__0	max_left=85	max_left_minus=52	max_left_plus=85	max_min_left=58	max_min_left_minus=52	max_min_left_plus=58	max_min_right=47	max_min_right_minus=0	max_min_right_plus=47	max_pos_hash_score=262	max_right=128	max_right_minus=128	max_right_plus=74	neg_log10_pos_hash_p_value=12.5	new_junction_coverage=0.03	new_junction_read_count=5	no_show=1	polymorphism_frequency=3.480e-02	pos_hash_score=5	prediction=polymorphism	reject=COVERAGE_EVENNESS_SKEW,FREQUENCY_CUTOFF	side_1_annotate_key=gene	side_1_continuation=0	side_1_coverage=0.89	side_1_overlap=18	side_1_possible_overlap_registers=149	side_1_read_count=171	side_1_redundant=0	side_2_annotate_key=gene	side_2_continuation=0	side_2_coverage=0.75	side_2_overlap=0	side_2_possible_overlap_registers=131	side_2_read_count=127	side_2_redundant=0	total_non_overlap_reads=5
JC	183	.	REL606	2395366	-1	REL606	2395914	-1	0	alignment_overlap=16	coverage_minus=4	coverage_plus=0	flanking_left=150	flanking_right=150	frequency=2.583e-02	junction_possible_overlap_registers=133	key=REL606__2395366__-1__REL606__2395930__-1__16____150__150__0__0	max_left=102	max_left_minus=102	max_left_plus=0	max_min_left=33	max_min_left_minus=33	max_min_left_plus=0	max_min_right=49	max_min_right_minus=49	max_min_right_plus=0	max_pos_hash_score=266	max_right=102	max_right_minus=102	max_right_plus=0	neg_log10_pos_hash_p_value=13.3	new_junction_coverage=0.02	new_junction_read_count=4	no_show=1	polymorphism_frequency=2.583e-02	pos_hash_score=4	prediction=polymorphism	reject=COVERAGE_EVENNESS_SKEW,FREQUENCY_CUTOFF	side_1_annotate_key=gene	side_1_continuation=0	side_1_coverage=0.89	side_1_overlap=16	side_1_possible_overlap_registers=149	side_1_read_count=170	side_1_redundant=0	side_2_annotate_key=gene	side_2_continuation=0	side_2_coverage=0.88	side_2_overlap=0	side_2_possible_overlap_registers=133	side_2_read_count=150	side_2_redundant=0	total_non_overlap_reads=4
JC	184	.	REL606	2430602	1	REL606	2430662	1	0	alignment_overlap=8	coverage_minus=1	coverage_plus=6	flanking_left=150	flanking_right=150	frequency=3.821e-02	junction_possible_overlap_registers=141	key=REL606__2430602__1__REL606__2430654__1__8____150__150__0__0	max_left=138	max_left_minus=41	max_left_plus=138	max_min_left=41	max_min_left_minus=41	max_min_left_plus=0	max_min_right=57	max_min_right_minus=0	max_min_right_plus=57	max_pos_hash_score=282	max_right=101	max_right_minus=101	max_right_plus=57	neg_log10_pos_hash_p_value=13.1	new_junction_coverage=0.04	new_junction_read_count=7	no_show=1	polymorphism_frequency=3.821e-02	pos_hash_score=5	prediction=polymorphism	reject=COVERAGE_EVENNESS_SKEW,FREQUENCY_CUTOFF	side_1_annotate_key=gene	side_1_continuation=0	side_1_coverage=0.93	side_1_overlap=8	side_1_possible_overlap_registers=149	side_1_read_count=179	side_1_redundant=0	side_2_annotate_key=gene	side_2_continuation=0	side_2_coverage=1.01	side_2_overlap=0	side_2_possible_overlap_registers=141	side_2_read_count=183	side_2_redundant=0	total_non_overlap_reads=7
JC	185	.	REL606	2458534	1	REL606	2458960	1	0	alignment_overlap=11	coverage_minus=0	coverage_plus=3	flanking_left=150	flanking_right=150	frequency=1.815e-02	junction_possible_overlap_registers=138	key=REL606__2458534__1__REL606__2458949__1__11____150__150__0__0	max_left=71	max_left_minus=0	max_left_plus=71	max_min_left=44	max_min_left_minus=0	max_min_left_plus=44	max_min_right=68	max_min_right_minus=0	max_min_right_plus=68	max_pos_hash_score=276	max_right=109	max_right_minus=0	max_right_plus=109	neg_log10_pos_hash_p_value=14.4	new_junction_coverage=0.02	new_junction_read_count=3	no_show=1	polymorphism_frequency=1.815e-02	pos_hash_score=3	prediction=polymorphism	reject=COVERAGE_EVENNESS_SKEW,FREQUENCY_CUTOFF	side_1_annotate_key=gene	side_1_continuation=0	side_1_coverage=0.94	side_1_overlap=11	side_1_possible_overlap_registers=149	side_1_read_count=181	side_1_redundant=0	side_2_annotate_key=gene	side_2_continuation=0	side_2_coverage=0.88	side_2_overlap=0	side_2_possible_overlap_registers=138	side_2_read_count=157	side_2_redundant=0	total_non_overlap_reads=3
JC	186	.	REL606	2470627	1	REL606	2470834	1	0	alignment_overlap=11	coverage_minus=0	coverage_plus=4	flanking_left=150	flanking_right=150	frequency=2.262e-02	junction_possible_overlap_registers=138	key=REL606__2470627__1__REL606__2470823__1__11____150__150__0__0	max_left=121	max_left_minus=0	max_left_plus=121	max_min_left=0	max_min_left_minus=0	max_min_left_plus=0	max_min_right=50	max_min_right_minus=0	max_min_right_plus=50	max_pos_hash_score=276	max_right=50	max_right_minus=0	max_right_plus=50	neg_log10_pos_hash_p_value=13.6	new_junction_coverage=0.02	new_junction_read_count=4	no_show=1	polymorphism_frequency=2.262e-02	pos_hash_score=4	prediction=polymorphism	reject=COVERAGE_EVENNESS_SKEW,FREQUENCY_CUTOFF	side_1_annotate_key=gene	side_1_continuation=0	side_1_coverage=1.02	side_1_overlap=11	side_1_possible_overlap_registers=149	side_1_read_count=195	side_1_redundant=0	side_2_annotate_key=gene	side_2_continuation=0	side_2_coverage=0.93	side_2_overlap=0	side_2_possible_overlap_registers=138	side_2_read_count=165	side_2_redundant=0	total_non_overlap_reads=4
JC	187	.	REL606	2546536	-1	REL606	2546554	-1	0	alignment_overlap=7	coverage_minus=3	coverage_plus=2	flanking_left=150	flanking_right=150	frequency=2.794e-02	junction_possible_overlap_registers=142	key=REL606__2546536__-1__REL606__2546561__-1__7____150__150__0__0	max_left=124	max_left_minus=81	max_left_plus=124	max_min_left=50	max_min_left_minus=50	max_min_left_plus=0	max_min_right=62	max_min_right_minus=62	max_min_right_plus=19	max_pos_hash_score=284	max_right=99	max_right_minus=99	max_right_plus=19	neg_log10_pos_hash_p_value=13.9	new_junction_coverage=0.03	new_junction_read_count=5	no_show=1	polymorphism_frequency=2.794e-02	pos_hash_score=4	prediction=polymorphism	reject=COVERAGE_EVENNESS_SKEW,FREQUENCY_CUTOFF	side_1_annotate_key=gene	side_1_continuation=0	side_1_coverage=0.90	side_1_overlap=7	side_1_possible_overlap_registers=149	side_1_read_count=173	side_1_redundant=0	side_2_annotate_key=gene	side_2_continuation=0	side_2_coverage=1.00	side_2_overlap=0	side_2_possible_overlap_registers=142	side_2_read_count=183	side_2_redundant=0	total_non_overlap_reads=5
JC	188	.	REL606	2568946	1	REL606	2569040	1	0	alignment_overlap=13	coverage_minus=4	coverage_plus=2	flanking_left=150	flanking_right=150	frequency=3.378e-02	junction_possible_overlap_registers=136	key=REL606__2568946__1__REL606__2569027__1__13____150__150__0__0	max_left=69	max_left_minus=69	max_left_plus=35	max_min_left=63	max_min_left_minus=63	max_min_left_plus=35	max_min_right=68	max_min_right_minus=68	max_min_right_plus=0	max_pos_hash_score=272	max_right=105	max_right_minus=74	max_right_plus=105	neg_log10_pos_hash_p_value=13.5	new_junction_coverage=0.03	new_junction_read_count=6	no_show=1	polymorphism_frequency=3.378e-02	pos_hash_score=4	prediction=polymorphism	reject=COVERAGE_EVENNESS_SKEW,FREQUENCY_CUTOFF	side_1_annotate_key=gene	side_1_continuation=0	side_1_coverage=1.06	side_1_overlap=13	side_1_possible_overlap_registers=149	side_1_read_count=203	side_1_redundant=0	side_2_annotate_key=gene	side_2_continuation=0	side_2_coverage=0.90	side_2_overlap=0	side_2_possible_overlap_registers=136	side_2_read_count=158	side_2_redundant=0	total_non_overlap_reads=6
JC	189	.	REL606	2578669	1	REL606	2578770	1	0	alignment_overlap=11	coverage_minus=2	coverage_plus=1	flanking_left=150	flanking_right=150	frequency=1.916e-02	junction_possible_overlap_registers=138	key=REL606__2578669__1__REL606__2578759__1__11____150__150__0__0	max_left=101	max_left_minus=82	max_left_plus=101	max_min_left=34	max_min_left_minus=34	max_min_left_plus=0	max_min_right=57	max_min_right_minus=57	max_min_right_plus=38	max_pos_hash_score=276	max_right=105	max_right_minus=105	max_right_plus=38	neg_log10_pos_hash_p_value=14.4	new_junction_coverage=0.02	new_junction_read_count=3	no_show=1	polymorphism_frequency=1.916e-02	pos_hash_score=3	prediction=polymorphism	reject=COVERAGE_EVENNESS_SKEW,FREQUENCY_CUTOFF	side_1_annotate_key=gene	side_1_continuation=0	side_1_coverage=0.91	side_1_overlap=11	side_1_possible_overlap_registers=149	side_1_read_count=174	side_1_redundant=0	side_2_annotate_key=gene	side_2_continuation=0	side_2_coverage=0.82	side_2_overlap=0	side_2_possible_overlap_registers=138	side_2_read_count=146	side_2_redundant=0	total_non_overlap_reads=3
JC	190	.	REL606	2578679	-1	REL606	2578758	-1	0	alignment_overlap=11	coverage_minus=9	coverage_plus=2	flanking_left=150	flanking_right=150	frequency=7.128e-02	junction_possible_overlap_registers=138	key=REL606__2578679__-1__REL606__2578769__-1__11____150__150__0__0	max_left=92	max_left_minus=92	max_left_plus=57	max_min_left=67	max_min_left_minus=67	max_min_left_plus=57	max_min_right=62	max_min_right_minus=62	max_min_right_plus=0	max_pos_hash_score=276	max_right=121	max_right_minus=121	max_right_plus=82	neg_log10_pos_hash_p_value=11.1	new_junction_coverage=0.07	new_junction_read_count=12	no_show=1	polymorphism_frequency=7.128e-02	pos_hash_score=8	prediction=polymorphism	reject=COVERAGE_EVENNESS_SKEW,FREQUENCY_CUTOFF	side_1_annotate_key=gene	side_1_continuation=0	side_1_coverage=0.94	side_1_overlap=11	side_1_possible_overlap_registers=149	side_1_read_count=180	side_1_redundant=0	side_2_annotate_key=gene	side_2_continuation=0	side_2_coverage=0.82	side_2_overlap=0	side_2_possible_overlap_registers=138	side_2_read_count=146	side_2_redundant=0	total_non_overlap_reads=11
JC	191	.	REL606	2651578	1	REL606	2651620	1	0	alignment_overlap=7	coverage_minus=0	coverage_plus=5	flanking_left=150	flanking_right=150	frequency=3.801e-02	junction_possible_overlap_registers=142	key=REL606__2651578__1__REL606__2651613__1__7____150__150__0__0	max_left=140	max_left_minus=0	max_left_plus=140	max_min_left=71	max_min_left_minus=0	max_min_left_plus=71	max_min_right=46	max_min_right_minus=0	max_min_right_plus=46	max_pos_hash_score=284	max_right=72	max_right_minus=0	max_right_plus=72	neg_log10_pos_hash_p_value=13.2	new_junction_coverage=0.04	new_junction_read_count=7	no_show=1	polymorphism_frequency=3.801e-02	pos_hash_score=5	prediction=polymorphism	reject=COVERAGE_EVENNESS_SKEW,FREQUENCY_CUTOFF	side_1_annotate_key=gene	side_1_continuation=0	side_1_coverage=0.96	side_1_overlap=7	side_1_possible_overlap_registers=149	side_1_read_count=184	side_1_redundant=0	side_2_annotate_key=gene	side_2_continuation=0	side_2_coverage=0.98	side_2_overlap=0	side_2_possible_overlap_registers=142	side_2_read_count=179	side_2_redundant=0	total_non_overlap_reads=5
JC	192	.	REL606	2679017	1	REL606	2679099	1	0	alignment_overlap=14	coverage_minus=7	coverage_plus=2	flanking_left=150	flanking_right=150	frequency=4.859e-02	junction_possible_overlap_registers=135	key=REL606__2679017__1__REL606__2679085__1__14____150__150__0__0	max_left=58	max_left_minus=58	max_left_plus=49	max_min_left=58	max_min_left_minus=58	max_min_left_plus=49	max_min_right=0	max_min_right_minus=0	max_min_right_plus=0	max_pos_hash_score=270	max_right=122	max_right_minus=122	max_right_plus=105	neg_log10_pos_hash_p_value=12.7	new_junction_coverage=0.05	new_junction_read_count=9	no_show=1	polymorphism_frequency=4.859e-02	pos_hash_score=5	prediction=polymorphism	reject=COVERAGE_EVENNESS_SKEW,FREQUENCY_CUTOFF	side_1_annotate_key=gene	side_1_continuation=0	side_1_coverage=0.92	side_1_overlap=14	side_1_possible_overlap_registers=149	side_1_read_count=176	side_1_redundant=0	side_2_annotate_key=gene	side_2_continuation=0	side_2_coverage=1.11	side_2_overlap=0	side_2_possible_overlap_registers=135	side_2_read_count=193	side_2_redundant=0	total_non_overlap_reads=9
JC	193	.	REL606	2730558	1	REL606	2730657	1	0	alignment_overlap=8	coverage_minus=0	coverage_plus=3	flanking_left=150	flanking_right=150	frequency=1.660e-02	junction_possible_overlap_registers=141	key=REL606__2730558__1__REL606__2730649__1__8____150__150__0__0	max_left=103	max_left_minus=0	max_left_plus=103	max_min_left=0	max_min_left_minus=0	max_min_left_plus=0	max_min_right=67	max_min_right_minus=0	max_min_right_plus=67	max_pos_hash_score=282	max_right=67	max_right_minus=0	max_right_plus=67	neg_log10_pos_hash_p_value=14.6	new_junction_coverage=0.02	new_junction_read_count=3	no_show=1	polymorphism_frequency=1.660e-02	pos_hash_score=3	prediction=polymorphism	reject=COVERAGE_EVENNESS_SKEW,FREQUENCY_CUTOFF	side_1_annotate_key=gene	side_1_continuation=0	side_1_coverage=1.03	side_1_overlap=8	side_1_possible_overlap_registers=149	side_1_read_count=198	side_1_redundant=0	side_2_annotate_key=gene	side_2_continuation=0	side_2_coverage=0.92	side_2_overlap=0	side_2_possible_overlap_registers=141	side_2_read_count=168	side_2_redundant=0	total_non_overlap_reads=3
JC	194	.	REL606	2801891	-1	REL606	2801947	-1	0	alignment_overlap=9	coverage_minus=2	coverage_plus=5	flanking_left=150	flanking_right=150	frequency=4.601e-02	junction_possible_overlap_registers=140	key=REL606__2801891__-1__REL606__2801956__-1__9____150__150__0__0	max_left=140	max_left_minus=127	max_left_plus=140	max_min_left=36	max_min_left_minus=36	max_min_left_plus=0	max_min_right=58	max_min_right_minus=7	max_min_right_plus=58	max_pos_hash_score=280	max_right=105	max_right_minus=105	max_right_plus=58	neg_log10_pos_hash_p_value=12.4	new_junction_coverage=0.04	new_junction_read_count=7	no_show=1	polymorphism_frequency=4.601e-02	pos_hash_score=6	prediction=polymorphism	reject=COVERAGE_EVENNESS_SKEW,FREQUENCY_CUTOFF	side_1_annotate_key=gene	side_1_continuation=0	side_1_coverage=0.67	side_1_overlap=9	side_1_possible_overlap_registers=149	side_1_read_count=128	side_1_redundant=0	side_2_annotate_key=gene	side_2_continuation=0	side_2_coverage=0.94	side_2_overlap=0	side_2_possible_overlap_registers=140	side_2_read_count=170	side_2_redundant=0	total_non_overlap_reads=7
JC	195	.	REL606	2884155	-1	REL606	2884192	-1	0	alignment_overlap=8	coverage_minus=4	coverage_plus=0	flanking_left=150	flanking_right=150	frequency=1.989e-02	junction_possible_overlap_registers=141	key=REL606__2884155__-1__REL606__2884200__-1__8____150__150__0__0	max_left=77	max_left_minus=77	max_left_plus=0	max_min_left=32	max_min_left_minus=32	max_min_left_plus=0	max_min_right=67	max_min_right_minus=67	max_min_right_plus=0	max_pos_hash_score=282	max_right=126	max_right_minus=126	max_right_plus=0	neg_log10_pos_hash_p_value=13.8	new_junction_coverage=0.02	new_junction_read_count=4	no_show=1	polymorphism_frequency=1.989e-02	pos_hash_score=4	prediction=polymorphism	reject=COVERAGE_EVENNESS_SKEW,FREQUENCY_CUTOFF	side_1_annotate_key=gene	side_1_continuation=0	side_1_coverage=1.05	side_1_overlap=8	side_1_possible_overlap_registers=149	side_1_read_count=202	side_1_redundant=0	side_2_annotate_key=gene	side_2_continuation=0	side_2_coverage=1.12	side_2_overlap=0	side_2_possible_overlap_registers=141	side_2_read_count=203	side_2_redundant=0	total_non_overlap_reads=4
JC	196	.	REL606	2886412	-1	REL606	2886513	-1	0	alignment_overlap=8	coverage_minus=2	coverage_plus=2	flanking_left=150	flanking_right=150	frequency=2.066e-02	junction_possible_overlap_registers=141	key=REL606__2886412__-1__REL606__2886521__-1__8____150__150__0__0	max_left=72	max_left_minus=72	max_left_plus=40	max_min_left=40	max_min_left_minus=37	max_min_left_plus=40	max_min_right=70	max_min_right_minus=70	max_min_right_plus=0	max_pos_hash_score=282	max_right=102	max_right_minus=102	max_right_plus=102	neg_log10_pos_hash_p_value=14.6	new_junction_coverage=0.02	new_junction_read_count=4	no_show=1	polymorphism_frequency=2.066e-02	pos_hash_score=3	prediction=polymorphism	reject=COVERAGE_EVENNESS_SKEW,FREQUENCY_CUTOFF	side_1_annotate_key=gene	side_1_continuation=0	side_1_coverage=0.95	side_1_overlap=8	side_1_possible_overlap_registers=149	side_1_read_count=182	side_1_redundant=0	side_2_annotate_key=gene	side_2_continuation=0	side_2_coverage=1.14	side_2_overlap=0	side_2_possible_overlap_registers=141	side_2_read_count=207	side_2_redundant=0	total_non_overlap_reads=4
JC	197	.	REL606	2917132	1	REL606	2917238	1	0	alignment_overlap=6	coverage_minus=4	coverage_plus=1	flanking_left=150	flanking_right=150	frequency=2.939e-02	junction_possible_overlap_registers=143	key=REL606__2917132__1__REL606__2917232__1__6____150__150__0__0	max_left=91	max_left_minus=91	max_left_plus=44	max_min_left=44	max_min_left_minus=0	max_min_left_plus=44	max_min_right=55	max_min_right_minus=55	max_min_right_plus=0	max_pos_hash_score=286	max_right=100	max_right_minus=55	max_right_plus=100	neg_log10_pos_hash_p_value=14.7	new_junction_coverage=0.03	new_junction_read_count=5	no_show=1	polymorphism_frequency=2.939e-02	pos_hash_score=3	prediction=polymorphism	reject=COVERAGE_EVENNESS_SKEW,FREQUENCY_CUTOFF	side_1_annotate_key=gene	side_1_continuation=0	side_1_coverage=0.74	side_1_overlap=6	side_1_possible_overlap_registers=149	side_1_read_count=142	side_1_redundant=0	side_2_annotate_key=gene	side_2_continuation=0	side_2_coverage=1.05	side_2_overlap=0	side_2_possible_overlap_registers=143	side_2_read_count=194	side_2_redundant=0	total_non_overlap_reads=5
JC	198	.	REL606	2956653	1	REL606	2956678	1	0	alignment_overlap=9	coverage_minus=0	coverage_plus=3	flanking_left=150	flanking_right=150	frequency=1.685e-02	junction_possible_overlap_registers=140	key=REL606__2956653__1__REL606__2956669__1__9____150__150__0__0	max_left=84	max_left_minus=0	max_left_plus=84	max_min_left=0	max_min_left_minus=0	max_min_left_plus=0	max_min_right=67	max_min_right_minus=0	max_min_right_plus=67	max_pos_hash_score=280	max_right=67	max_right_minus=0	max_right_plus=67	neg_log10_pos_hash_p_value=14.6	new_junction_coverage=0.02	new_junction_read_count=3	no_show=1	polymorphism_frequency=1.685e-02	pos_hash_score=3	prediction=polymorphism	reject=COVERAGE_EVENNESS_SKEW,FREQUENCY_CUTOFF	side_1_annotate_key=gene	side_1_continuation=0	side_1_coverage=0.95	side_1_overlap=9	side_1_possible_overlap_registers=149	side_1_read_count=182	side_1_redundant=0	side_2_annotate_key=gene	side_2_continuation=0	side_2_coverage=0.99	side_2_overlap=0	side_2_possible_overlap_registers=140	side_2_read_count=179	side_2_redundant=0	total_non_overlap_reads=3
JC	199	.	REL606	2961677	1	REL606	2961762	1	0	alignment_overlap=9	coverage_minus=0	coverage_plus=6	flanking_left=150	flanking_right=150	frequency=3.375e-02	junction_possible_overlap_registers=140	key=REL606__2961677__1__REL606__2961753__1__9____150__150__0__0	max_left=136	max_left_minus=0	max_left_plus=136	max_min_left=42	max_min_left_minus=0	max_min_left_plus=42	max_min_right=40	max_min_right_minus=0	max_min_right_plus=40	max_pos_hash_score=280	max_right=104	max_right_minus=0	max_right_plus=104	neg_log10_pos_hash_p_value=13.1	new_junction_coverage=0.03	new_junction_read_count=6	no_show=1	polymorphism_frequency=3.375e-02	pos_hash_score=5	prediction=polymorphism	reject=COVERAGE_EVENNESS_SKEW,FREQUENCY_CUTOFF	side_1_annotate_key=gene	side_1_continuation=0	side_1_coverage=0.90	side_1_overlap=9	side_1_possible_overlap_registers=149	side_1_read_count=173	side_1_redundant=0	side_2_annotate_key=gene	side_2_continuation=0	side_2_coverage=1.00	side_2_overlap=0	side_2_possible_overlap_registers=140	side_2_read_count=181	side_2_redundant=0	total_non_overlap_reads=6
JC	200	.	REL606	2974174	1	REL606	2974266	1	0	alignment_overlap=8	coverage_minus=2	coverage_plus=1	flanking_left=150	flanking_right=150	frequency=2.700e-02	junction_possible_overlap_registers=141	key=REL606__2974174__1__REL606__2974258__1__8____150__150__0__0	max_left=78	max_left_minus=78	max_left_plus=35	max_min_left=35	max_min_left_minus=0	max_min_left_plus=35	max_min_right=65	max_min_right_minus=65	max_min_right_plus=0	max_pos_hash_score=282	max_right=107	max_right_minus=65	max_right_plus=107	neg_log10_pos_hash_p_value=14.6	new_junction_coverage=0.02	new_junction_read_count=3	no_show=1	polymorphism_frequency=2.700e-02	pos_hash_score=3	prediction=polymorphism	reject=COVERAGE_EVENNESS_SKEW,FREQUENCY_CUTOFF	side_1_annotate_key=gene	side_1_continuation=0	side_1_coverage=0.66	side_1_overlap=8	side_1_possible_overlap_registers=149	side_1_read_count=126	side_1_redundant=0	side_2_annotate_key=gene	side_2_continuation=0	side_2_coverage=0.53	side_2_overlap=0	side_2_possible_overlap_registers=141	side_2_read_count=97	side_2_redundant=0	total_non_overlap_reads=3
JC	201	.	REL606	2988153	1	REL606	2988194	1	0	alignment_overlap=7	coverage_minus=1	coverage_plus=6	flanking_left=150	flanking_right=150	frequency=4.437e-02	junction_possible_overlap_registers=142	key=REL606__2988153__1__REL606__2988187__1__7____150__150__0__0	max_left=142	max_left_minus=142	max_left_plus=107	max_min_left=63	max_min_left_minus=0	max_min_left_plus=63	max_min_right=57	max_min_right_minus=1	max_min_right_plus=57	max_pos_hash_score=284	max_right=78	max_right_minus=1	max_right_plus=78	neg_log10_pos_hash_p_value=12.5	new_junction_coverage=0.04	new_junction_read_count=7	no_show=1	polymorphism_frequency=4.437e-02	pos_hash_score=6	prediction=polymorphism	reject=COVERAGE_EVENNESS_SKEW,FREQUENCY_CUTOFF	side_1_annotate_key=gene	side_1_continuation=0	side_1_coverage=0.83	side_1_overlap=7	side_1_possible_overlap_registers=149	side_1_read_count=159	side_1_redundant=0	side_2_annotate_key=gene	side_2_continuation=0	side_2_coverage=0.82	side_2_overlap=0	side_2_possible_overlap_registers=142	side_2_read_count=150	side_2_redundant=0	total_non_overlap_reads=7
JC	202	.	REL606	2989196	1	REL606	2989287	1	0	alignment_overlap=9	coverage_minus=4	coverage_plus=1	flanking_left=150	flanking_right=150	frequency=4.419e-02	junction_possible_overlap_registers=140	key=REL606__2989196__1__REL606__2989278__1__9____150__150__0__0	max_left=75	max_left_minus=75	max_left_plus=21	max_min_left=56	max_min_left_minus=56	max_min_left_plus=21	max_min_right=68	max_min_right_minus=68	max_min_right_plus=0	max_pos_hash_score=280	max_right=120	max_right_minus=85	max_right_plus=120	neg_log10_pos_hash_p_value=13.8	new_junction_coverage=0.03	new_junction_read_count=5	no_show=1	polymorphism_frequency=4.419e-02	pos_hash_score=4	prediction=polymorphism	reject=COVERAGE_EVENNESS_SKEW,FREQUENCY_CUTOFF	side_1_annotate_key=gene	side_1_continuation=0	side_1_coverage=0.58	side_1_overlap=9	side_1_possible_overlap_registers=149	side_1_read_count=111	side_1_redundant=0	side_2_annotate_key=gene	side_2_continuation=0	side_2_coverage=0.62	side_2_overlap=0	side_2_possible_overlap_registers=140	side_2_read_count=112	side_2_redundant=0	total_non_overlap_reads=5
JC	203	.	REL606	3044108	1	REL606	3044216	1	0	alignment_overlap=6	coverage_minus=3	coverage_plus=1	flanking_left=150	flanking_right=150	frequency=2.713e-02	junction_possible_overlap_registers=143	key=REL606__3044108__1__REL606__3044210__1__6____150__150__0__0	max_left=75	max_left_minus=75	max_left_plus=73	max_min_left=24	max_min_left_minus=24	max_min_left_plus=0	max_min_right=71	max_min_right_minus=70	max_min_right_plus=71	max_pos_hash_score=286	max_right=120	max_right_minus=120	max_right_plus=71	neg_log10_pos_hash_p_value=14.0	new_junction_coverage=0.02	new_junction_read_count=4	no_show=1	polymorphism_frequency=2.713e-02	pos_hash_score=4	prediction=polymorphism	reject=COVERAGE_EVENNESS_SKEW,FREQUENCY_CUTOFF	side_1_annotate_key=gene	side_1_continuation=0	side_1_coverage=0.79	side_1_overlap=6	side_1_possible_overlap_registers=149	side_1_read_count=151	side_1_redundant=0	side_2_annotate_key=gene	side_2_continuation=0	side_2_coverage=0.77	side_2_overlap=0	side_2_possible_overlap_registers=143	side_2_read_count=142	side_2_redundant=0	total_non_overlap_reads=4
JC	204	.	REL606	3070373	-1	REL606	3070416	-1	0	alignment_overlap=10	coverage_minus=4	coverage_plus=0	flanking_left=150	flanking_right=150	frequency=2.707e-02	junction_possible_overlap_registers=139	key=REL606__3070373__-1__REL606__3070426__-1__10____150__150__0__0	max_left=83	max_left_minus=83	max_left_plus=0	max_min_left=6	max_min_left_minus=6	max_min_left_plus=0	max_min_right=68	max_min_right_minus=68	max_min_right_plus=0	max_pos_hash_score=278	max_right=134	max_right_minus=134	max_right_plus=0	neg_log10_pos_hash_p_value=13.7	new_junction_coverage=0.02	new_junction_read_count=4	no_show=1	polymorphism_frequency=2.707e-02	pos_hash_score=4	prediction=polymorphism	reject=COVERAGE_EVENNESS_SKEW,FREQUENCY_CUTOFF	side_1_annotate_key=gene	side_1_continuation=0	side_1_coverage=0.89	side_1_overlap=10	side_1_possible_overlap_registers=149	side_1_read_count=171	side_1_redundant=0	side_2_annotate_key=gene	side_2_continuation=0	side_2_coverage=0.71	side_2_overlap=0	side_2_possible_overlap_registers=139	side_2_read_count=128	side_2_redundant=0	total_non_overlap_reads=4
JC	205	.	REL606	3081397	1	REL606	3081569	1	0	alignment_overlap=10	coverage_minus=1	coverage_plus=2	flanking_left=150	flanking_right=150	frequency=1.623e-02	junction_possible_overlap_registers=139	key=REL606__3081397__1__REL606__3081559__1__10____150__150__0__0	max_left=106	max_left_minus=96	max_left_plus=106	max_min_left=62	max_min_left_minus=0	max_min_left_plus=62	max_min_right=44	max_min_right_minus=44	max_min_right_plus=34	max_pos_hash_score=278	max_right=78	max_right_minus=44	max_right_plus=78	neg_log10_pos_hash_p_value=14.5	new_junction_coverage=0.02	new_junction_read_count=3	no_show=1	polymorphism_frequency=1.623e-02	pos_hash_score=3	prediction=polymorphism	reject=COVERAGE_EVENNESS_SKEW,FREQUENCY_CUTOFF	side_1_annotate_key=gene	side_1_continuation=0	side_1_coverage=1.03	side_1_overlap=10	side_1_possible_overlap_registers=149	side_1_read_count=197	side_1_redundant=0	side_2_annotate_key=gene	side_2_continuation=0	side_2_coverage=1.01	side_2_overlap=0	side_2_possible_overlap_registers=139	side_2_read_count=180	side_2_redundant=0	total_non_overlap_reads=3
JC	206	.	REL606	3116617	1	REL606	3116670	1	0	alignment_overlap=10	coverage_minus=2	coverage_plus=3	flanking_left=150	flanking_right=150	frequency=3.169e-02	junction_possible_overlap_registers=139	key=REL606__3116617__1__REL606__3116660__1__10____150__150__0__0	max_left=108	max_left_minus=34	max_left_plus=108	max_min_left=34	max_min_left_minus=34	max_min_left_plus=0	max_min_right=40	max_min_right_minus=0	max_min_right_plus=40	max_pos_hash_score=278	max_right=107	max_right_minus=107	max_right_plus=40	neg_log10_pos_hash_p_value=13.7	new_junction_coverage=0.03	new_junction_read_count=5	no_show=1	polymorphism_frequency=3.169e-02	pos_hash_score=4	prediction=polymorphism	reject=COVERAGE_EVENNESS_SKEW,FREQUENCY_CUTOFF	side_1_annotate_key=gene	side_1_continuation=0	side_1_coverage=0.81	side_1_overlap=10	side_1_possible_overlap_registers=149	side_1_read_count=155	side_1_redundant=0	side_2_annotate_key=gene	side_2_continuation=0	side_2_coverage=0.90	side_2_overlap=0	side_2_possible_overlap_registers=139	side_2_read_count=161	side_2_redundant=0	total_non_overlap_reads=5
JC	207	.	REL606	3153302	-1	REL606	3153400	-1	0	alignment_overlap=11	coverage_minus=1	coverage_plus=3	flanking_left=150	flanking_right=150	frequency=2.206e-02	junction_possible_overlap_registers=138	key=REL606__3153302__-1__REL606__3153411__-1__11____150__150__0__0	max_left=72	max_left_minus=68	max_left_plus=72	max_min_left=68	max_min_left_minus=68	max_min_left_plus=63	max_min_right=67	max_min_right_minus=0	max_min_right_plus=67	max_pos_hash_score=276	max_right=100	max_right_minus=71	max_right_plus=100	neg_log10_pos_hash_p_value=13.6	new_junction_coverage=0.02	new_junction_read_count=4	no_show=1	polymorphism_frequency=2.206e-02	pos_hash_score=4	prediction=polymorphism	reject=COVERAGE_EVENNESS_SKEW,FREQUENCY_CUTOFF	side_1_annotate_key=gene	side_1_continuation=0	side_1_coverage=0.94	side_1_overlap=11	side_1_possible_overlap_registers=149	side_1_read_count=180	side_1_redundant=0	side_2_annotate_key=gene	side_2_continuation=0	side_2_coverage=1.06	side_2_overlap=0	side_2_possible_overlap_registers=138	side_2_read_count=188	side_2_redundant=0	total_non_overlap_reads=4
JC	208	.	REL606	3260103	1	REL606	3260424	1	0	alignment_overlap=12	coverage_minus=2	coverage_plus=1	flanking_left=150	flanking_right=150	frequency=1.366e-02	junction_possible_overlap_registers=137	key=REL606__3260103__1__REL606__3260412__1__12____150__150__0__0	max_left=99	max_left_minus=74	max_left_plus=99	max_min_left=62	max_min_left_minus=62	max_min_left_plus=0	max_min_right=64	max_min_right_minus=64	max_min_right_plus=39	max_pos_hash_score=274	max_right=76	max_right_minus=76	max_right_plus=39	neg_log10_pos_hash_p_value=14.4	new_junction_coverage=0.02	new_junction_read_count=3	no_show=1	polymorphism_frequency=1.366e-02	pos_hash_score=3	prediction=polymorphism	reject=COVERAGE_EVENNESS_SKEW,FREQUENCY_CUTOFF	side_1_annotate_key=gene	side_1_continuation=0	side_1_coverage=1.34	side_1_overlap=12	side_1_possible_overlap_registers=149	side_1_read_count=258	side_1_redundant=0	side_2_annotate_key=gene	side_2_continuation=0	side_2_coverage=1.11	side_2_overlap=0	side_2_possible_overlap_registers=137	side_2_read_count=196	side_2_redundant=0	total_non_overlap_reads=3
JC	209	.	REL606	3374447	1	REL606	3374475	1	0	alignment_overlap=9	coverage_minus=2	coverage_plus=8	flanking_left=150	flanking_right=150	frequency=5.758e-02	junction_possible_overlap_registers=140	key=REL606__3374447__1__REL606__3374466__1__9____150__150__0__0	max_left=134	max_left_minus=13	max_left_plus=134	max_min_left=14	max_min_left_minus=13	max_min_left_plus=14	max_min_right=51	max_min_right_minus=0	max_min_right_plus=51	max_pos_hash_score=280	max_right=131	max_right_minus=131	max_right_plus=127	neg_log10_pos_hash_p_value=10.2	new_junction_coverage=0.06	new_junction_read_count=10	polymorphism_frequency=5.758e-02	pos_hash_score=10	prediction=polymorphism	reject=COVERAGE_EVENNESS_SKEW,FREQUENCY_CUTOFF	side_1_annotate_key=gene	side_1_continuation=0	side_1_coverage=0.92	side_1_overlap=9	side_1_possible_overlap_registers=149	side_1_read_count=176	side_1_redundant=0	side_2_annotate_key=gene	side_2_continuation=0	side_2_coverage=0.90	side_2_overlap=0	side_2_possible_overlap_registers=140	side_2_read_count=162	side_2_redundant=0	total_non_overlap_reads=10
JC	210	.	REL606	3393061	1	REL606	3393080	1	0	alignment_overlap=5	coverage_minus=0	coverage_plus=3	flanking_left=150	flanking_right=150	frequency=1.969e-02	junction_possible_overlap_registers=144	key=REL606__3393061__1__REL606__3393075__1__5____150__150__0__0	max_left=95	max_left_minus=0	max_left_plus=95	max_min_left=66	max_min_left_minus=0	max_min_left_plus=66	max_min_right=66	max_min_right_minus=0	max_min_right_plus=66	max_pos_hash_score=288	max_right=79	max_right_minus=0	max_right_plus=79	neg_log10_pos_hash_p_value=14.8	new_junction_coverage=0.02	new_junction_read_count=3	no_show=1	polymorphism_frequency=1.969e-02	pos_hash_score=3	prediction=polymorphism	reject=COVERAGE_EVENNESS_SKEW,FREQUENCY_CUTOFF	side_1_annotate_key=gene	side_1_continuation=0	side_1_coverage=0.82	side_1_overlap=5	side_1_possible_overlap_registers=149	side_1_read_count=157	side_1_redundant=0	side_2_annotate_key=gene	side_2_continuation=0	side_2_coverage=0.79	side_2_overlap=0	side_2_possible_overlap_registers=144	side_2_read_count=147	side_2_redundant=0	total_non_overlap_reads=3
JC	211	.	REL606	3408356	1	REL606	3409012	1	0	alignment_overlap=9	coverage_minus=1	coverage_plus=2	flanking_left=150	flanking_right=150	frequency=1.921e-02	junction_possible_overlap_registers=140	key=REL606__3408356__1__REL606__3409003__1__9____150__150__0__0	max_left=69	max_left_minus=57	max_left_plus=69	max_min_left=69	max_min_left_minus=57	max_min_left_plus=69	max_min_right=0	max_min_right_minus=0	max_min_right_plus=0	max_pos_hash_score=280	max_right=97	max_right_minus=84	max_right_plus=97	neg_log10_pos_hash_p_value=14.6	new_junction_coverage=0.02	new_junction_read_count=3	no_show=1	polymorphism_frequency=1.921e-02	pos_hash_score=3	prediction=polymorphism	reject=COVERAGE_EVENNESS_SKEW,FREQUENCY_CUTOFF	side_1_annotate_key=gene	side_1_continuation=0	side_1_coverage=0.74	side_1_overlap=9	side_1_possible_overlap_registers=149	side_1_read_count=143	side_1_redundant=0	side_2_annotate_key=gene	side_2_continuation=0	side_2_coverage=0.95	side_2_overlap=0	side_2_possible_overlap_registers=140	side_2_read_count=172	side_2_redundant=0	total_non_overlap_reads=3
JC	212	.	REL606	3421788	1	REL606	3421806	1	0	alignment_overlap=7	coverage_minus=1	coverage_plus=5	flanking_left=150	flanking_right=150	frequency=2.974e-02	junction_possible_overlap_registers=142	key=REL606__3421788__1__REL606__3421799__1__7____150__150__0__0	max_left=128	max_left_minus=113	max_left_plus=128	max_min_left=51	max_min_left_minus=0	max_min_left_plus=51	max_min_right=69	max_min_right_minus=30	max_min_right_plus=69	max_pos_hash_score=284	max_right=92	max_right_minus=30	max_right_plus=92	neg_log10_pos_hash_p_value=12.5	new_junction_coverage=0.03	new_junction_read_count=6	no_show=1	polymorphism_frequency=2.974e-02	pos_hash_score=6	prediction=polymorphism	reject=COVERAGE_EVENNESS_SKEW,FREQUENCY_CUTOFF	side_1_annotate_key=gene	side_1_continuation=0	side_1_coverage=1.05	side_1_overlap=7	side_1_possible_overlap_registers=149	side_1_read_count=202	side_1_redundant=0	side_2_annotate_key=gene	side_2_continuation=0	side_2_coverage=1.09	side_2_overlap=0	side_2_possible_overlap_registers=142	side_2_read_count=199	side_2_redundant=0	total_non_overlap_reads=6
JC	213	.	REL606	3449375	1	REL606	3449434	1	0	alignment_overlap=10	coverage_minus=1	coverage_plus=4	flanking_left=150	flanking_right=150	frequency=3.749e-02	junction_possible_overlap_registers=139	key=REL606__3449375__1__REL606__3449424__1__10____150__150__0__0	max_left=125	max_left_minus=41	max_left_plus=125	max_min_left=41	max_min_left_minus=41	max_min_left_plus=0	max_min_right=44	max_min_right_minus=0	max_min_right_plus=44	max_pos_hash_score=278	max_right=99	max_right_minus=99	max_right_plus=44	neg_log10_pos_hash_p_value=13.0	new_junction_coverage=0.03	new_junction_read_count=5	no_show=1	polymorphism_frequency=3.749e-02	pos_hash_score=5	prediction=polymorphism	reject=COVERAGE_EVENNESS_SKEW,FREQUENCY_CUTOFF	side_1_annotate_key=gene	side_1_continuation=0	side_1_coverage=0.72	side_1_overlap=10	side_1_possible_overlap_registers=149	side_1_read_count=138	side_1_redundant=0	side_2_annotate_key=gene	side_2_continuation=0	side_2_coverage=0.71	side_2_overlap=0	side_2_possible_overlap_registers=139	side_2_read_count=128	side_2_redundant=0	total_non_overlap_reads=5
JC	214	.	REL606	3469039	-1	REL606	3469059	-1	0	alignment_overlap=8	coverage_minus=4	coverage_plus=2	flanking_left=150	flanking_right=150	frequency=4.367e-02	junction_possible_overlap_registers=141	key=REL606__3469039__-1__REL606__3469067__-1__8____150__150__0__0	max_left=57	max_left_minus=57	max_left_plus=10	max_min_left=57	max_min_left_minus=57	max_min_left_plus=10	max_min_right=0	max_min_right_minus=0	max_min_right_plus=0	max_pos_hash_score=282	max_right=132	max_right_minus=119	max_right_plus=132	neg_log10_pos_hash_p_value=13.1	new_junction_coverage=0.03	new_junction_read_count=6	no_show=1	polymorphism_frequency=4.367e-02	pos_hash_score=5	prediction=polymorphism	reject=COVERAGE_EVENNESS_SKEW,FREQUENCY_CUTOFF	side_1_annotate_key=gene	side_1_continuation=0	side_1_coverage=0.70	side_1_overlap=8	side_1_possible_overlap_registers=149	side_1_read_count=134	side_1_redundant=0	side_2_annotate_key=gene	side_2_continuation=0	side_2_coverage=0.75	side_2_overlap=0	side_2_possible_overlap_registers=141	side_2_read_count=136	side_2_redundant=0	total_non_overlap_reads=6
JC	215	.	REL606	3481698	1	REL606	3481712	1	0	alignment_overlap=9	coverage_minus=1	coverage_plus=18	flanking_left=150	flanking_right=150	frequency=1	junction_possible_overlap_registers=140	key=REL606__3481689__1__REL606__3481712__1__9____150__150__1__0	max_left=135	max_left_minus=16	max_left_plus=135	max_min_left=16	max_min_left_minus=16	max_min_left_plus=8	max_min_right=55	max_min_right_minus=0	max_min_right_plus=55	max_pos_hash_score=280	max_right=138	max_right_minus=125	max_right_plus=138	neg_log10_pos_hash_p_value=9.0	new_junction_coverage=0.11	new_junction_read_count=19	polymorphism_frequency=1.000e+00	pos_hash_score=13	prediction=consensus	reject=COVERAGE_EVENNESS_SKEW	side_1_annotate_key=repeat	side_1_continuation=0	side_1_coverage=NA	side_1_overlap=0	side_1_read_count=NA	side_1_redundant=1	side_2_annotate_key=gene	side_2_continuation=0	side_2_coverage=0.00	side_2_overlap=9	side_2_possible_overlap_registers=149	side_2_read_count=0	side_2_redundant=0	total_non_overlap_reads=19
JC	216	.	REL606	3482688	-1	REL606	3482828	-1	0	alignment_overlap=11	coverage_minus=4	coverage_plus=5	flanking_left=150	flanking_right=150	frequency=1	junction_possible_overlap_registers=138	key=REL606__3482699__-1__REL606__3482828__-1__11____150__150__1__0	max_left=131	max_left_minus=98	max_left_plus=131	max_min_left=62	max_min_left_minus=35	max_min_left_plus=62	max_min_right=65	max_min_right_minus=65	max_min_right_plus=51	max_pos_hash_score=276	max_right=120	max_right_minus=118	max_right_plus=120	neg_log10_pos_hash_p_value=10.6	new_junction_coverage=0.06	new_junction_read_count=10	polymorphism_frequency=1.000e+00	pos_hash_score=9	prediction=consensus	reject=COVERAGE_EVENNESS_SKEW	side_1_annotate_key=repeat	side_1_continuation=0	side_1_coverage=NA	side_1_overlap=0	side_1_read_count=NA	side_1_redundant=1	side_2_annotate_key=gene	side_2_continuation=0	side_2_coverage=0.00	side_2_overlap=11	side_2_possible_overlap_registers=149	side_2_read_count=0	side_2_redundant=0	total_non_overlap_reads=9
JC	217	.	REL606	3482842	1	REL606	3482878	1	0	alignment_overlap=8	coverage_minus=2	coverage_plus=6	flanking_left=150	flanking_right=150	frequency=1	junction_possible_overlap_registers=141	key=REL606__3482834__1__REL606__3482878__1__8____150__150__1__0	max_left=134	max_left_minus=134	max_left_plus=129	max_min_left=38	max_min_left_minus=38	max_min_left_plus=0	max_min_right=37	max_min_right_minus=8	max_min_right_plus=37	max_pos_hash_score=282	max_right=104	max_right_minus=104	max_right_plus=37	neg_log10_pos_hash_p_value=12.5	new_junction_coverage=0.04	new_junction_read_count=8	no_show=1	polymorphism_frequency=1.000e+00	pos_hash_score=6	prediction=consensus	reject=COVERAGE_EVENNESS_SKEW	side_1_annotate_key=repeat	side_1_continuation=0	side_1_coverage=NA	side_1_overlap=0	side_1_read_count=NA	side_1_redundant=1	side_2_annotate_key=gene	side_2_continuation=0	side_2_coverage=0.00	side_2_overlap=8	side_2_possible_overlap_registers=149	side_2_read_count=0	side_2_redundant=0	total_non_overlap_reads=8
JC	218	.	REL606	3483808	-1	REL606	3483831	-1	0	alignment_overlap=3	coverage_minus=6	coverage_plus=2	flanking_left=150	flanking_right=150	frequency=1	junction_possible_overlap_registers=146	key=REL606__3483808__-1__REL606__3483834__-1__3____150__150__0__1	max_left=130	max_left_minus=70	max_left_plus=130	max_min_left=70	max_min_left_minus=70	max_min_left_plus=34	max_min_right=17	max_min_right_minus=0	max_min_right_plus=17	max_pos_hash_score=292	max_right=125	max_right_minus=125	max_right_plus=107	neg_log10_pos_hash_p_value=12.2	new_junction_coverage=0.10	new_junction_read_count=18	no_show=1	polymorphism_frequency=1.000e+00	pos_hash_score=7	prediction=consensus	reject=COVERAGE_EVENNESS_SKEW	side_1_annotate_key=gene	side_1_continuation=0	side_1_coverage=0.00	side_1_overlap=3	side_1_possible_overlap_registers=149	side_1_read_count=0	side_1_redundant=0	side_2_annotate_key=repeat	side_2_continuation=0	side_2_coverage=NA	side_2_overlap=0	side_2_possible_overlap_registers=NA	side_2_read_count=NA	side_2_redundant=1	total_non_overlap_reads=8
JC	219	.	REL606	3483831	-1	REL606	3632251	-1	0	alignment_overlap=3	coverage_minus=2	coverage_plus=6	flanking_left=150	flanking_right=150	frequency=4.987e-02	junction_possible_overlap_registers=146	key=REL606__3483834__-1__REL606__3632251__-1__3____150__150__1__0	max_left=125	max_left_minus=107	max_left_plus=125	max_min_left=17	max_min_left_minus=17	max_min_left_plus=0	max_min_right=70	max_min_right_minus=34	max_min_right_plus=70	max_pos_hash_score=292	max_right=130	max_right_minus=130	max_right_plus=70	neg_log10_pos_hash_p_value=12.2	new_junction_coverage=0.10	new_junction_read_count=18	no_show=1	polymorphism_frequency=4.987e-02	pos_hash_score=7	prediction=polymorphism	reject=COVERAGE_EVENNESS_SKEW,FREQUENCY_CUTOFF	side_1_annotate_key=repeat	side_1_continuation=0	side_1_coverage=NA	side_1_overlap=0	side_1_read_count=NA	side_1_redundant=1	side_2_annotate_key=gene	side_2_continuation=0	side_2_coverage=1.82	side_2_overlap=3	side_2_possible_overlap_registers=149	side_2_read_count=350	side_2_redundant=0	total_non_overlap_reads=8
JC	220	.	REL606	3483840	1	REL606	3632244	1	0	alignment_overlap=4	coverage_minus=4	coverage_plus=2	flanking_left=150	flanking_right=150	frequency=2.439e-02	junction_possible_overlap_registers=145	key=REL606__3483836__1__REL606__3632244__1__4____150__150__1__0	max_left=58	max_left_minus=58	max_left_plus=20	max_min_left=58	max_min_left_minus=58	max_min_left_plus=20	max_min_right=0	max_min_right_minus=0	max_min_right_plus=0	max_pos_hash_score=290	max_right=141	max_right_minus=137	max_right_plus=141	neg_log10_pos_hash_p_value=12.7	new_junction_coverage=0.05	new_junction_read_count=9	no_show=1	polymorphism_frequency=2.439e-02	pos_hash_score=6	prediction=polymorphism	reject=COVERAGE_EVENNESS_SKEW,FREQUENCY_CUTOFF	side_1_annotate_key=repeat	side_1_continuation=0	side_1_coverage=NA	side_1_overlap=0	side_1_read_count=NA	side_1_redundant=1	side_2_annotate_key=gene	side_2_continuation=0	side_2_coverage=1.93	side_2_overlap=4	side_2_possible_overlap_registers=149	side_2_read_count=370	side_2_redundant=0	total_non_overlap_reads=6
JC	221	.	REL606	3484253	1	REL606	3484292	1	0	alignment_overlap=7	coverage_minus=0	coverage_plus=3	flanking_left=150	flanking_right=150	frequency=6.737e-01	junction_possible_overlap_registers=142	key=REL606__3484253__1__REL606__3484285__1__7____150__150__0__0	max_left=112	max_left_minus=0	max_left_plus=112	max_min_left=0	max_min_left_minus=0	max_min_left_plus=0	max_min_right=55	max_min_right_minus=0	max_min_right_plus=55	max_pos_hash_score=284	max_right=55	max_right_minus=0	max_right_plus=55	neg_log10_pos_hash_p_value=14.7	new_junction_coverage=0.02	new_junction_read_count=3	no_show=1	polymorphism_frequency=6.737e-01	pos_hash_score=3	prediction=polymorphism	reject=COVERAGE_EVENNESS_SKEW	side_1_annotate_key=gene	side_1_continuation=0	side_1_coverage=0.01	side_1_overlap=7	side_1_possible_overlap_registers=149	side_1_read_count=2	side_1_redundant=0	side_2_annotate_key=gene	side_2_continuation=0	side_2_coverage=0.01	side_2_overlap=0	side_2_possible_overlap_registers=142	side_2_read_count=1	side_2_redundant=0	total_non_overlap_reads=3
JC	222	.	REL606	3484253	1	REL606	3632735	1	0	alignment_overlap=7	coverage_minus=0	coverage_plus=3	flanking_left=150	flanking_right=150	frequency=6.773e-01	junction_possible_overlap_registers=142	key=REL606__3484253__1__REL606__3632728__1__7____150__150__0__1	max_left=112	max_left_minus=0	max_left_plus=112	max_min_left=0	max_min_left_minus=0	max_min_left_plus=0	max_min_right=55	max_min_right_minus=0	max_min_right_plus=55	max_pos_hash_score=284	max_right=55	max_right_minus=0	max_right_plus=55	neg_log10_pos_hash_p_value=14.7	new_junction_coverage=0.02	new_junction_read_count=4	no_show=1	polymorphism_frequency=6.773e-01	pos_hash_score=3	prediction=polymorphism	reject=COVERAGE_EVENNESS_SKEW	side_1_annotate_key=gene	side_1_continuation=0	side_1_coverage=0.01	side_1_overlap=7	side_1_possible_overlap_registers=149	side_1_read_count=2	side_1_redundant=0	side_2_annotate_key=repeat	side_2_continuation=0	side_2_coverage=NA	side_2_overlap=0	side_2_possible_overlap_registers=NA	side_2_read_count=NA	side_2_redundant=1	total_non_overlap_reads=3
JC	223	.	REL606	3500195	1	REL606	3500356	1	0	alignment_overlap=8	coverage_minus=7	coverage_plus=1	flanking_left=150	flanking_right=150	frequency=1.333e-02	junction_possible_overlap_registers=141	key=REL606__3500195__1__REL606__3500348__1__8____150__150__0__0	max_left=82	max_left_minus=82	max_left_plus=66	max_min_left=66	max_min_left_minus=61	max_min_left_plus=66	max_min_right=61	max_min_right_minus=61	max_min_right_plus=0	max_pos_hash_score=282	max_right=81	max_right_minus=81	max_right_plus=76	neg_log10_pos_hash_p_value=13.8	new_junction_coverage=0.04	new_junction_read_count=8	no_show=1	polymorphism_frequency=1.333e-02	pos_hash_score=4	prediction=polymorphism	reject=COVERAGE_EVENNESS_SKEW,FREQUENCY_CUTOFF	side_1_annotate_key=gene	side_1_continuation=0	side_1_coverage=3.06	side_1_overlap=8	side_1_possible_overlap_registers=149	side_1_read_count=587	side_1_redundant=0	side_2_annotate_key=gene	side_2_continuation=0	side_2_coverage=3.46	side_2_overlap=0	side_2_possible_overlap_registers=141	side_2_read_count=629	side_2_redundant=0	total_non_overlap_reads=8
JC	224	.	REL606	3500282	1	REL606	3500309	1	0	alignment_overlap=10	coverage_minus=7	coverage_plus=6	flanking_left=150	flanking_right=150	frequency=2.277e-02	junction_possible_overlap_registers=139	key=REL606__3500282__1__REL606__3500299__1__10____150__150__0__0	max_left=135	max_left_minus=9	max_left_plus=135	max_min_left=68	max_min_left_minus=9	max_min_left_plus=68	max_min_right=39	max_min_right_minus=0	max_min_right_plus=39	max_pos_hash_score=278	max_right=131	max_right_minus=131	max_right_plus=86	neg_log10_pos_hash_p_value=11.7	new_junction_coverage=0.07	new_junction_read_count=13	no_show=1	polymorphism_frequency=2.277e-02	pos_hash_score=7	prediction=polymorphism	reject=COVERAGE_EVENNESS_SKEW,FREQUENCY_CUTOFF	side_1_annotate_key=gene	side_1_continuation=0	side_1_coverage=3.19	side_1_overlap=10	side_1_possible_overlap_registers=149	side_1_read_count=613	side_1_redundant=0	side_2_annotate_key=gene	side_2_continuation=0	side_2_coverage=3.04	side_2_overlap=0	side_2_possible_overlap_registers=139	side_2_read_count=544	side_2_redundant=0	total_non_overlap_reads=13
JC	225	.	REL606	3500409	1	REL606	3500632	1	0	alignment_overlap=6	coverage_minus=3	coverage_plus=2	flanking_left=150	flanking_right=150	frequency=9.184e-03	junction_possible_overlap_registers=143	key=REL606__3500409__1__REL606__3500626__1__6____150__150__0__0	max_left=141	max_left_minus=141	max_left_plus=39	max_min_left=39	max_min_left_minus=0	max_min_left_plus=39	max_min_right=61	max_min_right_minus=61	max_min_right_plus=0	max_pos_hash_score=286	max_right=108	max_right_minus=61	max_right_plus=108	neg_log10_pos_hash_p_value=13.2	new_junction_coverage=0.03	new_junction_read_count=6	no_show=1	polymorphism_frequency=9.184e-03	pos_hash_score=5	prediction=polymorphism	reject=COVERAGE_EVENNESS_SKEW,FREQUENCY_CUTOFF	side_1_annotate_key=gene	side_1_continuation=0	side_1_coverage=3.79	side_1_overlap=6	side_1_possible_overlap_registers=149	side_1_read_count=728	side_1_redundant=0	side_2_annotate_key=gene	side_2_continuation=0	side_2_coverage=3.23	side_2_overlap=0	side_2_possible_overlap_registers=143	side_2_read_count=596	side_2_redundant=0	total_non_overlap_reads=5
JC	226	.	REL606	3502391	1	REL606	3502413	1	0	alignment_overlap=22	coverage_minus=4	coverage_plus=1	flanking_left=150	flanking_right=150	frequency=8.598e-03	junction_possible_overlap_registers=127	key=REL606__3502391__1__REL606__3502391__1__22____150__150__0__0	max_left=126	max_left_minus=126	max_left_plus=70	max_min_left=42	max_min_left_minus=42	max_min_left_plus=0	max_min_right=58	max_min_right_minus=32	max_min_right_plus=58	max_pos_hash_score=254	max_right=97	max_right_minus=97	max_right_plus=58	neg_log10_pos_hash_p_value=12.2	new_junction_coverage=0.03	new_junction_read_count=5	no_show=1	polymorphism_frequency=8.598e-03	pos_hash_score=5	prediction=polymorphism	reject=COVERAGE_EVENNESS_SKEW,FREQUENCY_CUTOFF	side_1_annotate_key=gene	side_1_continuation=0	side_1_coverage=3.25	side_1_overlap=22	side_1_possible_overlap_registers=149	side_1_read_count=623	side_1_redundant=0	side_2_annotate_key=gene	side_2_continuation=0	side_2_coverage=3.80	side_2_overlap=0	side_2_possible_overlap_registers=127	side_2_read_count=622	side_2_redundant=0	total_non_overlap_reads=5
JC	227	.	REL606	3502412	-1	REL606	3502390	-1	0	alignment_overlap=22	coverage_minus=11	coverage_plus=8	flanking_left=150	flanking_right=150	frequency=3.193e-02	junction_possible_overlap_registers=127	key=REL606__3502412__-1__REL606__3502412__-1__22____150__150__0__0	max_left=126	max_left_minus=126	max_left_plus=111	max_min_left=63	max_min_left_minus=63	max_min_left_plus=28	max_min_right=59	max_min_right_minus=46	max_min_right_plus=59	max_pos_hash_score=254	max_right=127	max_right_minus=119	max_right_plus=127	neg_log10_pos_hash_p_value=6.8	new_junction_coverage=0.12	new_junction_read_count=19	polymorphism_frequency=3.193e-02	pos_hash_score=17	prediction=polymorphism	reject=COVERAGE_EVENNESS_SKEW,FREQUENCY_CUTOFF	side_1_annotate_key=gene	side_1_continuation=0	side_1_coverage=3.24	side_1_overlap=22	side_1_possible_overlap_registers=149	side_1_read_count=622	side_1_redundant=0	side_2_annotate_key=gene	side_2_continuation=0	side_2_coverage=3.80	side_2_overlap=0	side_2_possible_overlap_registers=127	side_2_read_count=622	side_2_redundant=0	total_non_overlap_reads=19
JC	228	.	REL606	3503504	1	REL606	3503589	1	0	alignment_overlap=6	coverage_minus=11	coverage_plus=1	flanking_left=150	flanking_right=150	frequency=1.766e-02	junction_possible_overlap_registers=143	key=REL606__3503504__1__REL606__3503583__1__6____150__150__0__0	max_left=73	max_left_minus=73	max_left_plus=60	max_min_left=71	max_min_left_minus=71	max_min_left_plus=60	max_min_right=72	max_min_right_minus=72	max_min_right_plus=0	max_pos_hash_score=286	max_right=84	max_right_minus=73	max_right_plus=84	neg_log10_pos_hash_p_value=14.0	new_junction_coverage=0.07	new_junction_read_count=12	no_show=1	polymorphism_frequency=1.766e-02	pos_hash_score=4	prediction=polymorphism	reject=COVERAGE_EVENNESS_SKEW,FREQUENCY_CUTOFF	side_1_annotate_key=gene	side_1_continuation=0	side_1_coverage=3.70	side_1_overlap=6	side_1_possible_overlap_registers=149	side_1_read_count=711	side_1_redundant=0	side_2_annotate_key=gene	side_2_continuation=0	side_2_coverage=3.54	side_2_overlap=0	side_2_possible_overlap_registers=143	side_2_read_count=653	side_2_redundant=0	total_non_overlap_reads=12
JC	229	.	REL606	3503820	-1	REL606	3503884	-1	0	alignment_overlap=8	coverage_minus=2	coverage_plus=3	flanking_left=150	flanking_right=150	frequency=8.255e-03	junction_possible_overlap_registers=141	key=REL606__3503820__-1__REL606__3503892__-1__8____150__150__0__0	max_left=138	max_left_minus=138	max_left_plus=92	max_min_left=0	max_min_left_minus=0	max_min_left_plus=0	max_min_right=66	max_min_right_minus=66	max_min_right_plus=63	max_pos_hash_score=282	max_right=66	max_right_minus=66	max_right_plus=63	neg_log10_pos_hash_p_value=13.8	new_junction_coverage=0.03	new_junction_read_count=5	no_show=1	polymorphism_frequency=8.255e-03	pos_hash_score=4	prediction=polymorphism	reject=COVERAGE_EVENNESS_SKEW,FREQUENCY_CUTOFF	side_1_annotate_key=gene	side_1_continuation=0	side_1_coverage=3.37	side_1_overlap=8	side_1_possible_overlap_registers=149	side_1_read_count=646	side_1_redundant=0	side_2_annotate_key=gene	side_2_continuation=0	side_2_coverage=3.25	side_2_overlap=0	side_2_possible_overlap_registers=141	side_2_read_count=590	side_2_redundant=0	total_non_overlap_reads=5
JC	230	.	REL606	3507489	-1	REL606	3507547	-1	0	alignment_overlap=11	coverage_minus=4	coverage_plus=3	flanking_left=150	flanking_right=150	frequency=1.368e-02	junction_possible_overlap_registers=138	key=REL606__3507489__-1__REL606__3507558__-1__11____150__150__0__0	max_left=137	max_left_minus=137	max_left_plus=80	max_min_left=44	max_min_left_minus=44	max_min_left_plus=0	max_min_right=67	max_min_right_minus=67	max_min_right_plus=60	max_pos_hash_score=276	max_right=95	max_right_minus=95	max_right_plus=60	neg_log10_pos_hash_p_value=12.3	new_junction_coverage=0.04	new_junction_read_count=7	no_show=1	polymorphism_frequency=1.368e-02	pos_hash_score=6	prediction=polymorphism	reject=COVERAGE_EVENNESS_SKEW,FREQUENCY_CUTOFF	side_1_annotate_key=gene	side_1_continuation=0	side_1_coverage=2.74	side_1_overlap=11	side_1_possible_overlap_registers=149	side_1_read_count=526	side_1_redundant=0	side_2_annotate_key=gene	side_2_continuation=0	side_2_coverage=2.94	side_2_overlap=0	side_2_possible_overlap_registers=138	side_2_read_count=522	side_2_redundant=0	total_non_overlap_reads=7
JC	231	.	REL606	3511398	-1	REL606	3511463	-1	0	alignment_overlap=4	coverage_minus=0	coverage_plus=4	flanking_left=150	flanking_right=150	frequency=2.422e-02	junction_possible_overlap_registers=145	key=REL606__3511398__-1__REL606__3511467__-1__4____150__150__0__0	max_left=88	max_left_minus=0	max_left_plus=88	max_min_left=0	max_min_left_minus=0	max_min_left_plus=0	max_min_right=60	max_min_right_minus=0	max_min_right_plus=60	max_pos_hash_score=290	max_right=60	max_right_minus=0	max_right_plus=60	neg_log10_pos_hash_p_value=14.9	new_junction_coverage=0.07	new_junction_read_count=14	no_show=1	polymorphism_frequency=2.422e-02	pos_hash_score=3	prediction=polymorphism	reject=COVERAGE_EVENNESS_SKEW,FREQUENCY_CUTOFF	side_1_annotate_key=gene	side_1_continuation=0	side_1_coverage=2.93	side_1_overlap=4	side_1_possible_overlap_registers=149	side_1_read_count=563	side_1_redundant=0	side_2_annotate_key=gene	side_2_continuation=0	side_2_coverage=3.10	side_2_overlap=0	side_2_possible_overlap_registers=145	side_2_read_count=580	side_2_redundant=0	total_non_overlap_reads=4
JC	232	.	REL606	3511406	-1	REL606	3511451	-1	0	alignment_overlap=8	coverage_minus=3	coverage_plus=8	flanking_left=150	flanking_right=150	frequency=2.717e-02	junction_possible_overlap_registers=141	key=REL606__3511406__-1__REL606__3511459__-1__8____150__150__0__0	max_left=96	max_left_minus=65	max_left_plus=96	max_min_left=65	max_min_left_minus=65	max_min_left_plus=0	max_min_right=47	max_min_right_minus=0	max_min_right_plus=47	max_pos_hash_score=282	max_right=127	max_right_minus=127	max_right_plus=47	neg_log10_pos_hash_p_value=13.1	new_junction_coverage=0.08	new_junction_read_count=15	no_show=1	polymorphism_frequency=2.717e-02	pos_hash_score=5	prediction=polymorphism	reject=COVERAGE_EVENNESS_SKEW,FREQUENCY_CUTOFF	side_1_annotate_key=gene	side_1_continuation=0	side_1_coverage=2.91	side_1_overlap=8	side_1_possible_overlap_registers=149	side_1_read_count=558	side_1_redundant=0	side_2_annotate_key=gene	side_2_continuation=0	side_2_coverage=3.01	side_2_overlap=0	side_2_possible_overlap_registers=141	side_2_read_count=546	side_2_redundant=0	total_non_overlap_reads=11
JC	233	.	REL606	3528081	-1	REL606	3528090	-1	0	alignment_overlap=8	coverage_minus=6	coverage_plus=0	flanking_left=150	flanking_right=150	frequency=1.571e-02	junction_possible_overlap_registers=141	key=REL606__3528081__-1__REL606__3528098__-1__8____150__150__0__0	max_left=74	max_left_minus=74	max_left_plus=0	max_min_left=48	max_min_left_minus=48	max_min_left_plus=0	max_min_right=68	max_min_right_minus=68	max_min_right_plus=0	max_pos_hash_score=282	max_right=140	max_right_minus=140	max_right_plus=0	neg_log10_pos_hash_p_value=13.1	new_junction_coverage=0.03	new_junction_read_count=6	no_show=1	polymorphism_frequency=1.571e-02	pos_hash_score=5	prediction=polymorphism	reject=COVERAGE_EVENNESS_SKEW,FREQUENCY_CUTOFF	side_1_annotate_key=gene	side_1_continuation=0	side_1_coverage=2.07	side_1_overlap=8	side_1_possible_overlap_registers=149	side_1_read_count=397	side_1_redundant=0	side_2_annotate_key=gene	side_2_continuation=0	side_2_coverage=2.07	side_2_overlap=0	side_2_possible_overlap_registers=141	side_2_read_count=376	side_2_redundant=0	total_non_overlap_reads=6
JC	234	.	REL606	3534754	1	REL606	3534938	1	0	alignment_overlap=10	coverage_minus=0	coverage_plus=3	flanking_left=150	flanking_right=150	frequency=5.438e-03	junction_possible_overlap_registers=139	key=REL606__3534754__1__REL606__3534928__1__10____150__150__0__0	max_left=98	max_left_minus=0	max_left_plus=98	max_min_left=52	max_min_left_minus=0	max_min_left_plus=52	max_min_right=58	max_min_right_minus=0	max_min_right_plus=58	max_pos_hash_score=278	max_right=88	max_right_minus=0	max_right_plus=88	neg_log10_pos_hash_p_value=14.5	new_junction_coverage=0.02	new_junction_read_count=3	no_show=1	polymorphism_frequency=5.438e-03	pos_hash_score=3	prediction=polymorphism	reject=COVERAGE_EVENNESS_SKEW,FREQUENCY_CUTOFF	side_1_annotate_key=gene	side_1_continuation=0	side_1_coverage=2.84	side_1_overlap=10	side_1_possible_overlap_registers=149	side_1_read_count=546	side_1_redundant=0	side_2_annotate_key=gene	side_2_continuation=0	side_2_coverage=3.28	side_2_overlap=0	side_2_possible_overlap_registers=139	side_2_read_count=588	side_2_redundant=0	total_non_overlap_reads=3
JC	235	.	REL606	3534763	-1	REL606	3534927	-1	0	alignment_overlap=10	coverage_minus=6	coverage_plus=4	flanking_left=150	flanking_right=150	frequency=1.787e-02	junction_possible_overlap_registers=139	key=REL606__3534763__-1__REL606__3534937__-1__10____150__150__0__0	max_left=139	max_left_minus=139	max_left_plus=92	max_min_left=63	max_min_left_minus=63	max_min_left_plus=0	max_min_right=60	max_min_right_minus=22	max_min_right_plus=60	max_pos_hash_score=278	max_right=132	max_right_minus=132	max_right_plus=60	neg_log10_pos_hash_p_value=11.7	new_junction_coverage=0.06	new_junction_read_count=10	no_show=1	polymorphism_frequency=1.787e-02	pos_hash_score=7	prediction=polymorphism	reject=COVERAGE_EVENNESS_SKEW,FREQUENCY_CUTOFF	side_1_annotate_key=gene	side_1_continuation=0	side_1_coverage=2.85	side_1_overlap=10	side_1_possible_overlap_registers=149	side_1_read_count=548	side_1_redundant=0	side_2_annotate_key=gene	side_2_continuation=0	side_2_coverage=3.28	side_2_overlap=0	side_2_possible_overlap_registers=139	side_2_read_count=588	side_2_redundant=0	total_non_overlap_reads=10
JC	236	.	REL606	3540106	-1	REL606	3540549	-1	0	alignment_overlap=11	coverage_minus=3	coverage_plus=2	flanking_left=150	flanking_right=150	frequency=9.528e-03	junction_possible_overlap_registers=138	key=REL606__3540106__-1__REL606__3540560__-1__11____150__150__0__0	max_left=106	max_left_minus=106	max_left_plus=104	max_min_left=0	max_min_left_minus=0	max_min_left_plus=0	max_min_right=44	max_min_right_minus=44	max_min_right_plus=37	max_pos_hash_score=276	max_right=44	max_right_minus=44	max_right_plus=37	neg_log10_pos_hash_p_value=13.6	new_junction_coverage=0.03	new_junction_read_count=6	no_show=1	polymorphism_frequency=9.528e-03	pos_hash_score=4	prediction=polymorphism	reject=COVERAGE_EVENNESS_SKEW,FREQUENCY_CUTOFF	side_1_annotate_key=gene	side_1_continuation=0	side_1_coverage=3.64	side_1_overlap=11	side_1_possible_overlap_registers=149	side_1_read_count=699	side_1_redundant=0	side_2_annotate_key=gene	side_2_continuation=0	side_2_coverage=3.37	side_2_overlap=0	side_2_possible_overlap_registers=138	side_2_read_count=600	side_2_redundant=0	total_non_overlap_reads=5
JC	237	.	REL606	3544433	1	REL606	3544612	1	0	alignment_overlap=9	coverage_minus=2	coverage_plus=2	flanking_left=150	flanking_right=150	frequency=7.047e-03	junction_possible_overlap_registers=140	key=REL606__3544433__1__REL606__3544603__1__9____150__150__0__0	max_left=113	max_left_minus=113	max_left_plus=55	max_min_left=70	max_min_left_minus=70	max_min_left_plus=55	max_min_right=28	max_min_right_minus=28	max_min_right_plus=0	max_pos_hash_score=280	max_right=102	max_right_minus=71	max_right_plus=102	neg_log10_pos_hash_p_value=13.8	new_junction_coverage=0.02	new_junction_read_count=4	no_show=1	polymorphism_frequency=7.047e-03	pos_hash_score=4	prediction=polymorphism	reject=COVERAGE_EVENNESS_SKEW,FREQUENCY_CUTOFF	side_1_annotate_key=gene	side_1_continuation=0	side_1_coverage=3.08	side_1_overlap=9	side_1_possible_overlap_registers=149	side_1_read_count=592	side_1_redundant=0	side_2_annotate_key=gene	side_2_continuation=0	side_2_coverage=3.17	side_2_overlap=0	side_2_possible_overlap_registers=140	side_2_read_count=571	side_2_redundant=0	total_non_overlap_reads=4
JC	238	.	REL606	3546968	-1	REL606	3547048	-1	0	alignment_overlap=10	coverage_minus=17	coverage_plus=0	flanking_left=150	flanking_right=150	frequency=2.723e-02	junction_possible_overlap_registers=139	key=REL606__3546968__-1__REL606__3547058__-1__10____150__150__0__0	max_left=73	max_left_minus=73	max_left_plus=0	max_min_left=61	max_min_left_minus=61	max_min_left_plus=0	max_min_right=67	max_min_right_minus=67	max_min_right_plus=0	max_pos_hash_score=278	max_right=134	max_right_minus=134	max_right_plus=0	neg_log10_pos_hash_p_value=10.2	new_junction_coverage=0.09	new_junction_read_count=17	polymorphism_frequency=2.723e-02	pos_hash_score=10	prediction=polymorphism	reject=COVERAGE_EVENNESS_SKEW,FREQUENCY_CUTOFF	side_1_annotate_key=gene	side_1_continuation=0	side_1_coverage=3.44	side_1_overlap=10	side_1_possible_overlap_registers=149	side_1_read_count=660	side_1_redundant=0	side_2_annotate_key=gene	side_2_continuation=0	side_2_coverage=3.34	side_2_overlap=0	side_2_possible_overlap_registers=139	side_2_read_count=599	side_2_redundant=0	total_non_overlap_reads=17
JC	239	.	REL606	3553286	1	REL606	3553306	1	0	alignment_overlap=5	coverage_minus=1	coverage_plus=4	flanking_left=150	flanking_right=150	frequency=7.239e-03	junction_possible_overlap_registers=144	key=REL606__3553286__1__REL606__3553301__1__5____150__150__0__0	max_left=141	max_left_minus=66	max_left_plus=141	max_min_left=66	max_min_left_minus=66	max_min_left_plus=0	max_min_right=43	max_min_right_minus=0	max_min_right_plus=43	max_pos_hash_score=288	max_right=79	max_right_minus=79	max_right_plus=43	neg_log10_pos_hash_p_value=13.3	new_junction_coverage=0.03	new_junction_read_count=5	no_show=1	polymorphism_frequency=7.239e-03	pos_hash_score=5	prediction=polymorphism	reject=COVERAGE_EVENNESS_SKEW,FREQUENCY_CUTOFF	side_1_annotate_key=gene	side_1_continuation=0	side_1_coverage=3.66	side_1_overlap=5	side_1_possible_overlap_registers=149	side_1_read_count=703	side_1_redundant=0	side_2_annotate_key=gene	side_2_continuation=0	side_2_coverage=3.73	side_2_overlap=0	side_2_possible_overlap_registers=144	side_2_read_count=692	side_2_redundant=0	total_non_overlap_reads=5
JC	240	.	REL606	3554191	-1	REL606	3554222	-1	0	alignment_overlap=8	coverage_minus=9	coverage_plus=1	flanking_left=150	flanking_right=150	frequency=1.419e-02	junction_possible_overlap_registers=141	key=REL606__3554191__-1__REL606__3554230__-1__8____150__150__0__0	max_left=46	max_left_minus=46	max_left_plus=20	max_min_left=46	max_min_left_minus=46	max_min_left_plus=20	max_min_right=0	max_min_right_minus=0	max_min_right_plus=0	max_pos_hash_score=282	max_right=136	max_right_minus=136	max_right_plus=122	neg_log10_pos_hash_p_value=11.3	new_junction_coverage=0.06	new_junction_read_count=10	no_show=1	polymorphism_frequency=1.419e-02	pos_hash_score=8	prediction=polymorphism	reject=COVERAGE_EVENNESS_SKEW,FREQUENCY_CUTOFF	side_1_annotate_key=gene	side_1_continuation=0	side_1_coverage=3.97	side_1_overlap=8	side_1_possible_overlap_registers=149	side_1_read_count=762	side_1_redundant=0	side_2_annotate_key=gene	side_2_continuation=0	side_2_coverage=3.68	side_2_overlap=0	side_2_possible_overlap_registers=141	side_2_read_count=668	side_2_redundant=0	total_non_overlap_reads=10
JC	241	.	REL606	3555625	-1	REL606	3555638	-1	0	alignment_overlap=3	coverage_minus=4	coverage_plus=2	flanking_left=150	flanking_right=150	frequency=1.022e-02	junction_possible_overlap_registers=146	key=REL606__3555625__-1__REL606__3555641__-1__3____150__150__0__0	max_left=63	max_left_minus=63	max_left_plus=16	max_min_left=63	max_min_left_minus=63	max_min_left_plus=16	max_min_right=0	max_min_right_minus=0	max_min_right_plus=0	max_pos_hash_score=292	max_right=140	max_right_minus=132	max_right_plus=140	neg_log10_pos_hash_p_value=12.8	new_junction_coverage=0.03	new_junction_read_count=6	no_show=1	polymorphism_frequency=1.022e-02	pos_hash_score=6	prediction=polymorphism	reject=COVERAGE_EVENNESS_SKEW,FREQUENCY_CUTOFF	side_1_annotate_key=gene	side_1_continuation=0	side_1_coverage=3.10	side_1_overlap=3	side_1_possible_overlap_registers=149	side_1_read_count=596	side_1_redundant=0	side_2_annotate_key=gene	side_2_continuation=0	side_2_coverage=3.07	side_2_overlap=0	side_2_possible_overlap_registers=146	side_2_read_count=578	side_2_redundant=0	total_non_overlap_reads=6
JC	242	.	REL606	3559599	-1	REL606	3559673	-1	0	alignment_overlap=9	coverage_minus=5	coverage_plus=4	flanking_left=150	flanking_right=150	frequency=1.378e-02	junction_possible_overlap_registers=140	key=REL606__3559599__-1__REL606__3559682__-1__9____150__150__0__0	max_left=128	max_left_minus=89	max_left_plus=128	max_min_left=60	max_min_left_minus=60	max_min_left_plus=0	max_min_right=67	max_min_right_minus=52	max_min_right_plus=67	max_pos_hash_score=280	max_right=138	max_right_minus=138	max_right_plus=67	neg_log10_pos_hash_p_value=11.2	new_junction_coverage=0.05	new_junction_read_count=9	no_show=1	polymorphism_frequency=1.378e-02	pos_hash_score=8	prediction=polymorphism	reject=COVERAGE_EVENNESS_SKEW,FREQUENCY_CUTOFF	side_1_annotate_key=gene	side_1_continuation=0	side_1_coverage=3.43	side_1_overlap=9	side_1_possible_overlap_registers=149	side_1_read_count=658	side_1_redundant=0	side_2_annotate_key=gene	side_2_continuation=0	side_2_coverage=3.71	side_2_overlap=0	side_2_possible_overlap_registers=140	side_2_read_count=670	side_2_redundant=0	total_non_overlap_reads=9
JC	243	.	REL606	3560527	1	REL606	3560555	1	0	alignment_overlap=9	coverage_minus=12	coverage_plus=13	flanking_left=150	flanking_right=150	frequency=4.353e-02	junction_possible_overlap_registers=140	key=REL606__3560527__1__REL606__3560546__1__9____150__150__0__0	max_left=139	max_left_minus=139	max_left_plus=139	max_min_left=60	max_min_left_minus=11	max_min_left_plus=60	max_min_right=69	max_min_right_minus=2	max_min_right_plus=69	max_pos_hash_score=280	max_right=130	max_right_minus=130	max_right_plus=77	neg_log10_pos_hash_p_value=10.7	new_junction_coverage=0.15	new_junction_read_count=27	no_show=1	polymorphism_frequency=4.353e-02	pos_hash_score=9	prediction=polymorphism	reject=COVERAGE_EVENNESS_SKEW,FREQUENCY_CUTOFF	side_1_annotate_key=gene	side_1_continuation=0	side_1_coverage=3.14	side_1_overlap=9	side_1_possible_overlap_registers=149	side_1_read_count=603	side_1_redundant=0	side_2_annotate_key=gene	side_2_continuation=0	side_2_coverage=3.44	side_2_overlap=0	side_2_possible_overlap_registers=140	side_2_read_count=620	side_2_redundant=0	total_non_overlap_reads=25
JC	244	.	REL606	3560527	1	REL606	3561038	1	0	alignment_overlap=9	coverage_minus=1	coverage_plus=2	flanking_left=150	flanking_right=150	frequency=3.833e-02	junction_possible_overlap_registers=140	key=REL606__3560527__1__REL606__3561029__1__9____150__150__0__0	max_left=139	max_left_minus=139	max_left_plus=139	max_min_left=0	max_min_left_minus=0	max_min_left_plus=0	max_min_right=56	max_min_right_minus=2	max_min_right_plus=56	max_pos_hash_score=280	max_right=56	max_right_minus=2	max_right_plus=56	neg_log10_pos_hash_p_value=14.6	new_junction_coverage=0.08	new_junction_read_count=15	no_show=1	polymorphism_frequency=3.833e-02	pos_hash_score=3	prediction=polymorphism	reject=COVERAGE_EVENNESS_SKEW,FREQUENCY_CUTOFF	side_1_annotate_key=gene	side_1_continuation=0	side_1_coverage=3.14	side_1_overlap=9	side_1_possible_overlap_registers=149	side_1_read_count=603	side_1_redundant=0	side_2_annotate_key=gene	side_2_continuation=0	side_2_coverage=1.03	side_2_overlap=0	side_2_possible_overlap_registers=140	side_2_read_count=186	side_2_redundant=0	total_non_overlap_reads=3
JC	245	.	REL606	3560527	1	REL606	3561521	1	0	alignment_overlap=9	coverage_minus=1	coverage_plus=11	flanking_left=150	flanking_right=150	frequency=6.541e-02	junction_possible_overlap_registers=140	key=REL606__3560527__1__REL606__3561512__1__9____150__150__0__0	max_left=139	max_left_minus=139	max_left_plus=139	max_min_left=0	max_min_left_minus=0	max_min_left_plus=0	max_min_right=58	max_min_right_minus=2	max_min_right_plus=58	max_pos_hash_score=280	max_right=58	max_right_minus=2	max_right_plus=58	neg_log10_pos_hash_p_value=12.4	new_junction_coverage=0.15	new_junction_read_count=27	no_show=1	polymorphism_frequency=6.541e-02	pos_hash_score=6	prediction=polymorphism	reject=COVERAGE_EVENNESS_SKEW,FREQUENCY_CUTOFF	side_1_annotate_key=gene	side_1_continuation=0	side_1_coverage=3.14	side_1_overlap=9	side_1_possible_overlap_registers=149	side_1_read_count=603	side_1_redundant=0	side_2_annotate_key=gene	side_2_continuation=0	side_2_coverage=1.14	side_2_overlap=0	side_2_possible_overlap_registers=140	side_2_read_count=205	side_2_redundant=0	total_non_overlap_reads=12
JC	246	.	REL606	3561018	-1	REL606	3561028	-1	0	alignment_overlap=9	coverage_minus=3	coverage_plus=1	flanking_left=150	flanking_right=150	frequency=2.095e-02	junction_possible_overlap_registers=140	key=REL606__3561018__-1__REL606__3561037__-1__9____150__150__0__0	max_left=128	max_left_minus=76	max_left_plus=128	max_min_left=64	max_min_left_minus=64	max_min_left_plus=0	max_min_right=65	max_min_right_minus=65	max_min_right_plus=13	max_pos_hash_score=280	max_right=96	max_right_minus=96	max_right_plus=13	neg_log10_pos_hash_p_value=13.8	new_junction_coverage=0.02	new_junction_read_count=4	no_show=1	polymorphism_frequency=2.095e-02	pos_hash_score=4	prediction=polymorphism	reject=COVERAGE_EVENNESS_SKEW,FREQUENCY_CUTOFF	side_1_annotate_key=gene	side_1_continuation=0	side_1_coverage=1.04	side_1_overlap=9	side_1_possible_overlap_registers=149	side_1_read_count=200	side_1_redundant=0	side_2_annotate_key=gene	side_2_continuation=0	side_2_coverage=1.03	side_2_overlap=0	side_2_possible_overlap_registers=140	side_2_read_count=186	side_2_redundant=0	total_non_overlap_reads=4
JC	247	.	REL606	3578805	1	REL606	3578835	1	0	alignment_overlap=12	coverage_minus=1	coverage_plus=3	flanking_left=150	flanking_right=150	frequency=2.099e-02	junction_possible_overlap_registers=137	key=REL606__3578805__1__REL606__3578823__1__12____150__150__0__0	max_left=103	max_left_minus=9	max_left_plus=103	max_min_left=44	max_min_left_minus=9	max_min_left_plus=44	max_min_right=43	max_min_right_minus=0	max_min_right_plus=43	max_pos_hash_score=274	max_right=129	max_right_minus=129	max_right_plus=94	neg_log10_pos_hash_p_value=13.6	new_junction_coverage=0.02	new_junction_read_count=4	no_show=1	polymorphism_frequency=2.099e-02	pos_hash_score=4	prediction=polymorphism	reject=COVERAGE_EVENNESS_SKEW,FREQUENCY_CUTOFF	side_1_annotate_key=gene	side_1_continuation=0	side_1_coverage=1.03	side_1_overlap=12	side_1_possible_overlap_registers=149	side_1_read_count=198	side_1_redundant=0	side_2_annotate_key=gene	side_2_continuation=0	side_2_coverage=1.08	side_2_overlap=0	side_2_possible_overlap_registers=137	side_2_read_count=191	side_2_redundant=0	total_non_overlap_reads=4
JC	248	.	REL606	3603489	1	REL606	3603815	1	0	alignment_overlap=13	coverage_minus=0	coverage_plus=3	flanking_left=150	flanking_right=150	frequency=1.719e-02	junction_possible_overlap_registers=136	key=REL606__3603489__1__REL606__3603802__1__13____150__150__0__0	max_left=67	max_left_minus=0	max_left_plus=67	max_min_left=67	max_min_left_minus=0	max_min_left_plus=67	max_min_right=0	max_min_right_minus=0	max_min_right_plus=0	max_pos_hash_score=272	max_right=98	max_right_minus=0	max_right_plus=98	neg_log10_pos_hash_p_value=14.3	new_junction_coverage=0.02	new_junction_read_count=3	no_show=1	polymorphism_frequency=1.719e-02	pos_hash_score=3	prediction=polymorphism	reject=COVERAGE_EVENNESS_SKEW,FREQUENCY_CUTOFF	side_1_annotate_key=gene	side_1_continuation=0	side_1_coverage=0.96	side_1_overlap=13	side_1_possible_overlap_registers=149	side_1_read_count=184	side_1_redundant=0	side_2_annotate_key=gene	side_2_continuation=0	side_2_coverage=1.00	side_2_overlap=0	side_2_possible_overlap_registers=136	side_2_read_count=175	side_2_redundant=0	total_non_overlap_reads=3
JC	249	.	REL606	3628288	-1	REL606	3629735	1	0	alignment_overlap=3	coverage_minus=41	coverage_plus=58	flanking_left=150	flanking_right=150	frequency=2.704e-01	junction_possible_overlap_registers=146	key=REL606__3628288__-1__REL606__3629732__1__3____150__150__0__0	max_left=146	max_left_minus=141	max_left_plus=146	max_min_left=0	max_min_left_minus=0	max_min_left_plus=0	max_min_right=70	max_min_right_minus=67	max_min_right_plus=70	max_pos_hash_score=292	max_right=70	max_right_minus=67	max_right_plus=70	neg_log10_pos_hash_p_value=2.5	new_junction_coverage=0.97	new_junction_read_count=183	polymorphism_frequency=2.704e-01	pos_hash_score=44	prediction=polymorphism	side_1_annotate_key=gene	side_1_continuation=0	side_1_coverage=1.09	side_1_overlap=3	side_1_possible_overlap_registers=149	side_1_read_count=209	side_1_redundant=0	side_2_annotate_key=gene	side_2_continuation=0	side_2_coverage=4.16	side_2_overlap=0	side_2_possible_overlap_registers=146	side_2_read_count=783	side_2_redundant=0	total_non_overlap_reads=99
JC	250	.	REL606	3632244	1	REL606	3632283	1	0	alignment_overlap=8	coverage_minus=2	coverage_plus=5	flanking_left=150	flanking_right=150	frequency=1.921e-02	junction_possible_overlap_registers=141	key=REL606__3632244__1__REL606__3632275__1__8____150__150__0__0	max_left=137	max_left_minus=137	max_left_plus=133	max_min_left=0	max_min_left_minus=0	max_min_left_plus=0	max_min_right=63	max_min_right_minus=20	max_min_right_plus=63	max_pos_hash_score=282	max_right=63	max_right_minus=20	max_right_plus=63	neg_log10_pos_hash_p_value=11.9	new_junction_coverage=0.05	new_junction_read_count=9	no_show=1	polymorphism_frequency=1.921e-02	pos_hash_score=7	prediction=polymorphism	reject=COVERAGE_EVENNESS_SKEW,FREQUENCY_CUTOFF	side_1_annotate_key=gene	side_1_continuation=0	side_1_coverage=1.93	side_1_overlap=8	side_1_possible_overlap_registers=149	side_1_read_count=370	side_1_redundant=0	side_2_annotate_key=gene	side_2_continuation=0	side_2_coverage=3.13	side_2_overlap=0	side_2_possible_overlap_registers=141	side_2_read_count=569	side_2_redundant=0	total_non_overlap_reads=7
JC	251	.	REL606	3642986	1	REL606	3643090	1	0	alignment_overlap=10	coverage_minus=2	coverage_plus=1	flanking_left=150	flanking_right=150	frequency=1.568e-02	junction_possible_overlap_registers=139	key=REL606__3642986__1__REL606__3643080__1__10____150__150__0__0	max_left=86	max_left_minus=86	max_left_plus=50	max_min_left=50	max_min_left_minus=0	max_min_left_plus=50	max_min_right=61	max_min_right_minus=61	max_min_right_plus=0	max_pos_hash_score=278	max_right=90	max_right_minus=61	max_right_plus=90	neg_log10_pos_hash_p_value=14.5	new_junction_coverage=0.02	new_junction_read_count=3	no_show=1	polymorphism_frequency=1.568e-02	pos_hash_score=3	prediction=polymorphism	reject=COVERAGE_EVENNESS_SKEW,FREQUENCY_CUTOFF	side_1_annotate_key=gene	side_1_continuation=0	side_1_coverage=1.11	side_1_overlap=10	side_1_possible_overlap_registers=149	side_1_read_count=214	side_1_redundant=0	side_2_annotate_key=gene	side_2_continuation=0	side_2_coverage=0.99	side_2_overlap=0	side_2_possible_overlap_registers=139	side_2_read_count=177	side_2_redundant=0	total_non_overlap_reads=3
JC	252	.	REL606	3659403	1	REL606	3659455	1	0	alignment_overlap=8	coverage_minus=0	coverage_plus=3	flanking_left=150	flanking_right=150	frequency=1.881e-02	junction_possible_overlap_registers=141	key=REL606__3659403__1__REL606__3659447__1__8____150__150__0__0	max_left=99	max_left_minus=0	max_left_plus=99	max_min_left=46	max_min_left_minus=0	max_min_left_plus=46	max_min_right=55	max_min_right_minus=0	max_min_right_plus=55	max_pos_hash_score=282	max_right=96	max_right_minus=0	max_right_plus=96	neg_log10_pos_hash_p_value=14.6	new_junction_coverage=0.02	new_junction_read_count=3	no_show=1	polymorphism_frequency=1.881e-02	pos_hash_score=3	prediction=polymorphism	reject=COVERAGE_EVENNESS_SKEW,FREQUENCY_CUTOFF	side_1_annotate_key=gene	side_1_continuation=0	side_1_coverage=0.88	side_1_overlap=8	side_1_possible_overlap_registers=149	side_1_read_count=168	side_1_redundant=0	side_2_annotate_key=gene	side_2_continuation=0	side_2_coverage=0.85	side_2_overlap=0	side_2_possible_overlap_registers=141	side_2_read_count=154	side_2_redundant=0	total_non_overlap_reads=3
JC	253	.	REL606	3663448	-1	REL606	3663524	-1	0	alignment_overlap=7	coverage_minus=1	coverage_plus=4	flanking_left=150	flanking_right=150	frequency=2.693e-02	junction_possible_overlap_registers=142	key=REL606__3663448__-1__REL606__3663531__-1__7____150__150__0__0	max_left=117	max_left_minus=117	max_left_plus=112	max_min_left=0	max_min_left_minus=0	max_min_left_plus=0	max_min_right=68	max_min_right_minus=26	max_min_right_plus=68	max_pos_hash_score=284	max_right=68	max_right_minus=26	max_right_plus=68	neg_log10_pos_hash_p_value=13.9	new_junction_coverage=0.03	new_junction_read_count=5	no_show=1	polymorphism_frequency=2.693e-02	pos_hash_score=4	prediction=polymorphism	reject=COVERAGE_EVENNESS_SKEW,FREQUENCY_CUTOFF	side_1_annotate_key=gene	side_1_continuation=0	side_1_coverage=1.07	side_1_overlap=7	side_1_possible_overlap_registers=149	side_1_read_count=206	side_1_redundant=0	side_2_annotate_key=gene	side_2_continuation=0	side_2_coverage=0.90	side_2_overlap=0	side_2_possible_overlap_registers=142	side_2_read_count=165	side_2_redundant=0	total_non_overlap_reads=5
JC	254	.	REL606	3684410	1	REL606	3684676	1	0	alignment_overlap=4	coverage_minus=2	coverage_plus=2	flanking_left=150	flanking_right=150	frequency=2.667e-02	junction_possible_overlap_registers=145	key=REL606__3684410__1__REL606__3684672__1__4____150__150__0__0	max_left=111	max_left_minus=111	max_left_plus=40	max_min_left=53	max_min_left_minus=53	max_min_left_plus=40	max_min_right=35	max_min_right_minus=35	max_min_right_plus=0	max_pos_hash_score=290	max_right=106	max_right_minus=93	max_right_plus=106	neg_log10_pos_hash_p_value=14.9	new_junction_coverage=0.02	new_junction_read_count=4	no_show=1	polymorphism_frequency=2.667e-02	pos_hash_score=3	prediction=polymorphism	reject=COVERAGE_EVENNESS_SKEW,FREQUENCY_CUTOFF	side_1_annotate_key=gene	side_1_continuation=0	side_1_coverage=0.78	side_1_overlap=4	side_1_possible_overlap_registers=149	side_1_read_count=149	side_1_redundant=0	side_2_annotate_key=gene	side_2_continuation=0	side_2_coverage=0.79	side_2_overlap=0	side_2_possible_overlap_registers=145	side_2_read_count=147	side_2_redundant=0	total_non_overlap_reads=4
JC	255	.	REL606	3741459	-1	REL606	3741467	-1	0	alignment_overlap=7	coverage_minus=2	coverage_plus=1	flanking_left=150	flanking_right=150	frequency=1.397e-02	junction_possible_overlap_registers=142	key=REL606__3741459__-1__REL606__3741474__-1__7____150__150__0__0	max_left=53	max_left_minus=53	max_left_plus=33	max_min_left=53	max_min_left_minus=53	max_min_left_plus=33	max_min_right=0	max_min_right_minus=0	max_min_right_plus=0	max_pos_hash_score=284	max_right=110	max_right_minus=110	max_right_plus=110	neg_log10_pos_hash_p_value=14.7	new_junction_coverage=0.02	new_junction_read_count=3	no_show=1	polymorphism_frequency=1.397e-02	pos_hash_score=3	prediction=polymorphism	reject=COVERAGE_EVENNESS_SKEW,FREQUENCY_CUTOFF	side_1_annotate_key=gene	side_1_continuation=0	side_1_coverage=1.16	side_1_overlap=7	side_1_possible_overlap_registers=149	side_1_read_count=222	side_1_redundant=0	side_2_annotate_key=gene	side_2_continuation=0	side_2_coverage=1.16	side_2_overlap=0	side_2_possible_overlap_registers=142	side_2_read_count=212	side_2_redundant=0	total_non_overlap_reads=3
JC	256	.	REL606	3760606	1	REL606	3760664	1	0	alignment_overlap=8	coverage_minus=0	coverage_plus=4	flanking_left=150	flanking_right=150	frequency=2.082e-02	junction_possible_overlap_registers=141	key=REL606__3760606__1__REL606__3760656__1__8____150__150__0__0	max_left=107	max_left_minus=0	max_left_plus=107	max_min_left=62	max_min_left_minus=0	max_min_left_plus=62	max_min_right=53	max_min_right_minus=0	max_min_right_plus=53	max_pos_hash_score=282	max_right=78	max_right_minus=0	max_right_plus=78	neg_log10_pos_hash_p_value=13.8	new_junction_coverage=0.02	new_junction_read_count=4	no_show=1	polymorphism_frequency=2.082e-02	pos_hash_score=4	prediction=polymorphism	reject=COVERAGE_EVENNESS_SKEW,FREQUENCY_CUTOFF	side_1_annotate_key=gene	side_1_continuation=0	side_1_coverage=1.04	side_1_overlap=8	side_1_possible_overlap_registers=149	side_1_read_count=200	side_1_redundant=0	side_2_annotate_key=gene	side_2_continuation=0	side_2_coverage=1.03	side_2_overlap=0	side_2_possible_overlap_registers=141	side_2_read_count=187	side_2_redundant=0	total_non_overlap_reads=4
JC	257	.	REL606	3768873	-1	REL606	3768884	-1	0	alignment_overlap=10	coverage_minus=6	coverage_plus=0	flanking_left=150	flanking_right=150	frequency=2.659e-02	junction_possible_overlap_registers=139	key=REL606__3768873__-1__REL606__3768894__-1__10____150__150__0__0	max_left=88	max_left_minus=88	max_left_plus=0	max_min_left=64	max_min_left_minus=64	max_min_left_plus=0	max_min_right=68	max_min_right_minus=68	max_min_right_plus=0	max_pos_hash_score=278	max_right=132	max_right_minus=132	max_right_plus=0	neg_log10_pos_hash_p_value=12.3	new_junction_coverage=0.03	new_junction_read_count=6	no_show=1	polymorphism_frequency=2.659e-02	pos_hash_score=6	prediction=polymorphism	reject=COVERAGE_EVENNESS_SKEW,FREQUENCY_CUTOFF	side_1_annotate_key=gene	side_1_continuation=0	side_1_coverage=1.21	side_1_overlap=10	side_1_possible_overlap_registers=149	side_1_read_count=233	side_1_redundant=0	side_2_annotate_key=gene	side_2_continuation=0	side_2_coverage=1.24	side_2_overlap=0	side_2_possible_overlap_registers=139	side_2_read_count=222	side_2_redundant=0	total_non_overlap_reads=6
JC	258	.	REL606	3820180	1	REL606	3820219	1	0	alignment_overlap=12	coverage_minus=4	coverage_plus=7	flanking_left=150	flanking_right=150	frequency=7.209e-02	junction_possible_overlap_registers=137	key=REL606__3820180__1__REL606__3820207__1__12____150__150__0__0	max_left=128	max_left_minus=127	max_left_plus=128	max_min_left=38	max_min_left_minus=20	max_min_left_plus=38	max_min_right=58	max_min_right_minus=11	max_min_right_plus=58	max_pos_hash_score=274	max_right=118	max_right_minus=118	max_right_plus=100	neg_log10_pos_hash_p_value=10.5	new_junction_coverage=0.06	new_junction_read_count=11	polymorphism_frequency=7.209e-02	pos_hash_score=9	prediction=polymorphism	reject=COVERAGE_EVENNESS_SKEW,FREQUENCY_CUTOFF	side_1_annotate_key=gene	side_1_continuation=0	side_1_coverage=0.77	side_1_overlap=12	side_1_possible_overlap_registers=149	side_1_read_count=147	side_1_redundant=0	side_2_annotate_key=gene	side_2_continuation=0	side_2_coverage=0.84	side_2_overlap=0	side_2_possible_overlap_registers=137	side_2_read_count=148	side_2_redundant=0	total_non_overlap_reads=11
JC	259	.	REL606	3834570	-1	REL606	3945075	-1	0	alignment_overlap=0	coverage_minus=3	coverage_plus=5	flanking_left=150	flanking_right=150	frequency=NA	junction_possible_overlap_registers=149	key=REL606__3834570__-1__REL606__3945075__-1__0____150__150__1__1	max_left=134	max_left_minus=60	max_left_plus=134	max_min_left=60	max_min_left_minus=60	max_min_left_plus=3	max_min_right=17	max_min_right_minus=0	max_min_right_plus=17	max_pos_hash_score=298	max_right=147	max_right_minus=107	max_right_plus=147	neg_log10_pos_hash_p_value=13.6	new_junction_coverage=0.12	new_junction_read_count=23	no_show=1	polymorphism_frequency=NA	pos_hash_score=5	prediction=unknown	reject=COVERAGE_EVENNESS_SKEW	side_1_annotate_key=repeat	side_1_continuation=0	side_1_coverage=NA	side_1_overlap=0	side_1_read_count=NA	side_1_redundant=1	side_2_annotate_key=repeat	side_2_continuation=0	side_2_coverage=NA	side_2_overlap=0	side_2_possible_overlap_registers=NA	side_2_read_count=NA	side_2_redundant=1	total_non_overlap_reads=8
JC	260	.	REL606	3845167	1	REL606	3845249	1	0	alignment_overlap=10	coverage_minus=1	coverage_plus=5	flanking_left=150	flanking_right=150	frequency=4.489e-02	junction_possible_overlap_registers=139	key=REL606__3845167__1__REL606__3845239__1__10____150__150__0__0	max_left=138	max_left_minus=64	max_left_plus=138	max_min_left=69	max_min_left_minus=64	max_min_left_plus=69	max_min_right=23	max_min_right_minus=0	max_min_right_plus=23	max_pos_hash_score=278	max_right=106	max_right_minus=76	max_right_plus=106	neg_log10_pos_hash_p_value=12.3	new_junction_coverage=0.03	new_junction_read_count=6	no_show=1	polymorphism_frequency=4.489e-02	pos_hash_score=6	prediction=polymorphism	reject=COVERAGE_EVENNESS_SKEW,FREQUENCY_CUTOFF	side_1_annotate_key=gene	side_1_continuation=0	side_1_coverage=0.75	side_1_overlap=10	side_1_possible_overlap_registers=149	side_1_read_count=144	side_1_redundant=0	side_2_annotate_key=gene	side_2_continuation=0	side_2_coverage=0.68	side_2_overlap=0	side_2_possible_overlap_registers=139	side_2_read_count=121	side_2_redundant=0	total_non_overlap_reads=6
JC	261	.	REL606	3871992	-1	REL606	3872023	-1	0	alignment_overlap=7	coverage_minus=1	coverage_plus=3	flanking_left=150	flanking_right=150	frequency=2.389e-02	junction_possible_overlap_registers=142	key=REL606__3871992__-1__REL606__3872030__-1__7____150__150__0__0	max_left=139	max_left_minus=139	max_left_plus=112	max_min_left=0	max_min_left_minus=0	max_min_left_plus=0	max_min_right=34	max_min_right_minus=1	max_min_right_plus=34	max_pos_hash_score=284	max_right=34	max_right_minus=1	max_right_plus=34	neg_log10_pos_hash_p_value=13.9	new_junction_coverage=0.02	new_junction_read_count=4	no_show=1	polymorphism_frequency=2.389e-02	pos_hash_score=4	prediction=polymorphism	reject=COVERAGE_EVENNESS_SKEW,FREQUENCY_CUTOFF	side_1_annotate_key=gene	side_1_continuation=0	side_1_coverage=0.80	side_1_overlap=7	side_1_possible_overlap_registers=149	side_1_read_count=153	side_1_redundant=0	side_2_annotate_key=gene	side_2_continuation=0	side_2_coverage=0.99	side_2_overlap=0	side_2_possible_overlap_registers=142	side_2_read_count=181	side_2_redundant=0	total_non_overlap_reads=4
JC	262	.	REL606	3889949	-1	REL606	3889959	-1	0	alignment_overlap=11	coverage_minus=10	coverage_plus=3	flanking_left=150	flanking_right=150	frequency=5.608e-02	junction_possible_overlap_registers=138	key=REL606__3889949__-1__REL606__3889970__-1__11____150__150__0__0	max_left=128	max_left_minus=72	max_left_plus=128	max_min_left=46	max_min_left_minus=46	max_min_left_plus=25	max_min_right=67	max_min_right_minus=67	max_min_right_plus=11	max_pos_hash_score=276	max_right=138	max_right_minus=138	max_right_plus=121	neg_log10_pos_hash_p_value=8.8	new_junction_coverage=0.07	new_junction_read_count=13	polymorphism_frequency=5.608e-02	pos_hash_score=13	prediction=polymorphism	reject=COVERAGE_EVENNESS_SKEW,FREQUENCY_CUTOFF	side_1_annotate_key=gene	side_1_continuation=0	side_1_coverage=1.22	side_1_overlap=11	side_1_possible_overlap_registers=149	side_1_read_count=235	side_1_redundant=0	side_2_annotate_key=gene	side_2_continuation=0	side_2_coverage=1.24	side_2_overlap=0	side_2_possible_overlap_registers=138	side_2_read_count=220	side_2_redundant=0	total_non_overlap_reads=13
JC	263	.	REL606	3900660	1	REL606	3900773	1	0	alignment_overlap=8	coverage_minus=1	coverage_plus=5	flanking_left=150	flanking_right=150	frequency=3.431e-02	junction_possible_overlap_registers=141	key=REL606__3900660__1__REL606__3900765__1__8____150__150__0__0	max_left=135	max_left_minus=58	max_left_plus=135	max_min_left=58	max_min_left_minus=58	max_min_left_plus=0	max_min_right=66	max_min_right_minus=0	max_min_right_plus=66	max_pos_hash_score=282	max_right=84	max_right_minus=84	max_right_plus=66	neg_log10_pos_hash_p_value=13.1	new_junction_coverage=0.03	new_junction_read_count=6	no_show=1	polymorphism_frequency=3.431e-02	pos_hash_score=5	prediction=polymorphism	reject=COVERAGE_EVENNESS_SKEW,FREQUENCY_CUTOFF	side_1_annotate_key=gene	side_1_continuation=0	side_1_coverage=0.99	side_1_overlap=8	side_1_possible_overlap_registers=149	side_1_read_count=190	side_1_redundant=0	side_2_annotate_key=gene	side_2_continuation=0	side_2_coverage=0.87	side_2_overlap=0	side_2_possible_overlap_registers=141	side_2_read_count=158	side_2_redundant=0	total_non_overlap_reads=6
JC	264	.	REL606	3900667	-1	REL606	3900764	-1	0	alignment_overlap=8	coverage_minus=1	coverage_plus=3	flanking_left=150	flanking_right=150	frequency=2.282e-02	junction_possible_overlap_registers=141	key=REL606__3900667__-1__REL606__3900772__-1__8____150__150__0__0	max_left=131	max_left_minus=87	max_left_plus=131	max_min_left=47	max_min_left_minus=0	max_min_left_plus=47	max_min_right=55	max_min_right_minus=55	max_min_right_plus=11	max_pos_hash_score=282	max_right=97	max_right_minus=55	max_right_plus=97	neg_log10_pos_hash_p_value=13.8	new_junction_coverage=0.02	new_junction_read_count=4	no_show=1	polymorphism_frequency=2.282e-02	pos_hash_score=4	prediction=polymorphism	reject=COVERAGE_EVENNESS_SKEW,FREQUENCY_CUTOFF	side_1_annotate_key=gene	side_1_continuation=0	side_1_coverage=1.01	side_1_overlap=8	side_1_possible_overlap_registers=149	side_1_read_count=193	side_1_redundant=0	side_2_annotate_key=gene	side_2_continuation=0	side_2_coverage=0.88	side_2_overlap=0	side_2_possible_overlap_registers=141	side_2_read_count=160	side_2_redundant=0	total_non_overlap_reads=4
JC	265	.	REL606	3934723	1	REL606	3935696	1	0	alignment_overlap=14	coverage_minus=1	coverage_plus=2	flanking_left=150	flanking_right=150	frequency=2.331e-02	junction_possible_overlap_registers=135	key=REL606__3934723__1__REL606__3935682__1__14____150__150__0__0	max_left=103	max_left_minus=101	max_left_plus=103	max_min_left=0	max_min_left_minus=0	max_min_left_plus=0	max_min_right=39	max_min_right_minus=35	max_min_right_plus=39	max_pos_hash_score=270	max_right=39	max_right_minus=35	max_right_plus=39	neg_log10_pos_hash_p_value=14.2	new_junction_coverage=0.02	new_junction_read_count=4	no_show=1	polymorphism_frequency=2.331e-02	pos_hash_score=3	prediction=polymorphism	reject=COVERAGE_EVENNESS_SKEW,FREQUENCY_CUTOFF	side_1_annotate_key=gene	side_1_continuation=0	side_1_coverage=1.04	side_1_overlap=14	side_1_possible_overlap_registers=149	side_1_read_count=200	side_1_redundant=0	side_2_annotate_key=gene	side_2_continuation=0	side_2_coverage=0.89	side_2_overlap=0	side_2_possible_overlap_registers=135	side_2_read_count=154	side_2_redundant=0	total_non_overlap_reads=3
JC	266	.	REL606	3969211	1	REL606	3969492	1	0	alignment_overlap=10	coverage_minus=2	coverage_plus=1	flanking_left=150	flanking_right=150	frequency=1.547e-02	junction_possible_overlap_registers=139	key=REL606__3969211__1__REL606__3969482__1__10____150__150__0__0	max_left=93	max_left_minus=93	max_left_plus=61	max_min_left=61	max_min_left_minus=0	max_min_left_plus=61	max_min_right=52	max_min_right_minus=52	max_min_right_plus=0	max_pos_hash_score=278	max_right=79	max_right_minus=52	max_right_plus=79	neg_log10_pos_hash_p_value=14.5	new_junction_coverage=0.02	new_junction_read_count=3	no_show=1	polymorphism_frequency=1.547e-02	pos_hash_score=3	prediction=polymorphism	reject=COVERAGE_EVENNESS_SKEW,FREQUENCY_CUTOFF	side_1_annotate_key=gene	side_1_continuation=0	side_1_coverage=1.02	side_1_overlap=10	side_1_possible_overlap_registers=149	side_1_read_count=196	side_1_redundant=0	side_2_annotate_key=gene	side_2_continuation=0	side_2_coverage=1.11	side_2_overlap=0	side_2_possible_overlap_registers=139	side_2_read_count=199	side_2_redundant=0	total_non_overlap_reads=3
JC	267	.	REL606	3980682	-1	REL606	3980694	-1	0	alignment_overlap=4	coverage_minus=3	coverage_plus=0	flanking_left=150	flanking_right=150	frequency=1.445e-02	junction_possible_overlap_registers=145	key=REL606__3980682__-1__REL606__3980698__-1__4____150__150__0__0	max_left=60	max_left_minus=60	max_left_plus=0	max_min_left=60	max_min_left_minus=60	max_min_left_plus=0	max_min_right=0	max_min_right_minus=0	max_min_right_plus=0	max_pos_hash_score=290	max_right=113	max_right_minus=113	max_right_plus=0	neg_log10_pos_hash_p_value=14.9	new_junction_coverage=0.02	new_junction_read_count=3	no_show=1	polymorphism_frequency=1.445e-02	pos_hash_score=3	prediction=polymorphism	reject=COVERAGE_EVENNESS_SKEW,FREQUENCY_CUTOFF	side_1_annotate_key=gene	side_1_continuation=0	side_1_coverage=1.10	side_1_overlap=4	side_1_possible_overlap_registers=149	side_1_read_count=211	side_1_redundant=0	side_2_annotate_key=gene	side_2_continuation=0	side_2_coverage=1.09	side_2_overlap=0	side_2_possible_overlap_registers=145	side_2_read_count=204	side_2_redundant=0	total_non_overlap_reads=3
JC	268	.	REL606	4035941	1	REL606	4036077	1	0	alignment_overlap=8	coverage_minus=2	coverage_plus=2	flanking_left=150	flanking_right=150	frequency=1.847e-02	junction_possible_overlap_registers=141	key=REL606__4035941__1__REL606__4036069__1__8____150__150__0__0	max_left=109	max_left_minus=109	max_left_plus=83	max_min_left=36	max_min_left_minus=0	max_min_left_plus=36	max_min_right=56	max_min_right_minus=34	max_min_right_plus=56	max_pos_hash_score=282	max_right=106	max_right_minus=34	max_right_plus=106	neg_log10_pos_hash_p_value=13.8	new_junction_coverage=0.02	new_junction_read_count=4	no_show=1	polymorphism_frequency=1.847e-02	pos_hash_score=4	prediction=polymorphism	reject=COVERAGE_EVENNESS_SKEW,FREQUENCY_CUTOFF	side_1_annotate_key=gene	side_1_continuation=0	side_1_coverage=1.06	side_1_overlap=8	side_1_possible_overlap_registers=149	side_1_read_count=203	side_1_redundant=0	side_2_annotate_key=gene	side_2_continuation=0	side_2_coverage=1.28	side_2_overlap=0	side_2_possible_overlap_registers=141	side_2_read_count=233	side_2_redundant=0	total_non_overlap_reads=4
JC	269	.	REL606	4044458	1	REL606	4044563	1	0	alignment_overlap=5	coverage_minus=3	coverage_plus=1	flanking_left=150	flanking_right=150	frequency=2.174e-02	junction_possible_overlap_registers=144	key=REL606__4044458__1__REL606__4044558__1__5____150__150__0__0	max_left=93	max_left_minus=93	max_left_plus=39	max_min_left=68	max_min_left_minus=68	max_min_left_plus=39	max_min_right=52	max_min_right_minus=52	max_min_right_plus=0	max_pos_hash_score=288	max_right=141	max_right_minus=141	max_right_plus=106	neg_log10_pos_hash_p_value=14.0	new_junction_coverage=0.02	new_junction_read_count=4	no_show=1	polymorphism_frequency=2.174e-02	pos_hash_score=4	prediction=polymorphism	reject=COVERAGE_EVENNESS_SKEW,FREQUENCY_CUTOFF	side_1_annotate_key=gene	side_1_continuation=0	side_1_coverage=0.93	side_1_overlap=5	side_1_possible_overlap_registers=149	side_1_read_count=178	side_1_redundant=0	side_2_annotate_key=gene	side_2_continuation=0	side_2_coverage=1.01	side_2_overlap=0	side_2_possible_overlap_registers=144	side_2_read_count=188	side_2_redundant=0	total_non_overlap_reads=4
JC	270	.	REL606	4098255	-1	REL606	4098711	-1	0	alignment_overlap=11	coverage_minus=2	coverage_plus=2	flanking_left=150	flanking_right=150	frequency=2.296e-02	junction_possible_overlap_registers=138	key=REL606__4098255__-1__REL606__4098722__-1__11____150__150__0__0	max_left=96	max_left_minus=96	max_left_plus=59	max_min_left=62	max_min_left_minus=62	max_min_left_plus=59	max_min_right=43	max_min_right_minus=43	max_min_right_plus=0	max_pos_hash_score=276	max_right=121	max_right_minus=77	max_right_plus=121	neg_log10_pos_hash_p_value=13.6	new_junction_coverage=0.02	new_junction_read_count=4	no_show=1	polymorphism_frequency=2.296e-02	pos_hash_score=4	prediction=polymorphism	reject=COVERAGE_EVENNESS_SKEW,FREQUENCY_CUTOFF	side_1_annotate_key=gene	side_1_continuation=0	side_1_coverage=1.10	side_1_overlap=11	side_1_possible_overlap_registers=149	side_1_read_count=211	side_1_redundant=0	side_2_annotate_key=gene	side_2_continuation=0	side_2_coverage=0.82	side_2_overlap=0	side_2_possible_overlap_registers=138	side_2_read_count=145	side_2_redundant=0	total_non_overlap_reads=4
JC	271	.	REL606	4122222	1	REL606	4434170	1	0	alignment_overlap=0	coverage_minus=89	coverage_plus=90	flanking_left=150	flanking_right=150	frequency=1	junction_possible_overlap_registers=149	key=REL606__4122222__1__REL606__4434170__1__0____150__150__0__1	max_left=149	max_left_minus=143	max_left_plus=149	max_min_left=73	max_min_left_minus=73	max_min_left_plus=70	max_min_right=74	max_min_right_minus=74	max_min_right_plus=69	max_pos_hash_score=298	max_right=144	max_right_minus=144	max_right_plus=140	neg_log10_pos_hash_p_value=0.2	new_junction_coverage=1.06	new_junction_read_count=203	polymorphism_frequency=9.896e-01	pos_hash_score=84	prediction=consensus	read_count_offset=9	side_1_annotate_key=gene	side_1_continuation=0	side_1_coverage=0.01	side_1_overlap=0	side_1_possible_overlap_registers=140	side_1_read_count=2	side_1_redundant=0	side_2_annotate_key=repeat	side_2_continuation=0	side_2_coverage=NA	side_2_overlap=0	side_2_possible_overlap_registers=NA	side_2_read_count=NA	side_2_redundant=1	total_non_overlap_reads=179
JC	272	.	REL606	4122230	-1	REL606	4434937	-1	0	alignment_overlap=1	coverage_minus=69	coverage_plus=88	flanking_left=150	flanking_right=150	frequency=1	junction_possible_overlap_registers=148	key=REL606__4122231__-1__REL606__4434937__-1__1____150__150__0__1	max_left=148	max_left_minus=147	max_left_plus=148	max_min_left=74	max_min_left_minus=69	max_min_left_plus=74	max_min_right=72	max_min_right_minus=72	max_min_right_plus=67	max_pos_hash_score=296	max_right=145	max_right_minus=145	max_right_plus=141	neg_log10_pos_hash_p_value=0.4	new_junction_coverage=0.89	new_junction_read_count=170	polymorphism_frequency=9.876e-01	pos_hash_score=77	prediction=consensus	read_count_offset=9	side_1_annotate_key=gene	side_1_continuation=0	side_1_coverage=0.01	side_1_overlap=0	side_1_possible_overlap_registers=139	side_1_read_count=2	side_1_redundant=0	side_2_annotate_key=repeat	side_2_continuation=0	side_2_coverage=NA	side_2_overlap=1	side_2_possible_overlap_registers=NA	side_2_read_count=NA	side_2_redundant=1	total_non_overlap_reads=157
JC	273	.	REL606	4135491	1	REL606	4135656	1	0	alignment_overlap=4	coverage_minus=2	coverage_plus=1	flanking_left=150	flanking_right=150	frequency=1.557e-02	junction_possible_overlap_registers=145	key=REL606__4135491__1__REL606__4135652__1__4____150__150__0__0	max_left=66	max_left_minus=66	max_left_plus=45	max_min_left=66	max_min_left_minus=66	max_min_left_plus=45	max_min_right=0	max_min_right_minus=0	max_min_right_plus=0	max_pos_hash_score=290	max_right=101	max_right_minus=81	max_right_plus=101	neg_log10_pos_hash_p_value=14.9	new_junction_coverage=0.02	new_junction_read_count=3	no_show=1	polymorphism_frequency=1.557e-02	pos_hash_score=3	prediction=polymorphism	reject=COVERAGE_EVENNESS_SKEW,FREQUENCY_CUTOFF	side_1_annotate_key=gene	side_1_continuation=0	side_1_coverage=1.07	side_1_overlap=4	side_1_possible_overlap_registers=149	side_1_read_count=206	side_1_redundant=0	side_2_annotate_key=gene	side_2_continuation=0	side_2_coverage=0.96	side_2_overlap=0	side_2_possible_overlap_registers=145	side_2_read_count=179	side_2_redundant=0	total_non_overlap_reads=3
JC	274	.	REL606	4149622	1	REL606	4149693	1	0	alignment_overlap=7	coverage_minus=3	coverage_plus=0	flanking_left=150	flanking_right=150	frequency=1.818e-02	junction_possible_overlap_registers=142	key=REL606__4149622__1__REL606__4149686__1__7____150__150__0__0	max_left=59	max_left_minus=59	max_left_plus=0	max_min_left=59	max_min_left_minus=59	max_min_left_plus=0	max_min_right=0	max_min_right_minus=0	max_min_right_plus=0	max_pos_hash_score=284	max_right=91	max_right_minus=91	max_right_plus=0	neg_log10_pos_hash_p_value=14.7	new_junction_coverage=0.02	new_junction_read_count=3	no_show=1	polymorphism_frequency=1.818e-02	pos_hash_score=3	prediction=polymorphism	reject=COVERAGE_EVENNESS_SKEW,FREQUENCY_CUTOFF	side_1_annotate_key=gene	side_1_continuation=0	side_1_coverage=0.89	side_1_overlap=7	side_1_possible_overlap_registers=149	side_1_read_count=170	side_1_redundant=0	side_2_annotate_key=gene	side_2_continuation=0	side_2_coverage=0.89	side_2_overlap=0	side_2_possible_overlap_registers=142	side_2_read_count=162	side_2_redundant=0	total_non_overlap_reads=3
JC	275	.	REL606	4201689	1	REL606	4344539	-1	0	alignment_overlap=0	coverage_minus=131	coverage_plus=134	flanking_left=150	flanking_right=150	frequency=1	junction_possible_overlap_registers=149	key=REL606__4201689__1__REL606__4344539__-1__0____150__150__0__1	max_left=148	max_left_minus=148	max_left_plus=147	max_min_left=74	max_min_left_minus=74	max_min_left_plus=73	max_min_right=75	max_min_right_minus=73	max_min_right_plus=75	max_pos_hash_score=298	max_right=147	max_right_minus=146	max_right_plus=147	neg_log10_pos_hash_p_value=0.1	new_junction_coverage=1.44	new_junction_read_count=277	polymorphism_frequency=9.963e-01	pos_hash_score=95	prediction=consensus	read_count_offset=3	side_1_annotate_key=gene	side_1_continuation=0	side_1_coverage=0.01	side_1_overlap=0	side_1_possible_overlap_registers=146	side_1_read_count=1	side_1_redundant=0	side_2_annotate_key=repeat	side_2_continuation=0	side_2_coverage=NA	side_2_overlap=0	side_2_possible_overlap_registers=NA	side_2_read_count=NA	side_2_redundant=1	total_non_overlap_reads=265
JC	276	.	REL606	4222843	1	REL606	4223029	1	0	alignment_overlap=12	coverage_minus=3	coverage_plus=1	flanking_left=150	flanking_right=150	frequency=2.757e-02	junction_possible_overlap_registers=137	key=REL606__4222843__1__REL606__4223017__1__12____150__150__0__0	max_left=93	max_left_minus=93	max_left_plus=42	max_min_left=42	max_min_left_minus=0	max_min_left_plus=42	max_min_right=53	max_min_right_minus=53	max_min_right_plus=0	max_pos_hash_score=274	max_right=96	max_right_minus=53	max_right_plus=96	neg_log10_pos_hash_p_value=14.4	new_junction_coverage=0.02	new_junction_read_count=4	no_show=1	polymorphism_frequency=2.757e-02	pos_hash_score=3	prediction=polymorphism	reject=COVERAGE_EVENNESS_SKEW,FREQUENCY_CUTOFF	side_1_annotate_key=gene	side_1_continuation=0	side_1_coverage=0.83	side_1_overlap=12	side_1_possible_overlap_registers=149	side_1_read_count=159	side_1_redundant=0	side_2_annotate_key=gene	side_2_continuation=0	side_2_coverage=0.77	side_2_overlap=0	side_2_possible_overlap_registers=137	side_2_read_count=136	side_2_redundant=0	total_non_overlap_reads=4
JC	277	.	REL606	4224734	-1	REL606	4224792	-1	0	alignment_overlap=9	coverage_minus=6	coverage_plus=1	flanking_left=150	flanking_right=150	frequency=3.446e-02	junction_possible_overlap_registers=140	key=REL606__4224734__-1__REL606__4224801__-1__9____150__150__0__0	max_left=81	max_left_minus=40	max_left_plus=81	max_min_left=40	max_min_left_minus=40	max_min_left_plus=0	max_min_right=60	max_min_right_minus=0	max_min_right_plus=60	max_pos_hash_score=280	max_right=138	max_right_minus=138	max_right_plus=60	neg_log10_pos_hash_p_value=12.4	new_junction_coverage=0.04	new_junction_read_count=7	no_show=1	polymorphism_frequency=3.446e-02	pos_hash_score=6	prediction=polymorphism	reject=COVERAGE_EVENNESS_SKEW,FREQUENCY_CUTOFF	side_1_annotate_key=gene	side_1_continuation=0	side_1_coverage=1.02	side_1_overlap=9	side_1_possible_overlap_registers=149	side_1_read_count=195	side_1_redundant=0	side_2_annotate_key=gene	side_2_continuation=0	side_2_coverage=1.16	side_2_overlap=0	side_2_possible_overlap_registers=140	side_2_read_count=209	side_2_redundant=0	total_non_overlap_reads=7
JC	278	.	REL606	4256893	1	REL606	4256887	-1	0	alignment_overlap=13	coverage_minus=79	coverage_plus=87	flanking_left=150	flanking_right=150	frequency=1	junction_possible_overlap_registers=136	key=REL606__4256893__1__REL606__4256900__-1__13____150__150__0__0	max_left=134	max_left_minus=134	max_left_plus=134	max_min_left=67	max_min_left_minus=66	max_min_left_plus=67	max_min_right=65	max_min_right_minus=65	max_min_right_plus=64	max_pos_hash_score=272	max_right=135	max_right_minus=135	max_right_plus=133	neg_log10_pos_hash_p_value=0.4	new_junction_coverage=0.97	new_junction_read_count=170	polymorphism_frequency=9.944e-01	pos_hash_score=69	prediction=consensus	side_1_annotate_key=gene	side_1_continuation=0	side_1_coverage=0.01	side_1_overlap=13	side_1_possible_overlap_registers=149	side_1_read_count=1	side_1_redundant=0	side_2_annotate_key=gene	side_2_continuation=0	side_2_coverage=0.01	side_2_overlap=0	side_2_possible_overlap_registers=136	side_2_read_count=1	side_2_redundant=0	total_non_overlap_reads=166
JC	279	.	REL606	4307109	1	REL606	4307468	1	0	alignment_overlap=9	coverage_minus=2	coverage_plus=1	flanking_left=150	flanking_right=150	frequency=1.467e-02	junction_possible_overlap_registers=140	key=REL606__4307109__1__REL606__4307459__1__9____150__150__0__0	max_left=105	max_left_minus=105	max_left_plus=57	max_min_left=57	max_min_left_minus=0	max_min_left_plus=57	max_min_right=60	max_min_right_minus=60	max_min_right_plus=0	max_pos_hash_score=280	max_right=84	max_right_minus=60	max_right_plus=84	neg_log10_pos_hash_p_value=14.6	new_junction_coverage=0.02	new_junction_read_count=3	no_show=1	polymorphism_frequency=1.467e-02	pos_hash_score=3	prediction=polymorphism	reject=COVERAGE_EVENNESS_SKEW,FREQUENCY_CUTOFF	side_1_annotate_key=gene	side_1_continuation=0	side_1_coverage=1.20	side_1_overlap=9	side_1_possible_overlap_registers=149	side_1_read_count=231	side_1_redundant=0	side_2_annotate_key=gene	side_2_continuation=0	side_2_coverage=1.03	side_2_overlap=0	side_2_possible_overlap_registers=140	side_2_read_count=186	side_2_redundant=0	total_non_overlap_reads=3
JC	280	.	REL606	4314713	1	REL606	4314774	1	0	alignment_overlap=15	coverage_minus=4	coverage_plus=8	flanking_left=150	flanking_right=150	frequency=6.648e-02	junction_possible_overlap_registers=134	key=REL606__4314713__1__REL606__4314759__1__15____150__150__0__0	max_left=131	max_left_minus=125	max_left_plus=131	max_min_left=67	max_min_left_minus=34	max_min_left_plus=67	max_min_right=43	max_min_right_minus=10	max_min_right_plus=43	max_pos_hash_score=268	max_right=101	max_right_minus=101	max_right_plus=68	neg_log10_pos_hash_p_value=11.4	new_junction_coverage=0.07	new_junction_read_count=12	no_show=1	polymorphism_frequency=6.648e-02	pos_hash_score=7	prediction=polymorphism	reject=COVERAGE_EVENNESS_SKEW,FREQUENCY_CUTOFF	side_1_annotate_key=gene	side_1_continuation=0	side_1_coverage=0.88	side_1_overlap=15	side_1_possible_overlap_registers=149	side_1_read_count=169	side_1_redundant=0	side_2_annotate_key=gene	side_2_continuation=0	side_2_coverage=1.07	side_2_overlap=0	side_2_possible_overlap_registers=134	side_2_read_count=185	side_2_redundant=0	total_non_overlap_reads=12
JC	281	.	REL606	4315164	1	REL606	4315247	1	0	alignment_overlap=10	coverage_minus=0	coverage_plus=7	flanking_left=150	flanking_right=150	frequency=4.253e-02	junction_possible_overlap_registers=139	key=REL606__4315164__1__REL606__4315237__1__10____150__150__0__0	max_left=125	max_left_minus=0	max_left_plus=125	max_min_left=61	max_min_left_minus=0	max_min_left_plus=61	max_min_right=57	max_min_right_minus=0	max_min_right_plus=57	max_pos_hash_score=278	max_right=79	max_right_minus=0	max_right_plus=79	neg_log10_pos_hash_p_value=12.3	new_junction_coverage=0.04	new_junction_read_count=8	no_show=1	polymorphism_frequency=4.253e-02	pos_hash_score=6	prediction=polymorphism	reject=COVERAGE_EVENNESS_SKEW,FREQUENCY_CUTOFF	side_1_annotate_key=gene	side_1_continuation=0	side_1_coverage=0.99	side_1_overlap=10	side_1_possible_overlap_registers=149	side_1_read_count=191	side_1_redundant=0	side_2_annotate_key=gene	side_2_continuation=0	side_2_coverage=1.02	side_2_overlap=0	side_2_possible_overlap_registers=139	side_2_read_count=182	side_2_redundant=0	total_non_overlap_reads=7
JC	282	.	REL606	4378239	-1	REL606	4378310	-1	0	alignment_overlap=4	coverage_minus=2	coverage_plus=3	flanking_left=150	flanking_right=150	frequency=2.795e-02	junction_possible_overlap_registers=145	key=REL606__4378239__-1__REL606__4378314__-1__4____150__150__0__0	max_left=110	max_left_minus=110	max_left_plus=75	max_min_left=0	max_min_left_minus=0	max_min_left_plus=0	max_min_right=71	max_min_right_minus=71	max_min_right_plus=71	max_pos_hash_score=290	max_right=71	max_right_minus=71	max_right_plus=71	neg_log10_pos_hash_p_value=14.9	new_junction_coverage=0.03	new_junction_read_count=5	no_show=1	polymorphism_frequency=2.795e-02	pos_hash_score=3	prediction=polymorphism	reject=COVERAGE_EVENNESS_SKEW,FREQUENCY_CUTOFF	side_1_annotate_key=gene	side_1_continuation=0	side_1_coverage=0.82	side_1_overlap=4	side_1_possible_overlap_registers=149	side_1_read_count=157	side_1_redundant=0	side_2_annotate_key=gene	side_2_continuation=0	side_2_coverage=1.04	side_2_overlap=0	side_2_possible_overlap_registers=145	side_2_read_count=195	side_2_redundant=0	total_non_overlap_reads=5
JC	283	.	REL606	4393759	-1	REL606	4393831	-1	0	alignment_overlap=8	coverage_minus=4	coverage_plus=0	flanking_left=150	flanking_right=150	frequency=2.851e-02	junction_possible_overlap_registers=141	key=REL606__4393759__-1__REL606__4393839__-1__8____150__150__0__0	max_left=83	max_left_minus=83	max_left_plus=0	max_min_left=60	max_min_left_minus=60	max_min_left_plus=0	max_min_right=59	max_min_right_minus=59	max_min_right_plus=0	max_pos_hash_score=282	max_right=119	max_right_minus=119	max_right_plus=0	neg_log10_pos_hash_p_value=13.8	new_junction_coverage=0.02	new_junction_read_count=4	no_show=1	polymorphism_frequency=2.851e-02	pos_hash_score=4	prediction=polymorphism	reject=COVERAGE_EVENNESS_SKEW,FREQUENCY_CUTOFF	side_1_annotate_key=gene	side_1_continuation=0	side_1_coverage=0.72	side_1_overlap=8	side_1_possible_overlap_registers=149	side_1_read_count=138	side_1_redundant=0	side_2_annotate_key=gene	side_2_continuation=0	side_2_coverage=0.78	side_2_overlap=0	side_2_possible_overlap_registers=141	side_2_read_count=142	side_2_redundant=0	total_non_overlap_reads=4
JC	284	.	REL606	4420412	-1	REL606	4420451	-1	0	alignment_overlap=8	coverage_minus=3	coverage_plus=0	flanking_left=150	flanking_right=150	frequency=1.662e-02	junction_possible_overlap_registers=141	key=REL606__4420412__-1__REL606__4420459__-1__8____150__150__0__0	max_left=73	max_left_minus=73	max_left_plus=0	max_min_left=64	max_min_left_minus=64	max_min_left_plus=0	max_min_right=69	max_min_right_minus=69	max_min_right_plus=0	max_pos_hash_score=282	max_right=108	max_right_minus=108	max_right_plus=0	neg_log10_pos_hash_p_value=14.6	new_junction_coverage=0.02	new_junction_read_count=3	no_show=1	polymorphism_frequency=1.662e-02	pos_hash_score=3	prediction=polymorphism	reject=COVERAGE_EVENNESS_SKEW,FREQUENCY_CUTOFF	side_1_annotate_key=gene	side_1_continuation=0	side_1_coverage=0.96	side_1_overlap=8	side_1_possible_overlap_registers=149	side_1_read_count=185	side_1_redundant=0	side_2_annotate_key=gene	side_2_continuation=0	side_2_coverage=0.99	side_2_overlap=0	side_2_possible_overlap_registers=141	side_2_read_count=180	side_2_redundant=0	total_non_overlap_reads=3
JC	285	.	REL606	4437405	1	REL606	4437493	1	0	alignment_overlap=8	coverage_minus=1	coverage_plus=4	flanking_left=150	flanking_right=150	frequency=2.736e-02	junction_possible_overlap_registers=141	key=REL606__4437405__1__REL606__4437485__1__8____150__150__0__0	max_left=108	max_left_minus=73	max_left_plus=108	max_min_left=65	max_min_left_minus=0	max_min_left_plus=65	max_min_right=69	max_min_right_minus=69	max_min_right_plus=34	max_pos_hash_score=282	max_right=141	max_right_minus=69	max_right_plus=141	neg_log10_pos_hash_p_value=13.1	new_junction_coverage=0.03	new_junction_read_count=5	no_show=1	polymorphism_frequency=2.736e-02	pos_hash_score=5	prediction=polymorphism	reject=COVERAGE_EVENNESS_SKEW,FREQUENCY_CUTOFF	side_1_annotate_key=gene	side_1_continuation=0	side_1_coverage=0.93	side_1_overlap=8	side_1_possible_overlap_registers=149	side_1_read_count=178	side_1_redundant=0	side_2_annotate_key=gene	side_2_continuation=0	side_2_coverage=1.03	side_2_overlap=0	side_2_possible_overlap_registers=141	side_2_read_count=187	side_2_redundant=0	total_non_overlap_reads=5
JC	286	.	REL606	4489309	1	REL606	4489675	1	0	alignment_overlap=8	coverage_minus=2	coverage_plus=2	flanking_left=150	flanking_right=150	frequency=1.944e-02	junction_possible_overlap_registers=141	key=REL606__4489309__1__REL606__4489667__1__8____150__150__0__0	max_left=106	max_left_minus=106	max_left_plus=48	max_min_left=48	max_min_left_minus=48	max_min_left_plus=48	max_min_right=36	max_min_right_minus=36	max_min_right_plus=0	max_pos_hash_score=282	max_right=138	max_right_minus=88	max_right_plus=138	neg_log10_pos_hash_p_value=13.8	new_junction_coverage=0.02	new_junction_read_count=4	no_show=1	polymorphism_frequency=1.944e-02	pos_hash_score=4	prediction=polymorphism	reject=COVERAGE_EVENNESS_SKEW,FREQUENCY_CUTOFF	side_1_annotate_key=gene	side_1_continuation=0	side_1_coverage=1.21	side_1_overlap=8	side_1_possible_overlap_registers=149	side_1_read_count=233	side_1_redundant=0	side_2_annotate_key=gene	side_2_continuation=0	side_2_coverage=1.01	side_2_overlap=0	side_2_possible_overlap_registers=141	side_2_read_count=183	side_2_redundant=0	total_non_overlap_reads=4
JC	287	.	REL606	4512946	1	REL606	4513082	1	0	alignment_overlap=9	coverage_minus=0	coverage_plus=11	flanking_left=150	flanking_right=150	frequency=5.983e-02	junction_possible_overlap_registers=140	key=REL606__4512946__1__REL606__4513073__1__9____150__150__0__0	max_left=122	max_left_minus=0	max_left_plus=122	max_min_left=39	max_min_left_minus=0	max_min_left_plus=39	max_min_right=65	max_min_right_minus=0	max_min_right_plus=65	max_pos_hash_score=280	max_right=105	max_right_minus=0	max_right_plus=105	neg_log10_pos_hash_p_value=10.2	new_junction_coverage=0.06	new_junction_read_count=11	polymorphism_frequency=5.983e-02	pos_hash_score=10	prediction=polymorphism	reject=COVERAGE_EVENNESS_SKEW,FREQUENCY_CUTOFF	side_1_annotate_key=gene	side_1_continuation=0	side_1_coverage=0.97	side_1_overlap=9	side_1_possible_overlap_registers=149	side_1_read_count=187	side_1_redundant=0	side_2_annotate_key=gene	side_2_continuation=0	side_2_coverage=0.94	side_2_overlap=0	side_2_possible_overlap_registers=140	side_2_read_count=170	side_2_redundant=0	total_non_overlap_reads=11
UN	288	.	REL606	15527	16590
UN	289	.	REL606	17137	18290
UN	290	.	REL606	24881	25366
UN	291	.	REL606	228111	228360
UN	292	.	REL606	228647	228647
UN	293	.	REL606	228649	229838
UN	294	.	REL606	230127	230245
UN	295	.	REL606	230439	233115
UN	296	.	REL606	242841	243326
UN	297	.	REL606	264372	264867
UN	298	.	REL606	354848	355339
UN	299	.	REL606	378333	378824
UN	300	.	REL606	431086	432155
UN	301	.	REL606	497014	499641
UN	302	.	REL606	499920	500195
UN	303	.	REL606	547787	548276
UN	304	.	REL606	549296	589898
UN	305	.	REL606	590047	590283
UN	306	.	REL606	590431	597345
UN	307	.	REL606	597347	597363
UN	308	.	REL606	597365	597377
UN	309	.	REL606	597488	597491
UN	310	.	REL606	597493	597510
UN	311	.	REL606	597512	597512
UN	312	.	REL606	597515	619321
UN	313	.	REL606	633691	634176
UN	314	.	REL606	643084	644237
UN	315	.	REL606	665846	667006
UN	316	.	REL606	713305	713392
UN	317	.	REL606	1111690	1112667
UN	318	.	REL606	1194770	1195262
UN	319	.	REL606	1271295	1272449
UN	320	.	REL606	1324790	1325283
UN	321	.	REL606	1422791	1423768
UN	322	.	REL606	1425190	1425323
UN	323	.	REL606	1428197	1428206
UN	324	.	REL606	1428917	1428943
UN	325	.	REL606	1432138	1432618
UN	326	.	REL606	1446748	1447739
UN	327	.	REL606	1456091	1468969
UN	328	.	REL606	1505010	1505071
UN	329	.	REL606	1505932	1505966
UN	330	.	REL606	1507211	1509831
UN	331	.	REL606	1510114	1510394
UN	332	.	REL606	1513433	1513456
UN	333	.	REL606	1552293	1552351
UN	334	.	REL606	1607717	1607729
UN	335	.	REL606	1608449	1608455
UN	336	.	REL606	1612404	1612531
UN	337	.	REL606	1613534	1614567
UN	338	.	REL606	1614854	1615821
UN	339	.	REL606	1728439	1729593
UN	340	.	REL606	1774823	1775976
UN	341	.	REL606	1856890	1857948
UN	342	.	REL606	1885434	1885496
UN	343	.	REL606	1973103	1973588
UN	344	.	REL606	2063136	2064289
UN	345	.	REL606	2070746	2071237
UN	346	.	REL606	2085210	2085696
UN	347	.	REL606	2196821	2196827
UN	348	.	REL606	2204886	2205383
UN	349	.	REL606	2349594	2350081
UN	350	.	REL606	2390649	2391708
UN	351	.	REL606	2561528	2561991
UN	352	.	REL606	2591050	2595926
UN	353	.	REL606	2599286	2600440
UN	354	.	REL606	2627683	2628040
UN	355	.	REL606	2717794	2718857
UN	356	.	REL606	2719383	2720536
UN	357	.	REL606	2767128	2767621
UN	358	.	REL606	2827657	2828626
UN	359	.	REL606	2844557	2845720
UN	360	.	REL606	2962168	2963321
UN	361	.	REL606	3196535	3197689
UN	362	.	REL606	3281593	3283928
UN	363	.	REL606	3284339	3286231
UN	364	.	REL606	3286384	3286546
UN	365	.	REL606	3286548	3286548
UN	366	.	REL606	3328203	3328391
UN	367	.	REL606	3363383	3363878
UN	368	.	REL606	3447238	3448293
UN	369	.	REL606	3481153	3484535
UN	370	.	REL606	3486465	3486512
UN	371	.	REL606	3527706	3527764
UN	372	.	REL606	3582367	3583522
UN	373	.	REL606	3628434	3629587
UN	374	.	REL606	3629880	3630722
UN	375	.	REL606	3631109	3631695
UN	376	.	REL606	3632977	3632985
UN	377	.	REL606	3673919	3674405
UN	378	.	REL606	3826097	3827250
UN	379	.	REL606	3829535	3834426
UN	380	.	REL606	3939713	3939714
UN	381	.	REL606	3939717	3941402
UN	382	.	REL606	3941680	3941953
UN	383	.	REL606	3942112	3943163
UN	384	.	REL606	3943696	3943816
UN	385	.	REL606	3944188	3944909
UN	386	.	REL606	4036323	4037476
UN	387	.	REL606	4073773	4075345
UN	388	.	REL606	4075904	4076049
UN	389	.	REL606	4076300	4077379
UN	390	.	REL606	4077668	4078786
UN	391	.	REL606	4083565	4083751
UN	392	.	REL606	4115032	4120078
UN	393	.	REL606	4256888	4256892
UN	394	.	REL606	4343240	4344400
UN	395	.	REL606	4418440	4418562
UN	396	.	REL606	4423013	4423129
UN	397	.	REL606	4434313	4434794
UN	398	.	REL606	4450537	4451028
UN	399	.	REL606	4503043	4504213
